# Supplementary material for: Human biallelic MFN2 mutations induce mitochondrial dysfunction, upper body adipose hyperplasia, and suppression of leptin expression
Source: eLife. 2017 Apr 19;6:e23813. doi: 10.7554/eLife.23813 (PMC5422073; doi:10.7554/eLife.23813)
Supplement: Figure 3—source data 1. — DOI: http://dx.doi.org/10.7554/eLife.23813.012 [file elife-23813-fig3-data1.xlsx]

## Sheet: Sheet1
Figure 3-Source Data 1
Differential expression analysis data

## Sheet: P1
Gene	Mean Raw Counts			Fold Change Comparisons			Description	uniqID	ILMN_ID
	P1_neck	P1_abdo	control_abdo	fc.sub.nakke	fc.mave.nakke	fc.sub.mave
SAA1	131.5	122.6	8685.9	6	-0.1	6.1	serum amyloid A1	340p5Q4OqSi6QIVQ0c	ILMN_2304512
FOS	169.3	192.4	11291	6.1	0.2	5.9	FBJ murine osteosarcoma viral oncogene homolog	cVLhH0iJ6y8sk74lKU	ILMN_1669523
FOSB	182.8	318.5	13634	6.2	0.8	5.4	FBJ murine osteosarcoma viral oncogene homolog B	96ltV3Vfr3ke_UMAJ0	ILMN_1751607
CIDEA	465.2	227.3	8646.8	4.2	-1	5.2	cell death-inducing DFFA-like effector a	3Sm5Uom7k7tIlP61NM	ILMN_1788184
NA	136.2	135	2901.9	4.4	0	4.4	NA	uiSdXZ5jc_AtI3URCo	ILMN_3243644
LEP	935.5	513.1	9587	3.4	-0.9	4.2	leptin	ol5IiCXv__gr_u7ojk	ILMN_2207504
GSTT1	113.5	110.5	1863.2	4	0	4.1	glutathione S-transferase theta 1	EuJ6gF0V_RbXSS1ECQ	ILMN_1730054
EGR1	584.6	679.3	8627.6	3.9	0.2	3.7	early growth response 1	Ebfrl.7uOZfnjp_E7k	ILMN_1762899
NA	148.9	137.7	1699.5	3.5	-0.1	3.6	NA	olFOziOx1u1xhNa5Go	ILMN_2390318
SAA1	118.6	108.9	1028.7	3.1	-0.1	3.2	serum amyloid A1	BCaoirEQ6s3DAx8Iro	ILMN_1808732
HLA-DRB4	111.1	110.1	985.2	3.1	0	3.2	major histocompatibility complex, class II, DR beta 4	ZSUEod_J4LkjhRPQoI	ILMN_2159694
IL6	129.3	127.5	1133	3.1	0	3.2	interleukin 6 (interferon, beta 2)	95LUl4qd9pA7JOpF0g	ILMN_1699651
GLYAT	195.1	140.9	1205	2.6	-0.5	3.1	glycine-N-acyltransferase	Hpd6cUfoX8_V9ef310	ILMN_1757477
COPG2IT1	243.5	201.3	1698.8	2.8	-0.3	3.1	COPG2 imprinted transcript 1 (non-protein coding)	NoSqdUoFBNwgqL_iKo	ILMN_3242623
NR4A2	179.6	157.8	1240.8	2.8	-0.2	3	nuclear receptor subfamily 4, group A, member 2	0vm6uk4vggpAp_wPxU	ILMN_1782305
ZFP36	1012.8	1122	8737.3	3.1	0.1	3	ZFP36 ring finger protein	0Uu3XrB6Bd14qoNeuc	ILMN_1720829
SAA2	116.9	109.2	804.4	2.8	-0.1	2.9	serum amyloid A2	rqPQLy4rc7UiCeIzpM	ILMN_1728262
ANXA3	146.9	132.6	974.2	2.7	-0.1	2.9	annexin A3	orojh4FCCMN1ArUY6k	ILMN_1694548
SAA1	116	114.9	805.2	2.8	0	2.8	serum amyloid A1	iqkxJTFPeCu3zdd43I	ILMN_1701017
RN7SK	112.3	115.2	783.1	2.8	0	2.8	RNA, 7SK small nuclear	KbKstCfUIeSETUDimc	ILMN_1739423
NFKBIZ	466.3	366	2477.6	2.4	-0.3	2.8	nuclear factor of kappa light polypeptide gene enhancer in B-cells inhibitor, zeta	N_flnpOXig7P6f48RE	ILMN_1719695
CYR61	298.6	507	3422.6	3.5	0.8	2.8	cysteine-rich, angiogenic inducer, 61	cgHlCrnrmjoRw5JRj4	ILMN_2188264
GLYAT	157.1	119.6	806.5	2.4	-0.4	2.8	glycine-N-acyltransferase	KGT3czpJ4BJQoHh1.U	ILMN_1668510
S100A8	231.2	227.6	1478.4	2.7	0	2.7	S100 calcium binding protein A8	fwfUovXT3rjAjqbpJU	ILMN_1729801
CXCL2	135.1	127.4	822.3	2.6	-0.1	2.7	chemokine (C-X-C motif) ligand 2	N244TNE7SUe4yKeKDU	ILMN_1682636
PTGS2	156.5	131.4	813.9	2.4	-0.3	2.6	prostaglandin-endoperoxide synthase 2 (prostaglandin G/H synthase and cyclooxygenase)	fQBeoP6vuzmDv0uXSE	ILMN_2054297
NA	217.5	194.2	1182.5	2.4	-0.2	2.6	NA	EV6IdaEeElm6xIMBvM	ILMN_1748751
EGFL6	117.2	122.2	715.2	2.6	0.1	2.5	EGF-like-domain, multiple 6	BTQIyH.lwunyerf0yU	ILMN_2057479
NA	1015.3	816.5	4761.2	2.2	-0.3	2.5	NA	fVSZEVPRHRlBHdngR8	ILMN_1677402
SOCS3	129.4	135.2	770.7	2.6	0.1	2.5	suppressor of cytokine signaling 3	cU6IqFSTKAlEx0l6Oo	ILMN_1781001
NPR3	134.7	115.7	573.1	2.1	-0.2	2.3	natriuretic peptide receptor C/guanylate cyclase C (atrionatriuretic peptide receptor C)	KqMhfuEhQ97hV7ferQ	ILMN_1769556
KIF25	134.9	126.3	624.7	2.2	-0.1	2.3	kinesin family member 25	uopjmC8euPd5P3VJSI	ILMN_1665903
APOLD1	647.2	838.4	4140.9	2.7	0.4	2.3	apolipoprotein L domain containing 1	9kJPYNcHn_OR_V2pF4	ILMN_1723522
THBS1	145.1	137.9	680.5	2.2	-0.1	2.3	thrombospondin 1	lS3DCed5V_50i6O86g	ILMN_1686116
CSRNP1	727.5	767.1	3775.2	2.4	0.1	2.3	cysteine-serine-rich nuclear protein 1	lpflJe7n7qBF_xeJ8Q	ILMN_1703123
LEP	1138.7	863	4246	1.9	-0.4	2.3	leptin	EainiEog2fAXqKaIsQ	ILMN_2207505
KLF4	385.4	376.7	1838.7	2.3	0	2.3	Kruppel-like factor 4 (gut)	feh8QDlCquHoL7ozSo	ILMN_1779857
RN7SK	283.1	287.7	1336.6	2.2	0	2.2	RNA, 7SK small nuclear	lYsnmdV5yBdQEJ3QrU	ILMN_2074860
KLF4	912.9	854.3	3959	2.1	-0.1	2.2	Kruppel-like factor 4 (gut)	065_uLfr3ArFAQoJQI	ILMN_2137789
MT1E	119.1	117	535	2.2	0	2.2	metallothionein 1E	0bqEQFUHsVXOv0gSJ4	ILMN_1718968
KIF25	114.2	112.1	509.9	2.2	0	2.2	kinesin family member 25	caSYub6KY5gvHrj3eQ	ILMN_1676679
BTG2	600.6	684.2	2985.4	2.3	0.2	2.1	BTG family, member 2	cUBHdXFT15Sd5df9B0	ILMN_1770085
DUSP1	1590	2464.9	10717.7	2.8	0.6	2.1	dual specificity phosphatase 1	EkgiAodLu41r9._dlU	ILMN_1781285
MT1M	301.9	250.9	1072.4	1.8	-0.3	2.1	metallothionein 1M	QRltaupcktnU.Nn4jc	ILMN_1657435
NA	211.6	170	726	1.8	-0.3	2.1	NA	oK6HTEk5Hf3t6ff0dI	ILMN_1879326
PFKFB3	324.9	302.5	1292	2	-0.1	2.1	6-phosphofructo-2-kinase/fructose-2,6-biphosphatase 3	Bqn4ye61XdV3hxcA0M	ILMN_1660847
SGK1	1218.1	810.9	3420.8	1.5	-0.6	2.1	serum/glucocorticoid regulated kinase 1	NICr.zoUOVS_0tIlvo	ILMN_1702487
SFRP4	168	150.7	634.6	1.9	-0.2	2.1	secreted frizzled-related protein 4	rvShCCAElqZFLbLDVU	ILMN_1810172
NR4A2	116.1	113.9	467.6	2	0	2	nuclear receptor subfamily 4, group A, member 2	614QCoRMu.sEW1BPX4	ILMN_2339955
ADRA2A	297.7	283.2	1159.9	2	-0.1	2	adrenoceptor alpha 2A	Wzfs7e7lXXlWAueHOo	ILMN_1659371
SGK1	902	677	2765.4	1.6	-0.4	2	serum/glucocorticoid regulated kinase 1	iaGe9wAK3Xkje3qe44	ILMN_3229324
SGK1	931.9	664.4	2700.5	1.5	-0.5	2	serum/glucocorticoid regulated kinase 1	fX7oznu4Ftu4u6zl40	ILMN_3305938
PDE8B	230.6	154.8	617.4	1.4	-0.6	2	phosphodiesterase 8B	fnrq5XdyHrNJJe7BV8	ILMN_2301722
NA	496.8	506	2010.3	2	0	2	NA	WrjnB_gUY5Kdw3XcQ0	ILMN_3235803
CCDC3	963.6	848.8	3349.4	1.8	-0.2	2	coiled-coil domain containing 3	0oehIIiH.FeqR0RpQk	ILMN_1671295
ALDOC	1185.3	1108.2	4345	1.9	-0.1	2	aldolase C, fructose-bisphosphate	NU44rJ91ep3X35eV7c	ILMN_1755974
SORBS1	1595.9	1834.4	7161.5	2.2	0.2	2	sorbin and SH3 domain containing 1	clOfWrApCVQHXzf_S0	ILMN_1749792
CCL3L3	247.2	213	831.5	1.8	-0.2	2	chemokine (C-C motif) ligand 3-like 3	0Tm7hdRJxd9zoevPlA	ILMN_2105573
SLC7A10	772.1	622	2426.4	1.7	-0.3	2	solute carrier family 7 (neutral amino acid transporter light chain, asc system), member 10	iFdXnl5RIQldglEOI8	ILMN_1681087
ATF3	550.2	608.5	2362.6	2.1	0.1	2	activating transcription factor 3	HdUm8EQDU6ks46Std4	ILMN_2374865
IL8	138.7	124.1	480.6	1.8	-0.2	2	interleukin 8	EVLftPlJ7vrLnu_Dxo	ILMN_2184373
RGS1	177.4	144.8	557.1	1.7	-0.3	1.9	regulator of G-protein signaling 1	0nezyAlXSB6gpSsHcs	ILMN_1656011
SLC2A3	1400.5	1005	3838	1.5	-0.5	1.9	solute carrier family 2 (facilitated glucose transporter), member 3	cf3p10BLK_ksKSrVP0	ILMN_1775708
THBS4	1754.1	853.4	3224.5	0.9	-1	1.9	thrombospondin 4	B3ptFMhFEObopYfpv8	ILMN_1736078
PPP1R14A	787.8	652.8	2454.5	1.6	-0.3	1.9	protein phosphatase 1, regulatory (inhibitor) subunit 14A	E3V5VWhllSfn7swvs8	ILMN_1761968
C2CD4B	242.3	211.4	788.1	1.7	-0.2	1.9	C2 calcium-dependent domain containing 4B	9UKADq_n6h6iICgsRU	ILMN_3248551
FGFBP2	147.8	126.9	471.5	1.7	-0.2	1.9	fibroblast growth factor binding protein 2	xmX900n31irhK4CFXE	ILMN_1761945
LIMCH1	894.8	812.4	3006.3	1.7	-0.1	1.9	LIM and calponin homology domains 1	f10lHoqP2FM.tP6OJ4	ILMN_2139761
PLIN1	2906.9	2544	9172	1.7	-0.2	1.9	perilipin 1	uVidV71X0_AFFGuU3c	ILMN_1665562
SFRP1	702.5	742.4	2675.4	1.9	0.1	1.8	secreted frizzled-related protein 1	rR_nfrF7q8k0L3VSrI	ILMN_2149164
ACSM5	206.2	184.6	663.5	1.7	-0.2	1.8	acyl-CoA synthetase medium-chain family member 5	ZpKdJN5Uet0cIn9I.U	ILMN_1766966
JUN	1266.2	1227.8	4412.3	1.8	0	1.8	jun proto-oncogene	WqK.uImKeJcSOB396U	ILMN_1806023
APOB	157.7	122	438.5	1.5	-0.4	1.8	apolipoprotein B (including Ag(x) antigen)	EwkgkTOB6F5FAnpFKk	ILMN_1664024
LMO3	641.7	463	1640.6	1.4	-0.5	1.8	LIM domain only 3 (rhombotin-like 2)	BlcG0.J__3jl1LKEXU	ILMN_1813295
MYH11	938.1	945.8	3299.5	1.8	0	1.8	myosin, heavy chain 11, smooth muscle	l1V3Xr9RF0hGRL0ULk	ILMN_1660086
SELE	144	135.8	471.1	1.7	-0.1	1.8	selectin E	oezvKud6CIoOXu4kJM	ILMN_1739393
WDR86	135.4	134.9	466	1.8	0	1.8	WD repeat domain 86	Q6QNtbdipfqqB4DMSU	ILMN_1700248
TPR	478.5	240.2	828.4	0.8	-1	1.8	translocated promoter region, nuclear basket protein	cqSF81At6xB7XyHjiQ	ILMN_1780349
TNMD	578.5	531.5	1828.4	1.7	-0.1	1.8	tenomodulin	oYtN7btNOX7B66ulZM	ILMN_1763587
MCOLN3	198.6	143.1	489.2	1.3	-0.5	1.8	mucolipin 3	BlxxEXKc.rMl7616rE	ILMN_2046611
EGFL6	115.8	121.1	410.9	1.8	0.1	1.8	EGF-like-domain, multiple 6	cV6TqIIUYuKOALoISo	ILMN_1716309
PFKFB3	2657	2418.5	8152.7	1.6	-0.1	1.8	6-phosphofructo-2-kinase/fructose-2,6-biphosphatase 3	66uL9VXXz3teIUakCc	ILMN_2186061
S100A1	121.3	109.3	367.9	1.6	-0.1	1.8	S100 calcium binding protein A1	cd9VefUXRVHzV3UwVQ	ILMN_1653494
EGR2	227.3	183.4	617.2	1.4	-0.3	1.8	early growth response 2	Nk5D7voLtfrZfu47IQ	ILMN_1743199
ACTG2	418.7	293.3	986.5	1.2	-0.5	1.8	actin, gamma 2, smooth muscle, enteric	ltIEr3UKNV2Icd7xS0	ILMN_1795325
GADD45B	525.1	597	2007.6	1.9	0.2	1.7	growth arrest and DNA-damage-inducible, beta	ZhRH_ofqJ6p4L53sVM	ILMN_1718977
MSRB3	722.2	621.7	2083	1.5	-0.2	1.7	methionine sulfoxide reductase B3	3oLk6h.V3eR1J3x7FM	ILMN_1676088
JUNB	153.9	176.5	589.7	1.9	0.2	1.7	jun B proto-oncogene	EBp7SeefqtCoRl94G0	ILMN_2086077
CCL2	775.6	667.2	2216.7	1.5	-0.2	1.7	chemokine (C-C motif) ligand 2	cSj1OhRehCQFQHWCH4	ILMN_1720048
MIR22HG	769.2	673.7	2229.3	1.5	-0.2	1.7	MIR22 host gene (non-protein coding)	idTUjrosWZITwC07AI	ILMN_2390310
CD69	120.7	123.7	407.4	1.8	0	1.7	CD69 molecule	B10nshK1.2OsTP3_X8	ILMN_2188333
SOX17	226.7	210.6	685.4	1.6	-0.1	1.7	SRY (sex determining region Y)-box 17	iYZSdZrM8eQc14buEo	ILMN_1671092
TMEM37	223.6	214.4	695.3	1.6	-0.1	1.7	transmembrane protein 37	lllP.pei9dOu1S_5ig	ILMN_1670672
CYP26B1	914.9	602.7	1945.1	1.1	-0.6	1.7	cytochrome P450, family 26, subfamily B, polypeptide 1	oJH9jvqZ6b_73qRRbg	ILMN_1812297
SORBS1	248.4	286	920.3	1.9	0.2	1.7	sorbin and SH3 domain containing 1	9U9XlRSAdIrj6oh4RI	ILMN_2326262
DEFB132	111.1	109	347.1	1.6	0	1.7	defensin, beta 132	9kKOk4564dAblx067Q	ILMN_1683887
ADIPOQ	586.1	551.1	1753.4	1.6	-0.1	1.7	adiponectin, C1Q and collagen domain containing	6.hId297pXp6L0uu40	ILMN_1775045
MT1E	1434	1431.9	4527.8	1.7	0	1.7	metallothionein 1E	cQKpNoguSee5eO6gSc	ILMN_2173611
NOX4	314.2	194.4	614.5	1	-0.7	1.7	NADPH oxidase 4	f4ongfnQ3Cnj7bvXfw	ILMN_1735996
SIK1	329.2	396.5	1253.2	1.9	0.3	1.7	salt-inducible kinase 1	lU36pJSlfl9P.EiskQ	ILMN_1717639
NET1	939.8	818.9	2559.8	1.4	-0.2	1.6	neuroepithelial cell transforming 1	ZqbssL7IKdiqG6Hz_U	ILMN_1758311
MYC	606.4	529.5	1633.7	1.4	-0.2	1.6	v-myc myelocytomatosis viral oncogene homolog (avian)	iH79A5ONA5BdEF_ni0	ILMN_2110908
MYC	522.3	508.2	1563.9	1.6	0	1.6	v-myc myelocytomatosis viral oncogene homolog (avian)	TXm4UjVovoAQ4ApVQo	ILMN_1680618
SAA4	105.3	106.5	325.9	1.6	0	1.6	serum amyloid A4, constitutive	EAep7iURH3VVISoRKs	ILMN_1668055
TSPAN13	620.7	588.1	1797.8	1.5	-0.1	1.6	tetraspanin 13	WukXoPx7PT7ake1Huk	ILMN_1669881
SYN2	274.5	220.1	671.5	1.3	-0.3	1.6	synapsin II	3fKee664JF_LeeM9qI	ILMN_1781060
CSN1S1	118.4	113	342.7	1.5	-0.1	1.6	casein alpha s1	Qks71.VFv9YTdQ1R50	ILMN_1653006
BMP6	276.8	238.7	723.3	1.4	-0.2	1.6	bone morphogenetic protein 6	QDirlSfMIOu8qo4k54	ILMN_1747650
PFKFB1	448.1	311.6	943	1.1	-0.5	1.6	6-phosphofructo-2-kinase/fructose-2,6-biphosphatase 1	0ikVR9S4ILXWQdUBCU	ILMN_1741600
PMEPA1	627.3	512.5	1534.4	1.3	-0.3	1.6	prostate transmembrane protein, androgen induced 1	39v0qt5b1NevSIKWJs	ILMN_2309156
SPON1	812.4	575.9	1712.6	1.1	-0.5	1.6	spondin 1, extracellular matrix protein	QQoQlFcu3Tv7P61S_o	ILMN_1791890
MAP3K8	256.6	206.7	612.1	1.3	-0.3	1.6	mitogen-activated protein kinase kinase kinase 8	cJTeEkpRy4S.f_71zo	ILMN_1741159
NPY5R	116.1	135.1	399	1.8	0.2	1.6	neuropeptide Y receptor Y5	BgtJ3fTUsL0xSq1Ufk	ILMN_1718198
ERAP2	191.4	199.9	589.9	1.6	0.1	1.6	endoplasmic reticulum aminopeptidase 2	9B_kndfTmPlIbUCqSQ	ILMN_1743145
TGM2	478	328	966.1	1	-0.5	1.6	transglutaminase 2 (C polypeptide, protein-glutamine-gamma-glutamyltransferase)	3ded.cTh6l1fqegg_o	ILMN_1705750
HEPACAM	623.2	395.7	1162.3	0.9	-0.7	1.6	hepatic and glial cell adhesion molecule	cosXnrSX4jkSuCvKuI	ILMN_1659316
RARRES2	2226.3	2368	6900.5	1.6	0.1	1.5	retinoic acid receptor responder (tazarotene induced) 2	c64oVUSfcfV6EvZfdQ	ILMN_1810844
SNORA12	136.8	136.8	396	1.5	0	1.5	small nucleolar RNA, H/ACA box 12	QhojN3fCX9eTSIOnVE	ILMN_3238435
GLYAT	130.1	112	323.6	1.3	-0.2	1.5	glycine-N-acyltransferase	6rqJF_FSo7jr8_KIjI	ILMN_1811345
SIK1	177.7	212.9	611.4	1.8	0.3	1.5	salt-inducible kinase 1	ce.QIepgKe1oqSFK5c	ILMN_3235647
S100A9	275.2	288.6	826.2	1.6	0.1	1.5	S100 calcium binding protein A9	BTTooXoRA5IQknifYo	ILMN_1750974
FHL1	2424.8	2936.1	8397.2	1.8	0.3	1.5	four and a half LIM domains 1	rciqi_JKZSp7TQTozg	ILMN_1805842
SLC19A3	2658.2	2528.2	7203.9	1.4	-0.1	1.5	solute carrier family 19, member 3	cih1cgkjvlGfXMyXuI	ILMN_1716359
MYOC	129.1	137.9	390.7	1.6	0.1	1.5	myocilin, trabecular meshwork inducible glucocorticoid response	69_q6cRoT4fp7o4JKU	ILMN_2052335
ST6GALNAC3	295.5	188.7	532.2	0.8	-0.6	1.5	ST6 (alpha-N-acetyl-neuraminyl-2,3-beta-galactosyl-1,3)-N-acetylgalactosaminide alpha-2,6-sialyltransferase 3	60RUwE8cJVL3NvoKL4	ILMN_2127379
MYOC	110.8	125.7	352	1.7	0.2	1.5	myocilin, trabecular meshwork inducible glucocorticoid response	cqVKSf4ef1C.08NSCg	ILMN_2052331
MT1IP	510.2	473.1	1314.2	1.4	-0.1	1.5	metallothionein 1I, pseudogene	0W6nuULuVKju.kCoTc	ILMN_2136089
C6	239.2	300.5	833.6	1.8	0.3	1.5	complement component 6	ZPdV4d17_pO3z0vUnQ	ILMN_1688242
NA	285.2	241.4	669	1.2	-0.2	1.5	NA	9lcBxSF5vAT9r6phdo	ILMN_1816342
SPTBN1	245.6	334.8	918.6	1.9	0.4	1.5	spectrin, beta, non-erythrocytic 1	r8MkhoSUuFJTreh7gs	ILMN_1714228
PDZD2	819.5	737.2	1980.7	1.3	-0.2	1.4	PDZ domain containing 2	ESUeccTflIK.V2UEBI	ILMN_1729095
SEMA3G	932.4	740.9	1975	1.1	-0.3	1.4	sema domain, immunoglobulin domain (Ig), short basic domain, secreted, (semaphorin) 3G	6p1KSrXeoLx3IAYKig	ILMN_1676067
EPB42	116.4	110.5	292.5	1.3	-0.1	1.4	erythrocyte membrane protein band 4.2	cW9Lul4ARTu5QvUvRk	ILMN_1814397
NA	870.9	944.4	2492.4	1.5	0.1	1.4	NA	KvjlL43grVJCiWHRII	ILMN_1684922
NA	362.2	233	609.2	0.8	-0.6	1.4	NA	WoS7f_FBRSn4KcQiGI	ILMN_1697377
NMNAT2	220.4	183.7	479.5	1.1	-0.3	1.4	nicotinamide nucleotide adenylyltransferase 2	xo1E634q_k4oqoJ..g	ILMN_1803818
CSN1S1	116.6	111.7	291.5	1.3	-0.1	1.4	casein alpha s1	EtwP0vu35TOipFw0io	ILMN_2317364
RNASE4	604.3	515.6	1337.7	1.1	-0.2	1.4	ribonuclease, RNase A family, 4	9XmkEbkV4ohK6S42cc	ILMN_2408572
CHURC1	886.1	735	1906	1.1	-0.3	1.4	churchill domain containing 1	3lQi3D.M5XlDtdNz5I	ILMN_1798177
RDH5	2359	1763.2	4560.1	1	-0.4	1.4	retinol dehydrogenase 5 (11-cis/9-cis)	ZeVUV6x5euXlEAwkcE	ILMN_1773395
MT1P3	403.4	375.8	970.5	1.3	-0.1	1.4	metallothionein 1 pseudogene 3	r3kCqbknnu3juqEnfc	ILMN_1662640
CCNL1	642.6	554.8	1427.5	1.2	-0.2	1.4	cyclin L1	EnShOkpEpnh.d9f4l4	ILMN_2094776
ADAMTS1	944.2	831.9	2137	1.2	-0.2	1.4	ADAM metallopeptidase with thrombospondin type 1 motif, 1	uloEAOK7sgSrVEr_qE	ILMN_1673566
HBEGF	443.5	396.2	1010.6	1.2	-0.2	1.4	heparin-binding EGF-like growth factor	0eucdTkqtLkkihLeiA	ILMN_2121408
TIMP4	2293.3	1742.7	4438.9	1	-0.4	1.3	TIMP metallopeptidase inhibitor 4	9dfV5In_lPFF4XfnlI	ILMN_1663399
TNS1	391	360.1	913.4	1.2	-0.1	1.3	tensin 1	37RX95fr9XJ4lGeVOQ	ILMN_1807919
PCOLCE2	2695.8	2400.8	6060.5	1.2	-0.2	1.3	procollagen C-endopeptidase enhancer 2	uSKJJzePoBeWHy5rjI	ILMN_1746888
SOCS3	159.9	141	356	1.2	-0.2	1.3	suppressor of cytokine signaling 3	B5erqop6K0_iKeh55Q	ILMN_2156250
COL8A1	186.3	263.3	664.4	1.8	0.5	1.3	collagen, type VIII, alpha 1	iiFq711I5XSBKeSh7M	ILMN_1685433
GPR183	238.3	194.3	489.4	1	-0.3	1.3	G protein-coupled receptor 183	uaQtLs2P3LnuC0lXgg	ILMN_1798706
PADI4	131.5	117.8	296.4	1.2	-0.2	1.3	peptidyl arginine deiminase, type IV	0tUv1R3gjVBOtckeRE	ILMN_1807529
NA	235	221	555.7	1.2	-0.1	1.3	NA	Z167IgtXQXPuQ4v_II	ILMN_1659365
STC1	277.9	172.1	425.9	0.6	-0.7	1.3	stanniocalcin 1	WUCfbfu.nki49qp4XI	ILMN_1758164
DPT	3990.4	2590.2	6410.7	0.7	-0.6	1.3	dermatopontin	9ekhFegV6onHpAd16M	ILMN_1708107
MYADM	659.6	476.3	1177.3	0.8	-0.5	1.3	myeloid-associated differentiation marker	E16U4oQA8eLpXwIqC8	ILMN_2350574
PMEPA1	1907.6	1364.6	3366.1	0.8	-0.5	1.3	prostate transmembrane protein, androgen induced 1	fbqB53X_SVT9UJ3vQs	ILMN_1734276
ACSM5	136.1	137.4	337.4	1.3	0	1.3	acyl-CoA synthetase medium-chain family member 5	iRVKClWyF1gh1EIBw4	ILMN_2070792
MSRB3	213.9	216.2	530.3	1.3	0	1.3	methionine sulfoxide reductase B3	3dJTSbUhTXILf1Q3RI	ILMN_2332553
EFNB2	584.4	396.3	969.3	0.7	-0.6	1.3	ephrin-B2	KnEn78Gku09V.kew4o	ILMN_1703852
KAL1	153.2	154.1	374.8	1.3	0	1.3	Kallmann syndrome 1 sequence	xu0rGiKPdOHt8XceDM	ILMN_1750373
GDPD5	602.5	638.9	1547.8	1.4	0.1	1.3	glycerophosphodiester phosphodiesterase domain containing 5	lu1JIXQpIKtFwVKLUQ	ILMN_1701643
PARM1	1443.3	1234.4	2981.1	1	-0.2	1.3	prostate androgen-regulated mucin-like protein 1	3lfTfn5C7k69DV0TUo	ILMN_1656560
LOC401052	751.1	741.3	1776.7	1.2	0	1.3	uncharacterized LOC401052	6R96hdG6D63d4rLojk	ILMN_1791423
MYADM	3347.9	2405.8	5760.8	0.8	-0.5	1.3	myeloid-associated differentiation marker	ouy5EZGrv3u5y_ffnk	ILMN_2308849
RTN4	105.2	102.4	245.3	1.2	0	1.3	reticulon 4	0eS_5JIoh5Ifa_KAas	ILMN_1748983
NFKBIA	2289.4	2304.7	5516.8	1.3	0	1.3	nuclear factor of kappa light polypeptide gene enhancer in B-cells inhibitor, alpha	iihieVzjh7u.opSbeE	ILMN_1773154
TPGS2	284.4	288.4	689	1.3	0	1.3	tubulin polyglutamylase complex subunit 2	WQ1fJHj48iK1VAgFHo	ILMN_2207328
LHCGR	165.6	126.2	301.3	0.9	-0.4	1.3	luteinizing hormone/choriogonadotropin receptor	0dduLKBXt0uT.v9efU	ILMN_1788098
ALDH1A1	1673.7	1308.4	3112	0.9	-0.4	1.3	aldehyde dehydrogenase 1 family, member A1	ukpKBLurg_c6brC5Us	ILMN_1709348
COLEC11	285.6	257.3	610.6	1.1	-0.2	1.2	collectin sub-family member 11	6ie1d7gq6KdHiyKnvs	ILMN_1735192
STX11	720.2	593.3	1404.7	1	-0.3	1.2	syntaxin 11	l1eve9T.iYD6X6gAUY	ILMN_1720771
NA	502.1	473.9	1121.7	1.2	-0.1	1.2	NA	u_aF6aI5m9n2PspT18	ILMN_1871457
FMO3	205.7	252	590.5	1.5	0.3	1.2	flavin containing monooxygenase 3	Nb4BU5IRi62oh9IJfk	ILMN_1808657
SRGN	1145.1	963.7	2249.1	1	-0.2	1.2	serglycin	osUOrmeQ1ISw95AeX4	ILMN_2169152
CLEC3B	2053.1	1324.9	3091.4	0.6	-0.6	1.2	C-type lectin domain family 3, member B	3Vk2XEIHqIeI0WZBWM	ILMN_1682176
NA	3613.2	3846	8928	1.3	0.1	1.2	NA	0HMVdH0F1dFPpJckfk	ILMN_1743078
CCL8	754.6	693.4	1605.8	1.1	-0.1	1.2	chemokine (C-C motif) ligand 8	TtPvdXXF7ey77qtdU4	ILMN_1772964
C14orf180	306.1	376.2	869.6	1.5	0.3	1.2	chromosome 14 open reading frame 180	rhbe6_6f7ZaPkieCok	ILMN_1693951
SPTBN1	373.2	527.3	1213.9	1.7	0.5	1.2	spectrin, beta, non-erythrocytic 1	oIylIm6GK6IJ00JlGI	ILMN_1690708
CLDN5	2906	2173.5	4981.2	0.8	-0.4	1.2	claudin 5	BLh_l6F1a3R1JN1UpA	ILMN_1728197
ORMDL3	409.1	406.4	931.2	1.2	0	1.2	ORM1-like 3 (S. cerevisiae)	u5IggLilqJeJep6Jfc	ILMN_1662174
MT1A	4154.9	3965.4	9041.4	1.1	-0.1	1.2	metallothionein 1A	055155VOJ7lC7lSp5M	ILMN_1691156
MCOLN3	149	125.9	286.7	0.9	-0.2	1.2	mucolipin 3	EeHuH_hB0sFen6FHdI	ILMN_1775962
CLSTN2	164.7	186.7	423.6	1.4	0.2	1.2	calsyntenin 2	E0O7Od7VTX0dddCdEU	ILMN_1731237
ANO3	155	154.2	349.5	1.2	0	1.2	anoctamin 3	9nni4eTjiMQfeDnkT0	ILMN_3240765
GCOM1	315	340.7	772	1.3	0.1	1.2	GRINL1A complex locus 1	TXW4mjSEXI4Trk_Ukg	ILMN_1674151
MECOM	331.3	255.1	577.4	0.8	-0.4	1.2	MDS1 and EVI1 complex locus	xUqeaaDUuc1LUwlGzg	ILMN_1803367
DSG2	893.3	869.5	1968.1	1.1	0	1.2	desmoglein 2	Eux0BAL63wn1F_JJfo	ILMN_3251672
RGS16	170.7	134.9	305	0.8	-0.3	1.2	regulator of G-protein signaling 16	KVKklX_6VKMNBHvd3s	ILMN_1808226
ANGPT1	454.9	489.1	1102.2	1.3	0.1	1.2	angiopoietin 1	iPfrp99MkrCXdfcAH0	ILMN_1677723
TSPAN13	396.5	403.5	905.7	1.2	0	1.2	tetraspanin 13	ZxfSXU0g6Bi.4sNKCw	ILMN_2130525
PGA3	125.2	121.6	272.5	1.1	0	1.2	pepsinogen 3, group I (pepsinogen A)	3unwlwt30lF1Sgjel0	ILMN_1727539
ACTA1	118.7	107.4	240.5	1	-0.1	1.2	actin, alpha 1, skeletal muscle	KnUlFWS0f3_wQfW_eU	ILMN_2125869
PALMD	1613.4	1634	3657.2	1.2	0	1.2	palmdelphin	xfKSV7UU9VP450hB6I	ILMN_3307906
SRGN	1769.5	1482.1	3315.3	0.9	-0.3	1.2	serglycin	HXyt34Sg3ldISUofq0	ILMN_1760347
PTGER4	554.8	508	1133.4	1	-0.1	1.2	prostaglandin E receptor 4 (subtype EP4)	uqkfDrRfsEv_7B1S44	ILMN_1795930
SLC1A3	828.1	642.1	1427.9	0.8	-0.4	1.2	solute carrier family 1 (glial high affinity glutamate transporter), member 3	fzoCte6olTTdlCU0Sk	ILMN_1738552
NA	166.7	155.4	345	1	-0.1	1.2	NA	Nt5nhVLi16tSixuzhc	ILMN_3235832
NA	113.2	115.3	255.9	1.2	0	1.1	NA	9nnuuUEiH1A6PO8DpY	ILMN_3272441
MYH1	115.7	102.2	226.6	1	-0.2	1.1	myosin, heavy chain 1, skeletal muscle, adult	uIJooENQbQXdQPWSjU	ILMN_2051113
EPB41L4B	153.5	141	312.3	1	-0.1	1.1	erythrocyte membrane protein band 4.1 like 4B	ip9530XXnZ46AXUqQI	ILMN_1810051
PRG4	165.3	133.5	295.5	0.8	-0.3	1.1	proteoglycan 4	BsjoeHH_ZDqE8vk9Yo	ILMN_3221432
MMD	3295.7	3076.2	6785.8	1	-0.1	1.1	monocyte to macrophage differentiation-associated	6p_X8jaueM_Xv1yw6k	ILMN_1733937
GSTM1	113.3	111.7	246.1	1.1	0	1.1	glutathione S-transferase mu 1	uoT.ogUhToQUzknqTg	ILMN_1762255
KLF2	5059.4	3901.1	8558	0.8	-0.4	1.1	Kruppel-like factor 2 (lung)	0PHsTIiErqT.6nF69s	ILMN_1735930
PGA5	127.4	128.7	282	1.1	0	1.1	pepsinogen 5, group I (pepsinogen A)	f8JcLd9JRdUoI3pdbU	ILMN_1717572
C1orf132	319.1	276.8	605.2	0.9	-0.2	1.1	chromosome 1 open reading frame 132	u2vOOyqgCSSXYJdOUE	ILMN_1907042
SH3D19	1008.2	1100.8	2398.8	1.3	0.1	1.1	SH3 domain containing 19	lQulEf8bhxBei95Ago	ILMN_1653133
SNORD13	208.9	216.3	471.1	1.2	0	1.1	small nucleolar RNA, C/D box 13	Nibjj6u9MZ_7iO5RX4	ILMN_1892403
LBP	219.1	185.7	404.3	0.9	-0.2	1.1	lipopolysaccharide binding protein	xX6nkjUwofXvfq5Q7U	ILMN_1732538
CRHBP	170.8	192.1	417	1.3	0.2	1.1	corticotropin releasing hormone binding protein	rAl.TFLSz1SX4mRmZE	ILMN_1761312
AQP7P2	207.8	203.6	441.8	1.1	0	1.1	aquaporin 7 pseudogene 2	QOvQk3qRKaLp4Wo51I	ILMN_2053902
C4orf32	585.1	426.8	922.9	0.7	-0.5	1.1	chromosome 4 open reading frame 32	N_qS0pP7N.rKkELAE4	ILMN_1700257
PTGS2	116.9	108.5	234.4	1	-0.1	1.1	prostaglandin-endoperoxide synthase 2 (prostaglandin G/H synthase and cyclooxygenase)	TlzuclRAgz7dPJeDuU	ILMN_1677511
IER3	538.3	396.7	856	0.7	-0.4	1.1	immediate early response 3	uihtWnqOC3rrq2wvyg	ILMN_1682717
UVRAG	702.8	649	1399.5	1	-0.1	1.1	UV radiation resistance associated	NVe6qUC.87qSOe60oE	ILMN_1761069
SMAD7	222.7	199.1	428.9	0.9	-0.2	1.1	SMAD family member 7	ZdMR2zjH2Ee98nQ4k4	ILMN_2203896
NLGN4X	163.2	150.6	324	1	-0.1	1.1	neuroligin 4, X-linked	up.x3430CkZKvw69fo	ILMN_2341067
MMP25	141.3	129.8	279.1	1	-0.1	1.1	matrix metallopeptidase 25	3mKr5VL50xASNJOKEg	ILMN_1717207
ID4	129.3	130.4	280.3	1.1	0	1.1	inhibitor of DNA binding 4, dominant negative helix-loop-helix protein	993n5xQKEB36A4Ef3k	ILMN_1721758
MCL1	1559.2	1385	2975.1	0.9	-0.2	1.1	myeloid cell leukemia sequence 1 (BCL2-related)	HueHpxsvakDXUAqAqI	ILMN_1803988
ANG	287.5	258	554.1	0.9	-0.2	1.1	angiogenin, ribonuclease, RNase A family, 5	Q7voIjrjqXqb.vvrfY	ILMN_1696974
FMO3	206.1	245.4	526.5	1.4	0.3	1.1	flavin containing monooxygenase 3	39EUXn.c9JN.5LHeyE	ILMN_2344283
GUCY1A3	336	365.9	784.6	1.2	0.1	1.1	guanylate cyclase 1, soluble, alpha 3	oeR3o0v.nptvovAOVY	ILMN_1808590
TF	1710.5	1715.4	3666.7	1.1	0	1.1	transferrin	B6CXkf1shfAN0isqeU	ILMN_1768425
NXNL1	277.9	256.7	548.3	1	-0.1	1.1	nucleoredoxin-like 1	TiFeHcYA8AvJWu66Zk	ILMN_1742917
FLJ35024	129.6	127.5	271.9	1.1	0	1.1	uncharacterized LOC401491	Zo3ErTflXgOlegJzp4	ILMN_3243324
RTN1	420.5	359.3	765.8	0.9	-0.2	1.1	reticulon 1	Nbpyl.Xli53jkMugNk	ILMN_1756928
COL8A1	151.6	188.3	401.2	1.4	0.3	1.1	collagen, type VIII, alpha 1	ZW47EbGGLEAKn16FKQ	ILMN_2402392
GPR64	117.9	109.9	233.8	1	-0.1	1.1	G protein-coupled receptor 64	czEq3N_fXFxN5_JLl0	ILMN_2349071
ITSN1	1935.2	1657.8	3523.4	0.9	-0.2	1.1	intersectin 1 (SH3 domain protein)	We2op7nrrbsitfdf0Q	ILMN_1718769
ITGB1BP1	1080.7	909.5	1932.2	0.8	-0.2	1.1	integrin beta 1 binding protein 1	9ihOp0uun1S06zR6To	ILMN_1665107
TRAPPC2	411.9	317.6	674.3	0.7	-0.4	1.1	trafficking protein particle complex 2	TnqJL5KUS4Lu_fe0fw	ILMN_1673275
C1QTNF1	3704	2694.8	5719.3	0.6	-0.5	1.1	C1q and tumor necrosis factor related protein 1	uVwtXd.AgfeatId4JY	ILMN_2380237
LAMA2	391.5	288.8	611.9	0.6	-0.4	1.1	laminin, alpha 2	9pV5Y3oEFRdSfU76hM	ILMN_1788019
HIST1H1C	940.7	778.1	1640.6	0.8	-0.3	1.1	histone cluster 1, H1c	ZunCJUCClCvmCVCAnk	ILMN_1757406
CALCRL	234.8	192.8	406.4	0.8	-0.3	1.1	calcitonin receptor-like	0X7QXfXt8UBLqKg9ck	ILMN_1758281
ANG	1331.6	1092.5	2298.3	0.8	-0.3	1.1	angiogenin, ribonuclease, RNase A family, 5	3XrQuenee1_X1P1XeQ	ILMN_1760727
SMAD6	560.9	430.8	905.9	0.7	-0.4	1.1	SMAD family member 6	iUiESVUaEAVVIzTcXI	ILMN_1767068
LAMA2	388.9	305.3	641.1	0.7	-0.3	1.1	laminin, alpha 2	EmpI9HntzjnqvUqT_4	ILMN_2339266
CEBPD	3430.9	3777.3	7925.8	1.2	0.1	1.1	CCAAT/enhancer binding protein (C/EBP), delta	iZauVnkv36hMomQIJw	ILMN_1782050
RGCC	4228.5	3717.8	7800.5	0.9	-0.2	1.1	regulator of cell cycle	i3nlIqhAhuR0F9xSlE	ILMN_1658494
DAPK2	203.1	178.1	372.6	0.9	-0.2	1.1	death-associated protein kinase 2	xOVOdXcXR5RR157yic	ILMN_1791847
PHOSPHO2	200.8	172.6	360.9	0.8	-0.2	1.1	phosphatase, orphan 2	oiS4TT5f0dSo66B30E	ILMN_1728380
EMP1	3623	3582.9	7489.5	1	0	1.1	epithelial membrane protein 1	6ipCUUDxcp4ryIj6Uk	ILMN_1801616
RNF144A	747.6	583.6	1217.7	0.7	-0.4	1.1	ring finger protein 144A	rX0uKrJxOVTl5X9.X0	ILMN_1777660
CA4	1680.3	1661.3	3463.4	1	0	1.1	carbonic anhydrase IV	TSXd75dJ3UL1KfWtfI	ILMN_1695157
TUSC5	820.6	810.8	1690.3	1	0	1.1	tumor suppressor candidate 5	rkiRIkogqfqV6KICU8	ILMN_1776852
GPR34	251.2	226.8	472.1	0.9	-0.1	1.1	G protein-coupled receptor 34	EUox1eTjE3ukuAMS3I	ILMN_1701947
RNASE4	228.4	203.5	422.6	0.9	-0.2	1.1	ribonuclease, RNase A family, 4	u6CI646l6m.7763254	ILMN_2294978
ANGPT1	339	341.7	708.4	1.1	0	1.1	angiopoietin 1	6qXXdMAiEvvpCskMUs	ILMN_2086890
SCUBE2	235.8	224	464.2	1	-0.1	1.1	signal peptide, CUB domain, EGF-like 2	96ih0v3USX3Ul7uMQs	ILMN_1779416
GPIHBP1	2302.4	1671.7	3460.5	0.6	-0.5	1	glycosylphosphatidylinositol anchored high density lipoprotein binding protein 1	KWEgtHlxdKtV8Xq6gM	ILMN_1726210
CYP4B1	161.3	178.1	368.6	1.2	0.1	1	cytochrome P450, family 4, subfamily B, polypeptide 1	B5VJ_15nUIOn9F1F4I	ILMN_1659215
MT2A	2083.6	2202.6	4552.6	1.1	0.1	1	metallothionein 2A	lgVm5Be1YdyWXfSRlM	ILMN_1686664
EDN1	248.2	255.1	526.6	1.1	0	1	endothelin 1	KURKrov3hgrXCou.u0	ILMN_1682775
IRX6	954.5	716	1475.5	0.6	-0.4	1	iroquois homeobox 6	ilDChXubfdVdcJX7tc	ILMN_1758705
AXIN2	287.2	288.7	593.9	1	0	1	axin 2	EEsXsXka0VnW7tlcz4	ILMN_1724480
SFTA1P	171	177.4	363.9	1.1	0.1	1	surfactant associated 1, pseudogene	x0iKI8nnIaUR5ogI08	ILMN_3310065
AKAP12	374.1	394.7	809	1.1	0.1	1	A kinase (PRKA) anchor protein 12	fqk7lMuSn6on8JdLzM	ILMN_1684836
RHOB	2198.3	2474.4	5047.8	1.2	0.2	1	ras homolog family member B	TkrTkRL.jAqSwQs_qU	ILMN_1802205
FBP1	374	234.5	476.9	0.4	-0.7	1	fructose-1,6-bisphosphatase 1	iWGG52L14K7OIJHeVI	ILMN_1728799
FMO2	1175.3	1277.2	2596.8	1.1	0.1	1	flavin containing monooxygenase 2 (non-functional)	910RHf.V95fRf5bq6E	ILMN_1732158
MIR21	133	132.1	268.2	1	0	1	microRNA 21	3jvh74N06QRS2Op7eE	ILMN_3310840
RNASE4	2805.3	1926	3908.6	0.5	-0.5	1	ribonuclease, RNase A family, 4	EUuyelHzUqf.cfTRCg	ILMN_1776602
PPP1R1B	1074.6	1133.8	2298.5	1.1	0.1	1	protein phosphatase 1, regulatory (inhibitor) subunit 1B	Zoo9QtFH3dFp9xSrUo	ILMN_2304495
CMTM8	465.8	410	830.6	0.8	-0.2	1	CKLF-like MARVEL transmembrane domain containing 8	ZppdNvf5fXrRTecZ6A	ILMN_1710124
TFF3	151.2	139.2	281	0.9	-0.1	1	trefoil factor 3 (intestinal)	fl47fBgwK1TnUVihL0	ILMN_1811387
PDE3B	342.2	349.9	705.4	1	0	1	phosphodiesterase 3B, cGMP-inhibited	BvS5z3VJyvzU4KHi4U	ILMN_2131381
RNASE4	289.3	257.3	517.7	0.8	-0.2	1	ribonuclease, RNase A family, 4	TvoIjrjqXqb.vvrfbk	ILMN_2294976
FAM178B	143.2	133	266.9	0.9	-0.1	1	family with sequence similarity 178, member B	rdUlN131cKXe3Uyd68	ILMN_1804993
PDK4	2868.6	2784.6	5586.9	1	0	1	pyruvate dehydrogenase kinase, isozyme 4	ESC1yEuE.fDrqLUnTk	ILMN_1684982
PHLDB2	364.1	376.9	755.6	1.1	0	1	pleckstrin homology-like domain, family B, member 2	Kngj91PXrniDApBSyU	ILMN_1719792
ADHFE1	861.4	744.9	1491.6	0.8	-0.2	1	alcohol dehydrogenase, iron containing, 1	fUp2H0qtLvXtUBVESA	ILMN_1702858
MYZAP	314.6	344.5	687.7	1.1	0.1	1	myocardial zonula adherens protein	3UpQh4LoBSIjKLqe40	ILMN_2402581
GALNT15	443.1	455.7	908	1	0	1	UDP-N-acetyl-alpha-D-galactosamine:polypeptide N-acetylgalactosaminyltransferase 15	ck9U8ECu9EviAd15ak	ILMN_1813104
TNFSF10	940.1	825.9	1642.4	0.8	-0.2	1	tumor necrosis factor (ligand) superfamily, member 10	6suzRLLJdSv18KhBNc	ILMN_1801307
CCDC85A	488.5	382.7	760.9	0.6	-0.4	1	coiled-coil domain containing 85A	Bn.uXkkiXkgnDEKhHo	ILMN_1669982
NNMT	897.2	931.3	1851.5	1	0.1	1	nicotinamide N-methyltransferase	0Qq1IgoogviEprQkrk	ILMN_1715508
ENPP2	2574.5	1567	3113.1	0.3	-0.7	1	ectonucleotide pyrophosphatase/phosphodiesterase 2	HWAhSWScVIDXhHQhMU	ILMN_1780799
SORBS1	139	138.7	275.4	1	0	1	sorbin and SH3 domain containing 1	KfXXniCkSVAC_EUuSs	ILMN_1663446
ANO3	134	146.6	291.1	1.1	0.1	1	anoctamin 3	l7k5LeX4QvvUJ4In9E	ILMN_2049672
AQP9	253.8	163.2	323.3	0.3	-0.6	1	aquaporin 9	ui8QkUqjncTQqORfS0	ILMN_1715068
LRRN3	238.5	216.8	429.2	0.8	-0.1	1	leucine rich repeat neuronal 3	Znl3dSA4HuOuhEnO4o	ILMN_1773650
SPRY1	2599.1	2139.1	4231.2	0.7	-0.3	1	sprouty homolog 1, antagonist of FGF signaling (Drosophila)	xl9s.uCh0lF9ffRVOc	ILMN_1691860
COMP	121.9	108.2	213.8	0.8	-0.2	1	cartilage oligomeric matrix protein	uIoc4hU0nmkJcqFKuI	ILMN_1677636
MT1X	1441.8	1652.3	3254.4	1.2	0.2	1	metallothionein 1X	Be1Z5u.1342oHXn3X4	ILMN_1775170
CSF3R	482	403.6	793.4	0.7	-0.3	1	colony stimulating factor 3 receptor (granulocyte)	uhSNOdTUlUVDpf_5_8	ILMN_2371280
ALDH1A1	2007	1451.8	2849.8	0.5	-0.5	1	aldehyde dehydrogenase 1 family, member A1	iJ994CDz_X3gO4VULU	ILMN_2096372
AOC3	1093.5	845.8	1657.8	0.6	-0.4	1	amine oxidase, copper containing 3 (vascular adhesion protein 1)	9jx.6iqBSyvihKIqCo	ILMN_1782086
NA	585.7	556.9	1091.4	0.9	-0.1	1	NA	uU2TOod_UtfhPtqf9A	ILMN_3232696
RERGL	779.6	1277.8	2502.9	1.7	0.7	1	RERG/RAS-like	0EE0R0VwXHpoSY1S.k	ILMN_3243185
LINC00312	176.6	154	301.2	0.8	-0.2	1	long intergenic non-protein coding RNA 312	EkMuE4kfh2erzSn_nU	ILMN_2052135
NA	508.9	458.3	896.2	0.8	-0.2	1	NA	BgPVQJ0i1L19TAEp6E	ILMN_2363634
EOGT	382.3	317.3	619.9	0.7	-0.3	1	EGF domain-specific O-linked N-acetylglucosamine (GlcNAc) transferase	QqOEAk75n_TSQpPh94	ILMN_2136455
LYZ	253.9	235.6	459.5	0.9	-0.1	1	lysozyme	Eir7W41EKTyJOrpOiA	ILMN_1815205
NR4A3	115.7	99.9	194.8	0.8	-0.2	1	nuclear receptor subfamily 4, group A, member 3	TiB6joGUXecfXl7tF4	ILMN_1781812
S1PR1	838.4	675	1315.6	0.7	-0.3	1	sphingosine-1-phosphate receptor 1	Hpzvixsp7qCOCOv6K4	ILMN_1653504
TAGLN	382.7	462.1	900.4	1.2	0.3	1	transgelin	iSunS9eCmnihzqtNCE	ILMN_2400935
NDNF	195	151.2	294.3	0.6	-0.4	1	neuron-derived neurotrophic factor	ifgoH5T1_f4UeTgefc	ILMN_1689176
SOCS2	424.3	396.4	768.4	0.9	-0.1	1	suppressor of cytokine signaling 2	ioMeCC6goFCeESl0eQ	ILMN_1798926
NLRP3	326.9	284.9	551.9	0.8	-0.2	1	NLR family, pyrin domain containing 3	9X8ZSrighFKEOEk2rs	ILMN_1712026
NA	178.7	172.6	334.2	0.9	0	1	NA	fFjf3e3RQXhAAruUKg	ILMN_1682126
CREB5	471.7	423	817.8	0.8	-0.2	1	cAMP responsive element binding protein 5	cigtUAK57R.C96H6r0	ILMN_1731714
CD302	418.8	407.7	787	0.9	0	0.9	CD302 molecule	B6kued8DXF9R0HVMQc	ILMN_1716797
VNN2	185.3	169.7	326.2	0.8	-0.1	0.9	vanin 2	fdSdSXT_fiH_7s6qH4	ILMN_1678939
LOC644936	570.8	781.5	1500.7	1.4	0.5	0.9	actin, beta pseudogene	KTqOT7xKC1fldcAlF0	ILMN_3235221
TENM3	446.5	393.7	755.9	0.8	-0.2	0.9	teneurin transmembrane protein 3	Npdhe_Z6lt719ykez8	ILMN_2336094
RNY4	134.4	159.2	305.7	1.2	0.2	0.9	RNA, Ro-associated Y4	fu0cC_sxBVUecD_Hp8	ILMN_3241021
C2orf40	674.9	611.9	1174.3	0.8	-0.1	0.9	chromosome 2 open reading frame 40	faJVxp.KTolJtBxjhw	ILMN_1676822
HNMT	737.6	615.6	1181	0.7	-0.3	0.9	histamine N-methyltransferase	x77o3dLvwTrl_TOsDk	ILMN_2284744
SOCS2	1430.3	1141.5	2189.4	0.6	-0.3	0.9	suppressor of cytokine signaling 2	NsrMpPcV.gMnu1QXvk	ILMN_2131861
CYP1B1	625.2	287.6	551.1	-0.2	-1.1	0.9	cytochrome P450, family 1, subfamily B, polypeptide 1	Qn9O1SB8l.F7gu8cSU	ILMN_1693338
GPBAR1	589.7	493.2	943.8	0.7	-0.3	0.9	G protein-coupled bile acid receptor 1	QejSIV5d7_FWR4eDAk	ILMN_2316386
SLC31A2	703.9	660.6	1262.5	0.8	-0.1	0.9	solute carrier family 31 (copper transporters), member 2	r326XQ5XX810399zkg	ILMN_1758938
PERP	354.7	330.2	630.8	0.8	-0.1	0.9	PERP, TP53 apoptosis effector	Wt4zAE5RKIPao.i.d4	ILMN_1775829
ISG20	413.7	338.4	646.2	0.6	-0.3	0.9	interferon stimulated exonuclease gene 20kDa	ZSVvWSocin9p._oSQc	ILMN_1659913
RPPH1	168.4	161.2	307.5	0.9	-0.1	0.9	ribonuclease P RNA component H1	KxVkqhdMFQ9Icd11lQ	ILMN_1704056
PHLDB2	536.7	557	1061.5	1	0.1	0.9	pleckstrin homology-like domain, family B, member 2	6h.tJeHqxD3.vD_S7o	ILMN_2179778
MSRB1	997.4	825	1572	0.7	-0.3	0.9	methionine sulfoxide reductase B1	copX1QruuHuXx7E52g	ILMN_1719661
TSTD1	233.5	253.2	482.4	1	0.1	0.9	thiosulfate sulfurtransferase (rhodanese)-like domain containing 1	fJ5fUp.M954glAnoI4	ILMN_3197097
HEY2	189.2	169.5	322.3	0.8	-0.2	0.9	hairy/enhancer-of-split related with YRPW motif 2	0F3kV4KyUxI5YSNRAo	ILMN_1682034
HCAR1	381	486.2	924	1.3	0.4	0.9	hydroxycarboxylic acid receptor 1	0yJnwvvXe805eD1VlU	ILMN_1811272
CYP4X1	637.3	495.3	940.5	0.6	-0.4	0.9	cytochrome P450, family 4, subfamily X, polypeptide 1	o9HyWE9TleFDXHn.XA	ILMN_2175317
HCAR2	124.3	116.7	221.5	0.8	-0.1	0.9	hydroxycarboxylic acid receptor 2	NriU6JV3zepUF3XwME	ILMN_1750497
LMCD1	1422.6	1278.1	2423.8	0.8	-0.2	0.9	LIM and cysteine-rich domains 1	QeQqh3qKL.Ug5D1i4k	ILMN_1754969
GNAI1	275.4	306.6	580.8	1.1	0.2	0.9	guanine nucleotide binding protein (G protein), alpha inhibiting activity polypeptide 1	N47tN3hfv0kCwEkdVE	ILMN_1742044
HEYL	554.5	339.3	642	0.2	-0.7	0.9	hairy/enhancer-of-split related with YRPW motif-like	Eu.c1UJfXrt1B1xVPk	ILMN_1654324
SULF1	304	263.1	496.6	0.7	-0.2	0.9	sulfatase 1	lXR4tNLFdc9J1UI47s	ILMN_1702363
CD24	197.9	139.4	263.1	0.4	-0.5	0.9	CD24 molecule	6yEdVgt.72TrREeOfI	ILMN_2060413
HIST2H2AA3	335.8	245.4	463	0.5	-0.5	0.9	histone cluster 2, H2aa3	ipWbdgqkXuB0Ap3.SI	ILMN_2144426
CYTIP	217.9	172.6	325.5	0.6	-0.3	0.9	cytohesin 1 interacting protein	KqvCvTiBToCO63iOrk	ILMN_1746864
MYH11	122	130.8	246.7	1	0.1	0.9	myosin, heavy chain 11, smooth muscle	BJSggZ1JUofYp5Dicw	ILMN_2368834
SMAD7	265.5	273.1	514.7	1	0	0.9	SMAD family member 7	TVNe7vCd5zylJCao7U	ILMN_2203891
TIPARP	765.5	684	1288.4	0.8	-0.2	0.9	TCDD-inducible poly(ADP-ribose) polymerase	3Xvv55T6TgOlB7p7xI	ILMN_1765578
RNY1	226.4	246.6	464	1	0.1	0.9	RNA, Ro-associated Y1	xPvRLS8SNgdfvcd.VU	ILMN_3237623
RNF144A	480.6	413	777.1	0.7	-0.2	0.9	ring finger protein 144A	39RL1ol9LiqycTlU5c	ILMN_3238326
SFRP2	452.8	280.6	527.4	0.2	-0.7	0.9	secreted frizzled-related protein 2	xpUB_6tEBXviMCenvM	ILMN_1722898
PLCE1	195.3	153.6	288.7	0.6	-0.3	0.9	phospholipase C, epsilon 1	inL5RQUPx44OCVKoeU	ILMN_1784447
RNF125	423.1	366.6	688.4	0.7	-0.2	0.9	ring finger protein 125, E3 ubiquitin protein ligase	BkhdfIhdSkhdfHt9K4	ILMN_1821176
CASQ2	198.5	215.8	405.1	1	0.1	0.9	calsequestrin 2 (cardiac muscle)	Wjq9O3ePq0np9clwno	ILMN_1722329
IGSF1	123.5	107.2	201.1	0.7	-0.2	0.9	immunoglobulin superfamily, member 1	xV5C0lU3nvX63cNF4k	ILMN_1679299
ENPP2	2369.6	1470.9	2754	0.2	-0.7	0.9	ectonucleotide pyrophosphatase/phosphodiesterase 2	9TgjkRJyrm4T4E3RSU	ILMN_2373791
TEK	926.3	748.4	1399.7	0.6	-0.3	0.9	TEK tyrosine kinase, endothelial	WhR3t_79RJeQvS1KOc	ILMN_1751576
NA	5055.5	4087.1	7640.8	0.6	-0.3	0.9	NA	cKLSA6fWv1J_pWqPog	ILMN_1751586
SPTBN1	2099.4	2137.7	3995.6	0.9	0	0.9	spectrin, beta, non-erythrocytic 1	cSYrV7i.gIJ7eYLpX4	ILMN_1661335
GSDMB	902.5	778.2	1452	0.7	-0.2	0.9	gasdermin B	9xS3tdHlNlHFNe0Uuo	ILMN_1666206
TMEM100	523	455.6	848.1	0.7	-0.2	0.9	transmembrane protein 100	9qrTqLkSTyEs.r0V7A	ILMN_1698259
PRG4	165.7	131.8	245.3	0.6	-0.3	0.9	proteoglycan 4	0UU3UnZIPHgv6rPX1U	ILMN_3304072
NA	240.6	187.9	349.5	0.5	-0.4	0.9	NA	cc1XBVCOfEN9ci9Cn4	ILMN_1849117
TRIB1	1335.8	1295.2	2409	0.9	0	0.9	tribbles homolog 1 (Drosophila)	Tpd7ZHBnduvnYe_ze4	ILMN_1803811
XRN2	108.6	108.9	202.5	0.9	0	0.9	5'-3' exoribonuclease 2	x_RCDyv4HYnoF0kByI	ILMN_2196479
PPP1R1A	4527	3431.6	6377.7	0.5	-0.4	0.9	protein phosphatase 1, regulatory (inhibitor) subunit 1A	ujVIRILotCnqRd6hJA	ILMN_2056606
ATHL1	223.5	202.5	376.3	0.8	-0.1	0.9	ATH1, acid trehalase-like 1 (yeast)	iDVKdd_HepJ.DSvqSU	ILMN_1794707
NA	345.5	300.3	558	0.7	-0.2	0.9	NA	oYgCrlUJRirBOJzpLY	ILMN_1900263
SNRK	862.5	630.9	1171.3	0.4	-0.5	0.9	SNF related kinase	H6_FfqsxA7S3i67fHU	ILMN_1794399
ADCK3	1353.9	1224.3	2270.7	0.7	-0.1	0.9	aarF domain containing kinase 3	0p6J6iK54nBLlBC518	ILMN_1731064
ELMOD3	750.3	647.3	1200.2	0.7	-0.2	0.9	ELMO/CED-12 domain containing 3	opT0fFR3fdVeFVnU_8	ILMN_1668065
CCBP2	233.6	182	337.4	0.5	-0.4	0.9	chemokine binding protein 2	iH9zOaWgSrr4TS.30o	ILMN_1763127
TEK	1027.3	861.9	1597.4	0.6	-0.3	0.9	TEK tyrosine kinase, endothelial	BuFHe37v1El5C0tSjk	ILMN_2066151
NA	133.7	129.8	240.6	0.8	0	0.9	NA	6e3RQXhAAruULh9N8U	ILMN_3238339
SNHG8	549.8	493.5	912.9	0.7	-0.2	0.9	small nucleolar RNA host gene 8 (non-protein coding)	lYgW0v4lI6CeJ4ETxg	ILMN_3309349
LRRN3	236.3	206.2	381.1	0.7	-0.2	0.9	leucine rich repeat neuronal 3	Ef2IiC.CfRQ5514UOg	ILMN_2048591
RHOXF1	175.8	152.7	281.2	0.7	-0.2	0.9	Rhox homeobox family, member 1	WV47lRCCoH5YAfK7h4	ILMN_1776888
KIAA0040	179.8	165.6	305	0.8	-0.1	0.9	KIAA0040	cnt0V_fkASOl_iFIdU	ILMN_1797191
GIMAP6	819	700	1288.8	0.7	-0.2	0.9	GTPase, IMAP family member 6	ilNVTfVyESSE3iAn0k	ILMN_2329429
BTNL9	1241.8	1094.1	2010.8	0.7	-0.2	0.9	butyrophilin-like 9	riWe5en0.0i4hP7Huk	ILMN_1772976
NLGN4X	133.1	124.8	229.1	0.8	-0.1	0.9	neuroligin 4, X-linked	xd1nAuhPVTAD7Unl6c	ILMN_1728011
ALDH2	4743.2	4749.5	8712.3	0.9	0	0.9	aldehyde dehydrogenase 2 family (mitochondrial)	9kJ9dXSU_OgL0kI0kE	ILMN_1793859
ENPP4	310.8	289.5	531	0.8	-0.1	0.9	ectonucleotide pyrophosphatase/phosphodiesterase 4 (putative)	cubXPi0ecP34l6z_eU	ILMN_1781761
SV2B	288.7	222	406.7	0.5	-0.4	0.9	synaptic vesicle glycoprotein 2B	iAy3e6StHqoQ7Ek96U	ILMN_1806306
GPX3	6587.9	5695.8	10426.1	0.7	-0.2	0.9	glutathione peroxidase 3 (plasma)	6faKG5XRV0etR6fiHQ	ILMN_1726666
AQP7P1	2915.3	2474.7	4527.1	0.6	-0.2	0.9	aquaporin 7 pseudogene 1	9To7ni3i_XOofoOqro	ILMN_3245829
CTGF	853.3	1160.2	2118.5	1.3	0.4	0.9	connective tissue growth factor	Z_QKopNLtfpKeP3Kyg	ILMN_2115125
CELF2	375.4	278.2	506	0.4	-0.4	0.9	CUGBP, Elav-like family member 2	0ToUX6jFkkU0E1l_eM	ILMN_2400947
RGS5	1443.5	1356	2464.2	0.8	-0.1	0.9	regulator of G-protein signaling 5	3Xp.g6AfEkiLRKUaQQ	ILMN_1651554
ECM2	318	329.3	597.7	0.9	0.1	0.9	extracellular matrix protein 2, female organ and adipocyte specific	lUj4GjV6c7v6UToFKU	ILMN_1746763
CDKN1C	515.9	601.4	1090.5	1.1	0.2	0.9	cyclin-dependent kinase inhibitor 1C (p57, Kip2)	cCKea4lD8iVAiVYqBc	ILMN_1718565
FAM107A	1134.9	996.2	1801.1	0.7	-0.2	0.9	family with sequence similarity 107, member A	N1epd99cX4_Ku45eiU	ILMN_1743445
DMRT2	285.6	329.7	595.7	1.1	0.2	0.9	doublesex and mab-3 related transcription factor 2	NfCKX03lNHbt3S4Cnk	ILMN_1751785
EGR3	152.9	145.7	263.2	0.8	-0.1	0.9	early growth response 3	BiIggjgv5SipUz.9J4	ILMN_1722781
C4orf3	960.9	914.9	1651.2	0.8	-0.1	0.9	chromosome 4 open reading frame 3	BusjR_K0IvuEUl6UF4	ILMN_2051684
SPRY1	3346.1	2746.2	4954.9	0.6	-0.3	0.9	sprouty homolog 1, antagonist of FGF signaling (Drosophila)	6HOeXAuN_nXw61.6Vc	ILMN_2329914
NA	283.8	225.1	406.2	0.5	-0.3	0.9	NA	c6bztfD.AHfjnp6va4	ILMN_3286809
CCDC178	575.4	558.2	1006.7	0.8	0	0.9	coiled-coil domain containing 178	Ba74S4e9n1Uj9XNt_k	ILMN_1673320
C7orf41	3782.7	3653.2	6585.4	0.8	-0.1	0.9	chromosome 7 open reading frame 41	HXVeIuKF01hTsPFPZ8	ILMN_1672605
CYP4B1	147.2	141.6	255.2	0.8	-0.1	0.8	cytochrome P450, family 4, subfamily B, polypeptide 1	6UnSQl7Rf7o6Wt3F5I	ILMN_2173291
GBP4	460.1	436.4	785.7	0.8	-0.1	0.8	guanylate binding protein 4	HU6l.0SqESn3wBBWn0	ILMN_1771385
ALAD	673.9	627.4	1128.4	0.7	-0.1	0.8	aminolevulinate dehydratase	xpd5VwUe5TFF1Qw0Ek	ILMN_1747577
ITGA1	218.9	208	374.1	0.8	-0.1	0.8	integrin, alpha 1	uvt0HX6xKvT0BVQnuI	ILMN_1802411
HIST2H2AA4	305.3	240.3	432.1	0.5	-0.3	0.8	histone cluster 2, H2aa4	QcTp5rXYs3hZYjXono	ILMN_3242900
NLRP3	280.3	252.2	452.6	0.7	-0.2	0.8	NLR family, pyrin domain containing 3	B5fXuSJ_pN1.GUq4oI	ILMN_2310896
CXCL14	3601.8	1417	2540.4	-0.5	-1.3	0.8	chemokine (C-X-C motif) ligand 14	EXexMxXwgZVdREeVVI	ILMN_1748323
ITM2C	522.6	456	817.2	0.6	-0.2	0.8	integral membrane protein 2C	QYlur3niyuidPn91Cc	ILMN_2366041
STON1	145.4	142.2	254.8	0.8	0	0.8	stonin 1	ThXe0pM7SnUd8KLS4U	ILMN_1668592
PROCR	332.7	277.2	496.5	0.6	-0.3	0.8	protein C receptor, endothelial	37oASMOi_qSglzpU10	ILMN_1717262
NEK7	256.8	304.2	544.7	1.1	0.2	0.8	NIMA-related kinase 7	9phS.dEg_4JeClCKC0	ILMN_1869897
CACHD1	524.1	449.2	804.5	0.6	-0.2	0.8	cache domain containing 1	ZRrwCeeUvJQhPNRQPk	ILMN_1738854
RNF38	972.3	759.8	1357	0.5	-0.4	0.8	ring finger protein 38	WtVe_sT_vF0.5b9I_4	ILMN_1793616
NA	180.3	188.7	336.9	0.9	0.1	0.8	NA	BqaNMK0pvYhQzrgFW4	ILMN_3274045
CDKN2B	353.6	415.9	742.6	1.1	0.2	0.8	cyclin-dependent kinase inhibitor 2B (p15, inhibits CDK4)	unjzr7fn.fVPkUn7XU	ILMN_1723198
TJP1	1347	1133.4	2021.8	0.6	-0.2	0.8	tight junction protein 1	ohCqS66.3vf3pzk.gA	ILMN_1691499
OLFML2A	1823.4	1364.9	2434.8	0.4	-0.4	0.8	olfactomedin-like 2A	ofCQXnSrRt1BKSyLQo	ILMN_1761425
KANK1	1153.9	1055.4	1882.6	0.7	-0.1	0.8	KN motif and ankyrin repeat domains 1	ioLYjh.jT6wfqXqUhA	ILMN_1773427
LEPR	967.4	678.6	1209.6	0.3	-0.5	0.8	leptin receptor	u4Pif.lRI9_P7L7_ko	ILMN_2234956
ADM	2953.4	3360.7	5988.4	1	0.2	0.8	adrenomedullin	ct0mK7AvvZZug7i7v4	ILMN_1708934
CCNL1	261.3	240.5	427.9	0.7	-0.1	0.8	cyclin L1	660wCgAN292N0iQt2o	ILMN_1683129
AKAP12	467.2	415.6	739.5	0.7	-0.2	0.8	A kinase (PRKA) anchor protein 12	Ecd8znoeT0ROk4DC0o	ILMN_2308950
ANO6	1507.6	1415.9	2515.9	0.7	-0.1	0.8	anoctamin 6	6V6oD46u6S6F7giog0	ILMN_1674941
CDKN2C	212.9	152.7	271	0.3	-0.5	0.8	cyclin-dependent kinase inhibitor 2C (p18, inhibits CDK4)	oUtfe0t1jlNOSXryiQ	ILMN_1656415
SERTAD4-AS1	254.1	202.3	358.9	0.5	-0.3	0.8	SERTAD4 antisense RNA 1	WYouNdYe4AFIXenl6c	ILMN_3241665
NA	146	123.7	219.4	0.6	-0.2	0.8	NA	9rorjXofjpV1W616nk	ILMN_1804711
SLC39A8	216.6	184	326.1	0.6	-0.2	0.8	solute carrier family 39 (zinc transporter), member 8	rr5FXRA6SBLOwJ6wRc	ILMN_1695316
NA	171.1	144.5	256	0.6	-0.2	0.8	NA	flS6EgjMuKvuTiKjeU	ILMN_1874901
MCTP1	157.3	133.8	237.1	0.6	-0.2	0.8	multiple C2 domains, transmembrane 1	lpT7JXe7vRJTXseT1k	ILMN_1654685
PRPH	156.4	141.1	249.9	0.7	-0.1	0.8	peripherin	Z1VdKEDcdSUY4guriU	ILMN_1723678
RASD1	3358.2	3781.2	6691.3	1	0.2	0.8	RAS, dexamethasone-induced 1	ZtKFRqk837e49avnuE	ILMN_1740426
SMOC2	478.5	372.3	658.7	0.5	-0.4	0.8	SPARC related modular calcium binding 2	QKkVLt8KBT_ihLeIko	ILMN_1719641
CD36	182.6	222.2	393	1.1	0.3	0.8	CD36 molecule (thrombospondin receptor)	6h3olLfitcTdYCQnfc	ILMN_1665132
KCNJ8	890.1	623.2	1101.2	0.3	-0.5	0.8	potassium inwardly-rectifying channel, subfamily J, member 8	Btrh14K.XrU3T5pe_o	ILMN_1735779
KLF6	3313.4	3350.4	5917.8	0.8	0	0.8	Kruppel-like factor 6	oV9YmmXCX_W4k5EeIM	ILMN_1735014
GABARAPL1	1550.3	1084	1913	0.3	-0.5	0.8	GABA(A) receptor-associated protein like 1	BV9KdE5EoOcTjpSefU	ILMN_2151281
NAT8L	268.9	256	451.6	0.7	-0.1	0.8	N-acetyltransferase 8-like (GCN5-related, putative)	3fSCYmCoSIJXm1Cpf8	ILMN_3237830
PAMR1	570.3	400.4	705.1	0.3	-0.5	0.8	peptidase domain containing associated with muscle regeneration 1	uUqSSJ6juuTl.uxOlE	ILMN_1658356
AOX1	483.2	325.8	573.5	0.2	-0.6	0.8	aldehyde oxidase 1	9l31SOkN7XN3uegjnI	ILMN_1767113
MUSTN1	230.5	213.4	375.6	0.7	-0.1	0.8	musculoskeletal, embryonic nuclear protein 1	u.85SBn13Vee3eqeUU	ILMN_1773814
CTGF	1531.4	2632.2	4626.7	1.6	0.8	0.8	connective tissue growth factor	BS7X6Snj9ysoDusnRk	ILMN_1699829
BNIP3L	1560.1	1539	2703.9	0.8	0	0.8	BCL2/adenovirus E1B 19kDa interacting protein 3-like	6uT7nf1C9JJL3NLrlE	ILMN_1718961
GPM6B	163.6	139.8	245.5	0.6	-0.2	0.8	glycoprotein M6B	ExO1zRe9Pul7konrlE	ILMN_1735438
LINC00339	363.7	304.6	534.5	0.6	-0.3	0.8	long intergenic non-protein coding RNA 339	ol6DSDR6cLfnn59_dI	ILMN_3194087
RNA28S5	117.7	117.7	206.5	0.8	0	0.8	RNA, 28S ribosomal 5	oRUcMqBuJ6vyFtuISs	ILMN_3251587
NA	1123.2	1125.1	1973.4	0.8	0	0.8	NA	repEZF1.elt97sqRH8	ILMN_3244019
GUCY1A3	167.2	156.6	274.6	0.7	-0.1	0.8	guanylate cyclase 1, soluble, alpha 3	BEB46LReQ3TNeug5To	ILMN_2131177
S100P	117.6	104.4	183	0.6	-0.2	0.8	S100 calcium binding protein P	NDjleiO0SPXpIlOtUo	ILMN_1801216
DUSP5	540.8	418.1	732.1	0.4	-0.4	0.8	dual specificity phosphatase 5	BdXlXor7fQnuh96j_Q	ILMN_1656501
TSPAN1	211.1	193.9	339.5	0.7	-0.1	0.8	tetraspanin 1	cjl4f19T66ujq6qk9Q	ILMN_1747546
DDX3X	2328.1	1904.8	3333.8	0.5	-0.3	0.8	DEAD (Asp-Glu-Ala-Asp) box polypeptide 3, X-linked	rSFab6S7JTB.eO8sAE	ILMN_1794392
CACNA1H	191.8	157.8	276.2	0.5	-0.3	0.8	calcium channel, voltage-dependent, T type, alpha 1H subunit	lNKXVcTeqm_lmI9U_E	ILMN_1671263
DIRC3	121.5	112.6	196.9	0.7	-0.1	0.8	disrupted in renal carcinoma 3	9SPupn3HpQd6hNuhNA	ILMN_1890253
PRELP	188.4	169.9	296.9	0.7	-0.1	0.8	proline/arginine-rich end leucine-rich repeat protein	NhldnnXF6ccBNh9r0c	ILMN_2395156
NA	331.3	316.9	553.8	0.7	-0.1	0.8	NA	0UVBWuvBj8MTMFAWkk	ILMN_1703511
PKP1	213.2	214.6	374.9	0.8	0	0.8	plakophilin 1 (ectodermal dysplasia/skin fragility syndrome)	xqhUIpLvnt5O1F_g3o	ILMN_1663454
NA	7537.9	8070	14100.1	0.9	0.1	0.8	NA	BkqVs.FcyRVdwVf_IU	ILMN_1821517
SDPR	856.8	856.3	1495	0.8	0	0.8	serum deprivation response	cpUoJA1Xl.LOBRzCwU	ILMN_1715991
NA	352	284.8	497.3	0.5	-0.3	0.8	NA	cRIq0i76Re31q3vRW0	ILMN_3182069
CARD8	355.9	321.9	561.9	0.7	-0.1	0.8	caspase recruitment domain family, member 8	lc17u5c4j6uS7Ne8nU	ILMN_2192281
ST3GAL6	266	203.2	354.4	0.4	-0.4	0.8	ST3 beta-galactoside alpha-2,3-sialyltransferase 6	oRj7p_O6QlgFH6d6A0	ILMN_1781560
CANX	547	496.2	865.3	0.7	-0.1	0.8	calnexin	Elfl315U7j5rksv3vs	ILMN_1762825
PCDH9	275.7	288.9	503.2	0.9	0.1	0.8	protocadherin 9	lqyq5Pnz4LE._2v7io	ILMN_1752294
CNN1	138.8	123.4	214.7	0.6	-0.2	0.8	calponin 1, basic, smooth muscle	cy5xKtQTIlq7VQSZUA	ILMN_1810054
HSD17B11	574.2	506.6	881	0.6	-0.2	0.8	hydroxysteroid (17-beta) dehydrogenase 11	WqFR3oF4oLrASnjk6g	ILMN_1735367
TLE1	719.1	589.4	1024.2	0.5	-0.3	0.8	transducin-like enhancer of split 1 (E(sp1) homolog, Drosophila)	HQpQmhIqlOr7KPigaA	ILMN_1751572
NA	168.1	159.1	276.5	0.7	-0.1	0.8	NA	NEX0oqCV8.er4HVfU4	ILMN_1910180
ACVR1C	165.6	195.2	339.2	1	0.2	0.8	activin A receptor, type IC	6UBXEhrNIBJAyM9dxU	ILMN_1689217
PDZRN3	226	225.6	391.5	0.8	0	0.8	PDZ domain containing ring finger 3	B0.K4K.QdAFFQVrrwY	ILMN_2406304
RSU1	705.1	623.9	1082.6	0.6	-0.2	0.8	Ras suppressor protein 1	QCjrVJ7tAKCfv7DG7k	ILMN_1721657
NA	328.8	310	537.3	0.7	-0.1	0.8	NA	9pB5cvDlLpexTPOgB4	ILMN_3201937
ANGPTL5	144.4	119.9	207.4	0.5	-0.3	0.8	angiopoietin-like 5	cV5OXrQ60t7gieS0XU	ILMN_2166696
NA	375	304.9	527	0.5	-0.3	0.8	NA	TRIq0i76Re31o3vRV0	ILMN_3263290
TNFAIP3	356.3	392.7	678.6	0.9	0.1	0.8	tumor necrosis factor, alpha-induced protein 3	cVSIwKeU.6q3sfOl4A	ILMN_1702691
ECM2	2072.8	2087.4	3606.5	0.8	0	0.8	extracellular matrix protein 2, female organ and adipocyte specific	9kUetMk3N1.l8Px4DE	ILMN_2228938
KLF6	125.5	121.4	209.7	0.7	0	0.8	Kruppel-like factor 6	oqRLKgU5a.jfU_dCUo	ILMN_1700727
ZFP42	122.4	116.2	200.7	0.7	-0.1	0.8	ZFP42 zinc finger protein	BkUex1IejBJCJU3.AA	ILMN_1751127
CD59	767.1	536.6	926.1	0.3	-0.5	0.8	CD59 molecule, complement regulatory protein	TXTKh.l14SS.OrvT7o	ILMN_1724789
NA	220	216.2	373.1	0.8	0	0.8	NA	QQFcQd6u0ytz.CoIiI	ILMN_1699552
ABHD5	559.3	449.1	774.5	0.5	-0.3	0.8	abhydrolase domain containing 5	EYR7oeBEeCd46gBeuE	ILMN_1655702
KIAA0922	612.6	587.7	1012.4	0.7	-0.1	0.8	KIAA0922	WWCft1Dt6H.69TepVk	ILMN_1668469
CXCR4	155.6	126.9	218.7	0.5	-0.3	0.8	chemokine (C-X-C motif) receptor 4	97iSKtSXQjXdQKAmK4	ILMN_2320888
TNIP1	1241.9	1257.9	2166	0.8	0	0.8	TNFAIP3 interacting protein 1	T0SyX54JTRI6iClOUk	ILMN_1703650
ATP1A2	732.6	481.1	827.7	0.2	-0.6	0.8	ATPase, Na+/K+ transporting, alpha 2 polypeptide	6Xp8gpHqDteyIiFyMo	ILMN_1777411
ITM2A	2836.1	2144.4	3686.7	0.4	-0.4	0.8	integral membrane protein 2A	EWX22SIXfnq.QQG5T4	ILMN_2076600
PI16	2371.7	900.8	1547.9	-0.6	-1.4	0.8	peptidase inhibitor 16	uEk7md1eLl7snqjqj0	ILMN_1766264
IER2	227.8	197.4	339	0.6	-0.2	0.8	immediate early response 2	Z0Yg7oquqrtLoCkwp4	ILMN_1700584
ARRDC4	125	108.2	185.5	0.6	-0.2	0.8	arrestin domain containing 4	QruH5fPgeMekzeHsJI	ILMN_2184064
RCL1	344.5	332	569.1	0.7	-0.1	0.8	RNA terminal phosphate cyclase-like 1	NXui3vHvf3kKHRdfiU	ILMN_1813766
VEGFC	334.2	282.8	484.3	0.5	-0.2	0.8	vascular endothelial growth factor C	oe8SGlOxgWUgp_4lKM	ILMN_1701204
TM4SF1	3872.7	3640	6228.8	0.7	-0.1	0.8	transmembrane 4 L six family member 1	BjSTT6BOqGLhpKKFGI	ILMN_1770338
MME	2579.4	2184.8	3735.1	0.5	-0.2	0.8	membrane metallo-endopeptidase	Ki3l1OeS72Lo_yuQjo	ILMN_1678170
ALDH1A2	644.7	313	533.9	-0.3	-1	0.8	aldehyde dehydrogenase 1 family, member A2	cEBhLk9JJUuW4leEjk	ILMN_1748538
LRP1B	139.8	144.7	246.2	0.8	0	0.8	low density lipoprotein receptor-related protein 1B	Eoi2A57lL53rPSv3eo	ILMN_1696587
TRIM6	225.5	185.9	316.2	0.5	-0.3	0.8	tripartite motif containing 6	i6R6e1TOs1KJRQ7e_I	ILMN_1656910
POLN	232.3	204.8	348.3	0.6	-0.2	0.8	polymerase (DNA directed) nu	BS6iiIHr9SS1Pu6X1U	ILMN_1725166
GCA	410.7	391.7	665.8	0.7	-0.1	0.8	grancalcin, EF-hand calcium binding protein	xvrrv4q_nIDgJej.uU	ILMN_1800602
LINC00339	381.9	335.7	569.9	0.6	-0.2	0.8	long intergenic non-protein coding RNA 339	EXEgIv3e137yhDSXnk	ILMN_3272768
GPBAR1	288.4	259.6	440.6	0.6	-0.2	0.8	G protein-coupled bile acid receptor 1	9cCgqXeeHXFIk1tSdI	ILMN_1727709
S1PR1	947.6	852.4	1446.5	0.6	-0.2	0.8	sphingosine-1-phosphate receptor 1	KlKNfrtcogEhCQBAuA	ILMN_3235853
HSPA1B	1798	1799.2	3045.4	0.8	0	0.8	heat shock 70kDa protein 1B	Tiuh76h0KH_ee.1ztM	ILMN_1660436
KIAA1217	483.4	462.7	782.5	0.7	-0.1	0.8	KIAA1217	lkLuuX6O6Xvp2f33e4	ILMN_1706960
GPR64	132.8	117.2	198.2	0.6	-0.2	0.8	G protein-coupled receptor 64	lS4Qqiyc_oEqB7XEec	ILMN_1751885
NA	1103.6	828.2	1399.9	0.3	-0.4	0.8	NA	Z.tKevfm53uVUUv50U	ILMN_3241091
RNU4-2	130.8	144.4	244.1	0.9	0.1	0.8	RNA, U4 small nuclear 2	NS6SzbJQ4r81imY8_c	ILMN_3308138
RBP4	2419.1	2479.3	4186.3	0.8	0	0.8	retinol binding protein 4, plasma	NVUgmSCPsKSaSiie5c	ILMN_1814719
FOXC1	700.9	730	1232.4	0.8	0.1	0.8	forkhead box C1	NfUlLd7FkbWif23GHs	ILMN_1738401
NA	328.2	303.4	512.1	0.6	-0.1	0.8	NA	K59QeahKi6Wyafvows	ILMN_1780382
VIT	200.5	168.5	284.1	0.5	-0.3	0.8	vitrin	fR0VZSIUdff7oYv4QU	ILMN_1709434
MCEE	789.9	638.7	1076.7	0.4	-0.3	0.8	methylmalonyl CoA epimerase	WU1wIe66LX7oHokJ_M	ILMN_1735347
REEP2	114.1	100.7	169.7	0.6	-0.2	0.8	receptor accessory protein 2	6tKlKKBG4KICIDkolk	ILMN_1666057
HIST2H2AC	361.9	298.8	503.5	0.5	-0.3	0.8	histone cluster 2, H2ac	cZUqab.lwTUpb3vFAg	ILMN_1768973
NNAT	2785.9	1526	2569.7	-0.1	-0.9	0.8	neuronatin	NV_VdHjfn.V63Tkvus	ILMN_1691413
CDKN2B	583.2	708.9	1192.8	1	0.3	0.8	cyclin-dependent kinase inhibitor 2B (p15, inhibits CDK4)	fU.2CUXpISvye.TSSU	ILMN_2376723
ABCC9	231.5	183.7	309	0.4	-0.3	0.8	ATP-binding cassette, sub-family C (CFTR/MRP), member 9	fYsRHPeGkhevPuOCYo	ILMN_1751453
FCGR3B	124.5	124.1	208.7	0.7	0	0.7	Fc fragment of IgG, low affinity IIIb, receptor (CD16b)	BiV3DnKLJA61ygqh4o	ILMN_1728639
CYYR1	1460.4	1184.4	1990.1	0.4	-0.3	0.7	cysteine/tyrosine-rich 1	TglL0tRFN33_L786XU	ILMN_1812902
MPZL2	286.8	275.2	462.3	0.7	-0.1	0.7	myelin protein zero-like 2	WpwMtCqwzqXvvy7dfU	ILMN_1752932
VPS4B	917.8	763.6	1282.6	0.5	-0.3	0.7	vacuolar protein sorting 4 homolog B (S. cerevisiae)	9q37X0X.C9KgS.teFE	ILMN_1792587
CLEC14A	1169.1	937.7	1574.4	0.4	-0.3	0.7	C-type lectin domain family 14, member A	fLoLl.KOuMeqhasueo	ILMN_2142185
SLC16A2	221.1	209.3	351.4	0.7	-0.1	0.7	solute carrier family 16, member 2 (thyroid hormone transporter)	EXn1P3VRdHdFC0Uiro	ILMN_1703886
CDO1	1664	1205.8	2023.6	0.3	-0.5	0.7	cysteine dioxygenase, type I	NkH2p2eiBBwqkUBXeI	ILMN_1753931
C12orf39	117.2	113.3	190	0.7	0	0.7	chromosome 12 open reading frame 39	raUeWgIYJUDVQccHPU	ILMN_1763311
TMOD1	209.4	209.3	351.3	0.7	0	0.7	tropomodulin 1	oJVKJUv0Ol_e7rv0Lk	ILMN_1736911
SERTAD4	195.1	172.8	289.2	0.6	-0.2	0.7	SERTA domain containing 4	NRe3KppDQS3xEiKs9U	ILMN_1730794
NA	167.3	152.6	255.4	0.6	-0.1	0.7	NA	WvuJeYCC.u6oe6kuBk	ILMN_3239073
PRO0628	178.9	175.8	293.8	0.7	0	0.7	uncharacterized LOC29053	KTICnp0oqx4fn_H_aQ	ILMN_2213834
TRIM5	204.1	202	337.3	0.7	0	0.7	tripartite motif containing 5	WRQ4OLXyV7tL8V2OV8	ILMN_1704972
EPAS1	4782.4	4692.5	7821.8	0.7	0	0.7	endothelial PAS domain protein 1	0VIkf5B1erCKhhF3r8	ILMN_1704753
PLSCR4	1009.3	891.3	1485.5	0.6	-0.2	0.7	phospholipid scramblase 4	xl4u98jqvPeI4q3yXE	ILMN_1757338
NA	166.1	157.4	262.2	0.7	-0.1	0.7	NA	KqKeI4Cj5_CUovkIQk	ILMN_3263864
C1orf21	364.1	317.7	529	0.5	-0.2	0.7	chromosome 1 open reading frame 21	cVSd3Xj6D3_BXYLnUk	ILMN_1797735
RNA18S5	108.9	110.2	183.5	0.8	0	0.7	RNA, 18S ribosomal 5	um_PC1eV.sRFlbZxxY	ILMN_3243593
SNORA41	148.9	130.3	216.9	0.5	-0.2	0.7	small nucleolar RNA, H/ACA box 41	uHreSe986yS_6T13uo	ILMN_3241798
GNAI1	227.4	225.5	375.1	0.7	0	0.7	guanine nucleotide binding protein (G protein), alpha inhibiting activity polypeptide 1	NHroXsM1E_4J7s4D0E	ILMN_2131467
ADRB2	870.8	779.5	1296.8	0.6	-0.2	0.7	adrenoceptor beta 2, surface	KSe4E6HfVUdd8.nRGo	ILMN_1695590
TFRC	2130	1759.5	2926.4	0.5	-0.3	0.7	transferrin receptor (p90, CD71)	fnXrfiO33bwosqX.oo	ILMN_1674243
PTPRB	631.7	526.9	875.7	0.5	-0.3	0.7	protein tyrosine phosphatase, receptor type, B	HkuRhcIfRKvROtSHi4	ILMN_1672102
MEX3B	239.7	196.3	325.7	0.4	-0.3	0.7	mex-3 homolog B (C. elegans)	ig726CpSi9e4BSjHkk	ILMN_1658989
KIAA1551	553.1	415.6	689.5	0.3	-0.4	0.7	KIAA1551	E4gf6slO7CA6Os9Fqg	ILMN_2229922
RGS17	184.5	146.6	243.1	0.4	-0.3	0.7	regulator of G-protein signaling 17	ooA1w6o9d6_9HlAHuk	ILMN_1725485
EIF4EBP2	862.2	887.2	1471.3	0.8	0	0.7	eukaryotic translation initiation factor 4E binding protein 2	9.5PRXX1RcXteqe_JI	ILMN_1728083
ANKRD46	833.3	635.8	1053.6	0.3	-0.4	0.7	ankyrin repeat domain 46	TXiwenn0o0n5It_f8o	ILMN_1712298
GPR146	357.3	341.8	566.1	0.7	-0.1	0.7	G protein-coupled receptor 146	6dJRQO1eEV1UlVEjBM	ILMN_1684227
EIF5	191.8	191	316.2	0.7	0	0.7	eukaryotic translation initiation factor 5	c5enqksqgPUVD.nOJc	ILMN_2318430
NA	260.8	234.9	388.6	0.6	-0.2	0.7	NA	3jdOvfoV.Uf3S6XtGc	ILMN_3269484
TMEM178A	339.6	258.5	427.5	0.3	-0.4	0.7	transmembrane protein 178A	EOSTfSB_1467fPu0kU	ILMN_2104295
NA	182.2	201.1	332.4	0.9	0.1	0.7	NA	Eoi9ygv_43O1rur.7U	ILMN_1713764
EPB41L2	840.3	732.1	1209.4	0.5	-0.2	0.7	erythrocyte membrane protein band 4.1-like 2	KSETlfaST1IEoqCICI	ILMN_1805448
ABCA5	185.9	170.4	281.2	0.6	-0.1	0.7	ATP-binding cassette, sub-family A (ABC1), member 5	63Oiusg8JTF.19NHfo	ILMN_1784176
RAPGEF5	489.3	334.4	552	0.2	-0.5	0.7	Rap guanine nucleotide exchange factor (GEF) 5	uiBWU0q7cXB90qHEfo	ILMN_3236825
NA	1125	998.4	1646.9	0.5	-0.2	0.7	NA	QpPFWhSSKdN.ktCSug	ILMN_3287583
LYSMD2	413.9	314.8	518.9	0.3	-0.4	0.7	LysM, putative peptidoglycan-binding, domain containing 2	NpOOkK_yXAnTR.7K64	ILMN_1724493
HYAL1	576.8	509.8	839.2	0.5	-0.2	0.7	hyaluronoglucosaminidase 1	9rBSV5GFXg3niKRS1I	ILMN_1739813
TM7SF2	934.6	1029.2	1693.2	0.9	0.1	0.7	transmembrane 7 superfamily member 2	K7RF55XH3F13H0WZ54	ILMN_1690040
COBL	147.2	153.5	252.6	0.8	0.1	0.7	cordon-bleu WH2 repeat protein	o6dX_zjNut90TrlS0U	ILMN_1711888
BMP2	227.1	266.6	438.3	0.9	0.2	0.7	bone morphogenetic protein 2	o_6dVarNGX.HlGiDlc	ILMN_1722718
FRZB	505	425.7	699.8	0.5	-0.2	0.7	frizzled-related protein	ul4_IJEHgFLJZ6rvDo	ILMN_1716246
HIPK2	784.4	794.9	1305.6	0.7	0	0.7	homeodomain interacting protein kinase 2	WGrahFLgH4FqC6ihsg	ILMN_1687440
BIRC3	362.8	269.1	441.9	0.3	-0.4	0.7	baculoviral IAP repeat containing 3	uUov4NTXqSTHiFeX8A	ILMN_1776181
ARL17A	275	313.4	514.3	0.9	0.2	0.7	ADP-ribosylation factor-like 17A	Q3j_lX0RdHXI.5yF.c	ILMN_1698680
SATB2	257.8	221.3	362.9	0.5	-0.2	0.7	SATB homeobox 2	HkuvcLg3upP8l7rflI	ILMN_1738657
STOM	331.6	335.6	550	0.7	0	0.7	stomatin	Ed6OOUeOXqgwK6Ju6A	ILMN_1696419
C1orf115	2154.5	1890.4	3098	0.5	-0.2	0.7	chromosome 1 open reading frame 115	fqeV6v3fHQ1ei7CT_g	ILMN_1674817
SUCLA2	1167.5	1012	1658	0.5	-0.2	0.7	succinate-CoA ligase, ADP-forming, beta subunit	Zf22SUt..n3XEAbB_Q	ILMN_2150019
DUSP22	163.5	159.8	261.7	0.7	0	0.7	dual specificity phosphatase 22	0lKXO_iovAxe5NUkmg	ILMN_1730765
NA	105.3	102.9	168.5	0.7	0	0.7	NA	ZqeHgXOnCD7hHdO.Qk	ILMN_1791534
HNMT	271.3	256.7	420.2	0.6	-0.1	0.7	histamine N-methyltransferase	iuKRE4_OrOqU4IX4Ik	ILMN_1705984
STXBP6	170.7	153.7	251.4	0.6	-0.2	0.7	syntaxin binding protein 6 (amisyn)	Zj.nX5MsN.5OBTRSb0	ILMN_2172969
NEDD9	395.7	479.1	783.5	1	0.3	0.7	neural precursor cell expressed, developmentally down-regulated 9	ifKI6eH4_NxnC6IT9E	ILMN_2261076
ELTD1	707.6	614.4	1004.4	0.5	-0.2	0.7	EGF, latrophilin and seven transmembrane domain containing 1	Ef6c3CVJbrL6P9pJHI	ILMN_3240520
ANKRD20A1	472.4	498.9	815.5	0.8	0.1	0.7	ankyrin repeat domain 20 family, member A1	HgqXXkATX1_CXJHgug	ILMN_2215824
NA	412.6	357.4	584.2	0.5	-0.2	0.7	NA	T1eXBX9e3ZfoJFTt1c	ILMN_1757872
GPR183	160	151.5	247.5	0.6	-0.1	0.7	G protein-coupled receptor 183	NT6kf1TdQdoLCVCIEE	ILMN_2168217
MYEOV	110.7	110.6	180.7	0.7	0	0.7	myeloma overexpressed (in a subset of t(11	14) positive multiple myelomas)	T56u75OldUFD0s.91U	ILMN_2198413
ERICH1	592	474.8	775.6	0.4	-0.3	0.7	glutamate-rich 1	0.PRu.vXrqQjlN4p9I	ILMN_2104696
AQPEP	836.1	542.2	884.1	0.1	-0.6	0.7	laeverin	f7s9FLqOhFf0lwmxi4	ILMN_3246826
EBF2	401	470.2	766.5	0.9	0.2	0.7	early B-cell factor 2	TFITfhT0nIFekkEic8	ILMN_1844919
ING1	267.5	211.4	344.6	0.4	-0.3	0.7	inhibitor of growth family, member 1	rn6sR93wuty0KBdC04	ILMN_1662243
IL8	167.7	152.6	248.7	0.6	-0.1	0.7	interleukin 8	3Vy3nJSjUQtfvUe5fo	ILMN_1666733
EBF1	897.8	978	1591.5	0.8	0.1	0.7	early B-cell factor 1	Kgio3kLkq768C_xdUI	ILMN_1778681
TTC32	221.1	220.6	359	0.7	0	0.7	tetratricopeptide repeat domain 32	NJTo4cRN5TILUFQ.4I	ILMN_2083588
KCTD10	611.3	567.3	923.1	0.6	-0.1	0.7	potassium channel tetramerisation domain containing 10	xQSY9KFQu4EEdJWV3o	ILMN_1719064
SNORA67	305	287.3	467.4	0.6	-0.1	0.7	small nucleolar RNA, H/ACA box 67	Npf6oHqOfP13l9fp5U	ILMN_3247018
HSD17B11	272.3	241.7	393	0.5	-0.2	0.7	hydroxysteroid (17-beta) dehydrogenase 11	uOeuy3MTSP7_cRCNdI	ILMN_1675117
MT1F	559.9	483	784.7	0.5	-0.2	0.7	metallothionein 1F	QeeYeOUoQX91SOwEiI	ILMN_1718766
RNU1-3	149	152	246.8	0.7	0	0.7	RNA, U1 small nuclear 3	WhV5j9VA7qAdh5MP7o	ILMN_3246273
COL12A1	965	759	1231.8	0.4	-0.3	0.7	collagen, type XII, alpha 1	0iIE5buX8vJEmpJdLg	ILMN_1733756
EFHD1	972.3	951.6	1543.8	0.7	0	0.7	EF-hand domain family, member D1	Hs8SyFnhvVC4SNSpf0	ILMN_1779448
MAP7	182.4	170.5	276.5	0.6	-0.1	0.7	microtubule-associated protein 7	iX06C1_d5uk3tJ.0X8	ILMN_1712719
F8	229.6	257.9	418.2	0.9	0.2	0.7	coagulation factor VIII, procoagulant component	NedfU3l4VfRzhxEg3U	ILMN_1675083
NA	298.9	295.1	478.4	0.7	0	0.7	NA	xoWr9IkVzbpowIlHBI	ILMN_3274671
CXorf57	122	114.7	185.8	0.6	-0.1	0.7	chromosome X open reading frame 57	66Ud5P5Cla6_E3u6.s	ILMN_1703279
GPM6B	199.6	172.2	279	0.5	-0.2	0.7	glycoprotein M6B	WUkuiue0i1Lvcgiku0	ILMN_1704665
GPR4	379.7	331.6	536.9	0.5	-0.2	0.7	G protein-coupled receptor 4	0eXoouOUgr_oIK7qEI	ILMN_2074477
GBP1	316.8	313.5	507.4	0.7	0	0.7	guanylate binding protein 1, interferon-inducible	Nk_t6ULcQ7VDNChBRU	ILMN_1701114
TFPI2	118.9	119	192.6	0.7	0	0.7	tissue factor pathway inhibitor 2	fjlAn2f5SyDWgD2ggk	ILMN_2068104
C19orf12	2442.8	2117.1	3422.8	0.5	-0.2	0.7	chromosome 19 open reading frame 12	0ktegVNVTox4pMnse4	ILMN_1664920
TPPP3	804.2	463.6	749.2	-0.1	-0.8	0.7	tubulin polymerization-promoting protein family member 3	QLe5eyXThVBUlUpOnA	ILMN_1797744
CRISPLD2	1711.2	896.9	1448.8	-0.2	-0.9	0.7	cysteine-rich secretory protein LCCL domain containing 2	3Gm9endeVEo4E.2n18	ILMN_1790689
KCNJ2	151	130.7	211.1	0.5	-0.2	0.7	potassium inwardly-rectifying channel, subfamily J, member 2	cu6TJxeVNVBXSQLIN0	ILMN_1780334
FNTA	387.3	362	584.2	0.6	-0.1	0.7	farnesyltransferase, CAAX box, alpha	ZWuWSDjpVDVutSNPzI	ILMN_1746494
HCAR3	112.8	114	184	0.7	0	0.7	hydroxycarboxylic acid receptor 3	3da4lOiVd83qVBdAwU	ILMN_1677693
LOC100507632	130.5	119.1	192.1	0.6	-0.1	0.7	uncharacterized LOC100507632	rdRKdSJI6rp3IiQOtA	ILMN_1887987
ITM2C	350	318.6	513.7	0.6	-0.1	0.7	integral membrane protein 2C	cIwRIqAqIlF6x_1FeU	ILMN_1680453
NA	793.6	721.9	1163.5	0.6	-0.1	0.7	NA	r4O64.VIxTdKfBckTU	ILMN_3246538
NR5A2	363.6	267.7	431.4	0.2	-0.4	0.7	nuclear receptor subfamily 5, group A, member 2	rYSieMJCAm0SUm3vRU	ILMN_1811303
CHD7	393.8	339.6	547.4	0.5	-0.2	0.7	chromodomain helicase DNA binding protein 7	HqKvflISBxL1Pt2634	ILMN_1677376
INHBB	886	756.2	1218.6	0.5	-0.2	0.7	inhibin, beta B	BWVkyR_SF5eBkThMkc	ILMN_1685714
AK4	483.5	447.7	721.5	0.6	-0.1	0.7	adenylate kinase 4	BqviSDvscnuXoeLMEk	ILMN_2338038
CLOCK	203.1	219.6	353.5	0.8	0.1	0.7	clock circadian regulator	95AnNWVVFeVTgH4k9A	ILMN_1682399
CDH5	2260.7	1799.8	2893.9	0.4	-0.3	0.7	cadherin 5, type 2 (vascular endothelium)	o9tOhYr1R3qQJV0R5A	ILMN_1719236
MBD2	306.6	249.4	401.1	0.4	-0.3	0.7	methyl-CpG binding domain protein 2	KVVo6CCiguNYA3qcLk	ILMN_1750395
HES4	1675.8	1429.1	2296.8	0.5	-0.2	0.7	hairy and enhancer of split 4 (Drosophila)	0Vb3Klul.liHskiAGw	ILMN_1653466
NA	761.4	590.4	948.8	0.3	-0.4	0.7	NA	ut_6EE39de60E0Tp4k	ILMN_1808405
STXBP6	144.6	134.6	216.1	0.6	-0.1	0.7	syntaxin binding protein 6 (amisyn)	KrJSRJtIAORffUjXUU	ILMN_1750912
VAV3	116.8	109.8	176.2	0.6	-0.1	0.7	vav 3 guanine nucleotide exchange factor	0f7fl7OSV27DGuDyLo	ILMN_2399463
BTG1	5009.6	4664.7	7485.7	0.6	-0.1	0.7	B-cell translocation gene 1, anti-proliferative	ZhXwAhHt0Huu8kUlJ0	ILMN_1775743
LINC00339	537.2	493.8	792.4	0.6	-0.1	0.7	long intergenic non-protein coding RNA 339	xVO3o3d.p4pJ.P1xos	ILMN_1901198
GNAZ	213.8	167.3	268.4	0.3	-0.4	0.7	guanine nucleotide binding protein (G protein), alpha z polypeptide	ZSUKG4IjsaqAiCeqPo	ILMN_1766182
MYH1	116.8	115.8	185.7	0.7	0	0.7	myosin, heavy chain 1, skeletal muscle, adult	0JooENQbQXdQPWijUk	ILMN_1798923
FRMD1	106.9	102.7	164.6	0.6	-0.1	0.7	FERM domain containing 1	rIQk4n4lU6Xrkqebk8	ILMN_1742390
USP36	365.6	270.5	433.5	0.2	-0.4	0.7	ubiquitin specific peptidase 36	3SJ_qf3p530_F7u9Uk	ILMN_1697227
SGCB	425.6	386.7	619.2	0.5	-0.1	0.7	sarcoglycan, beta (43kDa dystrophin-associated glycoprotein)	3USz3Ihq_Q4QqqQOA0	ILMN_2194467
ICA1	850.8	790.1	1263.9	0.6	-0.1	0.7	islet cell autoantigen 1, 69kDa	rIXh5evSXfZ4XYVHdA	ILMN_1814787
VTRNA1-1	128.6	123.2	197.1	0.6	-0.1	0.7	vault RNA 1-1	09.D4BCQXt6vvYhWak	ILMN_3309759
AVPI1	1740.4	1741.5	2784.4	0.7	0	0.7	arginine vasopressin-induced 1	uHsBTr1JJe9RFVEU0o	ILMN_1671731
PRKCD	2232.1	2012.1	3215.5	0.5	-0.1	0.7	protein kinase C, delta	r_nlt6Wp3TrH13uB7s	ILMN_1801105
VIT	267.9	228.4	365	0.4	-0.2	0.7	vitrin	uSJKSJFJC55.HB4bvo	ILMN_2111255
CIDEC	722.9	897.8	1433.3	1	0.3	0.7	cell death-inducing DFFA-like effector c	ESqMS70611IKpIDpJU	ILMN_1779597
CCL4L2	136.6	138.3	220.5	0.7	0	0.7	chemokine (C-C motif) ligand 4-like 2	oB.usjxziFJJd51SUk	ILMN_1716276
CCDC107	348.2	320.5	511.1	0.6	-0.1	0.7	coiled-coil domain containing 107	lVJ6FV._Ju4cd6eiVI	ILMN_1709630
SRSF3	478.5	420.5	670.3	0.5	-0.2	0.7	serine/arginine-rich splicing factor 3	TVHvFPvfNU6gkvrxGM	ILMN_1723212
GABRE	462.7	405.4	646.1	0.5	-0.2	0.7	gamma-aminobutyric acid (GABA) A receptor, epsilon	3qlCAcKAdp.kEpPHZQ	ILMN_2324202
HEY1	1013.9	911.4	1452.2	0.5	-0.2	0.7	hairy/enhancer-of-split related with YRPW motif 1	Wrk6B7r5QrPwCp.Xl0	ILMN_1788203
C10orf54	747.3	576.9	919.1	0.3	-0.4	0.7	chromosome 10 open reading frame 54	r7_NRVfV4A16iv8_eU	ILMN_2205963
TEKT4P2	336.1	281.6	448.6	0.4	-0.3	0.7	tektin 4 pseudogene 2	ua59VUNVQMBLm8n8AA	ILMN_2069322
OCIAD2	384.1	349.9	557.1	0.5	-0.1	0.7	OCIA domain containing 2	0..gjSdbqnr.rUSTBI	ILMN_1700306
NLGN1	118.1	115.9	184.5	0.6	0	0.7	neuroligin 1	ojoFB.sTfpTtHrT7uA	ILMN_1739521
SCIN	135.2	115.7	184.2	0.4	-0.2	0.7	scinderin	E0wBKlOJRUT0Snr16k	ILMN_1813561
ANO2	186.8	151.6	241.3	0.4	-0.3	0.7	anoctamin 2	EV6pFd_x9FNP3h.hSc	ILMN_3248094
CAST	759.9	758.8	1207.4	0.7	0	0.7	calpastatin	KT1LSUEjoKFE31wQgA	ILMN_1783627
ANGPTL4	4615.7	4428.2	7045	0.6	-0.1	0.7	angiopoietin-like 4	WqEQkplDrN6midEi98	ILMN_1707727
KLF9	2440.1	2409.1	3831.4	0.7	0	0.7	Kruppel-like factor 9	BlfRT7oOOV6fwr8nUQ	ILMN_1778523
SUSD2	366.1	330.3	524.6	0.5	-0.1	0.7	sushi domain containing 2	uYHfegrR0oEV1eXuQI	ILMN_1693270
AXL	617.4	545	865.2	0.5	-0.2	0.7	AXL receptor tyrosine kinase	Q.Qr3BXMeyz3_q5V3U	ILMN_2364521
OCIAD2	189.5	174.2	276.6	0.5	-0.1	0.7	OCIA domain containing 2	Zj_jT5UC_RkeXXxe4o	ILMN_1772286
TMEM139	107.8	103.9	164.9	0.6	-0.1	0.7	transmembrane protein 139	37K.a2egnnAUyeGVXU	ILMN_1683470
EDNRA	357	392	621.5	0.8	0.1	0.7	endothelin receptor type A	cB.sgOJSCUKV4vpLpU	ILMN_1796629
GPR180	329.1	292.6	463.6	0.5	-0.2	0.7	G protein-coupled receptor 180	oO3ZwwVSc_3vu9J4jk	ILMN_1738712
PLS3	1100.3	1087.9	1723.6	0.6	0	0.7	plastin 3	6ld8g7V3fqH58jjqM4	ILMN_1785265
OSR1	535.5	501.2	793.7	0.6	-0.1	0.7	odd-skipped related 1 (Drosophila)	clCJam8z5j6R.OeFNo	ILMN_2197128
C4orf19	160.1	166.7	263.8	0.7	0.1	0.7	chromosome 4 open reading frame 19	fwnSS.0SyJILVSgECo	ILMN_1795838
CCDC68	148.6	144.7	228.9	0.6	0	0.7	coiled-coil domain containing 68	ZYB5X629eLupQnB.qI	ILMN_1815326
FRMD4A	811.5	671.3	1061.4	0.4	-0.3	0.7	FERM domain containing 4A	iVTUrnNI4UvHny8HK4	ILMN_1678961
RARRES1	217.5	166.9	263.9	0.3	-0.4	0.7	retinoic acid receptor responder (tazarotene induced) 1	ud50ucBLRSSvXSr9JU	ILMN_1800091
C12orf75	182.6	163.2	257.9	0.5	-0.2	0.7	chromosome 12 open reading frame 75	uop775UlKlnk.4QT9Q	ILMN_1716382
SERINC1	1219.8	1127.8	1782.9	0.5	-0.1	0.7	serine incorporator 1	3o_eu1JOFTAStIIOOg	ILMN_1741613
LPGAT1	310.8	287.9	455	0.5	-0.1	0.7	lysophosphatidylglycerol acyltransferase 1	6eoMJ4q54Hvqgq4eyU	ILMN_1687998
MEOX2	422.9	298	470.4	0.2	-0.5	0.7	mesenchyme homeobox 2	TfXj4QS7yEK5AmAevk	ILMN_1777263
THSD7B	173.7	164	258.8	0.6	-0.1	0.7	thrombospondin, type I, domain containing 7B	6lKo46Z9Or5Jx4AySY	ILMN_1713873
ANO1	218.3	204.1	321.4	0.6	-0.1	0.7	anoctamin 1, calcium activated chloride channel	9USOu0q.Qgt8qfUqtU	ILMN_1717909
PBX3	611.4	535.4	842.9	0.5	-0.2	0.7	pre-B-cell leukemia homeobox 3	r9LHsz9Fe7DqlV3X90	ILMN_1810100
RNU1-5	153.4	172	270.7	0.8	0.2	0.7	RNA, U1 small nuclear 5	BueFXmP1UDuoB2Hkw8	ILMN_3236653
MYRIP	244.1	163.1	256.3	0.1	-0.6	0.7	myosin VIIA and Rab interacting protein	Wkkkl57uk3gf8wK.X4	ILMN_1668125
PTGIS	346.8	347.3	545.7	0.7	0	0.7	prostaglandin I2 (prostacyclin) synthase	9fClEek3V4X3UqEgko	ILMN_1667692
SGK223	1074.1	977.2	1533.6	0.5	-0.1	0.7	homolog of rat pragma of Rnd2	KG14oS97geDkl6Eel0	ILMN_3240222
KCNAB1	800.3	635.8	996.9	0.3	-0.3	0.6	potassium voltage-gated channel, shaker-related subfamily, beta member 1	3NSYHns7MiieK57cOo	ILMN_1744968
FAIM	381.4	324	507.8	0.4	-0.2	0.6	Fas apoptotic inhibitory molecule	Kdsnv6jvn8LhotRCNg	ILMN_1690101
CCDC50	805.2	770.3	1205	0.6	-0.1	0.6	coiled-coil domain containing 50	3iviu9BNvCkdUAZAXU	ILMN_1872404
POLR2J4	286.3	240.9	376.7	0.4	-0.2	0.6	polymerase (RNA) II (DNA directed) polypeptide J4, pseudogene	N.6K06aijReKUov4pQ	ILMN_1699383
IRF2BPL	882.6	893.1	1396.9	0.7	0	0.6	interferon regulatory factor 2 binding protein-like	WlysSDwyV8kGHnnruw	ILMN_1804396
TM6SF1	270.5	214.2	334.9	0.3	-0.3	0.6	transmembrane 6 superfamily member 1	corenSnS.3RPrk3fTk	ILMN_1750961
FAM124B	205.2	161.4	252.4	0.3	-0.3	0.6	family with sequence similarity 124B	ZPoevjetHokofq996U	ILMN_1749878
GLUL	135.2	120.2	188	0.5	-0.2	0.6	glutamate-ammonia ligase	cR6LjvnhSW.XsXdwvo	ILMN_1653496
SORL1	140.5	127.5	199.4	0.5	-0.1	0.6	sortilin-related receptor, L(DLR class) A repeats containing	Nee665U3z14x54l6q4	ILMN_2060115
STARD13	145	145.1	226.8	0.6	0	0.6	StAR-related lipid transfer (START) domain containing 13	fkMoDeWI70tK5UoVSU	ILMN_2257607
ICA1	339.9	352.9	551.7	0.7	0.1	0.6	islet cell autoantigen 1, 69kDa	iCHxKXZxCBecKeXSF4	ILMN_2365569
LINC00667	376.1	353.2	551.5	0.6	-0.1	0.6	long intergenic non-protein coding RNA 667	uUJcK4CpqSBe67yikE	ILMN_3236970
TGFBR3	2446.9	2172.3	3392	0.5	-0.2	0.6	transforming growth factor, beta receptor III	c5OkDXtrdS_vN4Mu0U	ILMN_1784287
NA	172.9	138.5	216.1	0.3	-0.3	0.6	NA	KcUv16k7l_u0WBJSOI	ILMN_1834842
TMEM2	498.6	408.6	637.8	0.4	-0.3	0.6	transmembrane protein 2	3p46XcX_zUogHkiSV4	ILMN_1784661
CECR5-AS1	294.1	256.3	400.1	0.4	-0.2	0.6	CECR5 antisense RNA 1	iF7lChFBpJNJC1u_3U	ILMN_3177532
CADM2	106.6	110.4	172.3	0.7	0.1	0.6	cell adhesion molecule 2	H4SzrJzH7jt4ZOOlzo	ILMN_1664679
SEMA6A	798.6	557.2	869.1	0.1	-0.5	0.6	sema domain, transmembrane domain (TM), and cytoplasmic domain, (semaphorin) 6A	0rUwFYu5f5.UV_chHo	ILMN_1713529
PLAT	436.4	370.3	577.5	0.4	-0.2	0.6	plasminogen activator, tissue	lTlFe.0nAlQXXhe0W4	ILMN_1738742
ST6GALNAC3	132.9	117.3	182.9	0.5	-0.2	0.6	ST6 (alpha-N-acetyl-neuraminyl-2,3-beta-galactosyl-1,3)-N-acetylgalactosaminide alpha-2,6-sialyltransferase 3	rEAJNECjrfpTOcqVe4	ILMN_1779061
GBP1	385	367.5	572.8	0.6	-0.1	0.6	guanylate binding protein 1, interferon-inducible	ivdSKCuggFOpKLKD4s	ILMN_2148785
IRS2	818.5	887.6	1382.2	0.8	0.1	0.6	insulin receptor substrate 2	xsHVVKxjKh4M6FeeAk	ILMN_2083469
METTL5	1173.4	1143.5	1780.4	0.6	0	0.6	methyltransferase like 5	Ktvkjco7r7osfJNoHk	ILMN_1691570
REEP6	228.8	217.9	339.2	0.6	-0.1	0.6	receptor accessory protein 6	HLlYnrVeU9ahd3osR8	ILMN_1697460
MTUS1	388.8	417.6	649.9	0.7	0.1	0.6	microtubule associated tumor suppressor 1	E9SJVIlJ031K54BR.U	ILMN_2346727
NOX4	150.1	124.7	194	0.4	-0.3	0.6	NADPH oxidase 4	onreU9yOJdfnz8L1LI	ILMN_3251346
LYN	714.5	508.2	790.2	0.1	-0.5	0.6	v-yes-1 Yamaguchi sarcoma viral related oncogene homolog	3XSSesN_d5_EE3i5JY	ILMN_1781155
THBD	183	147.5	229.3	0.3	-0.3	0.6	thrombomodulin	6kDnOI5Oip5XsVSR_4	ILMN_1759787
GJA4	878.7	709.5	1101.5	0.3	-0.3	0.6	gap junction protein, alpha 4, 37kDa	6J41IoFSJQfFUF0Vzo	ILMN_1671106
RNU1-9	144.9	147.3	228.5	0.7	0	0.6	RNA, U1 small nuclear 9	l7nlXmP1UDuoB2Hkw8	ILMN_3244646
SNORA31	132.8	126.1	195.3	0.6	-0.1	0.6	small nucleolar RNA, H/ACA box 31	lTUeMhfgQ.Hvvf_v5E	ILMN_3239162
PPP1R16B	512.9	481.3	745.1	0.5	-0.1	0.6	protein phosphatase 1, regulatory subunit 16B	i3_M2x4rB9RslX5Rmk	ILMN_1727098
ABHD12	248.9	220.3	340.7	0.5	-0.2	0.6	abhydrolase domain containing 12	o67h4JQSuEa02CJJIQ	ILMN_1745116
HIPK2	208.1	234.5	362.6	0.8	0.2	0.6	homeodomain interacting protein kinase 2	HqUg1UK9X._9NKV9eI	ILMN_1912737
FCGR3B	199.3	195.3	302	0.6	0	0.6	Fc fragment of IgG, low affinity IIIb, receptor (CD16b)	HGe4B.QNffS0vUOK6o	ILMN_2134453
CRIP1	4338.7	3858.3	5964.3	0.5	-0.2	0.6	cysteine-rich protein 1 (intestinal)	iliJRH9CwFK66IVTX4	ILMN_1656920
KLF6	1197.9	1338.3	2068.2	0.8	0.2	0.6	Kruppel-like factor 6	NmhkRKIAl8SOdOoKu4	ILMN_1737406
ARID4A	220.8	195.7	302.3	0.5	-0.2	0.6	AT rich interactive domain 4A (RBP1-like)	llAszvSS7lSj4K7A6g	ILMN_1810229
HSPB7	1611.3	1203.7	1859.7	0.2	-0.4	0.6	heat shock 27kDa protein family, member 7 (cardiovascular)	rl8FeoDl55VS4d_v20	ILMN_2200836
PARVA	904.9	876	1353.2	0.6	0	0.6	parvin, alpha	r5SshFJULFddSC3uHE	ILMN_3307892
ADAMTSL2	188.1	162.5	251.1	0.4	-0.2	0.6	ADAMTS-like 2	TdpVZV5LSbS503G8MA	ILMN_1721495
SPRY2	1127.2	1200.7	1854.7	0.7	0.1	0.6	sprouty homolog 2 (Drosophila)	clX.OKO4y_eQOKrxI4	ILMN_2089329
RNU4-1	122.9	137.1	211.6	0.8	0.2	0.6	RNA, U4 small nuclear 1	QWKZjz5w_AH.VDFWW4	ILMN_3309453
IDO1	128.7	114.5	176.8	0.5	-0.2	0.6	indoleamine 2,3-dioxygenase 1	6ePXkJSSUCiDCF3ghU	ILMN_1656310
IGJ	124.3	132.4	204.3	0.7	0.1	0.6	immunoglobulin J polypeptide, linker protein for immunoglobulin alpha and mu polypeptides	HhecR84SAQucRJ7rVE	ILMN_2105441
SFRP4	113.1	113.1	174.5	0.6	0	0.6	secreted frizzled-related protein 4	fkQZUCgMA1zcNcd1HE	ILMN_2185728
C9orf3	182	166.9	257.6	0.5	-0.1	0.6	chromosome 9 open reading frame 3	WrVJSkREApI92wGSXU	ILMN_1674629
RGN	140	133.3	205.6	0.6	-0.1	0.6	regucalcin (senescence marker protein-30)	6eWu64t1LOooLtQd3k	ILMN_1707592
GRB14	297	216.9	334.4	0.2	-0.5	0.6	growth factor receptor-bound protein 14	rUsgjhrgO9REejjpRE	ILMN_2413816
PLEKHG6	356.3	343.4	529.4	0.6	-0.1	0.6	pleckstrin homology domain containing, family G (with RhoGef domain) member 6	oKF.pOTd1SKI3dVLLk	ILMN_1744614
NTM	391.8	356	548.4	0.5	-0.1	0.6	neurotrimin	0ZKtf3SE8eTnszpvJ4	ILMN_2351466
ITGB1BP1	2410.5	2233.8	3439.6	0.5	-0.1	0.6	integrin beta 1 binding protein 1	ZeneCFEjkJDigxJe6s	ILMN_1690099
ZNF395	1227.5	1135.6	1748.4	0.5	-0.1	0.6	zinc finger protein 395	NPy5UqLUmDht7pQmK0	ILMN_1772876
IFIT2	551.9	467.4	719.5	0.4	-0.2	0.6	interferon-induced protein with tetratricopeptide repeats 2	0nhUk0lEd6voA7_Xvo	ILMN_1739428
SERTAD1	695.5	608.7	936.9	0.4	-0.2	0.6	SERTA domain containing 1	rg3LXqQfRNbXXt0qek	ILMN_1794017
CNN2	956.1	888.8	1368	0.5	-0.1	0.6	calponin 2	cfMedTfVaUTlWULHkQ	ILMN_1770290
CCL4L1	181	178.9	275.3	0.6	0	0.6	chemokine (C-C motif) ligand 4-like 1	03R393nvkDE6MEW8PU	ILMN_2100209
RNF144B	393.5	379.6	583.1	0.6	-0.1	0.6	ring finger protein 144B	lpS4SL8V_XX9_t5Sf4	ILMN_1752526
ADH1C	232.3	352.2	540.8	1.2	0.6	0.6	alcohol dehydrogenase 1C (class I), gamma polypeptide	Bc55x4ehkboCic._ik	ILMN_1740717
CCL3L1	115	117.3	180	0.6	0	0.6	chemokine (C-C motif) ligand 3-like 1	0t7nhVLii6tSAxtLhc	ILMN_2218856
PLLP	170.4	156.7	240.5	0.5	-0.1	0.6	plasmolipin	9UF3V6JQXsALq_PnhI	ILMN_2082865
NA	163.7	169.6	260.4	0.7	0.1	0.6	NA	rqcJDP0qO6Xt.rp2tE	ILMN_1838655
CYTH3	606.9	523.9	804.2	0.4	-0.2	0.6	cytohesin 3	0npZXr0z_L8PseFehU	ILMN_2160727
PNRC2	972.2	862.2	1323	0.4	-0.2	0.6	proline-rich nuclear receptor coactivator 2	3v60KrK5BUOhR85AI4	ILMN_2147306
TNFRSF19	216.2	191.4	293.6	0.4	-0.2	0.6	tumor necrosis factor receptor superfamily, member 19	QrDm7p4OpMFHun37nk	ILMN_1704154
NA	646.1	689.2	1056.8	0.7	0.1	0.6	NA	rWxSdCX1J3WtN.kprQ	ILMN_3292551
FZD5	182	169.7	260.3	0.5	-0.1	0.6	frizzled family receptor 5	l_UK0fW.F9Oue_VXVk	ILMN_1798971
ECHDC1	734.5	585	896.8	0.3	-0.3	0.6	enoyl CoA hydratase domain containing 1	9vjsv8BR_CodOCTXkE	ILMN_2167011
TJP1	769.6	759.5	1163.5	0.6	0	0.6	tight junction protein 1	NoKMQCTuIevU6XfSN0	ILMN_2403006
NA	224.3	234.3	358.8	0.7	0.1	0.6	NA	oqKCgYpCicCSbm9JXo	ILMN_1660357
DNAH6	124.9	112.4	172	0.5	-0.2	0.6	dynein, axonemal, heavy chain 6	NFte8V1Ca1Ahx6PlCo	ILMN_1858762
NA	223.6	209.9	321.2	0.5	-0.1	0.6	NA	QDRAekgqq6lfdAd7d4	ILMN_1695601
ECHDC1	236.8	188.3	287.9	0.3	-0.3	0.6	enoyl CoA hydratase domain containing 1	6eLvnnAgQC6orNKgQg	ILMN_1762134
LOX	516.1	281.9	430.9	-0.3	-0.9	0.6	lysyl oxidase	EZ7hPZxEoTTmzl0p5E	ILMN_1695880
GNG10	517.3	480.4	733.9	0.5	-0.1	0.6	guanine nucleotide binding protein (G protein), gamma 10	WSZ_siSdC_inpuiKNA	ILMN_1757074
NEDD4L	321.7	264.8	404.5	0.3	-0.3	0.6	neural precursor cell expressed, developmentally down-regulated 4-like, E3 ubiquitin protein ligase	oV57X.wXu_1yFe2qS0	ILMN_1733627
KIAA1147	848.7	771.9	1178.9	0.5	-0.1	0.6	KIAA1147	ohHkyP_V4Meu5UrOW4	ILMN_2355033
ARHGEF6	3623.2	3415.5	5214.5	0.5	-0.1	0.6	Rac/Cdc42 guanine nucleotide exchange factor (GEF) 6	c6vXvlew8B55WyKX9I	ILMN_1803423
COCH	170	151.6	231.4	0.4	-0.2	0.6	coagulation factor C homolog, cochlin (Limulus polyphemus)	TQSU.KQMJHX8CWeX3o	ILMN_1711514
MAMDC2	642.5	562.9	858.9	0.4	-0.2	0.6	MAM domain containing 2	3EKQ5xffz1V.gcX_C0	ILMN_1679391
NA	166	139.5	212.9	0.4	-0.3	0.6	NA	BFR79Xu.eVLIK9ejuU	ILMN_1902251
MT1L	115.6	116.2	177.1	0.6	0	0.6	metallothionein 1L (gene/pseudogene)	N76lKguXj4tZ3hd0d0	ILMN_1747409
PCBP2	1916.3	1886.3	2875.9	0.6	0	0.6	poly(rC) binding protein 2	c12iGrpOqJJyBDkj00	ILMN_1724825
NEDD9	138.8	136.8	208.4	0.6	0	0.6	neural precursor cell expressed, developmentally down-regulated 9	Ndeq.VPpu34nneuMFs	ILMN_1743619
PHLDA1	369.2	346.5	527.8	0.5	-0.1	0.6	pleckstrin homology-like domain, family A, member 1	9BLd1lWRSNCy.oTRXE	ILMN_1687978
CYP4X1	198	173.6	264.3	0.4	-0.2	0.6	cytochrome P450, family 4, subfamily X, polypeptide 1	W7Ouoo_ivrqMqt3uCI	ILMN_1669338
SNX16	331.4	289.9	441.3	0.4	-0.2	0.6	sorting nexin 16	cy75e3vcCYFJR.9Dek	ILMN_1787415
SLC11A1	184.8	147.2	224	0.3	-0.3	0.6	solute carrier family 11 (proton-coupled divalent metal ion transporters), member 1	xqF579cmSU7jxXerdI	ILMN_1741165
DKK3	813	606.5	922.7	0.2	-0.4	0.6	dickkopf 3 homolog (Xenopus laevis)	HdRA47.Su06HvlFOz0	ILMN_2398159
CCNG2	226.7	204.8	311.4	0.5	-0.1	0.6	cyclin G2	cynKnfL.T1z5VCz7QE	ILMN_2228732
NA	419.8	331.4	503.9	0.3	-0.3	0.6	NA	BVSVyV.Jf0V7negKcU	ILMN_1711699
NA	955.6	710.3	1079.6	0.2	-0.4	0.6	NA	ZQrSiiQA4lJFJl_n_4	ILMN_1812721
GPC6	581.6	481.3	731.3	0.3	-0.3	0.6	glypican 6	NfnM06.nOkSHSfJOqE	ILMN_1912185
SLC35F1	129.8	122.9	186.7	0.5	-0.1	0.6	solute carrier family 35, member F1	9eqEmfl_tIX1RNxMd0	ILMN_1749848
CPED1	1409.9	1504.5	2285.5	0.7	0.1	0.6	cadherin-like and PC-esterase domain containing 1	9HvFN4eK8d6z83fZ54	ILMN_1677038
NA	368.3	256.1	388.9	0.1	-0.5	0.6	NA	cTToHhTslHhaCeiU1w	ILMN_1652246
DNASE1L3	713.4	449.1	681.6	-0.1	-0.7	0.6	deoxyribonuclease I-like 3	lnxCeHgiilejtJhR.U	ILMN_2049184
2002-03-01	203.1	224.6	340.5	0.7	0.1	0.6	membrane-associated ring finger (C3HC4) 2, E3 ubiquitin protein ligase	K7lEaL_S6IBpdhV0SI	ILMN_2337789
MYO16	197.5	182.2	276.2	0.5	-0.1	0.6	myosin XVI	HQOJGeU7Hr_JLKp5Nk	ILMN_1801889
ABCA8	2424	1778.9	2695.3	0.2	-0.4	0.6	ATP-binding cassette, sub-family A (ABC1), member 8	KlBdd0SXezd5KUx69Q	ILMN_1796801
TMEM178A	207.2	180.9	274.1	0.4	-0.2	0.6	transmembrane protein 178A	TtQkQJrf8T1Be_XlJU	ILMN_1678403
ATP8B4	1015.7	947.7	1435.3	0.5	-0.1	0.6	ATPase, class I, type 8B, member 4	BeXOhvt.V8Tl5cR8FI	ILMN_1783956
FRMD3	206	193.9	293.6	0.5	-0.1	0.6	FERM domain containing 3	HSQOXr3gq0ap7QSu9c	ILMN_1698725
ESAM	1222.3	1046.3	1584.1	0.4	-0.2	0.6	endothelial cell adhesion molecule	uRVzcEUV_nVHUnV7Pg	ILMN_1668092
FCN3	406.8	559.5	847	1.1	0.5	0.6	ficolin (collagen/fibrinogen domain containing) 3 (Hakata antigen)	xjbSUX5f5QUXefl7UQ	ILMN_1780060
C8orf46	117.6	107.5	162.7	0.5	-0.1	0.6	chromosome 8 open reading frame 46	Kpepd6j1F_c3ed9BT4	ILMN_1657149
SNRK	1907.5	1539.4	2328.5	0.3	-0.3	0.6	SNF related kinase	lQeP60vn1Dnr4.V0_4	ILMN_2107184
CCL3	138.9	131.1	198.2	0.5	-0.1	0.6	chemokine (C-C motif) ligand 3	WXeRTp3eQUvd5NH554	ILMN_1671509
NA	227.5	194.6	294	0.4	-0.2	0.6	NA	EkdyFwvtQzrJR_UTuE	ILMN_1879066
ACSL4	960.8	755.3	1140	0.2	-0.3	0.6	acyl-CoA synthetase long-chain family member 4	3tAR_4f_fw9Tg715dc	ILMN_1683598
RERG	430.4	400	603.8	0.5	-0.1	0.6	RAS-like, estrogen-regulated, growth inhibitor	QifBTl1PqC3If4lKxI	ILMN_1746359
TINAGL1	247.4	231.6	349.5	0.5	-0.1	0.6	tubulointerstitial nephritis antigen-like 1	QXemVUdCHFAlKEXQt0	ILMN_1807169
NA	163.3	163.2	246.2	0.6	0	0.6	NA	Tk0h.w3irUq9C1e9qY	ILMN_1776125
ITPR2	162.7	158.9	239.7	0.6	0	0.6	inositol 1,4,5-trisphosphate receptor, type 2	oJx6x1UkUXTHCD10d4	ILMN_1736103
GPR56	1748.8	1518.9	2290.6	0.4	-0.2	0.6	G protein-coupled receptor 56	Zsj56XvsrrKhEjhYXo	ILMN_2384122
NAALAD2	265.6	226.6	341.6	0.4	-0.2	0.6	N-acetylated alpha-linked acidic dipeptidase 2	TLj5epQukr6oo6eQII	ILMN_1740024
NA	189	208.7	314.6	0.7	0.1	0.6	NA	ree3_q56ureoIC6.ic	ILMN_3245270
TJP2	308.5	286.3	431.3	0.5	-0.1	0.6	tight junction protein 2	c5Ok0hyUdeUpZajr30	ILMN_2384561
BAALC	295	257.5	387.8	0.4	-0.2	0.6	brain and acute leukemia, cytoplasmic	HXkL0Knf3V6o7n_6fc	ILMN_1687751
C4orf32	247.6	209.6	315.7	0.4	-0.2	0.6	chromosome 4 open reading frame 32	B47EAwSd69RSxcO_AE	ILMN_2069821
FAM89A	1351.9	1189.1	1790.2	0.4	-0.2	0.6	family with sequence similarity 89, member A	9SqOJnFL9P7KSovdZo	ILMN_1652677
LIPE	3386.1	2955.3	4446.6	0.4	-0.2	0.6	lipase, hormone-sensitive	uYRwCXvvVN5lpdbTg4	ILMN_1670693
PELI1	381	387.5	582.7	0.6	0	0.6	pellino E3 ubiquitin protein ligase 1	H7_vpI4kUOHkm6Lhkc	ILMN_1679268
NA	123.9	106.4	159.9	0.4	-0.2	0.6	NA	Z9dWRR1O5tXUgnu50M	ILMN_1732988
LOC286367	620.2	609.2	915.4	0.6	0	0.6	FP944	6rTgUVIu7EKdeUggOU	ILMN_3236656
NA	233.8	224.8	337.5	0.5	-0.1	0.6	NA	ZrASDeuPOrCCF691PU	ILMN_1778543
CH25H	255.9	199.1	298.8	0.2	-0.4	0.6	cholesterol 25-hydroxylase	ia6uVcIdqHnuX9Efg4	ILMN_1741021
NA	125	121.6	182.4	0.5	0	0.6	NA	lORFJBFlBFN2u1RV8g	ILMN_1742730
MFAP5	3697.3	2948.3	4422.9	0.3	-0.3	0.6	microfibrillar associated protein 5	Z0YH4V1x1E_QT9TSEk	ILMN_1733415
SULF2	435	311.2	466.7	0.1	-0.5	0.6	sulfatase 2	QNXZL7oT9717UjFP3U	ILMN_2345142
MBNL3	360.6	326.6	489.6	0.4	-0.1	0.6	muscleblind-like splicing regulator 3	rVMsP9dQDkMnT1dB5I	ILMN_1905548
AGL	257.6	239.7	359.1	0.5	-0.1	0.6	amylo-alpha-1, 6-glucosidase, 4-alpha-glucanotransferase	BV93Ae5qwCg4e1_IgU	ILMN_1664006
ANO1	226.4	220.8	330.8	0.5	0	0.6	anoctamin 1, calcium activated chloride channel	9RI67Sr9CC3yp9Sq1U	ILMN_3237961
RASGRP2	202.7	177.6	266	0.4	-0.2	0.6	RAS guanyl releasing protein 2 (calcium and DAG-regulated)	BodPXl_iAMfQUiSol4	ILMN_2375319
G3BP2	247.7	210.2	314.7	0.3	-0.2	0.6	GTPase activating protein (SH3 domain) binding protein 2	rVX_Dit9Tv4qAt_Rz4	ILMN_1720422
CDC42EP2	332.8	269.4	403.1	0.3	-0.3	0.6	CDC42 effector protein (Rho GTPase binding) 2	fG2xeGeJe04g5BKJAU	ILMN_1652777
NA	400	405.3	606.4	0.6	0	0.6	NA	HNXJX0eFUnfV_eSWRc	ILMN_1737715
FAAH	211.1	190.5	285	0.4	-0.1	0.6	fatty acid amide hydrolase	T7t5r05qK6Jh44VeAI	ILMN_1810915
ETS1	2783.5	2147.8	3211.9	0.2	-0.4	0.6	v-ets erythroblastosis virus E26 oncogene homolog 1 (avian)	EU3d9y057k5Z8d76rc	ILMN_1687538
PGA3	135.5	134.6	201.3	0.6	0	0.6	pepsinogen 3, group I (pepsinogen A)	cVPlBNSJhNolJiB0jo	ILMN_1687842
NA	122.5	115.9	173.2	0.5	-0.1	0.6	NA	EoAlGq5.d33skKCOv0	ILMN_1789346
BMP4	732.5	660.4	987	0.4	-0.1	0.6	bone morphogenetic protein 4	lLIqO6uWeI0pLX4oyE	ILMN_1740900
SHROOM4	162.3	169.5	253.3	0.6	0.1	0.6	shroom family member 4	Epykz3533bvnRBxeXo	ILMN_1763442
CDO1	3486	2188.7	3269.7	-0.1	-0.7	0.6	cysteine dioxygenase, type I	91UhRBAUATAdO3u1To	ILMN_2234187
SOX7	586.1	500.9	747.8	0.4	-0.2	0.6	SRY (sex determining region Y)-box 7	c9dFJStdKQLXSUufyI	ILMN_1815032
FRYL	404.6	339.6	507	0.3	-0.3	0.6	FRY-like	lf_ruqSkiKjrtSIxNE	ILMN_1747223
AP1S2	1090	827.3	1234.9	0.2	-0.4	0.6	adaptor-related protein complex 1, sigma 2 subunit	fueRH8SSfX9.U6R5cs	ILMN_1766411
FIGF	226.8	227.1	339	0.6	0	0.6	c-fos induced growth factor (vascular endothelial growth factor D)	lSOXeZFCg6IoqhU7DU	ILMN_1707612
TMEM165	224.6	203.9	304.3	0.4	-0.1	0.6	transmembrane protein 165	xFvuS6rcU5D.f0keFU	ILMN_1773935
FAM65B	163.2	155.8	232.4	0.5	-0.1	0.6	family with sequence similarity 65, member B	io1S7lTV0F10uNB06U	ILMN_1726597
FNIP2	468.1	393.8	587.4	0.3	-0.2	0.6	folliculin interacting protein 2	9qIANVn5wOMcBb7_p0	ILMN_1819783
TOB1	313.6	340.5	507.5	0.7	0.1	0.6	transducer of ERBB2, 1	fUOg71SuElV8F0td1I	ILMN_1672004
RGS5	2469	2220.4	3308.1	0.4	-0.2	0.6	regulator of G-protein signaling 5	9O_QckHTfaCESUog4I	ILMN_2082273
RBPMS	196.8	220.9	329.1	0.7	0.2	0.6	RNA binding protein with multiple splicing	uYEPldf6CxpwyCVyNY	ILMN_1708025
CCDC88C	316.5	244.2	363.4	0.2	-0.4	0.6	coiled-coil domain containing 88C	H.qqNz871LqLR3fe2o	ILMN_3248352
NA	141.3	139	206.7	0.5	0	0.6	NA	KfRRRAl0JOTN61dQVU	ILMN_1667715
TUBB2B	1165.1	276.9	411.8	-1.5	-2.1	0.6	tubulin, beta 2B class IIb	ircfyu5nq3eud9Hvl4	ILMN_1680874
C1QTNF1	198.3	170.8	253.9	0.4	-0.2	0.6	C1q and tumor necrosis factor related protein 1	fMlXdRdFU745Uq0d_c	ILMN_1694608
EPHB6	193.8	165.8	246.4	0.3	-0.2	0.6	EPH receptor B6	r4pJKnS6K3iDhjFbh0	ILMN_1802646
NPTX2	121.4	110	163.5	0.4	-0.1	0.6	neuronal pentraxin II	6gp1T.eO9ZVHuCLuds	ILMN_1685608
SP110	455.7	424.1	630	0.5	-0.1	0.6	SP110 nuclear body protein	Eo.0e9wnVbhe64pgKg	ILMN_2415144
GLUL	183.6	165.1	245.1	0.4	-0.2	0.6	glutamate-ammonia ligase	HKpLMd80uYrJ6pe4y8	ILMN_1835017
KCNS3	166.7	166.9	247.7	0.6	0	0.6	potassium voltage-gated channel, delayed-rectifier, subfamily S, member 3	rUt3feyk_64mNeHUSM	ILMN_2175112
PIK3C2B	499.2	389.9	578.8	0.2	-0.4	0.6	phosphatidylinositol-4-phosphate 3-kinase, catalytic subunit type 2 beta	9UweiAgnU_FglEqSTo	ILMN_2117323
SGCB	215.7	195.9	290.8	0.4	-0.1	0.6	sarcoglycan, beta (43kDa dystrophin-associated glycoprotein)	xOEJLJTqorq4QIyhVo	ILMN_1810324
PRELP	167.9	153.4	227.5	0.4	-0.1	0.6	proline/arginine-rich end leucine-rich repeat protein	TqCvr5ALqPThXVKcRQ	ILMN_1707380
CCDC170	150	133.4	197.9	0.4	-0.2	0.6	coiled-coil domain containing 170	xon4uneVRXg05FTA5I	ILMN_1772588
PHLPP1	213.7	164.9	244.4	0.2	-0.4	0.6	PH domain and leucine rich repeat protein phosphatase 1	iop4knku.e1ooDo3yk	ILMN_1814661
SYT11	857.2	617.2	914.1	0.1	-0.5	0.6	synaptotagmin XI	HU4S4T5XRTjV3UC6_0	ILMN_1717934
GPC3	1393.1	1456.2	2156.3	0.6	0.1	0.6	glypican 3	KpB1goQYjCRf0QXagY	ILMN_2051972
DHRS3	2822.2	2924.4	4327	0.6	0.1	0.6	dehydrogenase/reductase (SDR family) member 3	o4VUSopKAElIJRfhH8	ILMN_1752478
HRSP12	659.8	535.6	792.4	0.3	-0.3	0.6	heat-responsive protein 12	EXnInnxQvnn8VApJYM	ILMN_1807633
ITPK1	855.1	959.4	1419.3	0.7	0.2	0.6	inositol-tetrakisphosphate 1-kinase	BeVLiOihnIgLni7ViI	ILMN_1715674
MNDA	179	156.1	230.9	0.4	-0.2	0.6	myeloid cell nuclear differentiation antigen	BUEfb8dYNKAVKVBpK4	ILMN_1738992
CYB5A	2109.7	2234.9	3305.4	0.6	0.1	0.6	cytochrome b5 type A (microsomal)	lVyKI9IJEFEkIkXp40	ILMN_2312194
DNAJB6	1723.4	1409.7	2083.9	0.3	-0.3	0.6	DnaJ (Hsp40) homolog, subfamily B, member 6	Ko3lvTvn91.td_h_Kk	ILMN_1793770
NRP1	2384.9	2039.4	3013.3	0.3	-0.2	0.6	neuropilin 1	lX1RPnIbdHQIT__otE	ILMN_1699574
GYG2	2734.1	2641.4	3902.7	0.5	0	0.6	glycogenin 2	0sQjurjoqnv3.1u6us	ILMN_1684017
IGF2BP2	613.2	689.8	1019.2	0.7	0.2	0.6	insulin-like growth factor 2 mRNA binding protein 2	EM0HlJeiCuEtQu5BJ4	ILMN_1702447
TMEM19	303.8	251.8	372	0.3	-0.3	0.6	transmembrane protein 19	x07tL.REl5E294Tlf8	ILMN_3251207
TGFBR2	5581.8	4369.2	6454.8	0.2	-0.4	0.6	transforming growth factor, beta receptor II (70/80kDa)	rplyA9R_RbKk54xTVA	ILMN_1726245
GZMH	167.8	150.8	222.6	0.4	-0.2	0.6	granzyme H (cathepsin G-like 2, protein h-CCPX)	rgmXcEkpOIcF9d6l4U	ILMN_1731233
DNAJB4	192.6	191.1	282.1	0.6	0	0.6	DnaJ (Hsp40) homolog, subfamily B, member 4	fsOkP3de6A1Q_fg8eM	ILMN_2222317
NA	362.6	351.9	519.1	0.5	0	0.6	NA	NwESjOU0NTVqFZVUk0	ILMN_3230180
PLCXD3	231	155.5	229.3	0	-0.6	0.6	phosphatidylinositol-specific phospholipase C, X domain containing 3	QeijqD_SJ64T9fTyEU	ILMN_1798841
NA	137.6	139.5	205.7	0.6	0	0.6	NA	NXXdVUvH9I6oDCoPsE	ILMN_1815239
STARD13	467.9	410	604.4	0.4	-0.2	0.6	StAR-related lipid transfer (START) domain containing 13	6qOXOeelwBRHSAYoXI	ILMN_2341254
FBXO3	338.8	324	477.2	0.5	-0.1	0.6	F-box protein 3	6hlnnRl..JCX3njoJE	ILMN_1749641
SNAR-A1	922.1	975.3	1436.6	0.6	0.1	0.6	small ILF3/NF90-associated RNA A1	l9SpGL2KUl61E6toAA	ILMN_1881909
PCSK5	572.1	472.8	696.3	0.3	-0.3	0.6	proprotein convertase subtilisin/kexin type 5	HOolP5CjkGgi16mgoo	ILMN_1767934
NA	463	464.2	683.7	0.6	0	0.6	NA	H4Yld0SJGt4N5EiQjk	ILMN_3243714
SOX7	284.2	229.5	337.9	0.2	-0.3	0.6	SRY (sex determining region Y)-box 7	xVUBdfwKJOTBLueAhI	ILMN_2134056
NA	251.4	212.5	312.9	0.3	-0.2	0.6	NA	o1Y9U6SVH3smefb.GY	ILMN_3306028
MED30	435.9	374.5	551.3	0.3	-0.2	0.6	mediator complex subunit 30	KanpUXb.nLgiKYgPng	ILMN_1671603
MYO10	506.2	366.7	539.8	0.1	-0.5	0.6	myosin X	WfqUHC3FRGAAgP5ftU	ILMN_2232712
LOC100133920	119.3	117.3	172.6	0.5	0	0.6	uncharacterized LOC100133920	9Xt30u6TvSigoCwUm0	ILMN_3234989
TAGLN	5907	6351.2	9338.7	0.7	0.1	0.6	transgelin	KjupQtR7XX6aQCVPgg	ILMN_1778668
FAM156A	1284.6	1084	1593.3	0.3	-0.2	0.6	family with sequence similarity 156, member A	o7jk77Z.VFWo3U3d9U	ILMN_1658160
C11orf54	697.2	564.9	830	0.3	-0.3	0.6	chromosome 11 open reading frame 54	lcvpyUw9dX79j5S8gk	ILMN_2213297
ZFP36L2	373.7	472	692.9	0.9	0.3	0.6	ZFP36 ring finger protein-like 2	TofSgA0FSRSScUFFPU	ILMN_2150258
PTPRE	872.7	544.6	799.4	-0.1	-0.7	0.6	protein tyrosine phosphatase, receptor type, E	Bu43rRzuHl.Gv3dTuc	ILMN_2383611
TMED2	2093.5	1808.5	2654.4	0.3	-0.2	0.6	transmembrane emp24 domain trafficking protein 2	9pf6lHvSrHhTS7STyo	ILMN_1654939
F11R	884.1	746.1	1095	0.3	-0.2	0.6	F11 receptor	0cnxDoX.gegBF_3k9E	ILMN_2342033
FUBP3	731	651	955.4	0.4	-0.2	0.6	far upstream element (FUSE) binding protein 3	oudu78lxv.dOXU8Uvk	ILMN_2353033
PDCD4	3301.9	2829.6	4150.7	0.3	-0.2	0.6	programmed cell death 4 (neoplastic transformation inhibitor)	iKSK_S4tiOuU_d2.qQ	ILMN_2396272
NA	218.9	197	288.9	0.4	-0.2	0.6	NA	NaeGJxfHiTPXl3EUiE	ILMN_1855278
ANO2	166.3	138.3	202.8	0.3	-0.3	0.6	anoctamin 2	ZRZiT1TsV6pFd_x9FM	ILMN_1699121
ICK	387.2	398.6	584.6	0.6	0	0.6	intestinal cell (MAK-like) kinase	6LJP1cU0JT7.uU9KIo	ILMN_1709882
HIGD1B	201.2	164.7	241.5	0.3	-0.3	0.6	HIG1 hypoxia inducible domain family, member 1B	E1FCO1MRePRFYukmSk	ILMN_1675936
DOCK1	781	679.6	996.3	0.4	-0.2	0.6	dedicator of cytokinesis 1	oUlrruH2_viu7dQXE0	ILMN_1715789
HOGA1	253.7	232.8	341.2	0.4	-0.1	0.6	4-hydroxy-2-oxoglutarate aldolase 1	Hlyt4BHCiH6XiMqU1E	ILMN_1777591
TSPAN6	319.4	297.5	436	0.4	-0.1	0.6	tetraspanin 6	Beeg6__.1HiAnCVxP0	ILMN_2183856
MT1G	348.2	383.9	562.1	0.7	0.1	0.6	metallothionein 1G	cZeO2oSV51QsQMi4Vs	ILMN_1715401
MANSC1	235.3	213.7	312.9	0.4	-0.1	0.6	MANSC domain containing 1	rXrjKXbXXqyDXdoNHU	ILMN_1652490
ESR1	218.2	196.2	287.2	0.4	-0.2	0.5	estrogen receptor 1	9nuRXIBBM_1TiSuXiE	ILMN_1678535
H3F3B	2495.1	2398.8	3510.3	0.5	-0.1	0.5	H3 histone, family 3B (H3.3B)	ciR0FSCmCMn.r7KafU	ILMN_1695706
MYLK	381.4	442.6	647.4	0.8	0.2	0.5	myosin light chain kinase	TInogdTsf6DddQjJSI	ILMN_1691476
TMEM88	317.3	269	393.3	0.3	-0.2	0.5	transmembrane protein 88	cdDXgTcp6BeRF1V0nU	ILMN_1757129
SLC7A6	957.3	852.2	1245.7	0.4	-0.2	0.5	solute carrier family 7 (amino acid transporter light chain, y+L system), member 6	ZVqLo9wO4.1ynHkolU	ILMN_1812559
PAWR	179.3	161	235.3	0.4	-0.2	0.5	PRKC, apoptosis, WT1, regulator	HgL7q0nhSsij0IdDug	ILMN_1806907
C1GALT1C1	952.6	815.3	1191	0.3	-0.2	0.5	C1GALT1-specific chaperone 1	cSOTuOOzqsxZfKk.qQ	ILMN_1751234
IFI27	3629.8	3013.7	4401.2	0.3	-0.3	0.5	interferon, alpha-inducible protein 27	oUL016nU_reU_ae0_Y	ILMN_2058782
SLC35G2	497.5	473.8	691.6	0.5	-0.1	0.5	solute carrier family 35, member G2	9QT_iPusnOt_SfdueQ	ILMN_1728202
KANK3	269.5	257.7	376.2	0.5	-0.1	0.5	KN motif and ankyrin repeat domains 3	HO7lLizqZehFuaeedE	ILMN_1755588
MLKL	1588.2	1216.4	1775	0.2	-0.4	0.5	mixed lineage kinase domain-like	l4OKUNCFIIFHQkjVJU	ILMN_1667825
C5orf4	495.5	481.1	701.8	0.5	0	0.5	chromosome 5 open reading frame 4	fdXKKf_V0n4MS9euTQ	ILMN_1728742
WBP5	691.6	583.5	851.2	0.3	-0.2	0.5	WW domain binding protein 5	fSmutXilboKLQH5qD8	ILMN_1679838
SNX1	483.5	441	643.3	0.4	-0.1	0.5	sorting nexin 1	03R97ulYop6vDnqfrE	ILMN_2365479
CBX7	1374.7	1056.2	1539.7	0.2	-0.4	0.5	chromobox homolog 7	0eqkpnufe4rr8n.n9g	ILMN_1657361
ZBTB7C	120.3	108.6	158.4	0.4	-0.1	0.5	zinc finger and BTB domain containing 7C	E3UgiFV499EUWjlHUk	ILMN_3240901
TNFAIP8	279.8	293.9	428.3	0.6	0.1	0.5	tumor necrosis factor, alpha-induced protein 8	fnkUDT0mUXR5QtE6Go	ILMN_2414325
NBEA	165.9	151	219.9	0.4	-0.1	0.5	neurobeachin	ubTI7Ez7trKnOKTvEo	ILMN_1705346
RGN	148.1	139.1	202.6	0.5	-0.1	0.5	regucalcin (senescence marker protein-30)	HGEIAENn0OOoK6NWWo	ILMN_1763558
LINC00623	643.1	553.4	805.6	0.3	-0.2	0.5	long intergenic non-protein coding RNA 623	oXgqduSGxKajfeguIM	ILMN_3234142
DAAM2	519.4	498.4	725.4	0.5	-0.1	0.5	dishevelled associated activator of morphogenesis 2	ouVLarp4nrXwyvv360	ILMN_1752668
MPPE1	850.2	878	1277.7	0.6	0	0.5	metallophosphoesterase 1	N20dE5GEtfvVUoKl64	ILMN_1776515
ASXL2	694.7	491.9	715.6	0	-0.5	0.5	additional sex combs like 2 (Drosophila)	fLW.IiQFM_5d9N_FSk	ILMN_1698968
GNG11	4849.1	3945.2	5739.6	0.2	-0.3	0.5	guanine nucleotide binding protein (G protein), gamma 11	cWveqYA5eV9E2CP5SI	ILMN_1782419
HLA-DRB1	134.4	127.3	185.1	0.5	-0.1	0.5	major histocompatibility complex, class II, DR beta 1	HofSUEo9eJ4DkjhRPQ	ILMN_1715169
NA	140.5	133.2	193.7	0.5	-0.1	0.5	NA	9j0KhDfUwfa2RlE1ZY	ILMN_1796737
NA	125.7	111.6	162.3	0.4	-0.2	0.5	NA	0_IoB6iKWi5h_qLfJc	ILMN_1772260
HIGD1A	1826	1750.6	2543.6	0.5	-0.1	0.5	HIG1 hypoxia inducible domain family, member 1A	KIwSlDXgrHV7_eSDtI	ILMN_1674522
PIGB	384.6	349.4	507.5	0.4	-0.1	0.5	phosphatidylinositol glycan anchor biosynthesis, class B	Z5UfVOI.dS5WUheHoA	ILMN_1733311
NEDD9	227.9	291	422.6	0.9	0.4	0.5	neural precursor cell expressed, developmentally down-regulated 9	cRRCU0r306pK4DH3FU	ILMN_1758719
SLK	473.8	424.4	616.2	0.4	-0.2	0.5	STE20-like kinase	oJMPx_hB9srJfB96UI	ILMN_2159322
CRTAP	426.2	456.5	662.8	0.6	0.1	0.5	cartilage associated protein	Q1R.KuklLKUB1Ahb54	ILMN_1720484
COBLL1	3382.2	3700	5371.2	0.7	0.1	0.5	cordon-bleu WH2 repeat protein-like 1	l7afEnfWi3Il7673tU	ILMN_1761260
IGFBP6	1601.2	1179.7	1712.4	0.1	-0.4	0.5	insulin-like growth factor binding protein 6	HkHUh4rcWKp0BHcblQ	ILMN_1669362
PCLO	117.7	105.8	153.6	0.4	-0.2	0.5	piccolo presynaptic cytomatrix protein	luG50rnVHHjw7u5wzU	ILMN_3234654
HNRNPH1	1401.8	1146.1	1663.1	0.2	-0.3	0.5	heterogeneous nuclear ribonucleoprotein H1 (H)	ipuBoOoq_3JO1LOLro	ILMN_3246409
C5AR1	221.9	201.8	292.8	0.4	-0.1	0.5	complement component 5a receptor 1	WEio37sV9FSXVUOkE0	ILMN_1689836
LOC653566	346	309.1	448.3	0.4	-0.2	0.5	signal peptidase complex subunit 2 homolog (S. cerevisiae) pseudogene	3LpbJp__jC6CMjjCXs	ILMN_2408645
LTBP2	351.9	379	549.7	0.6	0.1	0.5	latent transforming growth factor beta binding protein 2	xrr_6oq4SroysSj6iE	ILMN_3248591
HELZ	556.9	460	667	0.3	-0.3	0.5	helicase with zinc finger	cUoHiXKidN6SQ6f8dM	ILMN_1762835
HNMT	392.9	393.3	570.3	0.5	0	0.5	histamine N-methyltransferase	QRoEUuTkoPToQgnlKQ	ILMN_1790881
ZNF608	147.5	142	205.9	0.5	-0.1	0.5	zinc finger protein 608	HDfg6QMFQyXmxSITe4	ILMN_1712798
CHN1	379	285.3	413.6	0.1	-0.4	0.5	chimerin 1	ikWXebXqy3ufsNSTv0	ILMN_1678493
CADPS2	402.9	350.2	507.6	0.3	-0.2	0.5	Ca++-dependent secretion activator 2	WVSu6rJC7n1tCMUz3U	ILMN_1684461
CD55	292.2	236.4	342.5	0.2	-0.3	0.5	CD55 molecule, decay accelerating factor for complement (Cromer blood group)	QrAE564FKrvjrjCooM	ILMN_1800540
RAD21	987.9	846.2	1225.5	0.3	-0.2	0.5	RAD21 homolog (S. pombe)	Ekn8z0M47l7AUKL.VY	ILMN_2221006
NA	977.8	796.1	1152.1	0.2	-0.3	0.5	NA	BlQTXTe37oQTf117rQ	ILMN_3249667
TNFRSF4	443.2	373.7	540.8	0.3	-0.2	0.5	tumor necrosis factor receptor superfamily, member 4	iOU5MXXlWahRDABfpI	ILMN_2112256
MCL1	205.2	205.3	297.1	0.5	0	0.5	myeloid cell leukemia sequence 1 (BCL2-related)	6di441O.0mGmwQHqko	ILMN_1756806
ACAT1	3759.6	3242.4	4692.2	0.3	-0.2	0.5	acetyl-CoA acetyltransferase 1	06jt6JSj760.h05fgk	ILMN_1800008
PPP1CB	965.4	887.9	1284	0.4	-0.1	0.5	protein phosphatase 1, catalytic subunit, beta isozyme	xnlXiCIfDUJePscuk0	ILMN_2405018
NA	369.1	311.6	450.5	0.3	-0.2	0.5	NA	E65AL7Uu3fvV9HIgTk	ILMN_1777061
TPRG1	140	130	188	0.4	-0.1	0.5	tumor protein p63 regulated 1	Hq_ffwEuJUU0frO9Cg	ILMN_1790350
TACC2	1320.9	1169	1689.9	0.4	-0.2	0.5	transforming, acidic coiled-coil containing protein 2	9baRHnvXUvU6Er3v9E	ILMN_2315780
NA	222.2	226.6	327.5	0.6	0	0.5	NA	cXCp3lux1JfuFfl9Sg	ILMN_1772646
ADAMTS18	150.2	119.2	172.2	0.2	-0.3	0.5	ADAM metallopeptidase with thrombospondin type 1 motif, 18	rnexMcUiefoA8ClH7o	ILMN_1770152
BNIP3L	965.2	938.3	1355.7	0.5	0	0.5	BCL2/adenovirus E1B 19kDa interacting protein 3-like	WiQB5EB_RPoC5BC9W4	ILMN_2045419
RUNDC3B	218.6	210.5	304.1	0.5	-0.1	0.5	RUN domain containing 3B	lXy6UiHh9Cv89SIdSI	ILMN_1808157
ABI3BP	1258.3	732.2	1057.3	-0.3	-0.8	0.5	ABI family, member 3 (NESH) binding protein	EKz7X8pqg6g1_eR75I	ILMN_1673639
ETS2	869.3	770.6	1112.4	0.4	-0.2	0.5	v-ets erythroblastosis virus E26 oncogene homolog 2 (avian)	Kn7e.HJ5ul_hq6eE3s	ILMN_1720158
MYOM1	1937	1795.4	2591	0.4	-0.1	0.5	myomesin 1	Kpbt27vvEiuO5.2Gpk	ILMN_1680344
ELOVL3	158.6	135.5	195.4	0.3	-0.2	0.5	ELOVL fatty acid elongase 3	KXk6.VSKO7lUK6eg.8	ILMN_1692123
PDE8B	145.2	131.9	190.2	0.4	-0.1	0.5	phosphodiesterase 8B	KQlEiql34WEChHuDRI	ILMN_2301725
TMBIM1	1311.6	1072.6	1546.7	0.2	-0.3	0.5	transmembrane BAX inhibitor motif containing 1	BwuX4noOqCqhCrS3to	ILMN_1705213
MKL2	610.3	516.2	744.1	0.3	-0.2	0.5	MKL/myocardin-like 2	QogIxQ3EiV5__CRy.A	ILMN_1690807
NA	167.5	171.5	247.2	0.6	0	0.5	NA	oo6UTm556Lt04iOQLk	ILMN_1737172
HSPA1A	3246.6	2916.7	4203.1	0.4	-0.2	0.5	heat shock 70kDa protein 1A	oon0If5P1yz97_0vdA	ILMN_1789074
KDR	173.9	156	224.8	0.4	-0.2	0.5	kinase insert domain receptor (a type III receptor tyrosine kinase)	HVXtVBUd0VZBU0s.y8	ILMN_1686405
NA	139.1	143.2	206.2	0.6	0	0.5	NA	uXo0ld1be03UEjECUk	ILMN_1729831
NA	190.6	163	234.6	0.3	-0.2	0.5	NA	loklHkDnmeFUDnu1.A	ILMN_1803559
CELF2	185.3	148.2	213.2	0.2	-0.3	0.5	CUGBP, Elav-like family member 2	oVrnyK8H66XKIqIJSg	ILMN_1800638
NDRG1	2532.5	1938	2789	0.1	-0.4	0.5	N-myc downstream regulated 1	BfV6X4sgC2qNqkIing	ILMN_1809931
SLC6A16	332.2	298.2	429	0.4	-0.2	0.5	solute carrier family 6, member 16	oXnH3quXt16DonookM	ILMN_1723287
PLAUR	192.2	162.7	234.1	0.3	-0.2	0.5	plasminogen activator, urokinase receptor	NLlkleCBLl6O64VHo0	ILMN_2408543
FLRT2	466.1	421.8	606.4	0.4	-0.1	0.5	fibronectin leucine rich transmembrane protein 2	QcXkRUUgiRAkKU_QSk	ILMN_1769615
IFNAR2	305.2	279.2	401.3	0.4	-0.1	0.5	interferon (alpha, beta and omega) receptor 2	HkJLDAt1fAORXX1F6U	ILMN_1765146
OSBPL10	484	413.9	594.3	0.3	-0.2	0.5	oxysterol binding protein-like 10	NXQuRd3rwVAd5CAke4	ILMN_1669497
PCMTD2	564.9	461.5	662.2	0.2	-0.3	0.5	protein-L-isoaspartate (D-aspartate) O-methyltransferase domain containing 2	KSffqL56n0u3e6.RSc	ILMN_1767848
SLK	395.6	340.6	488.6	0.3	-0.2	0.5	STE20-like kinase	KeISRP7g45_eXlP9Bc	ILMN_1700834
NA	192	188.9	270.9	0.5	0	0.5	NA	u6Q6ij7nr_ngOC53Gk	ILMN_1860665
NPR3	115.5	104.8	150.3	0.4	-0.1	0.5	natriuretic peptide receptor C/guanylate cyclase C (atrionatriuretic peptide receptor C)	E3InooSv7r4ofd7WO0	ILMN_1665033
SPTLC2	210.5	186.2	266.9	0.3	-0.2	0.5	serine palmitoyltransferase, long chain base subunit 2	KUV_oun66J6oQr.vxw	ILMN_1704290
APCDD1	1290.6	1193.4	1710.6	0.4	-0.1	0.5	adenomatosis polyposis coli down-regulated 1	KW1JeNXpeJB9EEsPkc	ILMN_1656951
ARL17B	264.2	261.2	374.3	0.5	0	0.5	ADP-ribosylation factor-like 17B	iQgPOarR6RA44pN16A	ILMN_3231952
XAF1	1579.1	1140.4	1633.8	0	-0.5	0.5	XIAP associated factor 1	o3qVxJeiBeiDXEVEgU	ILMN_1742618
ALDH1A3	354.6	352.2	504.3	0.5	0	0.5	aldehyde dehydrogenase 1 family, member A3	KoXa301C6Xiz9HpK_4	ILMN_1807439
PLP2	224.2	193.6	277.1	0.3	-0.2	0.5	proteolipid protein 2 (colonic epithelium-enriched)	KVQQQT1SSFB1RVd.is	ILMN_1738767
CSAD	1513.6	1324.1	1895.3	0.3	-0.2	0.5	cysteine sulfinic acid decarboxylase	Bl.8pRLheZDvzOf4XE	ILMN_2119692
CAV1	2251.6	1966.7	2814.4	0.3	-0.2	0.5	caveolin 1, caveolae protein, 22kDa	34ROlXVXlKJ.oXDUJM	ILMN_1687583
WASF3	842.5	717.7	1026.2	0.3	-0.2	0.5	WAS protein family, member 3	0miRCkLi.ke0lUhbCc	ILMN_1810797
ARHGEF16	193.6	189.2	270.5	0.5	0	0.5	Rho guanine nucleotide exchange factor (GEF) 16	ZloqKoVpKiP2v_K.cA	ILMN_1669928
PDGFD	980.3	506.4	723.8	-0.4	-1	0.5	platelet derived growth factor D	3X1KeQwUkK.0vAlc3k	ILMN_1803094
SMPDL3A	486.9	368.6	526.7	0.1	-0.4	0.5	sphingomyelin phosphodiesterase, acid-like 3A	TnoszXhUhcYT4I.klo	ILMN_1796349
DAAM1	502.1	564.9	807.2	0.7	0.2	0.5	dishevelled associated activator of morphogenesis 1	3i7p0.39VgZTh70gkQ	ILMN_1787251
TMED5	868.8	780.6	1115.3	0.4	-0.2	0.5	transmembrane emp24 protein transport domain containing 5	9pUFj9TDskvFu9F0Rw	ILMN_1803279
RCAN2	1049.6	816.4	1166.4	0.2	-0.4	0.5	regulator of calcineurin 2	uLvkKgXXJHuAtINl0k	ILMN_2120210
HP	234.4	192.3	274.6	0.2	-0.3	0.5	haptoglobin	fpPOCkkS1WAIIRYIlc	ILMN_1812433
NA	173.6	162	231.3	0.4	-0.1	0.5	NA	HUIg9aBUBp2dAkfz6Q	ILMN_3236695
TAF9B	192.5	200.7	286.6	0.6	0.1	0.5	TAF9B RNA polymerase II, TATA box binding protein (TBP)-associated factor, 31kDa	9R55_JVnPrMPSNM8n4	ILMN_1784880
TJP2	732.3	639	912.4	0.3	-0.2	0.5	tight junction protein 2	0dOiBUqhJ65A9IHip0	ILMN_1664978
IL18RAP	223.4	187.3	267.4	0.3	-0.3	0.5	interleukin 18 receptor accessory protein	Eqx.SxEEVcI.VLrWJI	ILMN_1721762
GPR160	127.8	125.8	179.6	0.5	0	0.5	G protein-coupled receptor 160	x5VeHjJP0g7t.4KnMU	ILMN_1662846
NA	1064.8	902.2	1288	0.3	-0.2	0.5	NA	QQtQJw6JfVZTUqKBFI	ILMN_1684357
NA	240.5	184	262.7	0.1	-0.4	0.5	NA	opyTRQje01InniADE4	ILMN_1881960
PLA2G4A	157.3	133	189.9	0.3	-0.2	0.5	phospholipase A2, group IVA (cytosolic, calcium-dependent)	6bHjTiIenjHQL5Lx8k	ILMN_1803561
GSDMB	437.7	452.4	645.6	0.6	0	0.5	gasdermin B	unqt_sgmbkAlPeh9eg	ILMN_2347193
SWAP70	778.8	763.6	1089.6	0.5	0	0.5	SWAP switching B-cell complex 70kDa subunit	lDihIgXSu985y5_eLk	ILMN_1785175
LPP	1745.5	1733.3	2473.1	0.5	0	0.5	LIM domain containing preferred translocation partner in lipoma	WJVFuOJ5y3gwb1eHyo	ILMN_1839019
LRRK2	174.5	167.5	239	0.5	-0.1	0.5	leucine-rich repeat kinase 2	xRJygl8AO056z6nEFo	ILMN_1776649
SYTL2	531.5	511.1	729.1	0.5	-0.1	0.5	synaptotagmin-like 2	3q3rFfkoX_yvuoALZI	ILMN_2336609
DPYD	353.5	296.3	422.6	0.3	-0.3	0.5	dihydropyrimidine dehydrogenase	x1X2eA_fP.rvoyKMqI	ILMN_1795715
KANK3	421.7	408.1	582.1	0.5	0	0.5	KN motif and ankyrin repeat domains 3	B5rhDoiBVSvSwnl23o	ILMN_3241744
MAOA	5858.2	5991.5	8536.1	0.5	0	0.5	monoamine oxidase A	Nrlw71O3gv5VLnEb6I	ILMN_1663640
ACADM	797.7	773.7	1102.3	0.5	0	0.5	acyl-CoA dehydrogenase, C-4 to C-12 straight chain	9nIOLxSIkn6ivj3rbY	ILMN_1778104
SYN2	186.1	174.9	249.1	0.4	-0.1	0.5	synapsin II	T0tKcSrrtLQrf0rqog	ILMN_1757081
KIAA1211L	609.8	646.4	920.5	0.6	0.1	0.5	KIAA1211-like	NeI0lTt3rZ3fl7o17c	ILMN_1776121
NAV1	554.8	478	680.6	0.3	-0.2	0.5	neuron navigator 1	6oVpDUb.DCV164945E	ILMN_1703374
C12orf68	117.5	109.3	155.6	0.4	-0.1	0.5	chromosome 12 open reading frame 68	WqTok7p7Xivf8eO5ZU	ILMN_1672121
SPARC	7655.4	7608.8	10831.3	0.5	0	0.5	secreted protein, acidic, cysteine-rich (osteonectin)	QZJ1UNEckE.QufiJTk	ILMN_1796734
NTRK3	114.9	117.3	166.9	0.5	0	0.5	neurotrophic tyrosine kinase, receptor, type 3	x10151U_dTtKe9VPuU	ILMN_1687967
NA	1774	1492.3	2123.3	0.3	-0.2	0.5	NA	3UHR.TXqSK_XL6zIN4	ILMN_3211935
SOS1	170.2	177.1	252	0.6	0.1	0.5	son of sevenless homolog 1 (Drosophila)	NuhfT1PnqWXvXUYQJE	ILMN_1767135
ID3	1430.6	1098.9	1562.9	0.1	-0.4	0.5	inhibitor of DNA binding 3, dominant negative helix-loop-helix protein	HVQfZXlR_H0UDV9eiE	ILMN_1732296
KAT2B	1329.5	1116.2	1587.4	0.3	-0.3	0.5	K(lysine) acetyltransferase 2B	3Euf7Fo3ngk3tSes14	ILMN_3243142
SMEK2	894.4	841.8	1197	0.4	-0.1	0.5	SMEK homolog 2, suppressor of mek1 (Dictyostelium)	018jRX7Du8atT.16DY	ILMN_1661650
CD69	128.9	135.5	192.7	0.6	0.1	0.5	CD69 molecule	0KbofHPz54OHFBLiJU	ILMN_1651316
KDELR3	197.3	197.5	280.9	0.5	0	0.5	KDEL (Lys-Asp-Glu-Leu) endoplasmic reticulum protein retention receptor 3	o.erexakdxenB6NKaw	ILMN_1713901
SEMA3B	362.4	339.3	482.2	0.4	-0.1	0.5	sema domain, immunoglobulin domain (Ig), short basic domain, secreted, (semaphorin) 3B	KeohIVRdfqy4kuJICc	ILMN_1653501
SNORD14C	134.4	119.8	170.2	0.3	-0.2	0.5	small nucleolar RNA, C/D box 14C	on6cOOkEX1_jt4mLjI	ILMN_1754332
PPP1R15A	2945.4	3225	4582.1	0.6	0.1	0.5	protein phosphatase 1, regulatory subunit 15A	cV6F0uopuniFB6.lzA	ILMN_1659936
LXN	629.8	483	686.2	0.1	-0.4	0.5	latexin	fiPPV6QOQvd6TUQxpE	ILMN_1723962
S1PR3	217.3	199.4	283.2	0.4	-0.1	0.5	sphingosine-1-phosphate receptor 3	ZSX01PB3HKiVElFP1E	ILMN_1703531
CAT	4948.9	5364.7	7617.6	0.6	0.1	0.5	catalase	Eg5j0Rf7ktaN0fppCo	ILMN_1651705
2002-03-01	376.2	450.4	639.3	0.8	0.3	0.5	membrane-associated ring finger (C3HC4) 2, E3 ubiquitin protein ligase	xi6ICFBSAvZeCNaimg	ILMN_1669592
SMG7	146.6	149.3	212	0.5	0	0.5	smg-7 homolog, nonsense mediated mRNA decay factor (C. elegans)	BIkCRNSiVS_0eS3qQU	ILMN_2368597
NOTCH1	1562.4	1237.1	1755.7	0.2	-0.3	0.5	notch 1	luuU1UqpOFI5tUI748	ILMN_1729161
MAP7	178.3	163.2	231.6	0.4	-0.1	0.5	microtubule-associated protein 7	KfR.554lyexAfkf0.k	ILMN_2216815
RAB5A	607.9	480.5	681.8	0.2	-0.3	0.5	RAB5A, member RAS oncogene family	QBSu3uP3Dw0WelPESs	ILMN_1805800
ALAS2	209.5	183.2	259.9	0.3	-0.2	0.5	aminolevulinate, delta-, synthase 2	uyj0RVF5n0fq1KXHXs	ILMN_2367126
TPO	175.3	152.4	216.1	0.3	-0.2	0.5	thyroid peroxidase	Eel.37AT5eP7196p.k	ILMN_2355423
GPR116	4620.4	3845.3	5451.4	0.2	-0.3	0.5	G protein-coupled receptor 116	K6V_u75MnVzs93v1N8	ILMN_1728785
DNAJB4	152.5	152.7	216.4	0.5	0	0.5	DnaJ (Hsp40) homolog, subfamily B, member 4	iRfeA55zKnrN7AIM14	ILMN_1813019
C19orf12	1057.2	1141.1	1616.8	0.6	0.1	0.5	chromosome 19 open reading frame 12	ieUqXZ31TeALXrL34o	ILMN_1703695
KTN1	195.5	188.5	267.1	0.5	-0.1	0.5	kinectin 1 (kinesin receptor)	KUrvIuNNd6XF_ETndc	ILMN_1740523
SCARA5	1319.7	984	1393.8	0.1	-0.4	0.5	scavenger receptor class A, member 5 (putative)	xKBJBHXp4QcJQzpXK0	ILMN_1751062
SUN1	1368.3	1200.2	1699.8	0.3	-0.2	0.5	Sad1 and UNC84 domain containing 1	KrrjCKJbeu7SrRgVvE	ILMN_1772316
GRK5	1132.3	1007	1426	0.3	-0.2	0.5	G protein-coupled receptor kinase 5	NuSUe8JTu9QpP8mqKo	ILMN_2096719
NR5A2	359.4	262	371	0	-0.5	0.5	nuclear receptor subfamily 5, group A, member 2	H0SN5J5fofg1OQ78i4	ILMN_2366654
PMP22	168.4	166.3	235.4	0.5	0	0.5	peripheral myelin protein 22	BUGRWL_7_KUV4o2oSc	ILMN_1810864
LDOC1	390.8	343.2	485.8	0.3	-0.2	0.5	leucine zipper, down-regulated in cancer 1	EUTVFxIcUX9iNKFBeg	ILMN_1788250
AMPH	226.8	160	226.4	0	-0.5	0.5	amphiphysin	WZ7p6KynL6jqScJLfc	ILMN_1685834
ARMCX1	805.8	692	979.4	0.3	-0.2	0.5	armadillo repeat containing, X-linked 1	cTre2fodJ7kjp6nCHs	ILMN_1788192
NAB1	630.6	563.6	797.7	0.3	-0.2	0.5	NGFI-A binding protein 1 (EGR1 binding protein 1)	KfUH1DPzU9vuhUSPk0	ILMN_1774617
NA	204.1	184.2	260.7	0.4	-0.1	0.5	NA	umkShOgs6LoSvFP7GY	ILMN_1882112
PHKG1	143.9	142.3	201.3	0.5	0	0.5	phosphorylase kinase, gamma 1 (muscle)	cpUi8eEdKf31fKtEq4	ILMN_1682181
NA	147.6	153.3	216.8	0.6	0.1	0.5	NA	ufRRRAl0JOTN61dcVU	ILMN_1680840
EIF4E3	1053	1172.3	1657.2	0.7	0.2	0.5	eukaryotic translation initiation factor 4E family member 3	W3nzoL7lfR_vLBRdJQ	ILMN_2225144
PRKD1	332	310	438.3	0.4	-0.1	0.5	protein kinase D1	oIQ5Fye5CFy53wlwOU	ILMN_1785891
C10orf10	2485.5	4275	6042.8	1.3	0.8	0.5	chromosome 10 open reading frame 10	i6SQgrik0qBqDSnqHg	ILMN_1767556
S100A12	99.2	114	161.2	0.7	0.2	0.5	S100 calcium binding protein A12	l1Cl6OcNCOBK2H9CD0	ILMN_1748915
TSGA10	132.2	119.7	169.1	0.4	-0.1	0.5	testis specific, 10	rRSBudFNjdeFilyNjQ	ILMN_1674967
TOM1L1	122.2	116.7	164.8	0.4	-0.1	0.5	target of myb1 (chicken)-like 1	lxisOi.jV8nXntHEgk	ILMN_1802642
NA	109	109.2	154	0.5	0	0.5	NA	ZNN041YEngSwVXhHko	ILMN_3191541
MAP3K5	276	271.6	383.1	0.5	0	0.5	mitogen-activated protein kinase kinase kinase 5	fqio57kR7oKc0_H9gE	ILMN_1726547
ALX1	156.5	155.9	219.9	0.5	0	0.5	ALX homeobox 1	Es4RfPdHZdoSPUvEao	ILMN_3236443
ZNF217	368.2	303.1	427.5	0.2	-0.3	0.5	zinc finger protein 217	fnXu8QqIHT_I0t76T4	ILMN_1755303
SEC62	481.9	409.3	577.3	0.3	-0.2	0.5	SEC62 homolog (S. cerevisiae)	N1uDV8it7g_yvCBV5U	ILMN_1762003
NSMCE4A	2586.8	2206.3	3111.3	0.3	-0.2	0.5	non-SMC element 4 homolog A (S. cerevisiae)	E0iXuPHULSKSSCULn4	ILMN_1679134
RBM7	217.3	187.4	264.2	0.3	-0.2	0.5	RNA binding motif protein 7	KPe4TnfifxXL4ExO7I	ILMN_2183331
TP53INP2	439.9	393.1	554.2	0.3	-0.2	0.5	tumor protein p53 inducible nuclear protein 2	65IRFMlV9xx.V3ZXlE	ILMN_1686906
FAM47E	172.3	157.8	222.4	0.4	-0.1	0.5	family with sequence similarity 47, member E	lSqcShlG.X4gzszago	ILMN_3237062
SYTL2	249.3	231.2	325.9	0.4	-0.1	0.5	synaptotagmin-like 2	E4lQPUenXUeAHHAWug	ILMN_1682929
MRPL19	569.6	531.5	749.3	0.4	-0.1	0.5	mitochondrial ribosomal protein L19	9Ug638OJOgXiQKgyuo	ILMN_1771149
TMEM107	276.8	292	411.6	0.6	0.1	0.5	transmembrane protein 107	BSh_QRXj517ePf3hjQ	ILMN_2413331
PPP2R1B	1863.8	1721.3	2425.9	0.4	-0.1	0.5	protein phosphatase 2, regulatory subunit A, beta	uoihOqCoUuzS_bojHI	ILMN_1779841
PHLDB1	2315.2	2174.3	3064.2	0.4	-0.1	0.5	pleckstrin homology-like domain, family B, member 1	rHCVF1XndfVJPiV_vk	ILMN_1666819
GSTM1	254.6	286.1	403.1	0.7	0.2	0.5	glutathione S-transferase mu 1	Nsj.dtzjtfhdRbM.iU	ILMN_1668134
ARHGEF15	349.6	323	455.1	0.4	-0.1	0.5	Rho guanine nucleotide exchange factor (GEF) 15	uTjFIopioSISQpIS6c	ILMN_1792571
SGK3	250.2	217.3	306.2	0.3	-0.2	0.5	serum/glucocorticoid regulated kinase family, member 3	Qd.p8A70kg_pLqrh.0	ILMN_1747020
EHHADH	277.2	298.5	420.5	0.6	0.1	0.5	enoyl-CoA, hydratase/3-hydroxyacyl CoA dehydrogenase	3UkSoHyvLukJf133rc	ILMN_1701507
C2CD2	530.8	629.1	886.1	0.7	0.2	0.5	C2 calcium-dependent domain containing 2	iMUK3KnefXshGRG_3U	ILMN_2384513
CA8	110.1	104.9	147.7	0.4	-0.1	0.5	carbonic anhydrase VIII	EK5RySOwmzHy_W8juE	ILMN_1696615
PDCD10	661.1	490.7	691.1	0.1	-0.4	0.5	programmed cell death 10	oS1deCo3DUo74Oo8_U	ILMN_1766024
TENM1	364.2	210.2	296	-0.3	-0.8	0.5	teneurin transmembrane protein 1	Td6eS8Drf_T.nen9KU	ILMN_1904578
FBXO21	1158	883.5	1243.6	0.1	-0.4	0.5	F-box protein 21	3TqnUoJezRe7C_s.qQ	ILMN_1745887
NA	211.4	203	285.7	0.4	-0.1	0.5	NA	cr_KE4dewqIoCojn14	ILMN_1836469
NFE2	161.7	135	190	0.2	-0.3	0.5	nuclear factor (erythroid-derived 2), 45kDa	foqeg3t9Xh2nXSt.Jc	ILMN_1711786
ICAM1	220.4	187.7	264.2	0.3	-0.2	0.5	intercellular adhesion molecule 1	xkuNKteQkuqCqlCs_g	ILMN_1812226
VSTM4	216.9	194.2	273.2	0.3	-0.2	0.5	V-set and transmembrane domain containing 4	ZOqtKuTqgvne6F.qEQ	ILMN_1742473
CCL3L1	145.7	130.4	183.3	0.3	-0.2	0.5	chemokine (C-C motif) ligand 3-like 1	ueQUrXd5FH554RlhZc	ILMN_1747355
EIF4E3	368.7	411.3	578.2	0.6	0.2	0.5	eukaryotic translation initiation factor 4E family member 3	9UUtp.otGonLl50RP8	ILMN_1796146
TCF15	169.9	132.3	186	0.1	-0.4	0.5	transcription factor 15 (basic helix-loop-helix)	9SJVd1qZTBQH9dLee8	ILMN_1745041
PSTPIP2	260.1	208.6	292.9	0.2	-0.3	0.5	proline-serine-threonine phosphatase interacting protein 2	Z.kCpQP1UB4Gp0oDvU	ILMN_1713058
S100A13	161.1	147.5	207.1	0.4	-0.1	0.5	S100 calcium binding protein A13	iKN7qter0kd5Xnlnig	ILMN_1814799
NA	574.8	584.6	820.7	0.5	0	0.5	NA	QpCEL6V.fFSK3.u4eQ	ILMN_1875342
LEPR	136.3	126.7	177.8	0.4	-0.1	0.5	leptin receptor	cVxMVK0j4ahSCoE2H0	ILMN_1731966
LRRC32	1483	1202.5	1687.3	0.2	-0.3	0.5	leucine rich repeat containing 32	TZeN.gBHESp57R9UqU	ILMN_2129161
FAM213A	3840.3	3958.2	5550	0.5	0	0.5	family with sequence similarity 213, member A	fj7uAeVJ0qMFKhPRe4	ILMN_1754538
NA	149.7	151.3	212.2	0.5	0	0.5	NA	BIsieXVSASJ2S9KVJA	ILMN_3289297
PCDHB2	332	260.2	364.7	0.1	-0.4	0.5	protocadherin beta 2	0_6Atf.x5.lT6K7df8	ILMN_2227757
SPARCL1	7253.9	5979.1	8375.7	0.2	-0.3	0.5	SPARC-like 1 (hevin)	0H513mJN3rlToEeTBU	ILMN_1795251
TSHZ1	441.4	389.3	545	0.3	-0.2	0.5	teashirt zinc finger homeobox 1	WVR2Uc5UBXejngA5R8	ILMN_1718907
CRIM1	153.3	153.4	214.8	0.5	0	0.5	cysteine rich transmembrane BMP regulator 1 (chordin-like)	iBuEoIoqIq4YEUpP1I	ILMN_2146418
DDX46	293.6	261.7	366.3	0.3	-0.2	0.5	DEAD (Asp-Glu-Ala-Asp) box polypeptide 46	H6S1RNjjD651fTUHo0	ILMN_1727001
ST6GALNAC6	1455.7	1439.7	2015.2	0.5	0	0.5	ST6 (alpha-N-acetyl-neuraminyl-2,3-beta-galactosyl-1,3)-N-acetylgalactosaminide alpha-2,6-sialyltransferase 6	ujp7aiezRer3tV6d7M	ILMN_1691736
REC8	343	265.6	371.6	0.1	-0.4	0.5	REC8 homolog (yeast)	ul141JapUj1HivItT8	ILMN_1751886
STAT3	451.2	495.8	693.5	0.6	0.1	0.5	signal transducer and activator of transcription 3 (acute-phase response factor)	rl3XubOoEXJG56Op5c	ILMN_2410986
ANGPTL4	600.4	632.5	884.8	0.6	0.1	0.5	angiopoietin-like 4	WhIgghRh6IJVf3i5Ko	ILMN_2386444
DKK1	120.6	119.1	166.6	0.5	0	0.5	dickkopf 1 homolog (Xenopus laevis)	cXouwif79.OgdV7j5I	ILMN_1773337
STAT3	1327.5	1374.6	1922.4	0.5	0.1	0.5	signal transducer and activator of transcription 3 (acute-phase response factor)	oqYq9Kn3eiSM_0L06U	ILMN_2401978
PTPRE	655	452.6	632.7	0	-0.5	0.5	protein tyrosine phosphatase, receptor type, E	NSVUBJUuWEU_9f0R.U	ILMN_1734543
NA	147.5	147.2	205.7	0.5	0	0.5	NA	3i6Eoh_N9.qrHfeChI	ILMN_1773819
BNIP2	788.2	712	994.6	0.3	-0.1	0.5	BCL2/adenovirus E1B 19kDa interacting protein 2	QnO7Uqz51Xi7M4ueLI	ILMN_1770803
RADIL	196.3	169.5	236.7	0.3	-0.2	0.5	Ras association and DIL domains	K4ie6F41tOmoII5r14	ILMN_3235279
KHNYN	559.4	492.4	687.8	0.3	-0.2	0.5	KH and NYN domain containing	3NP5Xq7X615end7Loo	ILMN_1654392
NA	241.1	224.7	313.8	0.4	-0.1	0.5	NA	BA3uA107.feWzUy9AQ	ILMN_1728059
SON	431.5	400.6	559.3	0.4	-0.1	0.5	SON DNA binding protein	Eu.BcOdJfrHU9X3X1U	ILMN_1663090
LOC154761	150.6	138.2	192.8	0.4	-0.1	0.5	family with sequence similarity 115, member C pseudogene	6Vye6yguldItCiko4M	ILMN_3237627
IFI44L	635.7	510.4	712.3	0.2	-0.3	0.5	interferon-induced protein 44-like	rupwjK1x5AUVdTP1sU	ILMN_1723912
ACSS3	161.8	166.8	232.7	0.5	0	0.5	acyl-CoA synthetase short-chain family member 3	BrKKn.cxP94qAkgRao	ILMN_1659885
AKAP7	542.1	528.1	736.3	0.4	0	0.5	A kinase (PRKA) anchor protein 7	3CdSt82zV_U3gfv5Hk	ILMN_1733690
TDRD6	181	150.7	210.1	0.2	-0.3	0.5	tudor domain containing 6	QroAQPK3Svjrqu78y4	ILMN_1660261
2002-03-01	516.9	493.1	687.4	0.4	-0.1	0.5	mitochondrial amidoxime reducing component 2	No1HKuM6fSQUoqPh4g	ILMN_1665775
RAB6B	256.4	236.3	329.3	0.4	-0.1	0.5	RAB6B, member RAS oncogene family	T5N2a7u1H3VdH9V0VM	ILMN_1752299
PHACTR2	267	250.3	348.7	0.4	-0.1	0.5	phosphatase and actin regulator 2	i5OVK7e3eniv_3P8S4	ILMN_1790533
C12orf29	350.1	271.7	378.4	0.1	-0.4	0.5	chromosome 12 open reading frame 29	BjSoBf6h94Sk3rgiEM	ILMN_1792671
ABCC9	185.9	170.5	237.4	0.4	-0.1	0.5	ATP-binding cassette, sub-family C (CFTR/MRP), member 9	cXorcjmvtHgrqiD.Js	ILMN_2366473
LAP3	1380.6	1224.2	1704.3	0.3	-0.2	0.5	leucine aminopeptidase 3	lUECOC9XNxoCk4eopU	ILMN_1683792
SON	323	308.9	430	0.4	-0.1	0.5	SON DNA binding protein	0rT7K_O4k36sTJU_V8	ILMN_2236800
NA	150.2	157.2	218.7	0.5	0.1	0.5	NA	crfUBf7OJU8nl0n9XQ	ILMN_3187403
ZDHHC11	320.3	312.8	435.3	0.4	0	0.5	zinc finger, DHHC-type containing 11	WqAVSF6PeL.0lyVIfc	ILMN_1694514
PQLC3	1755.2	1494.9	2079.3	0.2	-0.2	0.5	PQ loop repeat containing 3	Bnp_L_xQBLX0H_R7l8	ILMN_1814213
RNU6-15	422.1	548.8	763.3	0.9	0.4	0.5	RNA, U6 small nuclear 15	3IgjyTpV5kKOEZA9uA	ILMN_3310351
OXR1	1126.9	1002.4	1393.7	0.3	-0.2	0.5	oxidation resistance 1	i.1X2t9RJLPPt.ui_E	ILMN_1737462
ARHGAP31	330	303	421.3	0.4	-0.1	0.5	Rho GTPase activating protein 31	lYqCJXJKmlNEFHR4i8	ILMN_1752914
PHLDA1	165.4	151.7	210.8	0.3	-0.1	0.5	pleckstrin homology-like domain, family A, member 1	iJ6OnjpKeJLqgkr.BA	ILMN_3251550
DAAM1	753	808.3	1123.4	0.6	0.1	0.5	dishevelled associated activator of morphogenesis 1	K6E0P.1Xj9NC83eULk	ILMN_2046470
SLC37A3	565.1	516.6	717.9	0.3	-0.1	0.5	solute carrier family 37 (glycerol-3-phosphate transporter), member 3	xxV4ehFEnyXbUVwOx0	ILMN_2307598
SLC4A4	186.3	198.1	275.2	0.6	0.1	0.5	solute carrier family 4, sodium bicarbonate cotransporter, member 4	lnfRJOJOCVLpFA6erE	ILMN_1734897
PCF11	470.1	391.6	543.8	0.2	-0.3	0.5	PCF11, cleavage and polyadenylation factor subunit, homolog (S. cerevisiae)	9r9NfQCqvWIiRbKn.c	ILMN_1798602
HIST2H2BE	470.3	323.8	449.7	-0.1	-0.5	0.5	histone cluster 2, H2be	uR8UXT_f96KU5DMpqE	ILMN_1732071
PRINS	170.8	178.6	248	0.5	0.1	0.5	psoriasis associated non-protein coding RNA induced by stress	xfnijCUAipaqUN6.f0	ILMN_3245405
SRF	1533.7	1500.7	2083.2	0.4	0	0.5	serum response factor (c-fos serum response element-binding transcription factor)	czuSYV_u.V9drp3qs4	ILMN_1803398
PCDH19	258.4	226.5	314.4	0.3	-0.2	0.5	protocadherin 19	9p8ZfZ13LiqDiXjhHM	ILMN_1805132
CPEB2	218.9	194.9	270.5	0.3	-0.2	0.5	cytoplasmic polyadenylation element binding protein 2	W.NXvk3p5EiXddAjnE	ILMN_2375484
NA	186.8	143.4	198.8	0.1	-0.4	0.5	NA	ldOd1kqqZ0QI5Sq788	ILMN_1794621
ADK	745.7	728.7	1009.8	0.4	0	0.5	adenosine kinase	ZUeOgieAEQlSi5IR5U	ILMN_2358626
TM4SF18	420.4	394.8	547	0.4	-0.1	0.5	transmembrane 4 L six family member 18	TXS6n0LjTeXTSLLTkE	ILMN_1739170
NA	160.5	153.7	212.9	0.4	-0.1	0.5	NA	WBTkIJklFILXwBJKAo	ILMN_3249473
CEACAM1	466	321.8	445.6	-0.1	-0.5	0.5	carcinoembryonic antigen-related cell adhesion molecule 1 (biliary glycoprotein)	fr.cFeEaHuTH9XTU54	ILMN_1716815
FAM27E4	142	141.3	195.5	0.5	0	0.5	family with sequence similarity 27, member E4	6XRyEiidQF5U3TVORY	ILMN_3248057
CPM	135.9	128.8	178.2	0.4	-0.1	0.5	carboxypeptidase M	fsA6IUVVlGeBrj3uHo	ILMN_2352953
RALB	2263.6	1904.4	2635.3	0.2	-0.2	0.5	v-ral simian leukemia viral oncogene homolog B (ras related	GTP binding protein)	ciIjCU2Vf5d4g_nnv0	ILMN_1676358
PLN	149	187.9	260	0.8	0.3	0.5	phospholamban	0SeFfgTqryqJ4Q9urU	ILMN_2192245
TWSG1	771.7	648.4	896.9	0.2	-0.3	0.5	twisted gastrulation homolog 1 (Drosophila)	Wh_5_8kr.3vL.1VME8	ILMN_2214144
ZEB2	723.8	681.4	942.4	0.4	-0.1	0.5	zinc finger E-box binding homeobox 2	Ne795C5TX7Eu8IqwTo	ILMN_1688698
ITIH5	456.3	489.8	677.3	0.6	0.1	0.5	inter-alpha-trypsin inhibitor heavy chain family, member 5	rSOJyEvtdzdTq1ZNUI	ILMN_1793695
SYNE2	449.3	430.1	594.7	0.4	-0.1	0.5	spectrin repeat containing, nuclear envelope 2	HQmKE9RXIDr0gHTKRU	ILMN_2391419
BCCIP	399.7	348.2	481.4	0.3	-0.2	0.5	BRCA2 and CDKN1A interacting protein	Kr0aqQuElev3eCnocM	ILMN_1786433
ISG15	627.7	537.6	743.1	0.2	-0.2	0.5	ISG15 ubiquitin-like modifier	uF4JJC4mp6Ku5KGF70	ILMN_2054019
CCDC102A	373.9	263	363.6	0	-0.5	0.5	coiled-coil domain containing 102A	folUV6nl3cp9nvTTEM	ILMN_1796762
CLEC1A	487.9	424.7	587	0.3	-0.2	0.5	C-type lectin domain family 1, member A	cU0sCFU3l_1OW.VBKg	ILMN_1691339
RANBP6	337.4	334.7	462.6	0.5	0	0.5	RAN binding protein 6	oqKOe8coi.4jHkujuo	ILMN_1780842
ALX1	112.2	118.6	163.9	0.5	0.1	0.5	ALX homeobox 1	KrfUs2S99g4CUKJEWU	ILMN_1724540
BCLAF1	312.7	298.7	412.7	0.4	-0.1	0.5	BCL2-associated transcription factor 1	WR.Yo.kubckXI8SUoE	ILMN_2357272
SBDSP1	390.8	424.2	586.1	0.6	0.1	0.5	Shwachman-Bodian-Diamond syndrome pseudogene 1	HWn3q3_BJZjtjfRVRQ	ILMN_1765725
TCEAL1	369.7	301.2	415.9	0.2	-0.3	0.5	transcription elongation factor A (SII)-like 1	ikegpAGiW181z8O72k	ILMN_2398403
CD58	314.3	288.5	398.4	0.3	-0.1	0.5	CD58 molecule	rufi3fU3VEcH7k_HDo	ILMN_1785268
AQPEP	1812.6	1178.4	1627	-0.2	-0.6	0.5	laeverin	ZboQGAkSnHSH6UStMo	ILMN_1810159
BHLHE40	2202.6	1899.8	2622.1	0.3	-0.2	0.5	basic helix-loop-helix family, member e40	TrUix_.1Y7tSUnWSSc	ILMN_1768534
KCNA5	207	218.9	302	0.5	0.1	0.5	potassium voltage-gated channel, shaker-related subfamily, member 5	Kv17t1CXe3.eo7rPrk	ILMN_1790508
MTMR10	1280.4	1207.8	1666.8	0.4	-0.1	0.5	myotubularin related protein 10	0iVueKg5ZEjnjkergM	ILMN_3251728
RNU11	153.9	138.4	190.9	0.3	-0.2	0.5	RNA, U11 small nuclear	KJMP.6z_pJ642_tWmU	ILMN_3245103
FHOD1	1253.8	1045.4	1441.3	0.2	-0.3	0.5	formin homology 2 domain containing 1	Tl6K7grns1aA3N6Feg	ILMN_1651776
DOCK8	454.7	385.5	531.2	0.2	-0.2	0.5	dedicator of cytokinesis 8	NE9AkeOyiMRrH6JLSU	ILMN_1788931
POLR2E	181	186.8	257.3	0.5	0	0.5	polymerase (RNA) II (DNA directed) polypeptide E, 25kDa	9huYBfIlqoxtbTYgb8	ILMN_3239240
NOTCH3	2265	2023.3	2787.2	0.3	-0.2	0.5	notch 3	W1e7J4PVCV5PsSVVHU	ILMN_1658926
SRSF4	2847.5	2655.8	3658.4	0.4	-0.1	0.5	serine/arginine-rich splicing factor 4	f6X9cSonSwXoadwp6A	ILMN_2175075
CDH13	369.9	327	450.4	0.3	-0.2	0.5	cadherin 13, H-cadherin (heart)	uLhJ_6f.PInZRgcqwo	ILMN_1766925
STBD1	495.5	463.2	638	0.4	-0.1	0.5	starch binding domain 1	0gLi6r6kyni4rpeDhE	ILMN_1673950
GPR56	1867.5	1489.1	2050.4	0.1	-0.3	0.5	G protein-coupled receptor 56	xlBPS3rO4pubgkIHXo	ILMN_2352097
NA	318.8	339.9	467.9	0.6	0.1	0.5	NA	ZOVFuieQddhJHi.jEo	ILMN_1677946
CYTH3	225.8	221.1	304.3	0.4	0	0.5	cytohesin 3	HIx..UiEilKKS4qiVY	ILMN_1713918
PPP3CA	245.5	246.1	338.7	0.5	0	0.5	protein phosphatase 3, catalytic subunit, alpha isozyme	HffXKpduN4quuXH1Hs	ILMN_1670970
ST7	301.2	277.3	381.6	0.3	-0.1	0.5	suppression of tumorigenicity 7	xSSFiJ59Tf1OC3S.FQ	ILMN_1707763
PRKAR1A	2571.7	2445.7	3365	0.4	-0.1	0.5	protein kinase, cAMP-dependent, regulatory, type I, alpha	cuQcHh3vPjV915X9Uo	ILMN_1738632
JMJD1C	711.1	536.3	737.7	0.1	-0.4	0.5	jumonji domain containing 1C	uRSc_Xk3qA_eDZEktM	ILMN_1764970
HMGB2	720.1	684	940.8	0.4	-0.1	0.5	high mobility group box 2	ukAuCSgIKlekpQSnQI	ILMN_1654268
ERICH1	365.7	338.9	466.1	0.4	-0.1	0.5	glutamate-rich 1	0VIE_Rjl14U5SLDdJ8	ILMN_1731001
CEP112	441.2	411.8	566.4	0.4	-0.1	0.5	centrosomal protein 112kDa	ujlJNXCEIH4IRT9dXA	ILMN_2369756
SCAF8	424	404.8	556.6	0.4	-0.1	0.5	SR-related CTD-associated factor 8	6uXSvDrgDEiITnSUUU	ILMN_1681675
TLR3	136.9	122.5	168.4	0.3	-0.2	0.5	toll-like receptor 3	HUE1eJ7QlHF.kEdRdE	ILMN_1689578
FAM13B	654.1	419.9	577.2	-0.2	-0.6	0.5	family with sequence similarity 13, member B	ipJHzne4Sz7u0y_JLI	ILMN_1673478
SCN4B	450.5	438.4	602.6	0.4	0	0.5	sodium channel, voltage-gated, type IV, beta subunit	Tp6SyovUomqH3agDXM	ILMN_1695947
CPNE8	617.4	466.8	641.5	0.1	-0.4	0.5	copine VIII	E8.cexPv9.tUL4XKuE	ILMN_2169761
ITGB1	1128	1456.8	2001.8	0.8	0.4	0.5	integrin, beta 1 (fibronectin receptor, beta polypeptide, antigen CD29 includes MDF2, MSK12)	T8VSWtQXjXu1T7CiCg	ILMN_1714820
TMEM80	341.7	307	421.8	0.3	-0.2	0.5	transmembrane protein 80	xiiK0qcKWqOIeSiIiQ	ILMN_1689868
APOL3	1421.1	1111.5	1527.1	0.1	-0.4	0.5	apolipoprotein L, 3	QOOmuiuuvsu46NV.K8	ILMN_1756862
ACE2	127.7	114.7	157.5	0.3	-0.2	0.5	angiotensin I converting enzyme (peptidyl-dipeptidase A) 2	fE3V4QRAHIlKpdbgdU	ILMN_1667018
AZGP1	218.4	173	237.5	0.1	-0.3	0.5	alpha-2-glycoprotein 1, zinc-binding	Z4oku6qhISiuj_iFgg	ILMN_1797154
NET1	143.2	140	192.2	0.4	0	0.5	neuroepithelial cell transforming 1	NGgYGkd8Ur8WklDVLU	ILMN_2359345
ARMCX3	858.9	740.4	1016.5	0.2	-0.2	0.5	armadillo repeat containing, X-linked 3	NirukA6Jf0TXLrpT_s	ILMN_2334760
ANGPTL1	150.5	133.5	183.3	0.3	-0.2	0.5	angiopoietin-like 1	Be.1Yx4g9BJ1IkglEo	ILMN_1669773
CACNA1H	133.7	119.1	163.4	0.3	-0.2	0.5	calcium channel, voltage-dependent, T type, alpha 1H subunit	09Z2pfVIJte4d6iK4Q	ILMN_2397188
TNRC6B	363.5	324.5	445.4	0.3	-0.2	0.5	trinucleotide repeat containing 6B	ccpH8iuR_TpKepVf9w	ILMN_1726786
OR51E1	281.4	205.9	282.6	0	-0.5	0.5	olfactory receptor, family 51, subfamily E, member 1	lpREZ9IlcrtLjQH3.U	ILMN_1750330
BMX	191.4	155.7	213.6	0.2	-0.3	0.5	BMX non-receptor tyrosine kinase	BEp.FpVF6TaEU3FI04	ILMN_1796138
OAT	892.8	808.2	1108.6	0.3	-0.1	0.5	ornithine aminotransferase	ZrV6iUnohK617AJ.PU	ILMN_2068747
SHE	722	573.1	785.8	0.1	-0.3	0.5	Src homology 2 domain containing E	fBKbdP_0L3yW9L_0qk	ILMN_2133996
LILRA5	172.5	146.5	200.8	0.2	-0.2	0.5	leukocyte immunoglobulin-like receptor, subfamily A (with TM domain), member 5	QiooOrv4uSIR63quNQ	ILMN_2266595
CLDND1	1320.7	1154.2	1582.2	0.3	-0.2	0.5	claudin domain containing 1	WhXUieoBcUQjcC96e0	ILMN_2352563
CETP	549.4	404.2	553.9	0	-0.4	0.5	cholesteryl ester transfer protein, plasma	c6dUHXVzXApUek8C54	ILMN_2098013
SEL1L2	131.9	160.3	219.4	0.7	0.3	0.5	sel-1 suppressor of lin-12-like 2 (C. elegans)	rYjoHp4B6EEU_hRHqE	ILMN_1750018
YAP1	1353.5	1330.3	1820.4	0.4	0	0.5	Yes-associated protein 1	HurpDPS58Ef9yb6xN4	ILMN_1709479
PHC3	143	132.3	181.1	0.3	-0.1	0.5	polyhomeotic homolog 3 (Drosophila)	rcpUleCN7kZNB3eCg0	ILMN_2179873
NA	245.2	230.8	315.8	0.4	-0.1	0.5	NA	QrtyfsC96ey84X6fV4	ILMN_3236680
OSBPL1A	637.5	611.3	836.3	0.4	-0.1	0.5	oxysterol binding protein-like 1A	HfMs.NRUBVIeIx51So	ILMN_1773063
C5orf27	166.1	150.4	205.8	0.3	-0.1	0.5	chromosome 5 open reading frame 27	ifc5d3UGV5945513F4	ILMN_1662880
VKORC1L1	969.7	844	1154.2	0.3	-0.2	0.5	vitamin K epoxide reductase complex, subunit 1-like 1	K7JXJVeV0PsC4kFPnI	ILMN_1802894
FAM46C	296	187.2	256	-0.2	-0.7	0.5	family with sequence similarity 46, member C	KuXKK3qj139uutHBfE	ILMN_1713266
MST4	303.2	258.3	353	0.2	-0.2	0.5	serine/threonine protein kinase MST4	09tew3v3K4JMdS7.Ko	ILMN_1676159
TSPAN8	409.8	298.7	408.2	0	-0.5	0.5	tetraspanin 8	B_Ix6v67.c617PlI2o	ILMN_1683263
NOTCH4	1361	1169.8	1598	0.2	-0.2	0.4	notch 4	oK54AulCpRVZ44dfk8	ILMN_1711157
SORL1	125.1	115.9	158.3	0.3	-0.1	0.4	sortilin-related receptor, L(DLR class) A repeats containing	rNWwSR7oMRXwQvol6Y	ILMN_1759818
DDR1	272.8	292.8	400	0.6	0.1	0.4	discoidin domain receptor tyrosine kinase 1	i_p99ddTReAR6F6qyU	ILMN_1812262
KCNS3	153.3	140.2	191.5	0.3	-0.1	0.4	potassium voltage-gated channel, delayed-rectifier, subfamily S, member 3	NeELINArknh4hhOTsI	ILMN_2175114
ANO1	402.5	382.4	521.9	0.4	-0.1	0.4	anoctamin 1, calcium activated chloride channel	EV.DeUHutAvTK7bE.U	ILMN_2091310
KLF10	179.7	165.7	226.1	0.3	-0.1	0.4	Kruppel-like factor 10	0F1BV51REuEhaAuCLQ	ILMN_2411897
NR3C2	364.8	369.5	504.1	0.5	0	0.4	nuclear receptor subfamily 3, group C, member 2	fg94fHwUr_o6I63k0k	ILMN_2210934
NA	164.6	131.1	178.8	0.1	-0.3	0.4	NA	uKB99OtOtFSci7oJSk	ILMN_1846306
FCHSD2	412	336.6	459	0.2	-0.3	0.4	FCH and double SH3 domains 2	9LkStKnaKiXe5I7n98	ILMN_1815734
CD300LG	7367.8	6968.9	9499.1	0.4	-0.1	0.4	CD300 molecule-like family member g	lXl.1F829TR.PUkfd4	ILMN_2174805
DLL1	696	457.1	622.9	-0.2	-0.6	0.4	delta-like 1 (Drosophila)	ZkeX1uG2W_RzoS_d8I	ILMN_1743373
SP110	607.6	573.8	781.7	0.4	-0.1	0.4	SP110 nuclear body protein	fcV3S0U75If1e3op0U	ILMN_1731418
HES1	433.8	284.9	388.1	-0.2	-0.6	0.4	hairy and enhancer of split 1, (Drosophila)	KUXd9XWh3ASgfgx6iI	ILMN_1710284
WNT11	276	250.5	341	0.3	-0.1	0.4	wingless-type MMTV integration site family, member 11	Zns4DA54uJVJWVeS9U	ILMN_1662188
SRP14	2197	1982.4	2698.3	0.3	-0.1	0.4	signal recognition particle 14kDa (homologous Alu RNA binding protein)	odOJ59UXp7MP80069U	ILMN_3251269
VAMP4	287.9	259.8	353.5	0.3	-0.1	0.4	vesicle-associated membrane protein 4	f.DpMKH5PPk8qJq054	ILMN_1761363
NA	411.7	338.7	460.7	0.2	-0.3	0.4	NA	QzCM8CrC3daVr9Xa7k	ILMN_1771048
NA	141.6	130.3	177.1	0.3	-0.1	0.4	NA	Eeqdeed6dUrlI7hNS8	ILMN_1739508
IGLL1	821.6	756.6	1028.8	0.3	-0.1	0.4	immunoglobulin lambda-like polypeptide 1	fSCcSeUrTkYKiRbogg	ILMN_2393765
ALDH1A3	757.2	715.3	972.4	0.4	-0.1	0.4	aldehyde dehydrogenase 1 family, member A3	ryl6g9Y1yeSNk1RDmI	ILMN_2139970
CTNNBIP1	753	747.2	1015.7	0.4	0	0.4	catenin, beta interacting protein 1	BLSu2KUT56eVXf7J1w	ILMN_1688103
MRAS	662.7	665.6	904.8	0.4	0	0.4	muscle RAS oncogene homolog	6uyLuVbhNXU33XU800	ILMN_1748881
NT5DC1	428.2	478.5	650.4	0.6	0.2	0.4	5'-nucleotidase domain containing 1	QSk5xDUoe673O5bs60	ILMN_1680673
NA	235.8	228.3	310.2	0.4	0	0.4	NA	6oV48Y4OqROtUOeidc	ILMN_3248786
ENC1	308.9	219.4	298.1	-0.1	-0.5	0.4	ectodermal-neural cortex 1 (with BTB domain)	EqevnsgEzBAqSV1H3o	ILMN_1779147
ALPK2	315.1	140.9	191.3	-0.7	-1.2	0.4	alpha-kinase 2	iUeu3DGc__Wiur3uG4	ILMN_1811238
CRLS1	2262.9	1875	2545.8	0.2	-0.3	0.4	cardiolipin synthase 1	iuDEktS8N_ukn3_knU	ILMN_1737685
RBL2	1115.6	1025.7	1392.6	0.3	-0.1	0.4	retinoblastoma-like 2 (p130)	iVT2u65LuALX4_9q7k	ILMN_1756999
PRKCH	1064.5	940.4	1276.7	0.3	-0.2	0.4	protein kinase C, eta	xIKtHlEEkS0mrg8SuU	ILMN_1780898
STAT3	503.7	570	773.8	0.6	0.2	0.4	signal transducer and activator of transcription 3 (acute-phase response factor)	6Eq9lUtdeXohL47tOQ	ILMN_1663618
RBM12	401.1	367.5	498.9	0.3	-0.1	0.4	RNA binding motif protein 12	u5USuCU66X_LdqOCUQ	ILMN_2329834
ST13	2321.6	1943	2635.5	0.2	-0.3	0.4	suppression of tumorigenicity 13 (colon carcinoma) (Hsp70 interacting protein)	TuyL3X92A_Uu7H6fB0	ILMN_1765204
LMBRD1	2457.9	2181.6	2958.8	0.3	-0.2	0.4	LMBR1 domain containing 1	0evfS558c.6wepf36o	ILMN_1652128
NDRG2	1340.6	817.9	1109.2	-0.3	-0.7	0.4	NDRG family member 2	iniqwivvsvteuXU0h0	ILMN_2361603
NA	649.1	552.6	749.3	0.2	-0.2	0.4	NA	NlejCgScS2e8DuXgCQ	ILMN_1651610
CCDC146	292.6	265.3	359.7	0.3	-0.1	0.4	coiled-coil domain containing 146	leSJJtYOXE1SCSOUd8	ILMN_1790555
SLC7A6	566	569.5	772.1	0.4	0	0.4	solute carrier family 7 (amino acid transporter light chain, y+L system), member 6	fEUKS0vCknOv6ApMaE	ILMN_2324561
HIGD1A	945.8	901.6	1222.2	0.4	-0.1	0.4	HIG1 hypoxia inducible domain family, member 1A	KObuklQp.vsokOHvrM	ILMN_1661799
NA	371.6	346.3	469.4	0.3	-0.1	0.4	NA	opRFfIASCoTopIIogU	ILMN_1754501
BVES	204	164.9	223.5	0.1	-0.3	0.4	blood vessel epicardial substance	30efa9500qhGdXx06Q	ILMN_1689237
C8orf4	210.5	175.5	237.8	0.2	-0.3	0.4	chromosome 8 open reading frame 4	0jp6I4T81KtH_0pXKE	ILMN_1656369
ZC3H12C	472.7	403.1	546.3	0.2	-0.2	0.4	zinc finger CCCH-type containing 12C	0f9f0q.7XVAUi0znnI	ILMN_3237956
RGN	275.5	239.2	324.1	0.2	-0.2	0.4	regucalcin (senescence marker protein-30)	BHreqtAoPnVx1zmo4o	ILMN_2372698
MCM10	165.7	147.1	199.2	0.3	-0.2	0.4	minichromosome maintenance complex component 10	QL7MM5_wKeKuJ7N6OU	ILMN_2413898
HNRNPA2B1	962.2	877.2	1188.2	0.3	-0.1	0.4	heterogeneous nuclear ribonucleoprotein A2/B1	Elafz5fxKDuMdKnx3M	ILMN_3273854
NA	190.7	183.1	248.1	0.4	-0.1	0.4	NA	6zUl1RCCeuiSLvV4dc	ILMN_1651296
RFTN1	4205.6	3772	5108	0.3	-0.2	0.4	raftlin, lipid raft linker 1	QemBfoioOePt_FAVEk	ILMN_1800787
SIRT1	478.8	430.2	582.6	0.3	-0.2	0.4	sirtuin 1	NnvfzkwBFScoU8eUiA	ILMN_1739083
NPY1R	112	107	144.9	0.4	-0.1	0.4	neuropeptide Y receptor Y1	rWfEP7IBEA5v9TEkuU	ILMN_1667947
KCNIP2	135.9	138	186.9	0.5	0	0.4	Kv channel interacting protein 2	34TjqQsRsV5HWoopVA	ILMN_2325534
SERPINA5	385.2	190.1	257.3	-0.6	-1	0.4	serpin peptidase inhibitor, clade A (alpha-1 antiproteinase, antitrypsin), member 5	3vMN46l6eouggqCX.k	ILMN_1759910
H2AFJ	2359	2194.9	2970.6	0.3	-0.1	0.4	H2A histone family, member J	li8BCeepAuFNnSpptc	ILMN_1708728
AGPAT9	231.3	183.4	248.2	0.1	-0.3	0.4	1-acylglycerol-3-phosphate O-acyltransferase 9	N1_.g57I3sXLFXVNx4	ILMN_1794875
ITLN1	106.5	104.1	140.9	0.4	0	0.4	intelectin 1 (galactofuranose binding)	xGX7ueg4q0WjsEeJFE	ILMN_2165993
GYG2	5382.9	5443.6	7365.2	0.5	0	0.4	glycogenin 2	rf.W7q68MNtLdoqYp0	ILMN_2319424
TCEAL2	123.2	105.4	142.5	0.2	-0.2	0.4	transcription elongation factor A (SII)-like 2	HXXnFLJv_FReUu.n50	ILMN_1765310
STAT5B	538.8	513.6	694.6	0.4	-0.1	0.4	signal transducer and activator of transcription 5B	6RCMCsuu7dhVNJd0VE	ILMN_1684034
RYR3	231.4	170.2	230.1	0	-0.4	0.4	ryanodine receptor 3	olAOiw5.OtX7Cy6J50	ILMN_1796455
HIST1H2AC	155.4	130.6	176.5	0.2	-0.3	0.4	histone cluster 1, H2ac	33obrCQopAnZlAmA1Y	ILMN_1792689
PPAP2B	1432.4	1099.5	1485.1	0.1	-0.4	0.4	phosphatidic acid phosphatase type 2B	6Wwu19TkK1R3K4yEqE	ILMN_2408683
MGLL	260.6	270.9	365.9	0.5	0.1	0.4	monoglyceride lipase	il69491Ke26_6DkBlI	ILMN_1738589
NA	283.3	233.1	314.6	0.2	-0.3	0.4	NA	9tx3h2HnMH_iQnkkVA	ILMN_1900270
SLCO4A1	182.4	175.6	237	0.4	-0.1	0.4	solute carrier organic anion transporter family, member 4A1	uEJV7aLfSOl6Aft5Uk	ILMN_1727200
CCNY	837.8	791.2	1068.1	0.4	-0.1	0.4	cyclin Y	ZpO5egcWLKJT9.sVeU	ILMN_2261784
LINC00294	604.5	463.7	625.9	0.1	-0.4	0.4	long intergenic non-protein coding RNA 294	cmVBdX09CRP8alxKgo	ILMN_3244521
MMGT1	1280	1165.9	1573.5	0.3	-0.1	0.4	membrane magnesium transporter 1	EoGHR8MFKgUlAx7klk	ILMN_3237986
FMNL2	338.5	370.7	500.3	0.6	0.1	0.4	formin-like 2	QLsXPxICPAeUXmpE9U	ILMN_1730491
CLDND1	1152.2	1079.2	1455.8	0.3	-0.1	0.4	claudin domain containing 1	cCBv0Uw4V1InqAXFEI	ILMN_1710326
NA	695	670.2	904	0.4	-0.1	0.4	NA	Z1SZ.pKUKakjZ_J0Es	ILMN_1727165
ISCA1	357.3	330.6	445.8	0.3	-0.1	0.4	iron-sulfur cluster assembly 1 homolog (S. cerevisiae)	6V_yuETneV3iktJgpA	ILMN_1715931
HMGB2	1021.5	784.7	1057.9	0.1	-0.4	0.4	high mobility group box 2	Q5K_yf.jqcdMS8j.Ek	ILMN_2219712
EPB41L4B	142.5	143	192.8	0.4	0	0.4	erythrocyte membrane protein band 4.1 like 4B	fueLIiC66S6j9dLDLU	ILMN_1784967
TWIST2	213.5	211	284.3	0.4	0	0.4	twist basic helix-loop-helix transcription factor 2	KkiYYjoQwjhSeScbpU	ILMN_1677429
FBLN2	7246.4	5738.6	7728.5	0.1	-0.3	0.4	fibulin 2	0Tvqnfodd6OFbVQL4Q	ILMN_1774602
IL1R1	656.1	599.6	807.5	0.3	-0.1	0.4	interleukin 1 receptor, type I	ZoqEINDowm6uigjUBI	ILMN_1810584
LMOD1	198.4	223	300.2	0.6	0.2	0.4	leiomodin 1 (smooth muscle)	6PV1FR_XtFUtFwkNHo	ILMN_1680948
SNORD3C	200.4	183.9	247.7	0.3	-0.1	0.4	small nucleolar RNA, C/D box 3C	9glp.em_fp5B5bSU_M	ILMN_3241034
PMAIP1	117.6	115.1	154.9	0.4	0	0.4	phorbol-12-myristate-13-acetate-induced protein 1	0SXIpJz.FN6z863D_w	ILMN_2098446
SAMD9	362.6	303.9	409	0.2	-0.3	0.4	sterile alpha motif domain containing 9	Np5CejE6D0kR.3V3x4	ILMN_1814305
IFNAR2	317.9	262.2	352.7	0.1	-0.3	0.4	interferon (alpha, beta and omega) receptor 2	NBKgiU2C.S2uJfqRdE	ILMN_1791057
UGP2	4882.2	4422.2	5946.6	0.3	-0.1	0.4	UDP-glucose pyrophosphorylase 2	Q5Qolv95e0AUTSN354	ILMN_2389151
PVRL2	480.9	490.2	659.1	0.5	0	0.4	poliovirus receptor-related 2 (herpesvirus entry mediator B)	cehp1dN0aakvzu4XoQ	ILMN_1718303
PTGER3	716.6	724.1	973.7	0.4	0	0.4	prostaglandin E receptor 3 (subtype EP3)	EECi45JwqTX6LtMABA	ILMN_1677384
LDHA	5908.4	5645.7	7591.7	0.4	-0.1	0.4	lactate dehydrogenase A	oevLuAy95Rd4ZFHlDk	ILMN_1807106
ITSN1	144	138	185.5	0.4	-0.1	0.4	intersectin 1 (SH3 domain protein)	EsYcRZkg4Y4npfQQqU	ILMN_1672741
SAP30	363.4	307.4	413.3	0.2	-0.2	0.4	Sin3A-associated protein, 30kDa	KSN0K_Muu9HKIboPiE	ILMN_1700896
NA	144.8	154	207	0.5	0.1	0.4	NA	uue7R0BBR1IFeOX9_o	ILMN_1829845
RARRES1	160.8	145.6	195.8	0.3	-0.1	0.4	retinoic acid receptor responder (tazarotene induced) 1	TkSJnEFSLfx9KCuKhs	ILMN_1743620
PPM1D	359.8	300.4	403.4	0.2	-0.3	0.4	protein phosphatase, Mg2+/Mn2+ dependent, 1D	xVIUOk88rfAsvHV924	ILMN_1670875
APMAP	1858.4	1576.5	2116.9	0.2	-0.2	0.4	adipocyte plasma membrane associated protein	3UIToHu90KvO6pup3U	ILMN_1674394
ENPP1	239.1	281.4	377.9	0.7	0.2	0.4	ectonucleotide pyrophosphatase/phosphodiesterase 1	NvaqDAhIURcAeX9590	ILMN_1700888
IKZF5	191.1	180.1	241.8	0.3	-0.1	0.4	IKAROS family zinc finger 5 (Pegasus)	iSsDEci5yOX.1XtL_E	ILMN_1674024
ITIH5	145.8	158.8	213.2	0.5	0.1	0.4	inter-alpha-trypsin inhibitor heavy chain family, member 5	9hu9n_b_X3m4_wv1Yo	ILMN_1663213
FHL5	187.4	202.1	271.3	0.5	0.1	0.4	four and a half LIM domains 5	9nEP5XTER59RJ_cve4	ILMN_1669023
TFPI	637.5	520.2	698.4	0.1	-0.3	0.4	tissue factor pathway inhibitor (lipoprotein-associated coagulation inhibitor)	NQ57gwdXh1kNBQr1SU	ILMN_1662619
CITED2	934.9	1195.6	1605	0.8	0.4	0.4	Cbp/p300-interacting transactivator, with Glu/Asp-rich carboxy-terminal domain, 2	QvejSgLTHvR.Qvp7VU	ILMN_1663092
SMAGP	363.4	296.1	397.4	0.1	-0.3	0.4	small cell adhesion glycoprotein	x6edx3tVxetFy4yVS4	ILMN_1804415
NA	252.8	189.2	254	0	-0.4	0.4	NA	iUiFEt7B9V5.S68Xeo	ILMN_1863284
PCYOX1	560.1	627.3	841.9	0.6	0.2	0.4	prenylcysteine oxidase 1	rfCEut0F_nkT6DReyo	ILMN_1679725
LHX6	1129.6	714.2	958.5	-0.2	-0.7	0.4	LIM homeobox 6	9eX4l3XSrc9fm6PO6U	ILMN_1715189
CD58	390.5	380	509.9	0.4	0	0.4	CD58 molecule	rXs1QkmtPQhEjOR8xU	ILMN_2147517
CMTM2	118.8	107.5	144.2	0.3	-0.1	0.4	CKLF-like MARVEL transmembrane domain containing 2	xUfSKQgpQAkznr111I	ILMN_1799030
PLEKHG2	230.4	196.8	264	0.2	-0.2	0.4	pleckstrin homology domain containing, family G (with RhoGef domain) member 2	BFFed36XURKDc6l9Eo	ILMN_1657836
PLAC9	4104.3	3340.3	4481.2	0.1	-0.3	0.4	placenta-specific 9	ZSETp7kGW3I7ToojrI	ILMN_1790859
LOC100293704	303.2	270.2	362.5	0.3	-0.2	0.4	uncharacterized LOC100293704	i30Z01kJWERap1R8OA	ILMN_1867188
NA	1493.1	1331.5	1786	0.3	-0.2	0.4	NA	ZUCXcuxfXXfHTU1S0E	ILMN_1803945
ABLIM1	565.6	584.3	783.8	0.5	0	0.4	actin binding LIM protein 1	Wk117s6CISuFnUr6uc	ILMN_2396672
EIF5	156.9	146.4	196.3	0.3	-0.1	0.4	eukaryotic translation initiation factor 5	QewByqPl.UzeequiFc	ILMN_1786734
RASA3	311.4	308	413	0.4	0	0.4	RAS p21 protein activator 3	3TXADqtSkhV1IXRHlg	ILMN_1654586
EPB41L2	512.4	427.9	573.6	0.2	-0.3	0.4	erythrocyte membrane protein band 4.1-like 2	ce_vEIC8xT8CekUiFY	ILMN_2069128
STK17B	202.2	217.4	291.4	0.5	0.1	0.4	serine/threonine kinase 17b	ohQSSIzl.dPfpxJLqE	ILMN_1798543
UPF3A	965.3	784.5	1051.5	0.1	-0.3	0.4	UPF3 regulator of nonsense transcripts homolog A (yeast)	upd4lOu2Lgiy9_.vEE	ILMN_1705515
RDX	713.5	639.8	857.4	0.3	-0.2	0.4	radixin	KevBfguHvsU6_5E59I	ILMN_1708611
SYT15	924.4	604.4	809.9	-0.2	-0.6	0.4	synaptotagmin XV	66tPLp1v__7e.1XX14	ILMN_1747160
AIF1L	505	572.5	766.7	0.6	0.2	0.4	allograft inflammatory factor 1-like	fkoPdfCooiQkrulUn0	ILMN_2323508
FXYD1	150.1	153	204.9	0.4	0	0.4	FXYD domain containing ion transport regulator 1	c6qCkp75TrpeJiSD10	ILMN_1764022
CPNE3	2370.9	1991.7	2667.4	0.2	-0.3	0.4	copine III	0uuXykN.UCwPSpVPnE	ILMN_1773576
SGK3	281.6	250.7	335.7	0.3	-0.2	0.4	serum/glucocorticoid regulated kinase family, member 3	o6KeC_ijp_JUYjoL5I	ILMN_2366703
RNU6-1	401.7	550.7	737.3	0.9	0.5	0.4	RNA, U6 small nuclear 1	HxIgjyTpV5kKOEZA9s	ILMN_3308335
LAMB1	2170.7	1746.4	2337.6	0.1	-0.3	0.4	laminin, beta 1	ig7oIHwmgJ5UAdaopI	ILMN_1658709
NA	114.5	112.5	150.5	0.4	0	0.4	NA	ZEj4hgoHYvUoXip7Xk	ILMN_1767456
ISCA1	910.1	769.3	1029.5	0.2	-0.2	0.4	iron-sulfur cluster assembly 1 homolog (S. cerevisiae)	0FSDzn.oO610exKIO4	ILMN_2219556
ELF1	722.4	639.5	855.7	0.2	-0.2	0.4	E74-like factor 1 (ets domain transcription factor)	BqUICQfiX6nDeniy0s	ILMN_1664010
NMD3	734.9	634.4	848.9	0.2	-0.2	0.4	NMD3 homolog (S. cerevisiae)	T_UvypLJ5.7TAzfXFE	ILMN_2232430
EIF1	7883	7056.2	9438.2	0.3	-0.2	0.4	eukaryotic translation initiation factor 1	oidAild8WcmK4yhN6c	ILMN_1803846
STRN3	471.4	429.4	574.2	0.3	-0.1	0.4	striatin, calmodulin binding protein 3	ljdHhW_V7BR.f19.5c	ILMN_1772946
RNY5	131.9	132.9	177.7	0.4	0	0.4	RNA, Ro-associated Y5	HC_PwT7dVUQWZ_HJ_c	ILMN_3246433
NA	255	259.6	346.9	0.4	0	0.4	NA	ugqXsXVxS4XrtfP3Fk	ILMN_3292320
HERC6	350.1	309.6	413.7	0.2	-0.2	0.4	HECT and RLD domain containing E3 ubiquitin protein ligase family member 6	lo4foRHV6R4It4Eel4	ILMN_1654639
HSD11B1	428.3	567.7	758.4	0.8	0.4	0.4	hydroxysteroid (11-beta) dehydrogenase 1	W1AooO5XojTQKqJ3mU	ILMN_2389501
METTL18	131.4	124.8	166.6	0.3	-0.1	0.4	methyltransferase like 18	Evziop8AN6g7F.hdek	ILMN_1734915
PRDX3	1687.9	1559.2	2081.9	0.3	-0.1	0.4	peroxiredoxin 3	KWIca7nvIK9635HCK0	ILMN_2395974
FAM8A1	431.5	388.2	518.4	0.3	-0.2	0.4	family with sequence similarity 8, member A1	KEcvnH6gwKn.4qqzow	ILMN_1807448
MGST1	951.1	1036.4	1383.7	0.5	0.1	0.4	microsomal glutathione S-transferase 1	fLV5PmZhWmmoSn559c	ILMN_1781952
CUL4A	970.6	823.3	1099.2	0.2	-0.2	0.4	cullin 4A	Kt3.4BOav4DOEX7q.U	ILMN_2331163
DEFB132	109.7	104.4	139.3	0.3	-0.1	0.4	defensin, beta 132	lhGx4fc3iCBAUAR0pc	ILMN_3249588
MAPK1IP1L	603.7	500.6	668.2	0.1	-0.3	0.4	mitogen-activated protein kinase 1 interacting protein 1-like	HFXowKR.R5e0eNJIx4	ILMN_1779279
DCAF6	2019.4	1765.4	2356.4	0.2	-0.2	0.4	DDB1 and CUL4 associated factor 6	rNM1ieFr6KuEjSCnes	ILMN_1670000
FILIP1L	711.2	909.5	1214	0.8	0.4	0.4	filamin A interacting protein 1-like	HOQnslJXuIXlJX0kUc	ILMN_2391150
NA	453.9	404.3	539.7	0.2	-0.2	0.4	NA	ioPeC96l.dIIew7F4I	ILMN_3249560
OLFM4	109.3	105.6	140.9	0.4	-0.1	0.4	olfactomedin 4	c70LXLcyj6S.A5.HVU	ILMN_2116877
ELMSAN1	918.8	732.8	977.7	0.1	-0.3	0.4	ELM2 and Myb/SANT-like domain containing 1	34Kf76KoSJEoEl_Et4	ILMN_1763091
SEPP1	4084.4	3569.4	4760.3	0.2	-0.2	0.4	selenoprotein P, plasma, 1	Bl4QMLSSfMVEglLlL4	ILMN_1785071
CCNG2	141.3	130.8	174.4	0.3	-0.1	0.4	cyclin G2	Qdsjfycf6ooqCueMX0	ILMN_1747244
RHOBTB3	1317.1	1783.6	2378.2	0.9	0.4	0.4	Rho-related BTB domain containing 3	KPqFUxbyV_zsxQR5QI	ILMN_1744949
TLR3	140.6	127.9	170.5	0.3	-0.1	0.4	toll-like receptor 3	ud7_YIoO.A3R5N_B6U	ILMN_2155708
MAGEH1	460	394.6	526.1	0.2	-0.2	0.4	melanoma antigen family H, 1	x6q7AIi0SsVQosjlKs	ILMN_1659659
ITPR1	483.2	446.2	594.7	0.3	-0.1	0.4	inositol 1,4,5-trisphosphate receptor, type 1	3euOe.dvLpLLl1t1y4	ILMN_1789505
FILIP1L	1345.1	1606.2	2140.4	0.7	0.3	0.4	filamin A interacting protein 1-like	WeFGdFdNS1MeM._QoE	ILMN_1738578
CSDA	5507.4	4520	6021.4	0.1	-0.3	0.4	cold shock domain protein A	9XkaCEIiyXdS.SQWco	ILMN_1782788
TMEM50B	1728.9	1476.8	1967.2	0.2	-0.2	0.4	transmembrane protein 50B	ruRIs4JL7ome5f7QjE	ILMN_2047599
IL6ST	2554.9	2231.7	2970.5	0.2	-0.2	0.4	interleukin 6 signal transducer (gp130, oncostatin M receptor)	ckt8SXD33_h61_kkvU	ILMN_1849013
GSN	11384.2	8900.1	11845.9	0.1	-0.4	0.4	gelsolin	QeXFkTVRp4KEII6OVM	ILMN_1801043
AKAP12	134.9	133.9	178.2	0.4	0	0.4	A kinase (PRKA) anchor protein 12	EqipKhWcJ43XsSy5x8	ILMN_1686846
CPXM2	1310.3	777.3	1034.5	-0.3	-0.8	0.4	carboxypeptidase X (M14 family), member 2	uUguq6Xgld3efis_Vc	ILMN_1741688
SNORD3A	427.1	357.8	476.1	0.2	-0.3	0.4	small nucleolar RNA, C/D box 3A	ZeQeW0lPjjb33dbPqg	ILMN_3239574
LEMD3	514.1	425.5	566.1	0.1	-0.3	0.4	LEM domain containing 3	6ewSAlc_5fF7uf_6kU	ILMN_1727361
HDGFRP3	364.9	284.9	379.1	0.1	-0.4	0.4	hepatoma-derived growth factor, related protein 3	6wJ6DSQSVzqAUhAk_E	ILMN_1784256
IDH2	445.7	458.6	610.2	0.5	0	0.4	isocitrate dehydrogenase 2 (NADP+), mitochondrial	3gRRofXYRTQiQXoSJU	ILMN_1751753
KRAS	232.4	195.9	260.7	0.2	-0.2	0.4	v-Ki-ras2 Kirsten rat sarcoma viral oncogene homolog	ud1VRFVEicHq8S7.NY	ILMN_1728071
LHFP	2376.7	2242.6	2981.8	0.3	-0.1	0.4	lipoma HMGIC fusion partner	N1URGXORAbo82RIeoo	ILMN_1767448
NT5C3B	579.7	508	675.4	0.2	-0.2	0.4	5'-nucleotidase, cytosolic IIIB	HW11.V4kX00Uin4KBU	ILMN_1750511
PDE8A	246.9	252.1	335.1	0.4	0	0.4	phosphodiesterase 8A	xpwegAnqts9wucCCnk	ILMN_1699767
TJP2	167.6	171.6	228.1	0.4	0	0.4	tight junction protein 2	ckAXF.qa3MeCV1HVNU	ILMN_1763972
TMEM237	593	540.2	718.1	0.3	-0.1	0.4	transmembrane protein 237	udSU6PuuDduunfevo8	ILMN_1800958
SUCLA2	884.3	931.6	1238.2	0.5	0.1	0.4	succinate-CoA ligase, ADP-forming, beta subunit	Ka8QrEYtjjnCkeMmhI	ILMN_1660787
MAFF	212.9	267.2	355.2	0.7	0.3	0.4	v-maf musculoaponeurotic fibrosarcoma oncogene homolog F (avian)	TnXnV6gC6bOleJ6n8w	ILMN_1680139
NA	120	121.7	161.7	0.4	0	0.4	NA	0WleallrgMUcd42..Q	ILMN_3249578
NKTR	2255.5	1727.5	2295.1	0	-0.4	0.4	natural killer-tumor recognition sequence	ZhJXeeSb0H7u.HhIuA	ILMN_1721621
MFSD6	467.1	432.4	574.4	0.3	-0.1	0.4	major facilitator superfamily domain containing 6	NuKn3U4RTL3lQx5P6g	ILMN_1710209
PPP3R1	246.7	386.5	513.3	1.1	0.6	0.4	protein phosphatase 3, regulatory subunit B, alpha	fe9S7QeU7nefQqoHJc	ILMN_1796962
COMMD6	4264.2	3210.5	4264	0	-0.4	0.4	COMM domain containing 6	9Yllno5wtY7RQUn7I8	ILMN_1777378
METTL25	447.5	360.8	479.2	0.1	-0.3	0.4	methyltransferase like 25	Nk63nfuC_.jVuA3VI4	ILMN_1745497
ITPR3	1576.9	1115.6	1481	-0.1	-0.5	0.4	inositol 1,4,5-trisphosphate receptor, type 3	oKnieZ_bp79OFn7.3U	ILMN_1815500
KIAA1324L	456.7	529.3	702.5	0.6	0.2	0.4	KIAA1324-like	Q7XTF7RPrjdEiipTlk	ILMN_1652371
UBB	2192.2	2138.7	2838.1	0.4	0	0.4	ubiquitin B	iuJ_.u1e6uhuvrj6Sg	ILMN_1762436
SPTSSA	490.2	428.2	568.2	0.2	-0.2	0.4	serine palmitoyltransferase, small subunit A	Hrhc16V3HSAWkP7fR0	ILMN_1699676
CEACAM1	242.2	190.2	252.4	0.1	-0.3	0.4	carcinoembryonic antigen-related cell adhesion molecule 1 (biliary glycoprotein)	xKXCKf3Uoo8n6L3cx0	ILMN_2371724
CDR2L	820.4	622.8	826.3	0	-0.4	0.4	cerebellar degeneration-related protein 2-like	xedVJ3sukhSbRf4LMY	ILMN_2128770
N4BP2L1	341	290.9	385.9	0.2	-0.2	0.4	NEDD4 binding protein 2-like 1	W8tpJ0Dv6i5CA8pFUo	ILMN_2344650
ZDHHC18	264.9	251	332.9	0.3	-0.1	0.4	zinc finger, DHHC-type containing 18	WyM_9RTVXX6V9C6ngk	ILMN_1668270
HERC1	1032	876.4	1162.5	0.2	-0.2	0.4	HECT and RLD domain containing E3 ubiquitin protein ligase family member 1	WYR4ceFuaud0V1fd1c	ILMN_1786211
MLLT10	613.8	533.7	707.8	0.2	-0.2	0.4	myeloid/lymphoid or mixed-lineage leukemia (trithorax homolog, Drosophila)	translocated to, 10	3iUZ.47hLFki49VR4o	ILMN_1743538
PNP	541.8	408.4	541.3	0	-0.4	0.4	purine nucleoside phosphorylase	He6I5Uo.h2pfIH_TJI	ILMN_2172174
ZDHHC13	217.9	174.5	231.3	0.1	-0.3	0.4	zinc finger, DHHC-type containing 13	cu6ef6frgle7rI_hNE	ILMN_1684663
CDKN1B	476.2	447.4	593	0.3	-0.1	0.4	cyclin-dependent kinase inhibitor 1B (p27, Kip1)	HkEgFzXR5XVS3d8C_g	ILMN_1722811
NA	513.3	383.6	508.4	0	-0.4	0.4	NA	ZnHSumiuIo_VgVKLQA	ILMN_1659490
GCNT2	164.3	141.4	187.3	0.2	-0.2	0.4	glucosaminyl (N-acetyl) transferase 2, I-branching enzyme (I blood group)	HIky7_py6v3hJU6g5U	ILMN_1680390
MBNL1	1561.2	1315.2	1742.5	0.2	-0.2	0.4	muscleblind-like splicing regulator 1	lNSX0dSevADvkfNJBU	ILMN_1807304
PCNP	1771.3	1548.1	2051.1	0.2	-0.2	0.4	PEST proteolytic signal containing nuclear protein	uopJ9Ie.z66yefnit8	ILMN_1807994
SYNJ2BP	846.8	832.8	1103.2	0.4	0	0.4	synaptojanin 2 binding protein	Qsl4LqI_fi1KIUl6kE	ILMN_1697793
ABTB1	819.4	642.5	851.1	0.1	-0.4	0.4	ankyrin repeat and BTB (POZ) domain containing 1	iU9KCp6qLu7pDAn4KQ	ILMN_1802096
MIR216A	117.3	120.4	159.5	0.4	0	0.4	microRNA 216a	0npB7iO9MQ1dEut3qM	ILMN_3311045
PNPLA8	399.3	356.7	472.5	0.2	-0.2	0.4	patatin-like phospholipase domain containing 8	Eog14AIa59BSfkyRIg	ILMN_1680223
KIF5C	144.6	128.6	170.3	0.2	-0.2	0.4	kinesin family member 5C	Ncy1OwQCN6C0V13pUY	ILMN_2212999
TLE4	316	269.6	357.1	0.2	-0.2	0.4	transducin-like enhancer of split 4 (E(sp1) homolog, Drosophila)	3t7o3njsS5f55zo0A0	ILMN_2103761
TUBB6	280.5	302.8	401	0.5	0.1	0.4	tubulin, beta 6 class V	oKcbqIdpnknoiDQbcc	ILMN_1702636
NA	866.3	452.1	598.7	-0.5	-0.9	0.4	NA	uorqeiSu6V497vnfdM	ILMN_1778154
RNU11	145.7	140	185.3	0.3	-0.1	0.4	RNA, U11 small nuclear	96z_pJ642_tWmV.fx4	ILMN_1901419
F3	316.5	371.8	492.1	0.6	0.2	0.4	coagulation factor III (thromboplastin, tissue factor)	r6m4FFOVJYAn.iqeH0	ILMN_1797009
TMEM106B	302.7	309.5	409.5	0.4	0	0.4	transmembrane protein 106B	ugt6isczSey_rD1C54	ILMN_1726288
RYK	1659.9	1460.8	1932.7	0.2	-0.2	0.4	receptor-like tyrosine kinase	EpIDyX97gUjuv6pI3s	ILMN_1769671
NA	129.9	123	162.7	0.3	-0.1	0.4	NA	u1ETIiYNIiiR1T6SUo	ILMN_1805147
IFT57	360.1	336	444.4	0.3	-0.1	0.4	intraflagellar transport 57 homolog (Chlamydomonas)	NB0n6ve5113fXMgR7k	ILMN_1811636
TM4SF18	485.7	449.1	594.1	0.3	-0.1	0.4	transmembrane 4 L six family member 18	ZktdHkTkLMUV9T8s78	ILMN_2169966
ALG3	123.3	125.2	165.6	0.4	0	0.4	ALG3, alpha-1,3- mannosyltransferase	rV51zom6Lk0iiEDkgA	ILMN_1806845
DBNDD2	3442.6	2243.7	2967.6	-0.2	-0.6	0.4	dysbindin (dystrobrevin binding protein 1) domain containing 2	TK6x0JTnl18TX.6BIk	ILMN_1730612
MFGE8	4647.6	4066.6	5377	0.2	-0.2	0.4	milk fat globule-EGF factor 8 protein	9qV056f9FUihEpJ9QA	ILMN_1756071
SP110	160.2	138.9	183.6	0.2	-0.2	0.4	SP110 nuclear body protein	rfgpce01ECdf.xqTVM	ILMN_1813455
SORBS2	506	559.7	739.9	0.5	0.1	0.4	sorbin and SH3 domain containing 2	lkhyXdfN0SNEJFXIy4	ILMN_1716407
USP18	161.3	137.4	181.7	0.2	-0.2	0.4	ubiquitin specific peptidase 18	rXGgNcHFHpKAeTN968	ILMN_3240420
PDE4B	200.3	208.7	275.7	0.5	0.1	0.4	phosphodiesterase 4B, cAMP-specific	Z994OdWBx4f4IrJdeU	ILMN_2340259
RCBTB2	785.1	549	725.4	-0.1	-0.5	0.4	regulator of chromosome condensation (RCC1) and BTB (POZ) domain containing protein 2	90TCtf5.3_7wiofl3s	ILMN_2148668
ALDH1A2	234.5	155.9	205.9	-0.2	-0.6	0.4	aldehyde dehydrogenase 1 family, member A2	NuV7Nz6S4X6AN6UJco	ILMN_2383707
NA	573.8	600.5	793	0.5	0.1	0.4	NA	fp680oul7VAkDnk4q4	ILMN_1907834
KLHL20	284.3	255.7	337.7	0.2	-0.2	0.4	kelch-like family member 20	BnSl68J4p8X8MEl1Co	ILMN_1756525
NHLRC3	1035	851.8	1124.6	0.1	-0.3	0.4	NHL repeat containing 3	TwlKEILkDl3_CQ9Kco	ILMN_2393046
HLA-C	513	526.7	695.2	0.4	0	0.4	major histocompatibility complex, class I, C	3M5JGKp5CJV0V4nqJQ	ILMN_1721113
CXCR1	164.8	138.3	182.6	0.1	-0.3	0.4	chemokine (C-X-C motif) receptor 1	EXd6vgqS71eqfwdecg	ILMN_1662524
ZCRB1	200	188.6	248.9	0.3	-0.1	0.4	zinc finger CCHC-type and RNA binding motif 1	K31T3t5K6szrDqPIiU	ILMN_1659082
C1QTNF7	143.7	235.2	310.4	1.1	0.7	0.4	C1q and tumor necrosis factor related protein 7	EohJArr_Ky0XnxIwSU	ILMN_1662935
PGM5	706.1	545.9	720.1	0	-0.4	0.4	phosphoglucomutase 5	cFXlpCSLtEnp.XR_oA	ILMN_2271149
AFF1	460.5	410.4	541.3	0.2	-0.2	0.4	AF4/FMR2 family, member 1	ul6IoQqDCFHTLinpQk	ILMN_2129015
LOC100506368	170.6	165	217.6	0.4	0	0.4	uncharacterized LOC100506368	ZdV6tI6nu0S4vqjD_o	ILMN_1819225
HIST1H4C	3615.3	2731.1	3600.2	0	-0.4	0.4	histone cluster 1, H4c	6yzOVwBtKpkd7On2mk	ILMN_2075334
FGF13	314.5	254.1	334.8	0.1	-0.3	0.4	fibroblast growth factor 13	Hvun37sCEoHuge477c	ILMN_1671777
DNAJB14	321.9	308.5	406.5	0.3	-0.1	0.4	DnaJ (Hsp40) homolog, subfamily B, member 14	Nk43v6UTkLuJIDIkkY	ILMN_1653266
PPP2R2B	161.6	144.2	190	0.2	-0.2	0.4	protein phosphatase 2, regulatory subunit B, beta	KlS.3eurUu.71yu3nk	ILMN_1660732
DUSP22	936.3	880.6	1160.1	0.3	-0.1	0.4	dual specificity phosphatase 22	u9V81Uee6K.exdn6OU	ILMN_1671809
ARL6IP1	3834.3	3424.3	4510.9	0.2	-0.2	0.4	ADP-ribosylation factor-like 6 interacting protein 1	ZKnvriJIfiuOMvpd60	ILMN_1708416
DEPTOR	352.6	291.8	384.4	0.1	-0.3	0.4	DEP domain containing MTOR-interacting protein	Kn3clQEmE5wLVffSLQ	ILMN_1756685
INTS2	312.3	250.2	329.6	0.1	-0.3	0.4	integrator complex subunit 2	THil_Yz.u4MjOVyi9I	ILMN_1686553
NA	180.2	177.8	234.1	0.4	0	0.4	NA	3gMUcd42..R4Vrimqo	ILMN_3246805
AFAP1L2	219.6	192.7	253.8	0.2	-0.2	0.4	actin filament associated protein 1-like 2	6q0bt.ri4ghcB16U00	ILMN_2404917
SNORD14D	137.1	129	169.9	0.3	-0.1	0.4	small nucleolar RNA, C/D box 14D	WiYU99fJKFcke0SF6I	ILMN_1689294
LONRF1	357.3	369.1	486	0.4	0	0.4	LON peptidase N-terminal domain and ring finger 1	BS6WEpPo5IFyJS.0oE	ILMN_1705953
NA	126.7	125.9	165.7	0.4	0	0.4	NA	K6ADqx8ua6QCUBEVeI	ILMN_1786186
KDELR3	136.6	129.2	170	0.3	-0.1	0.4	KDEL (Lys-Asp-Glu-Leu) endoplasmic reticulum protein retention receptor 3	0rXqOEkOeEelwovHTU	ILMN_1798952
SIK2	381.3	428.2	563.4	0.6	0.2	0.4	salt-inducible kinase 2	6eKIeve_tLSu.nSV7c	ILMN_1668714
ACADL	305.2	322.2	423.8	0.5	0.1	0.4	acyl-CoA dehydrogenase, long chain	BgnoJTTF8eX4BVyh0k	ILMN_1660890
HNRNPA2B1	1767.1	1595.2	2098.4	0.2	-0.1	0.4	heterogeneous nuclear ribonucleoprotein A2/B1	3.X_koK7fnkrBw4ILo	ILMN_1886493
PLSCR1	167.3	147.2	193.6	0.2	-0.2	0.4	phospholipid scramblase 1	iXpUnp.XtUDSUuzDSU	ILMN_1745242
ITGB1	2178	2484.5	3267.8	0.6	0.2	0.4	integrin, beta 1 (fibronectin receptor, beta polypeptide, antigen CD29 includes MDF2, MSK12)	r7J67r56D73z6X5PHk	ILMN_2383934
PDGFD	428.8	293.1	385.5	-0.2	-0.5	0.4	platelet derived growth factor D	xFL_rhKnrAtUu8ji4U	ILMN_2376859
AXL	1562	1096.1	1441.5	-0.1	-0.5	0.4	AXL receptor tyrosine kinase	KqOhjdUX9qU75VbiUM	ILMN_1701877
RNU4ATAC	119.4	113.7	149.6	0.3	-0.1	0.4	RNA, U4atac small nuclear (U12-dependent splicing)	0r5nHtQ4mTLipLHnBk	ILMN_3240594
NA	188.4	184.9	243.1	0.4	0	0.4	NA	u3V.VN_H3oMlflAxSo	ILMN_1742431
FUT1	144.1	124.9	164.2	0.2	-0.2	0.4	fucosyltransferase 1 (galactoside 2-alpha-L-fucosyltransferase, H blood group)	EqSt4jAGNwKykhXoVI	ILMN_1712894
LOC285074	885.4	875.1	1150.4	0.4	0	0.4	anaphase promoting complex subunit 1 pseudogene	c7i4oKf4jr9JXJRR4U	ILMN_2278433
MET	477.6	390.6	513.5	0.1	-0.3	0.4	met proto-oncogene (hepatocyte growth factor receptor)	Bt3FKtCJOBk0MgIHao	ILMN_1715175
FBXO8	830.1	827.4	1087.5	0.4	0	0.4	F-box protein 8	BofJIzqrxNLnrT7JeI	ILMN_1672843
PSMB9	432.9	393	516.6	0.3	-0.1	0.4	proteasome (prosome, macropain) subunit, beta type, 9 (large multifunctional peptidase 2)	xEJ7VZ5GJk3HuR3evQ	ILMN_2376108
TGFBR2	6351.6	5064.2	6655	0.1	-0.3	0.4	transforming growth factor, beta receptor II (70/80kDa)	ZlT4XcuuL9yDHrU9OI	ILMN_2384241
SNIP1	330.4	296.3	389.4	0.2	-0.2	0.4	Smad nuclear interacting protein 1	cVCvoCSqD9Uu1y.1FI	ILMN_1651278
SLC2A14	125.2	111.5	146.6	0.2	-0.2	0.4	solute carrier family 2 (facilitated glucose transporter), member 14	TVKHn3g55x_P3901Rk	ILMN_1668865
ST6GAL1	1214.2	949	1246.9	0	-0.4	0.4	ST6 beta-galactosamide alpha-2,6-sialyltranferase 1	KYSShMTvruCHqGEerI	ILMN_1756501
CHD1	656.1	462.3	607.3	-0.1	-0.5	0.4	chromodomain helicase DNA binding protein 1	Qv9W.zupDDtA7nOSUo	ILMN_1654583
CDK2	430.4	379.7	498.9	0.2	-0.2	0.4	cyclin-dependent kinase 2	lo1eNU.13htRdcVTKI	ILMN_1665559
SRSF8	679.6	611.8	803.7	0.2	-0.2	0.4	serine/arginine-rich splicing factor 8	rniefXv994_deqAEZc	ILMN_1772702
MCCC1	1940.1	1666.4	2188.1	0.2	-0.2	0.4	methylcrotonoyl-CoA carboxylase 1 (alpha)	fSIK50pQSER1.LYv4o	ILMN_1760174
SLC37A1	174.3	166	218	0.3	-0.1	0.4	solute carrier family 37 (glycerol-3-phosphate transporter), member 1	Ne9J0pEqkSSK.qCa3U	ILMN_1687495
DPY19L2	245.8	192	252	0	-0.4	0.4	dpy-19-like 2 (C. elegans)	iXnYIZSl8fRRLP0gy4	ILMN_1801853
NA	599.8	515.3	676.3	0.2	-0.2	0.4	NA	onIpSj.iFJ9pDGuIX4	ILMN_1657701
NA	157.7	149.2	195.7	0.3	-0.1	0.4	NA	f.ipfdKBHhPlxxSISI	ILMN_3235003
IL1B	169.1	163.2	214.2	0.3	-0.1	0.4	interleukin 1, beta	odF3XHR8CVl4SAUaUQ	ILMN_1775501
ANKRD29	821.4	655.7	860.5	0.1	-0.3	0.4	ankyrin repeat domain 29	T4v1BFuefjIOH_K1_g	ILMN_2075643
FOXC2	212.6	178	233.5	0.1	-0.3	0.4	forkhead box C2 (MFH-1, mesenchyme forkhead 1)	rxI1GWXdzZRklVx1xg	ILMN_1705201
N4BP2	1721.4	1488.3	1952.4	0.2	-0.2	0.4	NEDD4 binding protein 2	lFnwF6iuivkuFYjYjQ	ILMN_2222101
NA	219	203.3	266.7	0.3	-0.1	0.4	NA	c1S9ErqC86g4IA7qoo	ILMN_1827211
NMD3	469.4	484.1	635	0.4	0	0.4	NMD3 homolog (S. cerevisiae)	BrKgPKvS.NHoT0opC0	ILMN_1727348
NA	145.7	136.4	178.8	0.3	-0.1	0.4	NA	r15J7v4ErT8U5rXUr0	ILMN_1715693
SPESP1	146.7	136.5	179	0.3	-0.1	0.4	sperm equatorial segment protein 1	0uQSkffLhFJBUkzIgg	ILMN_1668426
RAPGEF4	172.3	154.1	202.1	0.2	-0.2	0.4	Rap guanine nucleotide exchange factor (GEF) 4	0j_iXqv2oK74oNzILU	ILMN_1661802
LRRC37BP1	4664.6	3954.2	5184.7	0.2	-0.2	0.4	leucine rich repeat containing 37B pseudogene 1	Q8nLuus5F7LVJx0Ip4	ILMN_3245600
ADAMTS9	510.4	416.4	545.9	0.1	-0.3	0.4	ADAM metallopeptidase with thrombospondin type 1 motif, 9	lJTrf3lXUJ44Kgl.lA	ILMN_1805543
BAZ2B	1015	835.2	1094.9	0.1	-0.3	0.4	bromodomain adjacent to zinc finger domain, 2B	E7BR7v83Hu77rpe_ik	ILMN_1720850
BBS7	350.8	319.6	418.9	0.3	-0.1	0.4	Bardet-Biedl syndrome 7	xcrRyBtPu..vr5RJ_o	ILMN_2257833
ABT1	214.7	203.3	266.5	0.3	-0.1	0.4	activator of basal transcription 1	cXq6Lvi_gU_wK6kCXI	ILMN_1658083
SPOCK1	488.9	530.8	695.7	0.5	0.1	0.4	sparc/osteonectin, cwcv and kazal-like domains proteoglycan (testican) 1	ot7Ure1V501SjlHRP8	ILMN_1746013
VEGFA	322	282.6	370.4	0.2	-0.2	0.4	vascular endothelial growth factor A	oV6dVJET1.gMK.QzE0	ILMN_2375879
RTN4RL1	158.9	158.6	207.8	0.4	0	0.4	reticulon 4 receptor-like 1	WKR95NGgheldUlteqM	ILMN_1778683
AMOT	576.7	566.2	741.9	0.4	0	0.4	angiomotin	uoKzSe6nD5RQ.SXlGM	ILMN_1792409
SLC41A1	286.7	247.7	324.5	0.2	-0.2	0.4	solute carrier family 41, member 1	fKV4uJIooeyriKgIA4	ILMN_1656186
PLEKHA7	273.7	242.8	317.9	0.2	-0.2	0.4	pleckstrin homology domain containing, family A member 7	0SecnSEUCqwpUoT0zc	ILMN_1702899
SH3RF1	210.6	212	277.5	0.4	0	0.4	SH3 domain containing ring finger 1	iZLTo3qy1oAQCioISU	ILMN_1656826
NA	163.3	146.1	191.2	0.2	-0.2	0.4	NA	9rwlZ1RSde1jC8CMZ4	ILMN_1764503
RHOQ	2904.3	3665.9	4797.7	0.7	0.3	0.4	ras homolog family member Q	uMWn1IhV.3UlM8TSnI	ILMN_1810559
MGLL	1579.9	1681.3	2200.3	0.5	0.1	0.4	monoglyceride lipase	cFcSl0vX5IriqyItJc	ILMN_1657708
CCDC85A	132	120.1	157.1	0.3	-0.1	0.4	coiled-coil domain containing 85A	cFJyCrJCG_yLnzSIsU	ILMN_2361614
PCBP2	333.8	325.5	425.7	0.4	0	0.4	poly(rC) binding protein 2	QpKIH3UhF0jAtaJUKc	ILMN_3251155
RBMS3	170.6	174	227.5	0.4	0	0.4	RNA binding motif, single stranded interacting protein 3	Bedc5CoXE9dLEZe5dY	ILMN_1675979
TOR1AIP1	1925	1666.3	2178.9	0.2	-0.2	0.4	torsin A interacting protein 1	Q1mTUfvktQtdy5BlMk	ILMN_1729318
HERC5	946.7	819.2	1071.2	0.2	-0.2	0.4	HECT and RLD domain containing E3 ubiquitin protein ligase 5	Tpa8gVuHs93V_jFXOU	ILMN_1729749
ST13P7	416.7	470.6	615.3	0.6	0.2	0.4	suppression of tumorigenicity 13 (colon carcinoma) (Hsp70 interacting protein) pseudogene 7	6B6hRUz9LKF6sqPoLE	ILMN_2080158
ZBTB34	373.9	323.2	422.5	0.2	-0.2	0.4	zinc finger and BTB domain containing 34	Qkj0tRIXfnlXS4Qs54	ILMN_1655206
ELOVL4	197.7	130.3	170.4	-0.2	-0.6	0.4	ELOVL fatty acid elongase 4	0ex69UInPT1ecXj9JE	ILMN_1737965
CYBRD1	4221.4	3769.5	4928	0.2	-0.2	0.4	cytochrome b reductase 1	xafXuefu0DoF5XcCR8	ILMN_1712305
YPEL3	1354.8	1205.4	1575.8	0.2	-0.2	0.4	yippee-like 3 (Drosophila)	len6N2.8Fb15VF5XMs	ILMN_1791147
FBXL3	290.1	276.6	361.5	0.3	-0.1	0.4	F-box and leucine-rich repeat protein 3	NqRy5yyM8cV14oDSA4	ILMN_1794187
DNAJB1	1308.1	1257.6	1643.5	0.3	-0.1	0.4	DnaJ (Hsp40) homolog, subfamily B, member 1	xT97CkN_kRuqfFLpUo	ILMN_1775304
RPS6KA5	181.4	155.3	203	0.2	-0.2	0.4	ribosomal protein S6 kinase, 90kDa, polypeptide 5	cqk77tOy0lHzkUO4oA	ILMN_1657515
STXBP3	414.7	389.2	508.7	0.3	-0.1	0.4	syntaxin binding protein 3	oks6Dr0onsLnZSAVIk	ILMN_1764168
FGD5	1070.1	850.6	1111.4	0.1	-0.3	0.4	FYVE, RhoGEF and PH domain containing 5	Zet_kjp3qBJiokSC24	ILMN_2104141
SLC25A16	293.1	322.9	421.9	0.5	0.1	0.4	solute carrier family 25 (mitochondrial carrier	Graves disease autoantigen), member 16	lgnoTrqOpO61Scd6Cc	ILMN_1806032
LRG1	174	154.8	202.3	0.2	-0.2	0.4	leucine-rich alpha-2-glycoprotein 1	NRHqnl.d4d7fVQtKqc	ILMN_1805228
AMICA1	298	270.1	352.6	0.2	-0.1	0.4	adhesion molecule, interacts with CXADR antigen 1	6d17u7XqUdxS4.SHVk	ILMN_1778723
SERINC3	778.2	678.8	885.9	0.2	-0.2	0.4	serine incorporator 3	3J6t5defxt6FfunUfs	ILMN_1815656
BAG3	844.2	909.3	1186.7	0.5	0.1	0.4	BCL2-associated athanogene 3	f95JXtx_pFVFF7ye68	ILMN_1659766
IDO1	137.6	131	170.9	0.3	-0.1	0.4	indoleamine 2,3-dioxygenase 1	rZe7gJ3rdXiicU3kDY	ILMN_3239965
RPGR	444.9	403.1	525.7	0.2	-0.1	0.4	retinitis pigmentosa GTPase regulator	ijlhSBROLSDTSDNUUE	ILMN_1768097
SLC22A3	253.3	184.5	240.6	-0.1	-0.5	0.4	solute carrier family 22 (extraneuronal monoamine transporter), member 3	QeI3q.Bjep.tOu.xvY	ILMN_2048478
POC1B	274.7	230.1	299.9	0.1	-0.3	0.4	POC1 centriolar protein homolog B (Chlamydomonas)	roortRPzruzKwTqgDk	ILMN_1667201
NA	126.4	117.4	153	0.3	-0.1	0.4	NA	3.f0gig0PehaKO3V5c	ILMN_3240900
PPP1R12A	285.4	265.7	346.1	0.3	-0.1	0.4	protein phosphatase 1, regulatory subunit 12A	cE396RMHt18FHoEvSU	ILMN_1739622
NA	383.1	332	432.5	0.2	-0.2	0.4	NA	9v_itOuoo0XilKL_KU	ILMN_1743476
NA	137.3	157.2	204.8	0.6	0.2	0.4	NA	TiLd7iHv0SCju78VCk	ILMN_1796059
ZNF548	383.2	331.5	431.8	0.2	-0.2	0.4	zinc finger protein 548	xdUtTK_f.Z3vj7tf44	ILMN_1728228
ABCB1	157.2	139.5	181.8	0.2	-0.2	0.4	ATP-binding cassette, sub-family B (MDR/TAP), member 1	frS7Up6BAmUuB3h7OI	ILMN_1812070
STEAP2	265.3	296.8	386.6	0.5	0.2	0.4	STEAP family member 2, metalloreductase	oV6Se3UijQJRFQIsKQ	ILMN_2344298
DNAH1	612.7	534.5	696.1	0.2	-0.2	0.4	dynein, axonemal, heavy chain 1	ZSYR6MCbruldN7lehw	ILMN_1685052
CLEC2B	241	223.5	291.1	0.3	-0.1	0.4	C-type lectin domain family 2, member B	oEqyEpSqACkdKkRJPk	ILMN_1784608
CAPN11	370	367.3	478.3	0.4	0	0.4	calpain 11	Nlb98V1OfntedEXF54	ILMN_1765274
PROK2	119.3	114.1	148.5	0.3	-0.1	0.4	prokineticin 2	3fSd576nru6EgoOgJQ	ILMN_1775257
UACA	249.4	238.6	310.5	0.3	-0.1	0.4	uveal autoantigen with coiled-coil domains and ankyrin repeats	0oQ56UeU97vSAhziF4	ILMN_1703273
LILRA2	238.6	184.9	240.7	0	-0.4	0.4	leukocyte immunoglobulin-like receptor, subfamily A (with TM domain), member 2	ZSoSN441SineihDcoU	ILMN_1716983
ADAMTS2	228.9	223.7	291.2	0.3	0	0.4	ADAM metallopeptidase with thrombospondin type 1 motif, 2	oxBBdFBuipKMiUWXqA	ILMN_1796628
TTC32	252.9	255.5	332.5	0.4	0	0.4	tetratricopeptide repeat domain 32	KokDkleKP6ceTMEEqo	ILMN_2083593
ZNF204P	201.8	163.5	212.8	0.1	-0.3	0.4	zinc finger protein 204, pseudogene	Z103gAegpeH74n8I10	ILMN_2079508
BCL2	1008.1	1027.3	1336.6	0.4	0	0.4	B-cell CLL/lymphoma 2	3TkXAX.oA3lupXUjJ0	ILMN_2246956
TRAF3IP2	1100.7	1003.4	1305.4	0.2	-0.1	0.4	TRAF3 interacting protein 2	HvXXhL_O7U96l3S58k	ILMN_1701514
ZNF680	234.6	229.1	298.1	0.3	0	0.4	zinc finger protein 680	Hoile8vx.0z4uOTiso	ILMN_1730888
CRADD	422.5	358.2	466	0.1	-0.2	0.4	CASP2 and RIPK1 domain containing adaptor with death domain	9nqi7tXi07qeDXh.R0	ILMN_1690282
AUH	545.9	484	629.5	0.2	-0.2	0.4	AU RNA binding protein/enoyl-CoA hydratase	ihemIi.8XSoXvkOIuk	ILMN_2231911
CGGBP1	569.6	523.8	681.2	0.3	-0.1	0.4	CGG triplet repeat binding protein 1	fRUktbn9c3ZTuCDop0	ILMN_2387090
TTC38	795.2	725.9	943.9	0.2	-0.1	0.4	tetratricopeptide repeat domain 38	TXe3Xn10eBl54O5Z4c	ILMN_1692464
CEP112	175	177.4	230.6	0.4	0	0.4	centrosomal protein 112kDa	EYjkSvPlhOilSvRC_I	ILMN_2273331
EEF1A1	1057.8	1021.5	1328.1	0.3	-0.1	0.4	eukaryotic translation elongation factor 1 alpha 1	cXuAVLt8hB7p_JFF54	ILMN_3251737
PPP1R13L	230.1	207.5	269.7	0.2	-0.1	0.4	protein phosphatase 1, regulatory subunit 13 like	fSNW1AuXVOXFFNNE1U	ILMN_1669390
TACC2	407.8	424.5	551.8	0.4	0.1	0.4	transforming, acidic coiled-coil containing protein 2	QI7mSixe1auCCiiSKw	ILMN_2363165
NA	117.8	116	150.8	0.4	0	0.4	NA	u9XS5SiBPOv3XP3uC4	ILMN_1813055
PRDX6	5673.8	5323.6	6915.8	0.3	-0.1	0.4	peroxiredoxin 6	i6dUKK7JK7iQzy5TuU	ILMN_1803180
SDHAP3	247.5	227.7	295.8	0.3	-0.1	0.4	succinate dehydrogenase complex, subunit A, flavoprotein pseudogene 3	xao78n4PkXdLe7lGlU	ILMN_2148679
BCL2	659.8	736.8	956.9	0.5	0.2	0.4	B-cell CLL/lymphoma 2	ciRII6gR66KOgKdnQ0	ILMN_1801119
GAS6	1631.8	1327.1	1723.5	0.1	-0.3	0.4	growth arrest-specific 6	9niJ6n9d7hTVpewTN4	ILMN_1784749
CFLAR	2478.3	2303	2990.2	0.3	-0.1	0.4	CASP8 and FADD-like apoptosis regulator	QuXGDJR5MUF6kMyQjU	ILMN_1789830
CDC14A	166.2	143.9	186.8	0.2	-0.2	0.4	cell division cycle 14A	HiibxNeM19Snnwg6Hk	ILMN_1774930
PARP9	733.6	677.3	879.1	0.3	-0.1	0.4	poly (ADP-ribose) polymerase family, member 9	6X_RJNfoqj2Qukle_M	ILMN_1731224
CCNT2	367.1	302.8	393	0.1	-0.3	0.4	cyclin T2	x_qx8ol3_yoe5crJO0	ILMN_1722522
GCHFR	314.7	287.5	373	0.2	-0.1	0.4	GTP cyclohydrolase I feedback regulator	i4XUJ15dFt5fnXd9UA	ILMN_1694780
PTPN4	471.5	449.4	583.2	0.3	-0.1	0.4	protein tyrosine phosphatase, non-receptor type 4 (megakaryocyte)	r7rrlOQ1X.rIPlEBCk	ILMN_1793549
RGS6	124	112.7	146.3	0.2	-0.1	0.4	regulator of G-protein signaling 6	u11S383gpUlAkVdwFo	ILMN_1778267
AGL	1234	1105.2	1433.9	0.2	-0.2	0.4	amylo-alpha-1, 6-glucosidase, 4-alpha-glucanotransferase	Qt_Bx7ty6kDtPvF3u4	ILMN_2371825
KDELR3	354.4	350.9	455.1	0.4	0	0.4	KDEL (Lys-Asp-Glu-Leu) endoplasmic reticulum protein retention receptor 3	NeX0pSCQFA.FK.p6KI	ILMN_1722820
RNF125	158.4	146.3	189.7	0.3	-0.1	0.4	ring finger protein 125, E3 ubiquitin protein ligase	9aKXu97Uf5b8MVjiDU	ILMN_1747192
NA	443.9	479	621.1	0.5	0.1	0.4	NA	KXd156_ojkCO.UiKp4	ILMN_3273229
GAS1	1294	919	1191.6	-0.1	-0.5	0.4	growth arrest-specific 1	imiDsz5d51zSr5wFes	ILMN_1772910
MEIS2	465.5	481.1	623.8	0.4	0	0.4	Meis homeobox 2	N2B1J9CDu.05Wl.vXU	ILMN_1695945
SDHD	914.9	754.6	978.2	0.1	-0.3	0.4	succinate dehydrogenase complex, subunit D, integral membrane protein	W1d3ISyMUXHjrxMxyo	ILMN_1698487
LRCH2	240.6	216.4	280.5	0.2	-0.2	0.4	leucine-rich repeats and calponin homology (CH) domain containing 2	rlA6QRRtwJL9Ek61XE	ILMN_1720606
ANKRD10	941	675.1	875.2	-0.1	-0.5	0.4	ankyrin repeat domain 10	ZUR9cfrd6C.xROwSPU	ILMN_2115218
CFI	552.4	425.7	551.8	0	-0.4	0.4	complement factor I	uopV8t7OjlBDuHzt6o	ILMN_1727815
MARCKS	3417.1	2503.4	3243.8	-0.1	-0.4	0.4	myristoylated alanine-rich protein kinase C substrate	BkH9RXlT.7AHktN_hc	ILMN_1807042
ANXA6	508.4	407.4	527.9	0.1	-0.3	0.4	annexin A6	ol6vQN5N5Tkfv3hfKU	ILMN_1678612
MYO5C	886.8	757.2	981.1	0.1	-0.2	0.4	myosin VC	NJHXLd6XujUuc97RQU	ILMN_1808789
SCARNA9	123.9	114.2	147.9	0.3	-0.1	0.4	small Cajal body-specific RNA 9	QlA3iTSC39S3F45ON0	ILMN_1805064
NA	146.9	120.8	156.5	0.1	-0.3	0.4	NA	uknR.pfWqa.yh0HgIU	ILMN_3179038
DKK2	149.7	138	178.7	0.3	-0.1	0.4	dickkopf 2 homolog (Xenopus laevis)	NVN5LdA.C91SyI_L_I	ILMN_2194688
IRF1	609.6	504.2	652.9	0.1	-0.3	0.4	interferon regulatory factor 1	xXQSlSoqC7iZfrOHwA	ILMN_1708375
ATG4C	391.3	357.4	462.8	0.2	-0.1	0.4	autophagy related 4C, cysteine peptidase	WtJMCj9XfiE9R5X3VA	ILMN_1700923
CRYZL1	679.7	634	820.8	0.3	-0.1	0.4	crystallin, zeta (quinone reductase)-like 1	o_jXUjJR5f9dCokG8k	ILMN_1762115
PLEKHH2	240.4	251.5	325.5	0.4	0.1	0.4	pleckstrin homology domain containing, family H (with MyTH4 domain) member 2	ZdKSy.PTT_sJV1UR10	ILMN_1806752
DACH1	253.8	282.7	366	0.5	0.2	0.4	dachshund homolog 1 (Drosophila)	QrJcvP4l6.Q7iBRvx4	ILMN_1755741
SCYL3	411.5	361.2	467.3	0.2	-0.2	0.4	SCY1-like 3 (S. cerevisiae)	KcpL14e9ROyxPsUC98	ILMN_1743427
PMP22	6412.1	4814.3	6227.3	0	-0.4	0.4	peripheral myelin protein 22	xyJ_nq3Ke97l1Ch7ek	ILMN_1785646
AK4	386.7	429.2	555.2	0.5	0.2	0.4	adenylate kinase 4	KeImOqcz4N3s5HiB4k	ILMN_1764090
KLRG1	165.7	153.6	198.6	0.3	-0.1	0.4	killer cell lectin-like receptor subfamily G, member 1	cs6AcOeUd01W1QU3e0	ILMN_1658399
DNALI1	283.9	224.1	289.7	0	-0.3	0.4	dynein, axonemal, light intermediate chain 1	xK_KKfz9XJHrgqfQe0	ILMN_1745501
PALLD	1383.7	1298.3	1678.4	0.3	-0.1	0.4	palladin, cytoskeletal associated protein	lkWrpI73OS7r0L9.hY	ILMN_1698732
TULP4	694.1	656.1	848.2	0.3	-0.1	0.4	tubby like protein 4	xByFFJO9O1IXaS6bkc	ILMN_1720965
NA	536.6	522.8	675.9	0.3	0	0.4	NA	BDRztBIRK79X19M4oI	ILMN_3236481
IFITM2	8482.7	7386.2	9548.5	0.2	-0.2	0.4	interferon induced transmembrane protein 2	9zfU9dleVUilKJ3lfg	ILMN_1673352
CHRD	208.3	168	217.2	0.1	-0.3	0.4	chordin	uFdpd7XoJVFX9dexMM	ILMN_1795582
RNF219	277.1	250.9	324.2	0.2	-0.1	0.4	ring finger protein 219	QvXvfboBzk6yT.5_e4	ILMN_1755882
CEPT1	1008.6	914.3	1181	0.2	-0.1	0.4	choline/ethanolamine phosphotransferase 1	9iUjWS66IvcO_Hv5KU	ILMN_1676588
ENPEP	514	380.7	491.7	-0.1	-0.4	0.4	glutamyl aminopeptidase (aminopeptidase A)	idd4JP66XD8QkY6IiU	ILMN_1675325
CD70	141.1	118.1	152.6	0.1	-0.3	0.4	CD70 molecule	fiqER3kUF0eoR.5fVg	ILMN_1760247
TSPAN7	1157.8	854.1	1103.1	-0.1	-0.4	0.4	tetraspanin 7	WqV5Oy7qKde8nXR7rA	ILMN_1809291
CDA	146.9	128.5	165.9	0.2	-0.2	0.4	cytidine deaminase	i4tJFXXJBeX6h8gRZY	ILMN_1714592
IFITM1	3415.4	2508.2	3238.9	-0.1	-0.4	0.4	interferon induced transmembrane protein 1	fp75V5VfrXlXIxJL8w	ILMN_1801246
CYP20A1	341	326.4	421.5	0.3	-0.1	0.4	cytochrome P450, family 20, subfamily A, polypeptide 1	TXIiFdtfzlfrusfSjU	ILMN_1718177
DDAH1	379.1	390.7	504.5	0.4	0	0.4	dimethylarginine dimethylaminohydrolase 1	00nHeBI8cKU3XTdwqI	ILMN_1668507
PRRC2C	837.9	557.1	719.2	-0.2	-0.6	0.4	proline-rich coiled-coil 2C	3SJ7tOU1.qV3noAsg0	ILMN_1743137
CDH6	186.9	200.2	258.5	0.5	0.1	0.4	cadherin 6, type 2, K-cadherin (fetal kidney)	uuiK8iUlEfgXDFeV_E	ILMN_1766675
SH3BGRL	2030.4	1669.6	2155.2	0.1	-0.3	0.4	SH3 domain binding glutamic acid-rich protein like	Nd8wBK_mNP1Qj6.V_I	ILMN_1702835
FAM184A	258.5	323.4	417.5	0.7	0.3	0.4	family with sequence similarity 184, member A	rn3UjVSZSi6.lax9E8	ILMN_1696699
SHANK3	5593	4929.6	6360.5	0.2	-0.2	0.4	SH3 and multiple ankyrin repeat domains 3	Nh5RMRHa3RHRe6v_vU	ILMN_2317581
TDRD7	490.3	449.1	579.2	0.2	-0.1	0.4	tudor domain containing 7	Ewd5xOneHnuqj4Agzk	ILMN_1705241
ZNF518B	484.7	386.2	497.9	0	-0.3	0.4	zinc finger protein 518B	fVLYgTfsJfTwqUXnt4	ILMN_1682449
EID1	182	159	205	0.2	-0.2	0.4	EP300 interacting inhibitor of differentiation 1	WnreoAXlc0OLO_W68U	ILMN_1775269
HEATR5B	818.1	743.1	957.8	0.2	-0.1	0.4	HEAT repeat containing 5B	KlXDy46UezT1KcXOr0	ILMN_2187487
PLEKHG1	272.5	226.6	292	0.1	-0.3	0.4	pleckstrin homology domain containing, family G (with RhoGef domain) member 1	Nk4f47RcygxF0eRsLo	ILMN_2194561
ETV3	151.3	137.8	177.6	0.2	-0.1	0.4	ets variant 3	leq8fhfd17wuSyp9V0	ILMN_1703180
SLC27A2	118.7	109.7	141.4	0.3	-0.1	0.4	solute carrier family 27 (fatty acid transporter), member 2	KhXrooqfwV57TQI5fs	ILMN_1700831
WDR20	854.7	742	955.9	0.2	-0.2	0.4	WD repeat domain 20	xLx.kjq7Ch06V3iuaY	ILMN_1707199
CCL14	5685.5	4262.2	5489.7	-0.1	-0.4	0.4	chemokine (C-C motif) ligand 14	TJo86PHOIUElLnUJWg	ILMN_3192001
LDHA	7151.8	7029	9053.3	0.3	0	0.4	lactate dehydrogenase A	6R7cpxBKPcror7k77U	ILMN_3249748
EPHX4	148.3	134	172.6	0.2	-0.1	0.4	epoxide hydrolase 4	le6oiDhk9OiviOngtE	ILMN_1719498
DENND3	521.4	407.7	525	0	-0.4	0.4	DENN/MADD domain containing 3	6t5P_iLURRoUr.VUKc	ILMN_1692742
MGLL	137.5	140.4	180.9	0.4	0	0.4	monoglyceride lipase	EWQGKNZ5naoGYSaZ24	ILMN_1707310
SNX1	290.9	342.3	440.7	0.6	0.2	0.4	sorting nexin 1	rqt8ZfzB1OpVJAr0p0	ILMN_2365484
S100B	122.4	113.3	145.8	0.3	-0.1	0.4	S100 calcium binding protein B	6npJtegAkHU0gdkNYk	ILMN_1771710
CPNE8	404.9	352.1	453.2	0.2	-0.2	0.4	copine VIII	6fvNFPUb5REK5Ep6C0	ILMN_1722294
PHF10	231.4	212.2	273.1	0.2	-0.1	0.4	PHD finger protein 10	0EnXekOzeCqAldeElI	ILMN_1690138
OASL	159.1	136.5	175.6	0.1	-0.2	0.4	2'-5'-oligoadenylate synthetase-like	ukoevq3qjc6TUIS4R0	ILMN_1674811
NXF1	1207	1086.6	1398	0.2	-0.2	0.4	nuclear RNA export factor 1	rX6M8W3r7be03XXt6U	ILMN_1705783
TAF4	439.4	384.2	494.2	0.2	-0.2	0.4	TAF4 RNA polymerase II, TATA box binding protein (TBP)-associated factor, 135kDa	Bl_pYfxIbUiQJV9.sU	ILMN_1737535
ZNF275	429.3	510.2	656.3	0.6	0.2	0.4	zinc finger protein 275	Bl3rB_quj9fqd3K7Hk	ILMN_2243553
SDE2	337.8	316.4	406.9	0.3	-0.1	0.4	SDE2 telomere maintenance homolog (S. pombe)	lyUeSX3wny7_RLMXf0	ILMN_1748291
BCL2L2	2146.9	2147.5	2761.8	0.4	0	0.4	BCL2-like 2	iKh.vylCgomgsqQdrU	ILMN_1746561
PDE9A	512.2	403.4	518.6	0	-0.3	0.4	phosphodiesterase 9A	QZqNfuSoInlepF6RRA	ILMN_2306540
PRDX3	1725.9	1633.6	2100.3	0.3	-0.1	0.4	peroxiredoxin 3	ioRaPdcY0JQtSefUCI	ILMN_2395969
SMC4	120.8	118.4	152.2	0.3	0	0.4	structural maintenance of chromosomes 4	6.Y6dX1YLVnl3CaLvA	ILMN_1683302
CLOCK	301.3	254.4	327	0.1	-0.2	0.4	clock circadian regulator	ZX_KIC0A7vvJcXUdKU	ILMN_1869087
STAG2	620.5	532.2	684	0.1	-0.2	0.4	stromal antigen 2	uunH5T.hNB0.5inykk	ILMN_1782609
ARID5B	2337.4	2112	2714.3	0.2	-0.1	0.4	AT rich interactive domain 5B (MRF1-like)	ltS76e8uz_M95e3XTo	ILMN_1721626
NA	127.2	123.4	158.6	0.3	0	0.4	NA	0tnVvUrZokCtjRvdjQ	ILMN_1712347
FGR	1347	734.5	943.8	-0.5	-0.9	0.4	Gardner-Rasheed feline sarcoma viral (v-fgr) oncogene homolog	l6lSv4qIK_SJH1Rd3g	ILMN_2368318
TMEM59	6011.9	5285.5	6790.2	0.2	-0.2	0.4	transmembrane protein 59	BieNPnX3RdeU4x7S8U	ILMN_1792508
DIS3	164.5	144	184.9	0.2	-0.2	0.4	DIS3 mitotic control homolog (S. cerevisiae)	ZjiUrEwZpE.3krSSwo	ILMN_1799796
TFDP1	549.4	474.2	609	0.1	-0.2	0.4	transcription factor Dp-1	TFXnpoyQh3ui.vS6xo	ILMN_1661717
MIDN	506.4	455	584.2	0.2	-0.2	0.4	midnolin	ZgWnZRXeVrCp5UICTw	ILMN_1746408
NA	997.7	1041	1336.7	0.4	0.1	0.4	NA	6FOk4ESjOU0NbVqF5U	ILMN_3235606
CD302	249.5	239.2	307.1	0.3	-0.1	0.4	CD302 molecule	TpF83HTy4IjD6PESko	ILMN_2070940
C3orf70	195.5	178.6	229.2	0.2	-0.1	0.4	chromosome 3 open reading frame 70	3qL1ERutLnsL1aM0u0	ILMN_1660519
C21orf91	125.8	115.7	148.4	0.2	-0.1	0.4	chromosome 21 open reading frame 91	WfcqcNP_nT_qHf.1SA	ILMN_2110496
FAM89A	3511.8	3299.1	4232.6	0.3	-0.1	0.4	family with sequence similarity 89, member A	EjdrgKXy6u.7uK6fsk	ILMN_2285817
ARHGAP15	486.2	455.5	584.4	0.3	-0.1	0.4	Rho GTPase activating protein 15	ZtRkCfqj7P6FxX3mJ4	ILMN_2208413
NA	284.8	239.7	307.5	0.1	-0.2	0.4	NA	lojuI9UlRes_V2Ly6w	ILMN_1784428
LPP	4291	4133.9	5302.9	0.3	-0.1	0.4	LIM domain containing preferred translocation partner in lipoma	WuXQtT9_o2dv65Hduo	ILMN_1651254
MIRLET7D	188.8	190.9	244.9	0.4	0	0.4	microRNA let-7d	xkqP_VEKKwcxheeX98	ILMN_3309739
TNN	147.9	142.6	182.9	0.3	-0.1	0.4	tenascin N	63kHVPTlRSl0h1d.1U	ILMN_1753789
SPATS2	252.3	208.3	267.2	0.1	-0.3	0.4	spermatogenesis associated, serine-rich 2	QefpFMnwXkv30A5UOU	ILMN_2203463
NA	3388.5	2976.7	3817.1	0.2	-0.2	0.4	NA	Eor4koo_fiVKL_LUl4	ILMN_3218292
ITPRIP	699	629.4	806.9	0.2	-0.2	0.4	inositol 1,4,5-trisphosphate receptor interacting protein	x3p9_7sSIQSB2uqAag	ILMN_3239181
NA	227.7	199.3	255.5	0.2	-0.2	0.4	NA	oCXaX1ec_4VTUBEo0k	ILMN_1689831
SYT15	254.1	197	252.6	0	-0.4	0.4	synaptotagmin XV	Tq_3QNe1EKQdSCAglc	ILMN_1777362
SERTAD3	137.2	125.8	161.3	0.2	-0.1	0.4	SERTA domain containing 3	i2QZ7qb1KK626YF6Sc	ILMN_1813955
CANX	1130.9	987.9	1266.3	0.2	-0.2	0.4	calnexin	uCSh5POkf_X66VH91M	ILMN_2401057
H3F3C	1887	1898.2	2433.2	0.4	0	0.4	H3 histone, family 3C	u9BHheK.SJkttrmeSg	ILMN_1769705
RNF122	170	148.4	190.3	0.2	-0.2	0.4	ring finger protein 122	ZUg6CquqP9711ei6uI	ILMN_1691119
ADH1A	7598.3	9080	11636.8	0.6	0.3	0.4	alcohol dehydrogenase 1A (class I), alpha polypeptide	cSO.1fukt9JddxXE40	ILMN_1764309
NA	1274.6	1239.4	1588	0.3	0	0.4	NA	TNJCXUutQFJZe9lujE	ILMN_1706434
NOV	370.1	310.4	397.6	0.1	-0.3	0.4	nephroblastoma overexpressed	l4pUCR_fE13jJ79A7k	ILMN_1787186
SBDS	1353	1435.3	1838	0.4	0.1	0.4	Shwachman-Bodian-Diamond syndrome	iX4yf1AOAvH4pJ37q4	ILMN_1679045
OGFRL1	240.5	252.8	323.6	0.4	0.1	0.4	opioid growth factor receptor-like 1	lAogJ15r2VIBHEZfSI	ILMN_1715809
TSPAN3	1262.1	1394	1784.6	0.5	0.1	0.4	tetraspanin 3	rTXnfr.7RIL77Lr.qM	ILMN_1655469
ITGA6	402.9	320.4	410.1	0	-0.3	0.4	integrin, alpha 6	KteAKu_oq69BAgECO8	ILMN_2359287
C2orf43	234.6	230.8	295.4	0.3	0	0.4	chromosome 2 open reading frame 43	xqAJQnUhCi57yVCqCI	ILMN_1660275
NA	182.4	171.6	219.6	0.3	-0.1	0.4	NA	EWC3iQguruC3Xd6.so	ILMN_3303673
ZNHIT6	684.8	538.3	688.9	0	-0.3	0.4	zinc finger, HIT-type containing 6	6e5f00T1yVHdNPHkgo	ILMN_1668540
GPER	1304.2	1071.9	1371.5	0.1	-0.3	0.4	G protein-coupled estrogen receptor 1	0D5HTuh6hbmJ5bury0	ILMN_1795298
TMED7	571.8	529.1	676.9	0.2	-0.1	0.4	transmembrane emp24 protein transport domain containing 7	rrSTqTOwDtf96_Xdzk	ILMN_1672405
PPFIBP1	301	336.6	430.4	0.5	0.2	0.4	PTPRF interacting protein, binding protein 1 (liprin beta 1)	9r.RA_K6K6mvSzeUeg	ILMN_1679460
AIF1L	906.2	909.3	1163	0.4	0	0.4	allograft inflammatory factor 1-like	iFLBuKHlCzp.tXOHSI	ILMN_1770725
CKM	108.3	101.8	130.2	0.3	-0.1	0.4	creatine kinase, muscle	xUV90i9S.QUi9QUOp0	ILMN_1757521
GATM	166.6	167.8	214.5	0.4	0	0.4	glycine amidinotransferase (L-arginine:glycine amidinotransferase)	3Sl46J_6el0jEXCCfI	ILMN_1729180
RNFT1	198.1	180.9	231.3	0.2	-0.1	0.4	ring finger protein, transmembrane 1	lxqtHVEuCQp4eOMeWQ	ILMN_1688606
2004-09-01	1607.4	1394	1781.9	0.1	-0.2	0.4	septin 4	E3nSlX0nHlH2XxNXng	ILMN_1776157
NA	190.8	165.5	211.5	0.1	-0.2	0.4	NA	ZtQ19V0nmibzgLIC9Y	ILMN_1767514
C3orf70	221.4	197.9	252.9	0.2	-0.2	0.4	chromosome 3 open reading frame 70	Q73fLJeBH3QJh80cmk	ILMN_2135339
PDE5A	895.8	770.1	984.3	0.1	-0.2	0.4	phosphodiesterase 5A, cGMP-specific	NiOtCuv9T7kD30XtLo	ILMN_1810836
PEX5	2619.7	2412.5	3082.7	0.2	-0.1	0.4	peroxisomal biogenesis factor 5	fqiMRwVUgOHnCXfl_0	ILMN_1660232
P2RY13	262.8	255.8	326.7	0.3	0	0.4	purinergic receptor P2Y, G-protein coupled, 13	NVFNF0BUNFV13s57RE	ILMN_1664094
KIF16B	232.2	220.8	282	0.3	-0.1	0.4	kinesin family member 16B	rdUDcDpx7k9_J.95wk	ILMN_2152828
LAMA4	2316.7	2461.9	3144.3	0.4	0.1	0.4	laminin, alpha 4	uX0SnkxlH_4_OhFS4k	ILMN_1795442
RBBP6	295.3	237.4	303.2	0	-0.3	0.4	retinoblastoma binding protein 6	6gkjzqiIgngJ5YeYXk	ILMN_2309446
DLL4	162.6	150	191.6	0.2	-0.1	0.4	delta-like 4 (Drosophila)	HUKuUpcHqkdKku76A8	ILMN_1690174
MYOT	119.7	112.5	143.6	0.3	-0.1	0.4	myotilin	05E9zsVdY.uCXEoDeo	ILMN_1656395
CCL15	5056.4	3431.9	4381	-0.2	-0.6	0.4	chemokine (C-C motif) ligand 15	fqhfFFXSLnn0XEcXEI	ILMN_1740609
MEGF6	428.3	302.2	385.8	-0.2	-0.5	0.4	multiple EGF-like-domains 6	fVnS4IRLvScaCUwpKU	ILMN_3241441
NA	184.9	156.5	199.8	0.1	-0.2	0.4	NA	HfFDSwfRzR0qf2xfco	ILMN_1851453
YPEL5	2091.4	1898.7	2423	0.2	-0.1	0.4	yippee-like 5 (Drosophila)	WuH3ixLwvXXP5R6nvo	ILMN_1711069
FCN1	677	552.2	704.7	0.1	-0.3	0.4	ficolin (collagen/fibrinogen domain containing) 1	BUnS0JZROVEF0Uiog8	ILMN_1668063
ACTA2	9144.6	8192.3	10453.4	0.2	-0.2	0.4	actin, alpha 2, smooth muscle, aorta	uR.XnXd7dyREHuDte4	ILMN_1671703
PCYOX1	1039.3	1127	1437.9	0.5	0.1	0.4	prenylcysteine oxidase 1	opk7ew1Scew3ScdqKc	ILMN_2113535
ACVRL1	2729.5	1584.2	2021.2	-0.4	-0.8	0.4	activin A receptor type II-like 1	3YDxH3bF6IZ7_6iR6k	ILMN_3250257
SDC1	275.8	250.9	320.1	0.2	-0.1	0.4	syndecan 1	0HmH95ei7OHkTh2quo	ILMN_1815308
KIAA1211L	405.9	435.2	555.1	0.5	0.1	0.4	KIAA1211-like	x.1wISUd4gojgoEaSo	ILMN_3243366
NUDT7	1263.5	1162.4	1482.7	0.2	-0.1	0.4	nudix (nucleoside diphosphate linked moiety X)-type motif 7	3ks7LyDX5d.1L5fc_0	ILMN_3226181
OSTF1	823.2	768	979.6	0.3	-0.1	0.4	osteoclast stimulating factor 1	NggnpfYTpxQ55e5N3U	ILMN_1742456
SOCS6	167.3	177.6	226.5	0.4	0.1	0.4	suppressor of cytokine signaling 6	Qi00v78quqC7SQrt_o	ILMN_1657077
SBSPON	135.2	122.2	155.8	0.2	-0.1	0.4	somatomedin B and thrombospondin, type 1 domain containing	KX9B6LXdPSSulbiESA	ILMN_1808245
HSPA12B	1638.8	1187.7	1514.6	-0.1	-0.5	0.4	heat shock 70kD protein 12B	Tiq61Sd5z4drOX8oT0	ILMN_1676897
NDFIP2	365.9	378.5	482.7	0.4	0	0.4	Nedd4 family interacting protein 2	W6TMoe6re7uy4i7slE	ILMN_1677396
NA	160.2	146.6	187	0.2	-0.1	0.4	NA	ZkxewVXIFQuUg9cjnk	ILMN_1838310
SUCLG1	2937.5	2821.8	3597.7	0.3	-0.1	0.4	succinate-CoA ligase, alpha subunit	0Si_60s7deRJ6gUY3E	ILMN_1779616
IMMP2L	400.5	381.2	486	0.3	-0.1	0.4	IMP2 inner mitochondrial membrane peptidase-like (S. cerevisiae)	fIoOHk4NxeL56T6ilI	ILMN_1809292
CD300LG	137.6	138.5	176.6	0.4	0	0.4	CD300 molecule-like family member g	3lV6IKraq66wLJEHHM	ILMN_2174804
SCCPDH	189.8	164.1	209.1	0.1	-0.2	0.4	saccharopine dehydrogenase (putative)	9oXljs.sy6yATnnwuk	ILMN_2156936
NA	153.5	133.9	170.6	0.2	-0.2	0.4	NA	NCqheSKF9YSvrSFOVM	ILMN_3218003
KIAA1551	290.6	275	350.5	0.3	-0.1	0.3	KIAA1551	9Ggo7Al01ygokJV3kI	ILMN_1726289
ZNF559	477.7	442.8	564.3	0.2	-0.1	0.3	zinc finger protein 559	ElfgfrbygE1EeCKBeE	ILMN_1677785
RBM41	157.1	143.8	183.2	0.2	-0.1	0.3	RNA binding motif protein 41	uV2rh4CI37tPvZ2vUo	ILMN_1695717
CAV1	13393.4	11106.3	14152.5	0.1	-0.3	0.3	caveolin 1, caveolae protein, 22kDa	rR8_gd5_P.l31LfXhE	ILMN_2149226
PLIN5	119	118.4	150.8	0.3	0	0.3	perilipin 5	ZcKkzKn.IfitUB66VU	ILMN_1791467
ZDHHC13	188.7	158.2	201.6	0.1	-0.3	0.3	zinc finger, DHHC-type containing 13	9RUlKiCvfZ0s4IAkFQ	ILMN_1785831
MBNL3	147.4	134.8	171.8	0.2	-0.1	0.3	muscleblind-like splicing regulator 3	3kVn0DPuVOORrnEXFE	ILMN_2303166
LRP5	1346.6	1197	1524.4	0.2	-0.2	0.3	low density lipoprotein receptor-related protein 5	xhdpalHen3e5V7Ay.w	ILMN_1702775
CYFIP1	1343.2	1226	1560.9	0.2	-0.1	0.3	cytoplasmic FMR1 interacting protein 1	EqRmeR1sHQTpOX93Ww	ILMN_2355462
PARVA	287.6	290.2	369.4	0.4	0	0.3	parvin, alpha	0rNy6AFwl1d3daRU8U	ILMN_1756408
FOXO4	1471.3	1255	1597.4	0.1	-0.2	0.3	forkhead box O4	6u0mXpcVI_zTucj6Lo	ILMN_1712095
STX7	686.1	669	851.5	0.3	0	0.3	syntaxin 7	WJ7QqSSPNJkDUgAV7k	ILMN_1792518
NA	125.8	121.3	154.3	0.3	-0.1	0.3	NA	frxLVFP7413v0CEkIo	ILMN_1714882
HYAL1	209.7	198.5	252.6	0.3	-0.1	0.3	hyaluronoglucosaminidase 1	uUe0Skz1eRETkx8SHo	ILMN_2314417
FOSL2	194.1	190.1	241.9	0.3	0	0.3	FOS-like antigen 2	iJJIOJSiySiOpAgB6o	ILMN_1725175
ARGLU1	3831	2885.4	3670.5	-0.1	-0.4	0.3	arginine and glutamate rich 1	BVKs8ehc7rs_8BS7X4	ILMN_1788468
ID2	941.7	691.7	879.9	-0.1	-0.4	0.3	inhibitor of DNA binding 2, dominant negative helix-loop-helix protein	Tkh.l..QK6JuDFIKNQ	ILMN_2086095
SELK	535.8	483.4	614.7	0.2	-0.1	0.3	selenoprotein K	iVdQ6eujigrA7edwgk	ILMN_2134110
ZC3H12A	241.4	211.4	268.8	0.2	-0.2	0.3	zinc finger CCCH-type containing 12A	uKXTe53Z6kbp9O0sJA	ILMN_1672295
MGAT4A	238.3	209	265.6	0.2	-0.2	0.3	mannosyl (alpha-1,3-)-glycoprotein beta-1,4-N-acetylglucosaminyltransferase, isozyme A	r5IKDro1C3Q1T9Jf2E	ILMN_1755643
TMX1	1273.3	1114.3	1416.4	0.2	-0.2	0.3	thioredoxin-related transmembrane protein 1	WQ.ew7Vff3Kd757uDU	ILMN_1691181
TSPAN14	220.1	224.6	285.4	0.4	0	0.3	tetraspanin 14	ueKTXntOoK3WVA7SOQ	ILMN_1873620
ATP2B4	2651.5	2448.3	3111.7	0.2	-0.1	0.3	ATPase, Ca++ transporting, plasma membrane 4	TVBXnvKXnvV.nfjyiI	ILMN_1680579
WTAP	615.3	498.4	633.4	0	-0.3	0.3	Wilms tumor 1 associated protein	lnuwqT2x057x7HzkU8	ILMN_2279339
SBF2	316.1	310.9	395	0.3	0	0.3	SET binding factor 2	9OsBIBJN9nEFHhFJ6Y	ILMN_2123665
NR3C2	181.3	180.6	229.5	0.3	0	0.3	nuclear receptor subfamily 3, group C, member 2	xCEXl8uQqgF7gJ5HSI	ILMN_1661777
FAM107B	802	912.8	1159.8	0.5	0.2	0.3	family with sequence similarity 107, member B	Eqlesp1.IKFP3vXInw	ILMN_1758672
MON2	814.2	695.4	883.5	0.1	-0.2	0.3	MON2 homolog (S. cerevisiae)	936Se__l1.A9x8Xi9I	ILMN_1697200
SCGN	108.4	118	149.9	0.5	0.1	0.3	secretagogin, EF-hand calcium binding protein	odUCHSdV7yOneXtfVQ	ILMN_1789648
ZFAND1	823.7	725.7	921.9	0.2	-0.2	0.3	zinc finger, AN1-type domain 1	lTulCXJNOiUgLMl_e0	ILMN_1730907
SETX	319.4	325.6	413.6	0.4	0	0.3	senataxin	fdyuoQihHokooSS9Qg	ILMN_1763436
CBLL1	390.5	355.5	451.5	0.2	-0.1	0.3	Cbl proto-oncogene, E3 ubiquitin protein ligase-like 1	cTd.vVcvywPhUiuFP4	ILMN_2073732
MIS12	952.1	810.6	1029.4	0.1	-0.2	0.3	MIS12, MIND kinetochore complex component, homolog (S. pombe)	KoCqIDJDr71wrPn5XU	ILMN_1718069
AP1S2	1589.4	1171.7	1488	-0.1	-0.4	0.3	adaptor-related protein complex 1, sigma 2 subunit	BuPuFBPSlG4ke3zRNk	ILMN_2120273
DDX18	1413.2	1299.8	1650.7	0.2	-0.1	0.3	DEAD (Asp-Glu-Ala-Asp) box polypeptide 18	lofUF_Hnidenyffq9c	ILMN_1756220
BCL10	120.1	119.3	151.5	0.3	0	0.3	B-cell CLL/lymphoma 10	0JL7gX.UjolGBBd1I0	ILMN_1716446
MLL5	248.8	235.6	299.1	0.3	-0.1	0.3	myeloid/lymphoid or mixed-lineage leukemia 5 (trithorax homolog, Drosophila)	lk3UuXoSPUPRIkSuUU	ILMN_1783606
NA	386.8	413.9	525.5	0.4	0.1	0.3	NA	ipV3uAE5UmkKUEJ6qM	ILMN_3295494
NA	146.9	135.8	172.4	0.2	-0.1	0.3	NA	iXe5pXe6OJIJkh8OO4	ILMN_1658028
RECQL	313	266.8	338.7	0.1	-0.2	0.3	RecQ protein-like (DNA helicase Q1-like)	fNCo7UN.6fV4lJg_5E	ILMN_1680850
APCDD1L	121.3	116.5	147.8	0.3	-0.1	0.3	adenomatosis polyposis coli down-regulated 1-like	ZKglf9dXiHu6r0tJec	ILMN_1689431
GABPA	187.7	179.7	228	0.3	-0.1	0.3	GA binding protein transcription factor, alpha subunit 60kDa	Wr.kU13xpciL4Qvn7I	ILMN_1750029
HSPB11	288.5	245.6	311.7	0.1	-0.2	0.3	heat shock protein family B (small), member 11	WrWmVInBqLVK8BH8I4	ILMN_1681340
CCRL2	157	140.6	178.3	0.2	-0.2	0.3	chemokine (C-C motif) receptor-like 2	WpjVO7APdPoex9upew	ILMN_3190833
MRE11A	197	171.9	218.1	0.1	-0.2	0.3	MRE11 meiotic recombination 11 homolog A (S. cerevisiae)	rreiH3FbJKB0CHnu0k	ILMN_1709483
NRCAM	184.1	202.7	257.1	0.5	0.1	0.3	neuronal cell adhesion molecule	HSJ.lzqkSylywXpO.g	ILMN_1722809
LDHA	156.8	157.8	200.1	0.4	0	0.3	lactate dehydrogenase A	07RzKgRI._I37Xegno	ILMN_3251145
NA	192	185	234.5	0.3	-0.1	0.3	NA	NAv6twbtRAh7QuCDro	ILMN_1885728
ROBO4	530.7	492.3	624.1	0.2	-0.1	0.3	roundabout, axon guidance receptor, homolog 4 (Drosophila)	QNEoLoolIrl.uihJLo	ILMN_1665449
NUDT16	473.3	457.5	579.9	0.3	0	0.3	nudix (nucleoside diphosphate linked moiety X)-type motif 16	oSJR4V.OkecEhV9XSs	ILMN_1781996
STAT1	1366.1	1142.7	1448.6	0.1	-0.3	0.3	signal transducer and activator of transcription 1, 91kDa	KZTRJ4H74jVbvHlzSQ	ILMN_1691364
DAZAP2	5086.7	4846.2	6143.3	0.3	-0.1	0.3	DAZ associated protein 2	0Lt45pR09p1Ug9ch6s	ILMN_1718988
SKA2	633.2	531.4	673.6	0.1	-0.3	0.3	spindle and kinetochore associated complex subunit 2	ldCXf7o4dcDMH31HJ0	ILMN_3249807
CD93	3436.6	3132.1	3970.1	0.2	-0.1	0.3	CD93 molecule	iukJL3.SSP_VHPXeJ4	ILMN_1704730
FSTL1	3651.9	3415.6	4328.6	0.2	-0.1	0.3	follistatin-like 1	6HK.r19JXcAkyp8l5I	ILMN_2201678
NRIP1	675	750.6	951.1	0.5	0.2	0.3	nuclear receptor interacting protein 1	xuPF55OALk6qFe5N7k	ILMN_1718629
ABCC9	155.4	151.6	192.1	0.3	0	0.3	ATP-binding cassette, sub-family C (CFTR/MRP), member 9	WorcjmvtHgrqiD.Juo	ILMN_1746196
FOXS1	208.7	169.6	214.8	0	-0.3	0.3	forkhead box S1	QSV64lChBREgJSj4Jo	ILMN_1811790
ZBTB46	681.2	486.8	616.5	-0.1	-0.5	0.3	zinc finger and BTB domain containing 46	rL_WHgi7qP1ilSuJG0	ILMN_1710092
PMP22	171	153.3	194.1	0.2	-0.2	0.3	peripheral myelin protein 22	Nle6oq35fBNX5P6eQI	ILMN_1659312
PPP1CC	3774.9	3093.8	3917.8	0.1	-0.3	0.3	protein phosphatase 1, catalytic subunit, gamma isozyme	lGLhY85.f6XE9.Pea4	ILMN_1701855
BBS7	252.9	231.3	292.8	0.2	-0.1	0.3	Bardet-Biedl syndrome 7	WTnsFLonPSbn0Lgi5I	ILMN_1775012
RFXAP	190.1	182.9	231.6	0.3	-0.1	0.3	regulatory factor X-associated protein	Wku0qstUTHAj7dFZLk	ILMN_1652735
INADL	204.2	186.2	235.7	0.2	-0.1	0.3	InaD-like (Drosophila)	QS6TsXvt0nO6gjR_KU	ILMN_1724666
HNRNPH2	508.2	531.7	673	0.4	0.1	0.3	heterogeneous nuclear ribonucleoprotein H2 (H')	KqKjqfNQUty86K15yU	ILMN_2362245
DENND5A	1211.7	1189.4	1505.1	0.3	0	0.3	DENN/MADD domain containing 5A	EeZqCVTnUNAqP.LLl0	ILMN_3245413
FBLN2	6969.8	5207.7	6589.9	-0.1	-0.4	0.3	fibulin 2	cSIRmFO_qd_h13o4Vs	ILMN_2390919
WDR5	116.8	111.2	140.7	0.3	-0.1	0.3	WD repeat domain 5	iZWJ5ZftieLWZ1ZUpo	ILMN_1737087
EOGT	239.1	240.3	304	0.3	0	0.3	EGF domain-specific O-linked N-acetylglucosamine (GlcNAc) transferase	Boe35MX3t6.UePX3yU	ILMN_1687084
S100A13	3075.7	2519.6	3187.1	0.1	-0.3	0.3	S100 calcium binding protein A13	oSbQYvQInrxUkvlU3k	ILMN_1765459
MPL	195.7	192.5	243.5	0.3	0	0.3	myeloproliferative leukemia virus oncogene	6tf9VSRciy5_uTjLKU	ILMN_1776640
IL1R2	203.3	191.6	242.3	0.3	-0.1	0.3	interleukin 1 receptor, type II	EqT7npVH9Hpffr.qqA	ILMN_1772131
MAL	195	182	230.1	0.2	-0.1	0.3	mal, T-cell differentiation protein	6dFQSN.UitTroIYwV4	ILMN_2327860
N4BP2L1	317.2	264.4	334.2	0.1	-0.3	0.3	NEDD4 binding protein 2-like 1	xtpJ0Dv6i5CA8pFUow	ILMN_1799487
FZD6	301.8	285.1	360.4	0.3	-0.1	0.3	frizzled family receptor 6	KSxf3SE.7IPT9pJ0co	ILMN_1659297
ENTPD1	262	216.9	274.2	0.1	-0.3	0.3	ectonucleoside triphosphate diphosphohydrolase 1	r21KiT.XU2S70KU19U	ILMN_1773125
HSD17B13	198.1	195	246.5	0.3	0	0.3	hydroxysteroid (17-beta) dehydrogenase 13	KXJd9f.TyVAGuQdz3o	ILMN_1683844
TC2N	139.1	138.4	174.8	0.3	0	0.3	tandem C2 domains, nuclear	6ksdcqA6XeCzNL9N3w	ILMN_1734596
GMFG	1624.1	1290.9	1631.1	0	-0.3	0.3	glia maturation factor, gamma	N10rh6ofoFcoXgQUIc	ILMN_1711617
SNX7	399	325.8	411.6	0	-0.3	0.3	sorting nexin 7	ibqLT18TRIUF9H6CCU	ILMN_2400613
DBI	2157.4	1900.5	2400.7	0.2	-0.2	0.3	diazepam binding inhibitor (GABA receptor modulator, acyl-CoA binding protein)	HR6hIp4v4gJ5IorykU	ILMN_1755926
FLNB	2535.7	2075.9	2622.4	0	-0.3	0.3	filamin B, beta	ciuyoP_Xl9eSF4np.o	ILMN_1664922
PDCD4	196.2	196	247.6	0.3	0	0.3	programmed cell death 4 (neoplastic transformation inhibitor)	0Xf8TJcMHSQpdBt7nA	ILMN_1768004
TRNP1	172.4	144.3	182.3	0.1	-0.3	0.3	TMF1-regulated nuclear protein 1	xbqLufulXSAjLeenXI	ILMN_1695946
SLC14A2	105	100.7	127.1	0.3	-0.1	0.3	solute carrier family 14 (urea transporter), member 2	xQLRcVIpQWTccXtUog	ILMN_1664320
RNU6ATAC	117.4	108.8	137.3	0.2	-0.1	0.3	RNA, U6atac small nuclear (U12-dependent splicing)	H2peEEZMa8KT5Rcfbo	ILMN_1908824
DUOX1	111.3	111.7	141.1	0.3	0	0.3	dual oxidase 1	NpCU.EgFR2kVS3BFEE	ILMN_1690289
PIM1	509.7	610.7	770.8	0.6	0.3	0.3	pim-1 oncogene	fr1fXPUJ9TJ55XL.f0	ILMN_1815023
NA	439.2	389.7	491.9	0.2	-0.2	0.3	NA	BlUEOpe0X5y01PfDlw	ILMN_1900998
GPCPD1	282.1	247.5	312.3	0.1	-0.2	0.3	glycerophosphocholine phosphodiesterase GDE1 homolog (S. cerevisiae)	Wfk3uucriziCO0KHoY	ILMN_1701111
MGST1	266.8	239.1	301.8	0.2	-0.2	0.3	microsomal glutathione S-transferase 1	iqt3lJ6C5_nUfJJwHw	ILMN_1803033
AVP	270.5	202.5	255.5	-0.1	-0.4	0.3	arginine vasopressin	332ZWVeSRoQwF1lDkA	ILMN_2230117
NA	159.3	151.4	191	0.3	-0.1	0.3	NA	6K6ainW6Wmer4CoDqA	ILMN_1775267
NA	340.1	278.6	351.4	0	-0.3	0.3	NA	EuUnlPkeXRP9fyO.iQ	ILMN_1912287
PVRL3	271.3	220.7	278.2	0	-0.3	0.3	poliovirus receptor-related 3	TRX0lxD0uk1dB54TYo	ILMN_1727633
NA	156.9	147.6	186	0.2	-0.1	0.3	NA	TPrnV8ERe0lqUB3NEk	ILMN_3294024
EGFLAM	152.7	171.8	216.5	0.5	0.2	0.3	EGF-like, fibronectin type III and laminin G domains	u3V73f056Raki7qBx4	ILMN_1759487
NA	126	117	147.4	0.2	-0.1	0.3	NA	6k0RF.l5zJE5yLkXxI	ILMN_1660839
DMRT3	144.7	159.9	201.5	0.5	0.1	0.3	doublesex and mab-3 related transcription factor 3	oUrhP97m.4V4pN4oik	ILMN_1687220
MEST	120	124.1	156.3	0.4	0	0.3	mesoderm specific transcript	QQZ5pqaTqMGaU65liM	ILMN_2278590
XPR1	594	506.9	638.4	0.1	-0.2	0.3	xenotropic and polytropic retrovirus receptor 1	cR9RTs8Qt_FTV7bB1I	ILMN_1798030
VEGFA	181.3	159.8	201.2	0.2	-0.2	0.3	vascular endothelial growth factor A	3Pw.5wR0neV1WNV6dU	ILMN_1803882
CDKN1B	824.1	623.4	785	-0.1	-0.4	0.3	cyclin-dependent kinase inhibitor 1B (p27, Kip1)	uEJQLpO.7k.sDnu_rI	ILMN_2196347
LEPR	140.4	121.6	153.2	0.1	-0.2	0.3	leptin receptor	KR.XuhIkJEx7xr3pTQ	ILMN_1676265
SF3B1	1950.5	1709.5	2152.5	0.1	-0.2	0.3	splicing factor 3b, subunit 1, 155kDa	NSkvOolcipeIvnPoU4	ILMN_1706075
ZFX	199.6	191.7	241.4	0.3	-0.1	0.3	zinc finger protein, X-linked	TruB1JUDlLQLQpOr.U	ILMN_1687484
C5orf30	287.2	266.1	335	0.2	-0.1	0.3	chromosome 5 open reading frame 30	xKARB68XOIXve1u5cY	ILMN_1677292
PIK3CB	190.4	183.3	230.8	0.3	-0.1	0.3	phosphatidylinositol-4,5-bisphosphate 3-kinase, catalytic subunit beta	HimdKgJ6HHAuB6OlRE	ILMN_1763347
CD59	188.9	174.5	219.7	0.2	-0.1	0.3	CD59 molecule, complement regulatory protein	c6JUqKgK954L4PQh70	ILMN_2333687
HLA-E	3435.7	3541.6	4456.2	0.4	0	0.3	major histocompatibility complex, class I, E	lBLUXe7cU4VX10R4Xs	ILMN_1765258
ENTPD3	241.8	245.9	309.4	0.4	0	0.3	ectonucleoside triphosphate diphosphohydrolase 3	TVI0yF3eTLLTK34f6o	ILMN_2087941
POLR3GL	2264	2073.8	2609	0.2	-0.1	0.3	polymerase (RNA) III (DNA directed) polypeptide G (32kD)-like	Wggeq_8ieI4exExV5U	ILMN_1760667
FAM156B	2000.7	1590.6	2001.1	0	-0.3	0.3	family with sequence similarity 156, member B	ZSwiNE7e7LuDl_2e14	ILMN_3244110
NA	181.1	172.9	217.5	0.3	-0.1	0.3	NA	WDlS0reDbS5PM_HeJE	ILMN_1777499
AZIN1	137.5	133.2	167.5	0.3	0	0.3	antizyme inhibitor 1	TUIdM9NSfrtC6nvnlI	ILMN_1704550
NA	249.9	250	314.4	0.3	0	0.3	NA	o5aDXndTcZcU7oikgo	ILMN_1749907
PNISR	1347.1	1174.1	1476.8	0.1	-0.2	0.3	PNN-interacting serine/arginine-rich protein	oresIKQlkBELcLVjQo	ILMN_3299558
NA	184.9	165.1	207.6	0.2	-0.2	0.3	NA	T7fteWiJVKITaVyLjQ	ILMN_3289779
EEPD1	436	369.6	464.8	0.1	-0.2	0.3	endonuclease/exonuclease/phosphatase family domain containing 1	cVKC7nqSXvfHUnQVPo	ILMN_1811616
PITPNC1	421.8	354.2	445.4	0.1	-0.3	0.3	phosphatidylinositol transfer protein, cytoplasmic 1	9kNJPXVe6OEyItOVAQ	ILMN_1670638
PLXNA4	197.2	147.6	185.6	-0.1	-0.4	0.3	plexin A4	ubVKL1O4B6d7uT4JOk	ILMN_3231841
HNRNPU	439.6	398.3	500.9	0.2	-0.1	0.3	heterogeneous nuclear ribonucleoprotein U (scaffold attachment factor A)	0p534Nte.3_XLPJFEo	ILMN_1743677
LPL	7098.4	6221.8	7822.4	0.1	-0.2	0.3	lipoprotein lipase	uHwCPRwJJEyR6gd6dY	ILMN_1786444
GGH	193.2	158.2	198.9	0	-0.3	0.3	gamma-glutamyl hydrolase (conjugase, folylpolygammaglutamyl hydrolase)	QdOkI8oLRI9.3MO5ek	ILMN_2195914
FAM126B	206.7	215.3	270.6	0.4	0.1	0.3	family with sequence similarity 126, member B	QSqseF_P3XEKFEeX_4	ILMN_1779486
STIM2	199.1	185.8	233.6	0.2	-0.1	0.3	stromal interaction molecule 2	Ki6KKelAiHup7.S0qI	ILMN_1738449
USO1	1535.9	1447.6	1819.5	0.2	-0.1	0.3	USO1 vesicle transport factor	cnk9TF0uCCWCjnhES4	ILMN_1692121
PKN3	301.2	244.1	306.8	0	-0.3	0.3	protein kinase N3	f_7SJj16BXipN16Rd4	ILMN_1797184
STARD13	570.8	509.2	639.9	0.2	-0.2	0.3	StAR-related lipid transfer (START) domain containing 13	0o5vl.5J7o9u6vXv1I	ILMN_1660451
MOB3B	280.2	225.4	283.3	0	-0.3	0.3	MOB kinase activator 3B	c3cBfO1fUx1OLFEeog	ILMN_1717046
RBM27	190.6	182.7	229.6	0.3	-0.1	0.3	RNA binding motif protein 27	KVeVX_o.H1FNA30HvI	ILMN_3248026
NA	236.8	222	279	0.2	-0.1	0.3	NA	EOFBLd9dhZSD5OlTTE	ILMN_3293694
GRK5	196.6	191.2	240.2	0.3	0	0.3	G protein-coupled receptor kinase 5	BFfdfILoLLolXneuqc	ILMN_1728830
SHMT1	222.5	190.9	239.9	0.1	-0.2	0.3	serine hydroxymethyltransferase 1 (soluble)	fuzvLQiwEI5FSzrqKs	ILMN_2402463
RGL3	131.5	130.6	164.1	0.3	0	0.3	ral guanine nucleotide dissociation stimulator-like 3	Z6l7hzSd.QtfXqhauc	ILMN_2074801
KIF16B	222.6	220	276.3	0.3	0	0.3	kinesin family member 16B	621XukIyO6_pTbq9Xg	ILMN_1772786
HCFC2	288	285.4	358.4	0.3	0	0.3	host cell factor C2	KoUnEQva6fQrBDCAkU	ILMN_1674297
STEAP1	482.4	542.6	681.3	0.5	0.2	0.3	six transmembrane epithelial antigen of the prostate 1	Tt_UOv1NHd_k_vxeUo	ILMN_1733094
ZNF281	333.9	293.7	368.6	0.1	-0.2	0.3	zinc finger protein 281	uLCo2CE.QPnN1N6njU	ILMN_1683127
PTGER2	359.1	282.7	354.8	0	-0.3	0.3	prostaglandin E receptor 2 (subtype EP2), 53kDa	ETS.78dNdSgeStC_0o	ILMN_1703926
GLYCTK	211.3	210.6	264.3	0.3	0	0.3	glycerate kinase	KeaXa46TK0T.qL0iik	ILMN_1791222
VLDLR	495.6	722.4	906.5	0.9	0.5	0.3	very low density lipoprotein receptor	0itwEDDFVtoOsFiUkk	ILMN_2361862
DEK	1217.3	947.8	1189.3	0	-0.4	0.3	DEK oncogene	olIMw7kpDbo7d4QLu0	ILMN_1747630
KCNIP2	121.8	115.6	145.1	0.3	-0.1	0.3	Kv channel interacting protein 2	iD_D7UW7tFpeKt6JJ4	ILMN_1657643
GCH1	135.7	130.9	164.2	0.3	-0.1	0.3	GTP cyclohydrolase 1	BVN3lH_Oc.q846pCOk	ILMN_1812759
SNX7	269.6	230.6	289.3	0.1	-0.2	0.3	sorting nexin 7	fe60m0gijevjHcCjvk	ILMN_1685077
JMJD1C	394.9	368	461.6	0.2	-0.1	0.3	jumonji domain containing 1C	KvX645z7.lJqJH00r0	ILMN_2410742
LOC285431	162.3	144.3	181	0.2	-0.2	0.3	uncharacterized LOC285431	TddX_uF3y3oOd5NapU	ILMN_1881514
BTBD11	136.9	142.4	178.5	0.4	0.1	0.3	BTB (POZ) domain containing 11	Ke0X111R97NdIjnm6M	ILMN_1705066
APOD	11354.4	7020.9	8801.4	-0.4	-0.7	0.3	apolipoprotein D	6XpRYc4gc5Xbs9exeQ	ILMN_1780170
CYBRD1	5347.6	4597.8	5763.5	0.1	-0.2	0.3	cytochrome b reductase 1	cVeeL6A9S5JHj4US_U	ILMN_2087692
PNISR	1616.7	1313	1645.7	0	-0.3	0.3	PNN-interacting serine/arginine-rich protein	TSNBBV1W2wGeKDjukI	ILMN_3224934
TMEM204	813.9	791.6	992.2	0.3	0	0.3	transmembrane protein 204	N1J.XryZBmnUYURkfQ	ILMN_1751559
HNRNPH1	554.5	530.9	665.5	0.3	-0.1	0.3	heterogeneous nuclear ribonucleoprotein H1 (H)	WMrBQokuBJJxxLLoJY	ILMN_2101920
SNORD14A	268.1	248.5	311.4	0.2	-0.1	0.3	small nucleolar RNA, C/D box 14A	ulIT2S.UUgO.9fO_lI	ILMN_1799381
NA	120.1	119	149.1	0.3	0	0.3	NA	N2H0EkEVHfcX2OeqSU	ILMN_3267451
AP3B1	2043.1	1843.1	2308.7	0.2	-0.1	0.3	adaptor-related protein complex 3, beta 1 subunit	i34NTum.3e1559.6XU	ILMN_1768867
JAG1	538	441.4	552.9	0	-0.3	0.3	jagged 1	QeUV54t73rDarMMp3k	ILMN_1691376
KLB	387.5	379.7	475.6	0.3	0	0.3	klotho beta	Wkkqn1f_IEsvcjktIU	ILMN_1731688
MAMLD1	434.1	344	430.8	0	-0.3	0.3	mastermind-like domain containing 1	cn7uRXbqvCmJ716.Ak	ILMN_1680856
MANSC1	239.2	195.3	244.6	0	-0.3	0.3	MANSC domain containing 1	HiUUSelV97.O.r.4go	ILMN_2142752
SIK2	612.9	672	841.5	0.5	0.1	0.3	salt-inducible kinase 2	Zp8s2d.95qnHeCx4fk	ILMN_3239795
DENND1B	343.3	314.1	393.2	0.2	-0.1	0.3	DENN/MADD domain containing 1B	NBi.0t3ezl.nPyq1FU	ILMN_1789436
LPAR6	701.1	565	707.4	0	-0.3	0.3	lysophosphatidic acid receptor 6	ckVlv.vS3FR3SrBDl0	ILMN_1786429
SOWAHA	119.8	118.7	148.6	0.3	0	0.3	sosondowah ankyrin repeat domain family member A	fuvt1NOAyAbv6R_6uk	ILMN_1779882
RMRP	114.2	109.5	137	0.3	-0.1	0.3	RNA component of mitochondrial RNA processing endoribonuclease	rshPVZ9UdQLWUIJs1Y	ILMN_3242405
DKK3	716.4	551.7	690.4	-0.1	-0.4	0.3	dickkopf 3 homolog (Xenopus laevis)	HmHmBHgdxlHUQOO.0o	ILMN_1815673
NA	172.2	161	201.5	0.2	-0.1	0.3	NA	oHz_GGHfWF4AkZeql0	ILMN_1674046
RORA	275.8	236.3	295.7	0.1	-0.2	0.3	RAR-related orphan receptor A	Zn14qyI_zf.m3kQ6ck	ILMN_1862909
RIN2	1361.8	1157.8	1448.6	0.1	-0.2	0.3	Ras and Rab interactor 2	TUv5K5EBzirfs1GwRI	ILMN_1769546
CAMP	113.5	102.9	128.7	0.2	-0.1	0.3	cathelicidin antimicrobial peptide	rItcu7lcV6dKfep3iA	ILMN_1688580
SKIDA1	189.3	152.7	191	0	-0.3	0.3	SKI/DACH domain containing 1	TlerCpTnrse77jjoJI	ILMN_3239861
NA	982.6	864.4	1080.9	0.1	-0.2	0.3	NA	9ugp6CxF__in0uGEpI	ILMN_1801864
SPTLC1	1009	882.6	1103.7	0.1	-0.2	0.3	serine palmitoyltransferase, long chain base subunit 1	9rq.lyobsHEp.xwlCg	ILMN_1813491
UVRAG	212	197.6	247.1	0.2	-0.1	0.3	UV radiation resistance associated	6Lyzpd78C6eqUAwqOI	ILMN_1909466
MAN2A2	396.4	413.3	516.8	0.4	0.1	0.3	mannosidase, alpha, class 2A, member 2	B0eqXlCeUXAhCLiKng	ILMN_1815148
SATB1	146.3	134.4	168	0.2	-0.1	0.3	SATB homeobox 1	H3Uki0jigBYSCFaUYE	ILMN_1690646
NA	131.7	122.2	152.8	0.2	-0.1	0.3	NA	0SZL1Se3V513HrjqcM	ILMN_1713813
NA	263.9	233.6	292.1	0.1	-0.2	0.3	NA	oRWPjKIu05LSWB1h94	ILMN_1824898
NA	1182.4	908.9	1136.2	-0.1	-0.4	0.3	NA	HV6v4JJen936wunrt0	ILMN_3275575
TMEM243	784.5	629.9	787.3	0	-0.3	0.3	transmembrane protein 243, mitochondrial	N5AXsfU47qCuKeUKII	ILMN_1751143
UBR3	395.3	427.7	534.4	0.4	0.1	0.3	ubiquitin protein ligase E3 component n-recognin 3 (putative)	TT2K0WfeXeq9bs.o50	ILMN_3242176
ZSCAN2	425.6	384.3	480.1	0.2	-0.1	0.3	zinc finger and SCAN domain containing 2	cF6IuCGpOGkrgqv57g	ILMN_1726512
LEFTY2	118	116.2	145.1	0.3	0	0.3	left-right determination factor 2	HXFXlR13oh4l_VuTPw	ILMN_1781256
CYB5R4	271.5	242.3	302.5	0.2	-0.2	0.3	cytochrome b5 reductase 4	QQL3beT_6FLlPxIEKI	ILMN_1688158
LIPT1	289.3	268	334.5	0.2	-0.1	0.3	lipoyltransferase 1	3uIneDntQVSejuSnFA	ILMN_1717524
CD2AP	168.4	162.2	202.5	0.3	-0.1	0.3	CD2-associated protein	QXrTXDDqOKgv1JI.Sk	ILMN_1730433
DHFRL1	310	269.7	336.6	0.1	-0.2	0.3	dihydrofolate reductase-like 1	QCQCjp_JUIvSJJelFM	ILMN_1762426
CBFB	487.8	350.1	436.8	-0.2	-0.5	0.3	core-binding factor, beta subunit	onRO.ER0uVw.VeKg2c	ILMN_1766408
IRF4	149	128	159.7	0.1	-0.2	0.3	interferon regulatory factor 4	iVu_fQHiEjqHwSkOq0	ILMN_1754507
TOPORS	243.9	206.6	257.6	0.1	-0.2	0.3	topoisomerase I binding, arginine/serine-rich, E3 ubiquitin protein ligase	KogUlSwT7t30B4lNCk	ILMN_1749218
FRY	181.6	177.1	220.9	0.3	0	0.3	furry homolog (Drosophila)	lqSkA4J6UeAHsI60Ak	ILMN_1678437
REC8	175.4	147.4	183.9	0.1	-0.3	0.3	REC8 homolog (yeast)	lnkpwSolYfSSXrtF3Q	ILMN_2317751
FKBP11	598.8	451.8	563.5	-0.1	-0.4	0.3	FK506 binding protein 11, 19 kDa	T65SV16l0_rNFzEgKU	ILMN_1787345
SLFN11	1990	1249	1557.6	-0.4	-0.7	0.3	schlafen family member 11	EfHceP1VSHuP.gfX5c	ILMN_1752520
ANXA2	336.9	349.8	436.2	0.4	0.1	0.3	annexin A2	30dxWiL9Wfr4ET6XSg	ILMN_1711899
DICER1	495.5	496.1	618.6	0.3	0	0.3	dicer 1, ribonuclease type III	To0eg1I2JkvTkQpVvg	ILMN_1772692
NA	130.4	125.5	156.5	0.3	-0.1	0.3	NA	3btTXu_QPewELnSdyo	ILMN_1701882
UBR3	344.2	359.2	447.9	0.4	0.1	0.3	ubiquitin protein ligase E3 component n-recognin 3 (putative)	05d6r1uz_jnToighag	ILMN_2171640
ZNF24	151.2	148.1	184.6	0.3	0	0.3	zinc finger protein 24	Bd9V_3iT10qitF7ivU	ILMN_1654357
ARPP19	2044	1723.9	2149.1	0.1	-0.2	0.3	cAMP-regulated phosphoprotein, 19kDa	9RyR_45DIEfZex4CpQ	ILMN_2059505
SHANK3	4491.4	3851.1	4800.9	0.1	-0.2	0.3	SH3 and multiple ankyrin repeat domains 3	r6kSLRFR019ZQS1K0Q	ILMN_2317580
SELL	132.3	125.2	156.1	0.2	-0.1	0.3	selectin L	QhTXPwen0l1UX30lF0	ILMN_1724422
CLDND2	1257	1100.7	1372.2	0.1	-0.2	0.3	claudin domain containing 2	3NLo9Vu7e4eSXl6pIM	ILMN_2077680
KIAA1468	416.9	363.3	452.9	0.1	-0.2	0.3	KIAA1468	WkoCCVUsBHCOhdCWHo	ILMN_1798346
HEATR5B	449.6	404.8	504.6	0.2	-0.2	0.3	HEAT repeat containing 5B	up5SEFJVZTE95FBDwk	ILMN_1810805
SLC16A7	144.1	129.2	161	0.2	-0.2	0.3	solute carrier family 16, member 7 (monocarboxylic acid transporter 2)	QpfudBR6A5deowg6SQ	ILMN_1810053
ELMOD3	147.7	138.3	172.4	0.2	-0.1	0.3	ELMO/CED-12 domain containing 3	B77yB0igikqkklhKqQ	ILMN_3190834
EBF2	110.3	110.8	138	0.3	0	0.3	early B-cell factor 2	QrVG11zJ3jrpxEB4V0	ILMN_2110919
MYD88	356.4	285	354.9	0	-0.3	0.3	myeloid differentiation primary response 88	c7XeqIK5TrfK7e5VKE	ILMN_1738523
ANXA6	291.8	238.1	296.5	0	-0.3	0.3	annexin A6	EU1P0UVN1NSlmcix6E	ILMN_2326591
PPM1H	171	159.2	198.2	0.2	-0.1	0.3	protein phosphatase, Mg2+/Mn2+ dependent, 1H	9.eiFSopU66I0.sKDo	ILMN_1713846
NSL1	1091.5	853.9	1062.8	0	-0.4	0.3	NSL1, MIND kinetochore complex component, homolog (S. cerevisiae)	We18LlNB3SdX7J.7qM	ILMN_1739210
PPT2	200.9	185.1	230.3	0.2	-0.1	0.3	palmitoyl-protein thioesterase 2	6VFEqt19SlHShP.J90	ILMN_1750664
SOX8	225	151.5	188.6	-0.3	-0.6	0.3	SRY (sex determining region Y)-box 8	BKGRXR1Xnl9HX94UJA	ILMN_1789244
ZSWIM4	464.5	448.9	558.5	0.3	0	0.3	zinc finger, SWIM-type containing 4	TiHquTdSJR0RXQXb9c	ILMN_2150654
KDM3B	883.8	884.6	1100.7	0.3	0	0.3	lysine (K)-specific demethylase 3B	Qh1KBT.Rc8Uu9Xqh10	ILMN_1706539
LAMB1	1553.6	1110.4	1381.6	-0.2	-0.5	0.3	laminin, beta 1	cJ0IPJCHoKILW9HXAo	ILMN_2214790
HBP1	678.4	655.3	815.2	0.3	-0.1	0.3	HMG-box transcription factor 1	6K6SSU1vPP1DohclSk	ILMN_1685415
MLLT10	507.4	428.8	533.5	0.1	-0.2	0.3	myeloid/lymphoid or mixed-lineage leukemia (trithorax homolog, Drosophila)	translocated to, 10	oIVJ7DyF1Hux8noIE4	ILMN_2399310
KRIT1	263.8	224.3	278.9	0.1	-0.2	0.3	KRIT1, ankyrin repeat containing	BSIVPcBCpPR3egsk6U	ILMN_1811261
IMPAD1	488.9	379.8	472.4	0	-0.4	0.3	inositol monophosphatase domain containing 1	95TfnP9P9Xugjk6_TU	ILMN_1696311
GPIHBP1	146.7	158.7	197.4	0.4	0.1	0.3	glycosylphosphatidylinositol anchored high density lipoprotein binding protein 1	3SB50TpSF5EFdPlRqA	ILMN_1734076
FBXW7	679.3	659.2	819.8	0.3	0	0.3	F-box and WD repeat domain containing 7, E3 ubiquitin protein ligase	Qr_XT3UIlEHQnge4C4	ILMN_1754279
HSPA7	413.8	346	430.2	0.1	-0.3	0.3	heat shock 70kDa protein 7 (HSP70B)	Nch7fc415X0iOCp_qo	ILMN_3235964
PGLYRP1	110.7	101.4	126.1	0.2	-0.1	0.3	peptidoglycan recognition protein 1	3mxHd1KQUncUXTUg_k	ILMN_1704870
HSPA6	942.9	709	881.6	-0.1	-0.4	0.3	heat shock 70kDa protein 6 (HSP70B')	Wivj4OlfbjC0nuHtKk	ILMN_1806165
RBPMS	383.7	420.9	523.3	0.4	0.1	0.3	RNA binding protein with multiple splicing	6OBBppAliCiBFWJilA	ILMN_1728218
BRK1	1561.1	1341	1666.8	0.1	-0.2	0.3	BRICK1, SCAR/WAVE actin-nucleating complex subunit	xlyunxSVC1U7_h.SeE	ILMN_1764500
ISCA1P1	480.6	436.7	542.8	0.2	-0.1	0.3	iron-sulfur cluster assembly 1 homolog (S. cerevisiae) pseudogene 1	NtYFKp7Dpf3zHcgzEA	ILMN_1672024
ADCY9	234.8	190.7	237	0	-0.3	0.3	adenylate cyclase 9	ryfiJVEp3lEVuH01Ec	ILMN_1654287
ZDHHC17	592.4	543.9	675.9	0.2	-0.1	0.3	zinc finger, DHHC-type containing 17	ZdIDrSOtKJSc5JLMU0	ILMN_1697153
SHC2	232	204.6	254.2	0.1	-0.2	0.3	SHC (Src homology 2 domain containing) transforming protein 2	WF4oerkS_3_Kqhnwrk	ILMN_1721087
C11orf58	562.9	558.4	693.8	0.3	0	0.3	chromosome 11 open reading frame 58	Tre_tTul6.XJFTwEw4	ILMN_3249949
POLR2L	533.6	539	669.7	0.3	0	0.3	polymerase (RNA) II (DNA directed) polypeptide L, 7.6kDa	B1dfervfSniSIp17Fc	ILMN_1670037
TFPI	893.8	736.2	914.5	0	-0.3	0.3	tissue factor pathway inhibitor (lipoprotein-associated coagulation inhibitor)	Ea1dOu3R1JISKPu25Q	ILMN_1707124
SNORA10	182.7	158.9	197.3	0.1	-0.2	0.3	small nucleolar RNA, H/ACA box 10	NGrUu7n6bv9KikiAp0	ILMN_2189842
FNTA	2039.8	1863.3	2314	0.2	-0.1	0.3	farnesyltransferase, CAAX box, alpha	WYi619X_XuuwC5NESs	ILMN_1721704
IL17RA	236.4	224.2	278.3	0.2	-0.1	0.3	interleukin 17 receptor A	HSqDURJWdUonDrIm18	ILMN_1728724
TOP2B	1678	1591.8	1976.5	0.2	-0.1	0.3	topoisomerase (DNA) II beta 180kDa	KIfVx4lF93lGBa2pyg	ILMN_1777663
NA	156.1	163.8	203.4	0.4	0.1	0.3	NA	roeTX2YRdYoXqHUu4Y	ILMN_3227226
SH3BGRL2	1514	1545.3	1918.7	0.3	0	0.3	SH3 domain binding glutamic acid-rich protein like 2	6V7eMioFXseB.u_FMk	ILMN_1762764
DZIP1L	208.4	193.1	239.7	0.2	-0.1	0.3	DAZ interacting protein 1-like	xSIEq7zqiTOIpTc1SU	ILMN_2078466
PHF3	1848.9	1683.3	2089.8	0.2	-0.1	0.3	PHD finger protein 3	Eud7FLnTTV99MUGtXI	ILMN_1798164
ZNF385B	109	102.4	127.1	0.2	-0.1	0.3	zinc finger protein 385B	o_3972eDM_StOdU5VU	ILMN_1657087
ANGPTL2	4429.4	4228.2	5249	0.2	-0.1	0.3	angiopoietin-like 2	EbqUp7uI76O.rHtTt4	ILMN_1772612
KCNIP3	196.9	175.9	218.3	0.1	-0.2	0.3	Kv channel interacting protein 3, calsenilin	NX6UaXqKuvXvdJNRww	ILMN_1744403
TBCK	704.9	560.1	695.1	0	-0.3	0.3	TBC1 domain containing kinase	lpNJFBJEvfTNRlHdIQ	ILMN_1769601
UBE2D3	2356.7	2264.1	2809.6	0.3	-0.1	0.3	ubiquitin-conjugating enzyme E2D 3	u5zuNQFSOFVy5SI_Ro	ILMN_2320853
CXXC4	119.6	123	152.6	0.4	0	0.3	CXXC finger protein 4	KigCu6rebleQinTQe4	ILMN_1763657
ERRFI1	1686.1	1925.7	2389.2	0.5	0.2	0.3	ERBB receptor feedback inhibitor 1	Nnunn0fI5LiETL671g	ILMN_1665510
ST8SIA4	170.8	148.9	184.8	0.1	-0.2	0.3	ST8 alpha-N-acetyl-neuraminide alpha-2,8-sialyltransferase 4	uSreR7gdV6IwsLUfyA	ILMN_1756937
SYT7	394.5	279.5	346.7	-0.2	-0.5	0.3	synaptotagmin VII	9VSq6o_ulHv7O9_LkI	ILMN_2380938
DPRX	119.5	111.8	138.7	0.2	-0.1	0.3	divergent-paired related homeobox	TZ1CfU96d15e9NwUC0	ILMN_1653158
ANKRD37	337.1	275.3	341.5	0	-0.3	0.3	ankyrin repeat domain 37	loJei5cJefslLjlQPg	ILMN_1756417
MOB4	671.2	626.6	777	0.2	-0.1	0.3	MOB family member 4, phocein	3p.gR5U0nEtPHvVQVE	ILMN_1733356
S100A13	2595.5	1952.8	2421.5	-0.1	-0.4	0.3	S100 calcium binding protein A13	fCF4I0oILAll6eI6ro	ILMN_2407168
TFPI	198.1	173.9	215.7	0.1	-0.2	0.3	tissue factor pathway inhibitor (lipoprotein-associated coagulation inhibitor)	Zr6CDmnTPxQt.eBl94	ILMN_1701032
DDX5	7280.4	6324.4	7841	0.1	-0.2	0.3	DEAD (Asp-Glu-Ala-Asp) box helicase 5	upM5M15x5J5Fzj681A	ILMN_1805344
ANKRD20A11P	396.4	339.3	420.7	0.1	-0.2	0.3	ankyrin repeat domain 20 family, member A11, pseudogene	BtVCAu0iX8boX1ToAo	ILMN_1793572
NA	136.7	143.5	177.9	0.4	0.1	0.3	NA	H5KoK6SQOkSAVF4USE	ILMN_1851020
STOM	7179.4	6699.6	8304.9	0.2	-0.1	0.3	stomatin	c0fqKhkyCidygRLlLk	ILMN_1766657
EPHA4	341.3	318.5	394.8	0.2	-0.1	0.3	EPH receptor A4	KWeRQNCyfRfuzkpVC8	ILMN_1672022
NKX3-1	120	111.6	138.3	0.2	-0.1	0.3	NK3 homeobox 1	KU35.VT6By08FTd4Ho	ILMN_1667162
KIAA1244	146.4	134.2	166.2	0.2	-0.1	0.3	KIAA1244	iuLHUS.HqoAp9LAkik	ILMN_1813100
NA	179.7	165.9	205.6	0.2	-0.1	0.3	NA	ZmHr5L1PXUno.AVHX0	ILMN_3267670
CEP152	159.7	151.9	188.2	0.2	-0.1	0.3	centrosomal protein 152kDa	xolKAjS7g_6EVN20wo	ILMN_2199676
KL	310.6	256.9	318.2	0	-0.3	0.3	klotho	T1FEoOzRB8FvVv7yHI	ILMN_2352077
NA	122.5	130.3	161.4	0.4	0.1	0.3	NA	NcgWfp113UV0NDpITQ	ILMN_1887618
SBDSP1	438.6	487.5	603.8	0.5	0.2	0.3	Shwachman-Bodian-Diamond syndrome pseudogene 1	unEgEK22npomn6ACF8	ILMN_2159384
WDR44	181.6	175.5	217.4	0.3	0	0.3	WD repeat domain 44	9S6d.6XfHKqjLfv3J8	ILMN_1704621
SEC24B	457	428.3	530.4	0.2	-0.1	0.3	SEC24 family, member B (S. cerevisiae)	r3ofgd6QiOUApPrFu8	ILMN_2334303
PELO	1209	1114.5	1380.1	0.2	-0.1	0.3	pelota homolog (Drosophila)	QWfV71YH94UIq49S94	ILMN_1770811
MGEA5	5750.3	5089.5	6301.9	0.1	-0.2	0.3	meningioma expressed antigen 5 (hyaluronidase)	BRK4e4BI5V635.TR3I	ILMN_1686750
ACVR1	1098.5	1063.6	1316.8	0.3	0	0.3	activin A receptor, type I	f9L0zkgbPyU8VG4RRY	ILMN_1760490
B3GALNT1	198.1	155.7	192.8	0	-0.3	0.3	beta-1,3-N-acetylgalactosaminyltransferase 1 (globoside blood group)	KecMsrQKokdflV716s	ILMN_1787595
SP3	440.4	395.5	489.7	0.2	-0.2	0.3	Sp3 transcription factor	KkuP.NQ379QAU7dUqU	ILMN_1756942
CXCR4	121.7	115.3	142.8	0.2	-0.1	0.3	chemokine (C-X-C motif) receptor 4	ryQLhlipeLnUslFk3o	ILMN_1801584
NA	177.3	167.1	206.9	0.2	-0.1	0.3	NA	NlRJpNdKuqlCNeH9jQ	ILMN_3285753
BTBD3	426.1	388.9	481.4	0.2	-0.1	0.3	BTB (POZ) domain containing 3	ip6S3_2_9PeqMCqByk	ILMN_2334350
TOR1AIP1	990.1	899.6	1113.5	0.2	-0.1	0.3	torsin A interacting protein 1	0V.iL1ELrLIuvwbf10	ILMN_2141941
PDK3	1028	908.4	1124.4	0.1	-0.2	0.3	pyruvate dehydrogenase kinase, isozyme 3	6VaC_SJDe67e0yVBy0	ILMN_1827736
SORBS2	485.4	476.9	590.3	0.3	0	0.3	sorbin and SH3 domain containing 2	9Tb4slxfj97QvTBSfQ	ILMN_2407879
RBM23	1079.1	872.4	1079.7	0	-0.3	0.3	RNA binding motif protein 23	ZSiu4i43te4pPyqf0o	ILMN_2363106
C7orf63	419.8	419.2	518.8	0.3	0	0.3	chromosome 7 open reading frame 63	ZnfAAeVPYool_SKuAk	ILMN_1790315
MALT1	435.9	338.3	418.6	-0.1	-0.4	0.3	mucosa associated lymphoid tissue lymphoma translocation gene 1	u1Xwj6ggoQo70dpHH0	ILMN_1730986
NNT	805.6	715.5	885.3	0.1	-0.2	0.3	nicotinamide nucleotide transhydrogenase	ZgH.OB94ntV_Q9BZL8	ILMN_1806634
BCLAF1	1962.5	1657.8	2051.1	0.1	-0.2	0.3	BCL2-associated transcription factor 1	cIKU4d.K7s7sX9JNco	ILMN_1775192
NOTCH2	380.9	386.5	478.1	0.3	0	0.3	notch 2	3JTJ64QEjr50qEK5fU	ILMN_2405297
TCEAL1	158.3	150.6	186.3	0.2	-0.1	0.3	transcription elongation factor A (SII)-like 1	EAOCCJZImZUIWOKIpc	ILMN_2398408
HSD11B1	261.9	331.3	409.9	0.6	0.3	0.3	hydroxysteroid (11-beta) dehydrogenase 1	QpFOghOF9kiQ.vlQko	ILMN_2389506
NA	120.9	108	133.6	0.1	-0.2	0.3	NA	Z95O_JsuxRs3S8rUu4	ILMN_1748434
PGRMC1	2680.2	2709.3	3350.2	0.3	0	0.3	progesterone receptor membrane component 1	0rv53XCJfTkRV4FGKA	ILMN_1684771
MORC3	152.7	140.3	173.5	0.2	-0.1	0.3	MORC family CW-type zinc finger 3	EdY3fYvBsoQeenOPuU	ILMN_1783702
FCHO2	396.9	312.3	386.1	0	-0.3	0.3	FCH domain only 2	iiFLI.0OoDsXJCevfk	ILMN_1670322
PTEN	733.2	658.3	813.9	0.2	-0.2	0.3	phosphatase and tensin homolog	cw3oT2KD6We0efvv5k	ILMN_1701134
NUDT15	422.3	349.5	432	0	-0.3	0.3	nudix (nucleoside diphosphate linked moiety X)-type motif 15	3zgiPbciS6_0C7reqo	ILMN_1751403
PRPF4B	253.8	220.4	272.4	0.1	-0.2	0.3	PRP4 pre-mRNA processing factor 4 homolog B (yeast)	lQuPtIfip0yC7ysad0	ILMN_1736021
UBP1	1489.4	1108.3	1369.9	-0.1	-0.4	0.3	upstream binding protein 1 (LBP-1a)	BX_f27hRO.3sUtHqgI	ILMN_1784410
HOXB6	230.9	205	253.3	0.1	-0.2	0.3	homeobox B6	67bd1RVdVAlHoKJExw	ILMN_1768101
GPN3	576.4	525.2	649.1	0.2	-0.1	0.3	GPN-loop GTPase 3	HpJXi5Tjd3ID1kLQTQ	ILMN_3239426
CNTRL	330.5	302	373.2	0.2	-0.1	0.3	centriolin	WSbTRUt7dJ6LfV0SKE	ILMN_1758778
PNISR	884.3	821	1014.6	0.2	-0.1	0.3	PNN-interacting serine/arginine-rich protein	TSnePcugokveLdSgsk	ILMN_2161357
CD151	139.4	137.3	169.6	0.3	0	0.3	CD151 molecule (Raph blood group)	iIteqJ97UXteSKLb9Q	ILMN_1661589
GRAP	587.9	479.4	592.3	0	-0.3	0.3	GRB2-related adaptor protein	NnpUIV8gV4uekDdHnU	ILMN_2264011
ELMO1	848.9	755.4	933.3	0.1	-0.2	0.3	engulfment and cell motility 1	xJv67xfdeorXnkHQvU	ILMN_1784320
HOXD3	292	208.2	257.2	-0.2	-0.5	0.3	homeobox D3	xKW6qUT9F18tVet4HI	ILMN_1798076
NA	200.8	187.7	231.7	0.2	-0.1	0.3	NA	Hn_vpLmulfgGCjl0cE	ILMN_3215759
POSTN	498.5	558.4	689.4	0.5	0.2	0.3	periostin, osteoblast specific factor	00DYIvuB7zVPgCFiX4	ILMN_2196328
[truncated: 45,317 more rows]

## Sheet: P2
Gene	ENSEMBL_ID	logCPM	PValue	FDR	FC	Description
ATF5	ENSG00000169136	6.96108	4.03869e-86	1.92892e-81	9.10146	activating transcription factor 5 [Source:HGNC Symbol;Acc:HGNC:790]
UNC5B	ENSG00000107731	6.22534	3.29336e-83	7.86471e-79	13.6807	unc-5 netrin receptor B [Source:HGNC Symbol;Acc:HGNC:12568]
TRIB3	ENSG00000101255	5.81287	6.30319e-79	1.00349e-74	13.1395	tribbles pseudokinase 3 [Source:HGNC Symbol;Acc:HGNC:16228]
hsa-mir-6723	ENSG00000237973	6.43083	9.80213e-63	1.1704e-58	7.81772	MT-CO1 pseudogene 12 [Source:HGNC Symbol;Acc:HGNC:52014]
GARS	ENSG00000106105	6.07674	6.39465e-58	6.1083e-54	5.94692	glycyl-tRNA synthetase [Source:HGNC Symbol;Acc:HGNC:4162]
PEG10	ENSG00000242265	6.42828	9.1001e-52	7.24383e-48	6.31575	paternally expressed 10 [Source:HGNC Symbol;Acc:HGNC:14005]
NANOS1	ENSG00000188613	5.59324	4.84522e-50	3.3059e-46	6.94431	nanos homolog 1 (Drosophila) [Source:HGNC Symbol;Acc:HGNC:23044]
MSC	ENSG00000178860	5.12939	7.8866e-49	4.7084e-45	13.882	musculin [Source:HGNC Symbol;Acc:HGNC:7321]
HSPA5	ENSG00000044574	8.38467	2.61336e-48	1.38685e-44	6.11	heat shock protein family A (Hsp70) member 5 [Source:HGNC Symbol;Acc:HGNC:5238]
ADCY1	ENSG00000164742	5.73181	6.33046e-46	3.02349e-42	7.90174	adenylate cyclase 1 (brain) [Source:HGNC Symbol;Acc:HGNC:232]
CLGN	ENSG00000153132	3.30404	1.73614e-43	7.53815e-40	13.492	calmegin [Source:HGNC Symbol;Acc:HGNC:2060]
PSAT1	ENSG00000135069	4.48135	1.08463e-42	4.3169e-39	9.97118	phosphoserine aminotransferase 1 [Source:HGNC Symbol;Acc:HGNC:19129]
PLIN2	ENSG00000147872	7.9961	9.30626e-39	3.41905e-35	4.48989	perilipin 2 [Source:HGNC Symbol;Acc:HGNC:248]
AKR1B1	ENSG00000085662	5.79135	6.55797e-38	2.23725e-34	4.83855	aldo-keto reductase family 1, member B1 (aldose reductase) [Source:HGNC Symbol;Acc:HGNC:381]
KCNG1	ENSG00000026559	2.57481	1.1801e-35	3.75752e-32	38.359	potassium channel, voltage gated modifier subfamily G, member 1 [Source:HGNC Symbol;Acc:HGNC:6248]
UCHL1	ENSG00000154277	4.91677	2.34153e-35	6.98962e-32	6.65411	ubiquitin C-terminal hydrolase L1 [Source:HGNC Symbol;Acc:HGNC:12513]
FTL	ENSG00000087086	10.8191	3.05605e-35	8.58588e-32	5.23896	ferritin, light polypeptide [Source:HGNC Symbol;Acc:HGNC:3999]
TENM4	ENSG00000149256	6.3528	3.67733e-35	9.75738e-32	7.56619	teneurin transmembrane protein 4 [Source:HGNC Symbol;Acc:HGNC:29945]
NUPR1	ENSG00000176046	7.45798	2.86831e-32	7.21018e-29	3.89122	nuclear protein 1, transcriptional regulator [Source:HGNC Symbol;Acc:HGNC:29990]
NQO1	ENSG00000181019	5.87056	4.793e-32	1.14459e-28	5.02884	NAD(P)H dehydrogenase, quinone 1 [Source:HGNC Symbol;Acc:HGNC:2874]
XPOT	ENSG00000184575	6.2156	1.86873e-31	4.25011e-28	4.07193	exportin, tRNA [Source:HGNC Symbol;Acc:HGNC:12826]
NPAS2	ENSG00000170485	5.26142	3.40264e-31	7.38699e-28	5.41355	neuronal PAS domain protein 2 [Source:HGNC Symbol;Acc:HGNC:7895]
Metazoa_SRP	ENSG00000266037	3.05825	4.91967e-31	1.0216e-27	12.1191	NA
SLC38A1	ENSG00000111371	4.75373	1.19669e-30	2.38146e-27	5.00026	solute carrier family 38 member 1 [Source:HGNC Symbol;Acc:HGNC:13447]
C5orf45	ENSG00000161010	7.99911	2.00043e-30	3.82171e-27	3.41964	chromosome 5 open reading frame 45 [Source:HGNC Symbol;Acc:HGNC:30817]
DDIT3	ENSG00000175197	4.2635	5.90503e-30	1.08473e-26	6.61248	DNA damage inducible transcript 3 [Source:HGNC Symbol;Acc:HGNC:2726]
FLNC	ENSG00000128591	5.39634	8.31668e-29	1.47116e-25	5.2289	filamin C [Source:HGNC Symbol;Acc:HGNC:3756]
NXPH4	ENSG00000182379	3.54772	1.9331e-28	3.29738e-25	8.86914	neurexophilin 4 [Source:HGNC Symbol;Acc:HGNC:8078]
GPC1	ENSG00000063660	5.01615	2.45125e-28	4.03704e-25	6.44872	glypican 1 [Source:HGNC Symbol;Acc:HGNC:4449]
PCDHAC1	ENSG00000248383	3.05606	5.2448e-28	8.3499e-25	9.53931	protocadherin alpha subfamily C, 1 [Source:HGNC Symbol;Acc:HGNC:8676]
FTH1	ENSG00000167996	10.0097	1.6699e-27	2.57277e-24	4.43793	ferritin, heavy polypeptide 1 [Source:HGNC Symbol;Acc:HGNC:3976]
NAP1L4	ENSG00000205531	5.4406	2.12273e-27	3.16824e-24	4.4383	nucleosome assembly protein 1-like 4 [Source:HGNC Symbol;Acc:HGNC:7640]
IL20RB	ENSG00000174564	3.54893	7.38657e-27	1.06906e-23	6.0933	interleukin 20 receptor subunit beta [Source:HGNC Symbol;Acc:HGNC:6004]
HSPA9	ENSG00000113013	7.48082	5.60163e-26	7.8688e-23	3.81896	heat shock protein family A (Hsp70) member 9 [Source:HGNC Symbol;Acc:HGNC:5244]
RP11-383H13.1	ENSG00000235531	4.17087	7.66714e-26	1.04626e-22	5.36742	MSC antisense RNA 1 [Source:HGNC Symbol;Acc:HGNC:48724]
LONP1	ENSG00000196365	5.36864	8.20079e-26	1.08799e-22	4.17019	lon peptidase 1, mitochondrial [Source:HGNC Symbol;Acc:HGNC:9479]
CD14	ENSG00000170458	5.00285	1.22044e-25	1.57539e-22	5.82357	CD14 molecule [Source:HGNC Symbol;Acc:HGNC:1628]
BCYRN1	ENSG00000236824	7.00459	1.39679e-25	1.75558e-22	5.00352	brain cytoplasmic RNA 1 [Source:HGNC Symbol;Acc:HGNC:1022]
FAM129A	ENSG00000135842	6.7309	2.97161e-24	3.54817e-21	3.84484	family with sequence similarity 129 member A [Source:HGNC Symbol;Acc:HGNC:16784]
CSTB	ENSG00000160213	7.25152	2.95321e-24	3.54817e-21	4.14112	cystatin B [Source:HGNC Symbol;Acc:HGNC:2482]
AFF3	ENSG00000144218	5.74305	5.07576e-24	5.91277e-21	3.20822	AF4/FMR2 family member 3 [Source:HGNC Symbol;Acc:HGNC:6473]
RAB32	ENSG00000118508	3.13999	5.80758e-24	6.60418e-21	5.83497	RAB32, member RAS oncogene family [Source:HGNC Symbol;Acc:HGNC:9772]
GDF15	ENSG00000130513	2.69019	6.79713e-24	7.54971e-21	13.7393	growth differentiation factor 15 [Source:HGNC Symbol;Acc:HGNC:30142]
ALPL	ENSG00000162551	4.05834	9.74423e-24	1.05771e-20	6.18886	alkaline phosphatase, liver/bone/kidney [Source:HGNC Symbol;Acc:HGNC:438]
ARHGEF2	ENSG00000116584	6.406	3.17556e-23	3.3704e-20	3.18647	Rho/Rac guanine nucleotide exchange factor 2 [Source:HGNC Symbol;Acc:HGNC:682]
PEA15	ENSG00000162734	8.37021	3.28963e-23	3.41557e-20	3.58443	phosphoprotein enriched in astrocytes 15 [Source:HGNC Symbol;Acc:HGNC:8822]
MECR	ENSG00000116353	4.23275	7.81662e-23	7.94318e-20	4.62208	mitochondrial trans-2-enoyl-CoA reductase [Source:HGNC Symbol;Acc:HGNC:19691]
SLC7A1	ENSG00000139514	4.95384	9.68487e-23	9.63664e-20	5.7561	solute carrier family 7 (cationic amino acid transporter, y+ system), member 1 [Source:HGNC Symbol;Acc:HGNC:11057]
MXRA7	ENSG00000182534	7.47843	1.06355e-22	1.03665e-19	3.26204	matrix-remodelling associated 7 [Source:HGNC Symbol;Acc:HGNC:7541]
SLC2A5	ENSG00000142583	5.12599	2.18211e-22	2.04352e-19	4.79376	solute carrier family 2 (facilitated glucose/fructose transporter), member 5 [Source:HGNC Symbol;Acc:HGNC:11010]
CCPG1	ENSG00000260916	6.78279	2.14661e-22	2.04352e-19	2.99978	cell cycle progression 1 [Source:HGNC Symbol;Acc:HGNC:24227]
NR1D1	ENSG00000126368	6.71469	3.59462e-22	3.30159e-19	3.93013	nuclear receptor subfamily 1 group D member 1 [Source:HGNC Symbol;Acc:HGNC:7962]
OSGIN1	ENSG00000140961	3.55235	3.8539e-22	3.47294e-19	7.34985	oxidative stress induced growth inhibitor 1 [Source:HGNC Symbol;Acc:HGNC:30093]
SQSTM1	ENSG00000161011	5.91341	6.51802e-22	5.76495e-19	3.65799	sequestosome 1 [Source:HGNC Symbol;Acc:HGNC:11280]
FGF1	ENSG00000113578	4.91831	7.37696e-22	6.40601e-19	4.41901	fibroblast growth factor 1 (acidic) [Source:HGNC Symbol;Acc:HGNC:3665]
NHLH1	ENSG00000171786	3.41986	7.57512e-22	6.46063e-19	9.91363	nescient helix-loop-helix 1 [Source:HGNC Symbol;Acc:HGNC:7817]
PCDHAC2	ENSG00000243232	3.49714	9.08483e-21	7.61229e-18	12.2504	protocadherin alpha subfamily C, 2 [Source:HGNC Symbol;Acc:HGNC:8677]
SHMT2	ENSG00000182199	4.89231	1.01159e-20	8.3301e-18	4.55913	serine hydroxymethyltransferase 2 (mitochondrial) [Source:HGNC Symbol;Acc:HGNC:10852]
FAM171B	ENSG00000144369	3.82403	1.03759e-20	8.39938e-18	4.63916	family with sequence similarity 171 member B [Source:HGNC Symbol;Acc:HGNC:29412]
CPA3	ENSG00000163751	3.73535	1.53307e-20	1.22035e-17	4.81185	carboxypeptidase A3 [Source:HGNC Symbol;Acc:HGNC:2298]
C19orf80	ENSG00000130173	3.97097	1.6293e-20	1.27569e-17	7.23035	angiopoietin like 8 [Source:HGNC Symbol;Acc:HGNC:24933]
CADM3	ENSG00000162706	5.54267	1.67715e-20	1.29198e-17	4.45988	cell adhesion molecule 3 [Source:HGNC Symbol;Acc:HGNC:17601]
TXN	ENSG00000136810	4.64156	2.60205e-20	1.97264e-17	3.4388	thioredoxin [Source:HGNC Symbol;Acc:HGNC:12435]
IGKC	ENSG00000211592	3.01807	5.79979e-20	4.32818e-17	7.85139	immunoglobulin kappa constant [Source:HGNC Symbol;Acc:HGNC:5716]
ABCC1	ENSG00000103222	5.52988	1.35248e-19	9.93781e-17	3.85984	ATP binding cassette subfamily C member 1 [Source:HGNC Symbol;Acc:HGNC:51]
FADS3	ENSG00000221968	6.38233	2.02034e-19	1.46202e-16	3.58355	fatty acid desaturase 3 [Source:HGNC Symbol;Acc:HGNC:3576]
PLEKHO2	ENSG00000241839	4.237	2.36941e-19	1.68904e-16	3.62837	pleckstrin homology domain containing O2 [Source:HGNC Symbol;Acc:HGNC:30026]
CSTA	ENSG00000121552	4.44412	3.63588e-19	2.55373e-16	4.75121	cystatin A [Source:HGNC Symbol;Acc:HGNC:2481]
BMPER	ENSG00000164619	5.17834	4.43238e-19	3.06804e-16	4.63793	BMP binding endothelial regulator [Source:HGNC Symbol;Acc:HGNC:24154]
OAF	ENSG00000184232	6.09346	6.35831e-19	4.33828e-16	3.89692	out at first homolog [Source:HGNC Symbol;Acc:HGNC:28752]
RHBDD2	ENSG00000005486	5.26791	6.91835e-19	4.65391e-16	4.38405	rhomboid domain containing 2 [Source:HGNC Symbol;Acc:HGNC:23082]
DLGAP4	ENSG00000080845	6.43879	8.03605e-19	5.33069e-16	3.93509	discs, large (Drosophila) homolog-associated protein 4 [Source:HGNC Symbol;Acc:HGNC:24476]
C7orf50	ENSG00000146540	3.78236	2.90282e-18	1.8992e-15	4.25656	chromosome 7 open reading frame 50 [Source:HGNC Symbol;Acc:HGNC:22421]
MYO5A	ENSG00000197535	6.88199	5.81618e-18	3.75387e-15	2.63698	myosin VA [Source:HGNC Symbol;Acc:HGNC:7602]
CES1	ENSG00000198848	5.91238	6.97897e-18	4.4443e-15	5.50477	carboxylesterase 1 [Source:HGNC Symbol;Acc:HGNC:1863]
TCEA1	ENSG00000187735	5.44113	7.58232e-18	4.76499e-15	3.8788	transcription elongation factor A (SII), 1 [Source:HGNC Symbol;Acc:HGNC:11612]
F13A1	ENSG00000124491	5.51821	1.1238e-17	6.97062e-15	3.8037	coagulation factor XIII, A1 polypeptide [Source:HGNC Symbol;Acc:HGNC:3531]
AARS	ENSG00000090861	6.60752	1.52681e-17	9.34899e-15	3.26375	alanyl-tRNA synthetase [Source:HGNC Symbol;Acc:HGNC:20]
WARS	ENSG00000140105	6.02625	1.73501e-17	1.04893e-14	3.53686	tryptophanyl-tRNA synthetase [Source:HGNC Symbol;Acc:HGNC:12729]
NSMAF	ENSG00000035681	5.01851	2.37528e-17	1.41807e-14	3.41102	neutral sphingomyelinase activation associated factor [Source:HGNC Symbol;Acc:HGNC:8017]
STK40	ENSG00000196182	5.76548	2.65574e-17	1.54684e-14	3.64725	serine/threonine kinase 40 [Source:HGNC Symbol;Acc:HGNC:21373]
ERICH2	ENSG00000204334	1.78538	2.64205e-17	1.54684e-14	14.1874	glutamate rich 2 [Source:HGNC Symbol;Acc:HGNC:44395]
DOK5	ENSG00000101134	3.31625	3.38507e-17	1.94788e-14	5.59322	docking protein 5 [Source:HGNC Symbol;Acc:HGNC:16173]
GLIS2	ENSG00000126603	4.61875	3.60572e-17	2.05015e-14	4.57336	GLIS family zinc finger 2 [Source:HGNC Symbol;Acc:HGNC:29450]
C1QB	ENSG00000173369	4.14	3.69388e-17	2.07557e-14	6.54018	complement component 1, q subcomponent, B chain [Source:HGNC Symbol;Acc:HGNC:1242]
SESN2	ENSG00000130766	3.68392	3.96594e-17	2.20253e-14	4.15402	sestrin 2 [Source:HGNC Symbol;Acc:HGNC:20746]
HMGCS1	ENSG00000112972	4.54929	4.13696e-17	2.26104e-14	3.27913	3-hydroxy-3-methylglutaryl-CoA synthase 1 [Source:HGNC Symbol;Acc:HGNC:5007]
CTSD	ENSG00000117984	7.09196	4.16598e-17	2.26104e-14	3.52603	cathepsin D [Source:HGNC Symbol;Acc:HGNC:2529]
APOC1	ENSG00000130208	4.59889	4.37314e-17	2.3468e-14	5.57111	apolipoprotein C-I [Source:HGNC Symbol;Acc:HGNC:607]
HLCS	ENSG00000159267	5.41805	4.60649e-17	2.44456e-14	2.94563	holocarboxylase synthetase (biotin-(proprionyl-CoA-carboxylase (ATP-hydrolysing)) ligase) [Source:HGNC Symbol;Acc:HGNC:4976]
SNX10	ENSG00000086300	3.35227	5.21427e-17	2.73669e-14	4.71295	sorting nexin 10 [Source:HGNC Symbol;Acc:HGNC:14974]
MNF1	ENSG00000137288	2.80091	6.69355e-17	3.4749e-14	5.86054	ubiquinol-cytochrome c reductase complex assembly factor 2 [Source:HGNC Symbol;Acc:HGNC:21237]
IP6K3	ENSG00000161896	2.47987	7.00877e-17	3.58645e-14	7.34823	inositol hexakisphosphate kinase 3 [Source:HGNC Symbol;Acc:HGNC:17269]
SERINC2	ENSG00000168528	4.10823	7.0586e-17	3.58645e-14	5.28823	serine incorporator 2 [Source:HGNC Symbol;Acc:HGNC:23231]
SYNM	ENSG00000182253	6.25675	8.88626e-17	4.46754e-14	3.41788	synemin [Source:HGNC Symbol;Acc:HGNC:24466]
CHST2	ENSG00000175040	3.5363	9.45247e-17	4.7027e-14	5.2302	carbohydrate (N-acetylglucosamine-6-O) sulfotransferase 2 [Source:HGNC Symbol;Acc:HGNC:1970]
IARS	ENSG00000196305	6.22527	9.56028e-17	4.7073e-14	3.2107	isoleucyl-tRNA synthetase [Source:HGNC Symbol;Acc:HGNC:5330]
SCRN1	ENSG00000136193	6.12785	1.1763e-16	5.73277e-14	3.54061	secernin 1 [Source:HGNC Symbol;Acc:HGNC:22192]
AKR1C2	ENSG00000151632	7.01139	1.26161e-16	6.08643e-14	3.42193	aldo-keto reductase family 1, member C2 [Source:HGNC Symbol;Acc:HGNC:385]
LCP1	ENSG00000136167	5.61209	1.43892e-16	6.87243e-14	3.79502	lymphocyte cytosolic protein 1 (L-plastin) [Source:HGNC Symbol;Acc:HGNC:6528]
BHLHE41	ENSG00000123095	6.0102	1.49892e-16	7.08812e-14	2.601	basic helix-loop-helix family member e41 [Source:HGNC Symbol;Acc:HGNC:16617]
RNF187	ENSG00000168159	4.77402	1.59395e-16	7.46357e-14	3.45476	ring finger protein 187 [Source:HGNC Symbol;Acc:HGNC:27146]
TGFB2	ENSG00000092969	4.06038	1.82465e-16	8.46088e-14	3.87306	transforming growth factor beta 2 [Source:HGNC Symbol;Acc:HGNC:11768]
MAPK8IP2	ENSG00000008735	3.66037	1.96363e-16	9.0178e-14	4.73077	mitogen-activated protein kinase 8 interacting protein 2 [Source:HGNC Symbol;Acc:HGNC:6883]
KIAA0930	ENSG00000100364	5.22834	2.42236e-16	1.10185e-13	3.28522	KIAA0930 [Source:HGNC Symbol;Acc:HGNC:1314]
TXNDC12	ENSG00000117862	5.27317	3.00674e-16	1.35476e-13	3.14718	thioredoxin domain containing 12 (endoplasmic reticulum) [Source:HGNC Symbol;Acc:HGNC:24626]
C2orf18	ENSG00000213699	5.4411	3.64617e-16	1.62752e-13	2.87106	solute carrier family 35 member F6 [Source:HGNC Symbol;Acc:HGNC:26055]
C9orf69	ENSG00000238227	3.51099	4.06165e-16	1.79619e-13	4.67973	chromosome 9 open reading frame 69 [Source:HGNC Symbol;Acc:HGNC:31009]
SEPHS2	ENSG00000179918	4.93132	4.12212e-16	1.80621e-13	2.74028	selenophosphate synthetase 2 [Source:HGNC Symbol;Acc:HGNC:19686]
BCAP29	ENSG00000075790	5.74249	6.2149e-16	2.69845e-13	2.62041	B-cell receptor-associated protein 29 [Source:HGNC Symbol;Acc:HGNC:24131]
C6orf48	ENSG00000204387	6.10476	6.33361e-16	2.72522e-13	3.44827	chromosome 6 open reading frame 48 [Source:HGNC Symbol;Acc:HGNC:19078]
ZNF117	ENSG00000152926	6.57555	1.30745e-15	5.57545e-13	3.28435	zinc finger protein 117 [Source:HGNC Symbol;Acc:HGNC:12897]
CYP4B1	ENSG00000142973	4.9797	1.4088e-15	5.95447e-13	-7.12246	cytochrome P450 family 4 subfamily B member 1 [Source:HGNC Symbol;Acc:HGNC:2644]
SLC1A4	ENSG00000115902	3.77201	1.50005e-15	6.28455e-13	3.32597	solute carrier family 1 (glutamate/neutral amino acid transporter), member 4 [Source:HGNC Symbol;Acc:HGNC:10942]
SLC48A1	ENSG00000211584	6.31931	2.1352e-15	8.86778e-13	3.11094	solute carrier family 48 (heme transporter), member 1 [Source:HGNC Symbol;Acc:HGNC:26035]
CITED1	ENSG00000125931	2.04285	2.19846e-15	9.05176e-13	11.0738	Cbp/p300-interacting transactivator, with Glu/Asp rich carboxy-terminal domain, 1 [Source:HGNC Symbol;Acc:HGNC:1986]
MCOLN3	ENSG00000055732	4.57261	2.29241e-15	9.28686e-13	-5.1085	mucolipin 3 [Source:HGNC Symbol;Acc:HGNC:13358]
RP11-6O2.4	ENSG00000261054	5.56055	2.29444e-15	9.28686e-13	3.21041
RET	ENSG00000165731	5.21463	2.7187e-15	1.09116e-12	4.0756	ret proto-oncogene [Source:HGNC Symbol;Acc:HGNC:9967]
ERV3-1	ENSG00000213462	6.93728	3.30479e-15	1.31533e-12	3.36414	endogenous retrovirus group 3 member 1 [Source:HGNC Symbol;Acc:HGNC:3454]
WSB2	ENSG00000176871	5.16461	3.54081e-15	1.39763e-12	3.08023	WD repeat and SOCS box containing 2 [Source:HGNC Symbol;Acc:HGNC:19222]
SDC3	ENSG00000162512	6.60286	3.79231e-15	1.48463e-12	3.28082	syndecan 3 [Source:HGNC Symbol;Acc:HGNC:10660]
SLC25A39	ENSG00000013306	5.39312	4.86155e-15	1.88774e-12	2.83799	solute carrier family 25 member 39 [Source:HGNC Symbol;Acc:HGNC:24279]
TUB	ENSG00000166402	4.82123	6.98521e-15	2.69049e-12	3.92686	tubby bipartite transcription factor [Source:HGNC Symbol;Acc:HGNC:12406]
PPDPF	ENSG00000125534	6.58844	9.07485e-15	3.46739e-12	3.51453	pancreatic progenitor cell differentiation and proliferation factor [Source:HGNC Symbol;Acc:HGNC:16142]
HIST1H3B	ENSG00000124693	1.59662	1.00271e-14	3.80083e-12	12.8752	NA
PSAP	ENSG00000197746	9.64487	1.07029e-14	4.02504e-12	2.62012	prosaposin [Source:HGNC Symbol;Acc:HGNC:9498]
ABCC3	ENSG00000108846	4.95415	1.22908e-14	4.58609e-12	5.10919	ATP binding cassette subfamily C member 3 [Source:HGNC Symbol;Acc:HGNC:54]
LYZ	ENSG00000090382	3.27403	1.3081e-14	4.84312e-12	4.00929	lysozyme [Source:HGNC Symbol;Acc:HGNC:6740]
ALAS1	ENSG00000023330	4.83131	1.35177e-14	4.96629e-12	3.38128	5'-aminolevulinate synthase 1 [Source:HGNC Symbol;Acc:HGNC:396]
TMEM201	ENSG00000188807	3.89209	1.46899e-14	5.35575e-12	4.60674	transmembrane protein 201 [Source:HGNC Symbol;Acc:HGNC:33719]
RNASE6	ENSG00000169413	2.9113	1.66888e-14	6.03842e-12	5.05842	ribonuclease, RNase A family, k6 [Source:HGNC Symbol;Acc:HGNC:10048]
KLHDC7B	ENSG00000130487	3.87571	1.92392e-14	6.90888e-12	8.62892	kelch domain containing 7B [Source:HGNC Symbol;Acc:HGNC:25145]
APOB	ENSG00000084674	5.71667	2.03027e-14	7.23641e-12	-9.37065	apolipoprotein B [Source:HGNC Symbol;Acc:HGNC:603]
TYROBP	ENSG00000011600	4.81873	2.05039e-14	7.25397e-12	4.39237	TYRO protein tyrosine kinase binding protein [Source:HGNC Symbol;Acc:HGNC:12449]
COL16A1	ENSG00000084636	5.63794	2.84175e-14	9.97978e-12	2.92685	collagen, type XVI, alpha 1 [Source:HGNC Symbol;Acc:HGNC:2193]
WNT3	ENSG00000108379	3.75052	3.43372e-14	1.19706e-11	4.8401	wingless-type MMTV integration site family member 3 [Source:HGNC Symbol;Acc:HGNC:12782]
IL1RN	ENSG00000136689	2.76486	4.11608e-14	1.42455e-11	8.0294	interleukin 1 receptor antagonist [Source:HGNC Symbol;Acc:HGNC:6000]
TMEM176A	ENSG00000002933	4.23408	4.14722e-14	1.425e-11	3.42194	transmembrane protein 176A [Source:HGNC Symbol;Acc:HGNC:24930]
CHCHD10	ENSG00000250479	5.41455	4.27857e-14	1.45964e-11	4.32076	coiled-coil-helix-coiled-coil-helix domain containing 10 [Source:HGNC Symbol;Acc:HGNC:15559]
MEGF9	ENSG00000106780	6.14327	4.64997e-14	1.57509e-11	3.81105	multiple EGF-like-domains 9 [Source:HGNC Symbol;Acc:HGNC:3234]
ENO1	ENSG00000074800	6.21564	5.05011e-14	1.69858e-11	2.91806	enolase 1, (alpha) [Source:HGNC Symbol;Acc:HGNC:3350]
TPST2	ENSG00000128294	4.665	8.61928e-14	2.87878e-11	3.9027	tyrosylprotein sulfotransferase 2 [Source:HGNC Symbol;Acc:HGNC:12021]
EPB41L3	ENSG00000082397	6.71744	9.5894e-14	3.18055e-11	2.86375	erythrocyte membrane protein band 4.1-like 3 [Source:HGNC Symbol;Acc:HGNC:3380]
DUSP14	ENSG00000161326	3.51252	9.94153e-14	3.2746e-11	4.01218	NA
ANXA5	ENSG00000164111	8.54854	1.09118e-13	3.56958e-11	2.77704	annexin A5 [Source:HGNC Symbol;Acc:HGNC:543]
LRRN4CL	ENSG00000177363	3.95772	1.16738e-13	3.79289e-11	4.19469	LRRN4 C-terminal like [Source:HGNC Symbol;Acc:HGNC:33724]
COMT	ENSG00000093010	4.84418	1.49433e-13	4.82234e-11	2.97786	catechol-O-methyltransferase [Source:HGNC Symbol;Acc:HGNC:2228]
GAPDH	ENSG00000111640	8.48267	1.59996e-13	5.12858e-11	3.38573	glyceraldehyde-3-phosphate dehydrogenase [Source:HGNC Symbol;Acc:HGNC:4141]
TUBB2A	ENSG00000137267	4.52176	1.61874e-13	5.15419e-11	3.269	tubulin beta 2A class IIa [Source:HGNC Symbol;Acc:HGNC:12412]
RNASE1	ENSG00000129538	7.158	1.71974e-13	5.43951e-11	3.60019	ribonuclease, RNase A family, 1 (pancreatic) [Source:HGNC Symbol;Acc:HGNC:10044]
ABHD4	ENSG00000100439	5.249	1.77426e-13	5.57501e-11	3.50264	abhydrolase domain containing 4 [Source:HGNC Symbol;Acc:HGNC:20154]
CIDEA	ENSG00000176194	6.10784	2.45811e-13	7.67333e-11	-11.1177	cell death-inducing DFFA-like effector a [Source:HGNC Symbol;Acc:HGNC:1976]
RNF185	ENSG00000138942	5.12348	2.61254e-13	8.10243e-11	2.8796	ring finger protein 185 [Source:HGNC Symbol;Acc:HGNC:26783]
GCLM	ENSG00000023909	4.70339	2.63606e-13	8.12263e-11	2.48868	glutamate-cysteine ligase, modifier subunit [Source:HGNC Symbol;Acc:HGNC:4312]
ODC1	ENSG00000115758	5.62287	3.07385e-13	9.35157e-11	3.38322	ornithine decarboxylase 1 [Source:HGNC Symbol;Acc:HGNC:8109]
TXNRD1	ENSG00000198431	4.78573	3.07405e-13	9.35157e-11	2.81724	thioredoxin reductase 1 [Source:HGNC Symbol;Acc:HGNC:12437]
PGD	ENSG00000142657	6.99821	3.21728e-13	9.72535e-11	3.25098	phosphogluconate dehydrogenase [Source:HGNC Symbol;Acc:HGNC:8891]
PKM	ENSG00000067225	6.47411	3.41917e-13	1.02706e-10	3.07052	pyruvate kinase, muscle [Source:HGNC Symbol;Acc:HGNC:9021]
AKR1C3	ENSG00000196139	5.91845	3.72433e-13	1.11174e-10	2.85253	aldo-keto reductase family 1, member C3 [Source:HGNC Symbol;Acc:HGNC:386]
EDEM1	ENSG00000134109	4.99116	4.5099e-13	1.33787e-10	2.9155	ER degradation enhancer, mannosidase alpha-like 1 [Source:HGNC Symbol;Acc:HGNC:18967]
C1QC	ENSG00000159189	4.51072	4.70263e-13	1.38644e-10	4.15284	complement component 1, q subcomponent, C chain [Source:HGNC Symbol;Acc:HGNC:1245]
GAB2	ENSG00000033327	7.04056	7.30384e-13	2.14011e-10	2.68715	GRB2 associated binding protein 2 [Source:HGNC Symbol;Acc:HGNC:14458]
SRM	ENSG00000116649	5.99872	8.18606e-13	2.38399e-10	3.30818	spermidine synthase [Source:HGNC Symbol;Acc:HGNC:11296]
RP1-193H18.3	ENSG00000267653	3.84943	8.47617e-13	2.45352e-10	-15.0157
DCLK2	ENSG00000170390	3.83244	8.70983e-13	2.50597e-10	3.71257	doublecortin like kinase 2 [Source:HGNC Symbol;Acc:HGNC:19002]
NPTXR	ENSG00000221890	4.57222	9.71603e-13	2.77873e-10	3.16111	neuronal pentraxin receptor [Source:HGNC Symbol;Acc:HGNC:7954]
ALDH1L2	ENSG00000136010	5.4641	9.9273e-13	2.82225e-10	2.46834	aldehyde dehydrogenase 1 family member L2 [Source:HGNC Symbol;Acc:HGNC:26777]
NINJ1	ENSG00000131669	4.17298	1.07825e-12	3.04724e-10	4.27942	ninjurin 1 [Source:HGNC Symbol;Acc:HGNC:7824]
PTPRK	ENSG00000152894	5.60005	1.20902e-12	3.39672e-10	2.66901	protein tyrosine phosphatase, receptor type, K [Source:HGNC Symbol;Acc:HGNC:9674]
SLC7A11	ENSG00000151012	3.3551	1.25258e-12	3.47816e-10	5.03248	solute carrier family 7 (anionic amino acid transporter light chain, xc- system), member 11 [Source:HGNC Symbol;Acc:HGNC:11059]
FCER1G	ENSG00000158869	4.11368	1.24705e-12	3.47816e-10	3.65175	Fc fragment of IgE, high affinity I, receptor for; gamma polypeptide [Source:HGNC Symbol;Acc:HGNC:3611]
MVD	ENSG00000167508	4.36211	1.34907e-12	3.72444e-10	3.06683	mevalonate diphosphate decarboxylase [Source:HGNC Symbol;Acc:HGNC:7529]
HINT1	ENSG00000169567	5.80213	1.41529e-12	3.88482e-10	2.96181	histidine triad nucleotide binding protein 1 [Source:HGNC Symbol;Acc:HGNC:4912]
ASNS	ENSG00000070669	4.22207	1.44944e-12	3.95581e-10	3.2093	asparagine synthetase (glutamine-hydrolyzing) [Source:HGNC Symbol;Acc:HGNC:753]
GM2A	ENSG00000196743	5.94635	1.51446e-12	4.10977e-10	2.68429	GM2 ganglioside activator [Source:HGNC Symbol;Acc:HGNC:4367]
HMGA1	ENSG00000137309	4.47213	1.6536e-12	4.46201e-10	3.57067	high mobility group AT-hook 1 [Source:HGNC Symbol;Acc:HGNC:5010]
STC2	ENSG00000113739	3.43885	1.87953e-12	5.04316e-10	4.51711	stanniocalcin 2 [Source:HGNC Symbol;Acc:HGNC:11374]
NGRN	ENSG00000182768	6.60629	2.21328e-12	5.9055e-10	2.36589	neugrin, neurite outgrowth associated [Source:HGNC Symbol;Acc:HGNC:18077]
OSTM1	ENSG00000081087	4.61857	2.26552e-12	5.98961e-10	2.56	osteopetrosis associated transmembrane protein 1 [Source:HGNC Symbol;Acc:HGNC:21652]
ANXA1	ENSG00000135046	8.81183	2.26988e-12	5.98961e-10	2.91837	annexin A1 [Source:HGNC Symbol;Acc:HGNC:533]
IRAK1	ENSG00000184216	4.6715	2.6171e-12	6.86788e-10	3.26776	interleukin 1 receptor associated kinase 1 [Source:HGNC Symbol;Acc:HGNC:6112]
GNL3	ENSG00000163938	5.28165	2.66239e-12	6.94855e-10	2.6398	guanine nucleotide binding protein-like 3 (nucleolar) [Source:HGNC Symbol;Acc:HGNC:29931]
UROS	ENSG00000188690	4.26845	4.09571e-12	1.06313e-09	3.61526	uroporphyrinogen III synthase [Source:HGNC Symbol;Acc:HGNC:12592]
RIMS3	ENSG00000117016	3.12389	4.28761e-12	1.10692e-09	6.74007	regulating synaptic membrane exocytosis 3 [Source:HGNC Symbol;Acc:HGNC:21292]
CLSTN2	ENSG00000158258	5.69087	4.34426e-12	1.11552e-09	-6.39299	calsyntenin 2 [Source:HGNC Symbol;Acc:HGNC:17448]
ITGAV	ENSG00000138448	5.71556	5.76401e-12	1.47217e-09	3.09281	integrin subunit alpha V [Source:HGNC Symbol;Acc:HGNC:6150]
ZFAND3	ENSG00000156639	5.68949	6.42287e-12	1.63172e-09	2.72277	zinc finger, AN1-type domain 3 [Source:HGNC Symbol;Acc:HGNC:18019]
THEM6	ENSG00000130193	3.50111	6.70432e-12	1.69421e-09	3.56461	thioesterase superfamily member 6 [Source:HGNC Symbol;Acc:HGNC:29656]
OSBPL11	ENSG00000144909	5.07525	7.82625e-12	1.96731e-09	3.20679	oxysterol binding protein like 11 [Source:HGNC Symbol;Acc:HGNC:16397]
BRI3	ENSG00000164713	5.26639	8.32927e-12	2.0828e-09	2.48815	brain protein I3 [Source:HGNC Symbol;Acc:HGNC:1109]
NME1	ENSG00000239672	4.01935	9.02372e-12	2.2447e-09	2.94489	NME/NM23 nucleoside diphosphate kinase 1 [Source:HGNC Symbol;Acc:HGNC:7849]
ME2	ENSG00000082212	5.19723	9.12154e-12	2.25727e-09	2.95826	malic enzyme 2, NAD(+)-dependent, mitochondrial [Source:HGNC Symbol;Acc:HGNC:6984]
GDE1	ENSG00000006007	6.13132	9.35655e-12	2.3035e-09	2.66825	glycerophosphodiester phosphodiesterase 1 [Source:HGNC Symbol;Acc:HGNC:29644]
MSR1	ENSG00000038945	4.04233	1.00299e-11	2.45661e-09	3.24863	macrophage scavenger receptor 1 [Source:HGNC Symbol;Acc:HGNC:7376]
CARS	ENSG00000110619	5.90315	1.08556e-11	2.64528e-09	2.31705	cysteinyl-tRNA synthetase [Source:HGNC Symbol;Acc:HGNC:1493]
POR	ENSG00000127948	4.8426	1.12125e-11	2.71839e-09	2.76496	P450 (cytochrome) oxidoreductase [Source:HGNC Symbol;Acc:HGNC:9208]
RBCK1	ENSG00000125826	5.16391	1.16867e-11	2.81904e-09	2.65211	RanBP-type and C3HC4-type zinc finger containing 1 [Source:HGNC Symbol;Acc:HGNC:15864]
GOT1	ENSG00000120053	3.82129	1.17995e-11	2.83193e-09	3.68668	glutamic-oxaloacetic transaminase 1, soluble [Source:HGNC Symbol;Acc:HGNC:4432]
ADAMTS9-AS2	ENSG00000241684	3.85699	1.31673e-11	3.14441e-09	-4.37149	ADAMTS9 antisense RNA 2 [Source:HGNC Symbol;Acc:HGNC:42435]
LITAF	ENSG00000189067	6.17461	1.54091e-11	3.66146e-09	2.50699	lipopolysaccharide-induced TNF factor [Source:HGNC Symbol;Acc:HGNC:16841]
CTSB	ENSG00000164733	7.05315	1.71168e-11	4.04709e-09	2.39772	cathepsin B [Source:HGNC Symbol;Acc:HGNC:2527]
VAT1	ENSG00000108828	6.52744	1.75659e-11	4.13282e-09	2.68465	vesicle amine transport 1 [Source:HGNC Symbol;Acc:HGNC:16919]
MKX	ENSG00000150051	2.72345	1.77356e-11	4.15231e-09	5.2897	mohawk homeobox [Source:HGNC Symbol;Acc:HGNC:23729]
SARS	ENSG00000031698	5.36109	2.13015e-11	4.96284e-09	2.7766	seryl-tRNA synthetase [Source:HGNC Symbol;Acc:HGNC:10537]
IFI30	ENSG00000216490	4.20076	2.2321e-11	5.17511e-09	2.96781	interferon, gamma-inducible protein 30 [Source:HGNC Symbol;Acc:HGNC:5398]
SLC29A4	ENSG00000164638	6.0147	2.25829e-11	5.21053e-09	3.54352	solute carrier family 29 (equilibrative nucleoside transporter), member 4 [Source:HGNC Symbol;Acc:HGNC:23097]
XPNPEP2	ENSG00000122121	3.39452	2.37614e-11	5.42999e-09	3.40052	X-prolyl aminopeptidase (aminopeptidase P) 2, membrane-bound [Source:HGNC Symbol;Acc:HGNC:12823]
J01415.12	ENSG00000210151	6.63262	2.37367e-11	5.42999e-09	-3.98711	mitochondrially encoded tRNA serine 1 (UCN) [Source:HGNC Symbol;Acc:HGNC:7497]
TMEM127	ENSG00000135956	5.54611	2.54689e-11	5.79248e-09	2.36496	transmembrane protein 127 [Source:HGNC Symbol;Acc:HGNC:26038]
MRPS15	ENSG00000116898	5.86762	2.84072e-11	6.43013e-09	2.61342	mitochondrial ribosomal protein S15 [Source:HGNC Symbol;Acc:HGNC:14504]
RP11-64K12.2	ENSG00000259330	2.11595	2.93285e-11	6.60735e-09	4.82963	InaF-motif containing 2 [Source:HGNC Symbol;Acc:HGNC:35165]
SRGAP1	ENSG00000196935	6.29894	2.99724e-11	6.72072e-09	2.37442	SLIT-ROBO Rho GTPase activating protein 1 [Source:HGNC Symbol;Acc:HGNC:17382]
PLXNA1	ENSG00000114554	5.31161	3.01219e-11	6.72268e-09	2.7598	plexin A1 [Source:HGNC Symbol;Acc:HGNC:9099]
CYGB	ENSG00000161544	4.94967	3.06104e-11	6.79992e-09	3.45676	cytoglobin [Source:HGNC Symbol;Acc:HGNC:16505]
AURKAIP1	ENSG00000175756	5.12315	3.09129e-11	6.83532e-09	3.10476	aurora kinase A interacting protein 1 [Source:HGNC Symbol;Acc:HGNC:24114]
THBS4	ENSG00000113296	4.72088	3.29778e-11	7.2583e-09	3.46433	thrombospondin 4 [Source:HGNC Symbol;Acc:HGNC:11788]
STIP1	ENSG00000168439	5.35697	3.37198e-11	7.38757e-09	2.4787	stress induced phosphoprotein 1 [Source:HGNC Symbol;Acc:HGNC:11387]
LHFPL2	ENSG00000145685	5.37962	3.41712e-11	7.42185e-09	2.43501	lipoma HMGIC fusion partner-like 2 [Source:HGNC Symbol;Acc:HGNC:6588]
ETV5	ENSG00000244405	4.08103	3.4187e-11	7.42185e-09	3.85747	ets variant 5 [Source:HGNC Symbol;Acc:HGNC:3494]
MAP1B	ENSG00000131711	9.20459	3.75157e-11	8.10762e-09	2.62372	microtubule associated protein 1B [Source:HGNC Symbol;Acc:HGNC:6836]
TUBA1C	ENSG00000167553	4.36929	3.84055e-11	8.26254e-09	3.44631	tubulin alpha 1c [Source:HGNC Symbol;Acc:HGNC:20768]
CD68	ENSG00000129226	6.0803	3.89861e-11	8.34985e-09	2.74579	CD68 molecule [Source:HGNC Symbol;Acc:HGNC:1693]
RP11-13L2.4	ENSG00000261179	6.40585	3.94976e-11	8.42164e-09	-5.70023	NA
RP11-3L21.2	ENSG00000229400	1.26643	4.11914e-11	8.74375e-09	9.10606
ATOX1	ENSG00000177556	4.74007	4.78888e-11	1.01204e-08	2.99752	antioxidant 1 copper chaperone [Source:HGNC Symbol;Acc:HGNC:798]
CES2	ENSG00000172831	4.85552	4.97919e-11	1.04763e-08	2.74051	carboxylesterase 2 [Source:HGNC Symbol;Acc:HGNC:1864]
CLCN3	ENSG00000109572	5.82591	5.02735e-11	1.05312e-08	2.58834	chloride channel, voltage-sensitive 3 [Source:HGNC Symbol;Acc:HGNC:2021]
SLC9A1	ENSG00000090020	5.25404	5.3799e-11	1.12205e-08	2.38707	solute carrier family 9, subfamily A (NHE1, cation proton antiporter 1), member 1 [Source:HGNC Symbol;Acc:HGNC:11071]
HLA-DRA	ENSG00000204287	6.58809	5.56637e-11	1.15589e-08	2.73744	major histocompatibility complex, class II, DR alpha [Source:HGNC Symbol;Acc:HGNC:4947]
EPRS	ENSG00000136628	6.49333	5.76346e-11	1.19164e-08	2.35608	glutamyl-prolyl-tRNA synthetase [Source:HGNC Symbol;Acc:HGNC:3418]
KRT14	ENSG00000186847	2.95793	6.01564e-11	1.23842e-08	9.8378	keratin 14, type I [Source:HGNC Symbol;Acc:HGNC:6416]
LGMN	ENSG00000100600	7.04484	6.47791e-11	1.32786e-08	2.52805	legumain [Source:HGNC Symbol;Acc:HGNC:9472]
MBD4	ENSG00000129071	5.34862	6.55093e-11	1.33709e-08	2.52214	methyl-CpG binding domain 4 DNA glycosylase [Source:HGNC Symbol;Acc:HGNC:6919]
TMEM9B	ENSG00000175348	4.67373	6.61619e-11	1.34466e-08	2.4945	TMEM9 domain family member B [Source:HGNC Symbol;Acc:HGNC:1168]
NACA3P	ENSG00000121089	2.56676	8.21291e-11	1.66211e-08	-16.9402	NACA family member 3 pseudogene [Source:HGNC Symbol;Acc:HGNC:33442]
H2AFZ	ENSG00000164032	5.37005	8.26098e-11	1.66478e-08	2.78782	H2A histone family member Z [Source:HGNC Symbol;Acc:HGNC:4741]
GJB2	ENSG00000165474	2.48253	8.59986e-11	1.72579e-08	8.05688	gap junction protein beta 2 [Source:HGNC Symbol;Acc:HGNC:4284]
EPHX1	ENSG00000143819	7.47567	8.92818e-11	1.78418e-08	3.05537	epoxide hydrolase 1, microsomal (xenobiotic) [Source:HGNC Symbol;Acc:HGNC:3401]
CXCL9	ENSG00000138755	2.80599	9.12431e-11	1.81578e-08	5.452	chemokine (C-X-C motif) ligand 9 [Source:HGNC Symbol;Acc:HGNC:7098]
ADAP2	ENSG00000184060	3.36658	9.281e-11	1.83929e-08	3.7131	ArfGAP with dual PH domains 2 [Source:HGNC Symbol;Acc:HGNC:16487]
ENTPD5	ENSG00000187097	5.28126	1.04106e-10	2.05463e-08	2.57441	ectonucleoside triphosphate diphosphohydrolase 5 [Source:HGNC Symbol;Acc:HGNC:3367]
C12orf28	ENSG00000166268	2.08493	1.07098e-10	2.10498e-08	7.44043	myelin regulatory factor-like [Source:HGNC Symbol;Acc:HGNC:26316]
PHPT1	ENSG00000054148	4.54458	1.11268e-10	2.17798e-08	2.7966	phosphohistidine phosphatase 1 [Source:HGNC Symbol;Acc:HGNC:30033]
SIAH2	ENSG00000181788	4.35638	1.12357e-10	2.19031e-08	3.03252	siah E3 ubiquitin protein ligase 2 [Source:HGNC Symbol;Acc:HGNC:10858]
RP5-864K19.4	ENSG00000228436	2.08932	1.15792e-10	2.24811e-08	5.17322
AIF1	ENSG00000204472	4.20848	1.24679e-10	2.41085e-08	3.17935	allograft inflammatory factor 1 [Source:HGNC Symbol;Acc:HGNC:352]
ADAM12	ENSG00000148848	6.46638	1.36402e-10	2.62689e-08	2.99392	ADAM metallopeptidase domain 12 [Source:HGNC Symbol;Acc:HGNC:190]
IGSF8	ENSG00000162729	4.29944	1.37905e-10	2.64518e-08	2.56242	immunoglobulin superfamily member 8 [Source:HGNC Symbol;Acc:HGNC:17813]
TRAF3	ENSG00000131323	4.9266	1.42487e-10	2.72214e-08	2.36283	TNF receptor associated factor 3 [Source:HGNC Symbol;Acc:HGNC:12033]
GPAA1	ENSG00000197858	4.24728	1.69474e-10	3.2248e-08	3.13375	glycosylphosphatidylinositol anchor attachment 1 [Source:HGNC Symbol;Acc:HGNC:4446]
CBX4	ENSG00000141582	3.0449	1.79204e-10	3.39641e-08	4.37831	chromobox 4 [Source:HGNC Symbol;Acc:HGNC:1554]
HIST1H2AL	ENSG00000198374	1.17533	2.10197e-10	3.96806e-08	12.5608	NA
SEL1L	ENSG00000071537	6.74822	2.16377e-10	4.0527e-08	2.50886	sel-1 suppressor of lin-12-like (C. elegans) [Source:HGNC Symbol;Acc:HGNC:10717]
FAM45A	ENSG00000119979	4.69306	2.16045e-10	4.0527e-08	2.19444	family with sequence similarity 45 member A [Source:HGNC Symbol;Acc:HGNC:31793]
SLC24A2	ENSG00000155886	1.79524	2.23441e-10	4.16866e-08	9.21828	solute carrier family 24 (sodium/potassium/calcium exchanger), member 2 [Source:HGNC Symbol;Acc:HGNC:10976]
KCTD1	ENSG00000134504	4.05389	2.28069e-10	4.23844e-08	2.86601	potassium channel tetramerization domain containing 1 [Source:HGNC Symbol;Acc:HGNC:18249]
SH2B3	ENSG00000111252	4.7819	2.42098e-10	4.48171e-08	2.37042	SH2B adaptor protein 3 [Source:HGNC Symbol;Acc:HGNC:29605]
RAP1GDS1	ENSG00000138698	4.54706	2.64724e-10	4.88165e-08	2.40384	RAP1, GTP-GDP dissociation stimulator 1 [Source:HGNC Symbol;Acc:HGNC:9859]
PLTP	ENSG00000100979	5.96635	2.98697e-10	5.48694e-08	3.14552	phospholipid transfer protein [Source:HGNC Symbol;Acc:HGNC:9093]
TTYH3	ENSG00000136295	4.27048	3.04108e-10	5.55019e-08	3.03254	tweety family member 3 [Source:HGNC Symbol;Acc:HGNC:22222]
S100A1	ENSG00000160678	3.96665	3.04464e-10	5.55019e-08	-10.6442	S100 calcium binding protein A1 [Source:HGNC Symbol;Acc:HGNC:10486]
ADAMTS15	ENSG00000166106	5.00895	3.22104e-10	5.84943e-08	3.09366	ADAM metallopeptidase with thrombospondin type 1 motif 15 [Source:HGNC Symbol;Acc:HGNC:16305]
BAI2	ENSG00000121753	3.20159	3.60766e-10	6.5021e-08	4.2437	adhesion G protein-coupled receptor B2 [Source:HGNC Symbol;Acc:HGNC:944]
SH3RF3	ENSG00000172985	4.52538	3.60095e-10	6.5021e-08	2.80107	SH3 domain containing ring finger 3 [Source:HGNC Symbol;Acc:HGNC:24699]
VAPA	ENSG00000101558	6.02662	3.6755e-10	6.59947e-08	2.3769	VAMP associated protein A [Source:HGNC Symbol;Acc:HGNC:12648]
CASKIN1	ENSG00000167971	3.58261	4.09153e-10	7.31893e-08	2.89634	CASK interacting protein 1 [Source:HGNC Symbol;Acc:HGNC:20879]
CXCL16	ENSG00000161921	4.25323	4.32559e-10	7.70875e-08	2.56027	chemokine (C-X-C motif) ligand 16 [Source:HGNC Symbol;Acc:HGNC:16642]
FAM5B	ENSG00000198797	3.26614	4.43649e-10	7.877e-08	7.54032	bone morphogenetic protein/retinoic acid inducible neural-specific 2 [Source:HGNC Symbol;Acc:HGNC:13746]
ITGB2	ENSG00000160255	3.96085	4.66162e-10	8.24605e-08	3.42058	integrin subunit beta 2 [Source:HGNC Symbol;Acc:HGNC:6155]
MIF	ENSG00000240972	4.23717	5.20323e-10	9.17016e-08	3.36088	macrophage migration inhibitory factor (glycosylation-inhibiting factor) [Source:HGNC Symbol;Acc:HGNC:7097]
BCAT1	ENSG00000060982	3.76672	6.09691e-10	1.07057e-07	2.96125	branched chain amino-acid transaminase 1, cytosolic [Source:HGNC Symbol;Acc:HGNC:976]
ARL2	ENSG00000213465	5.2073	6.48782e-10	1.13503e-07	2.63744	ADP ribosylation factor like GTPase 2 [Source:HGNC Symbol;Acc:HGNC:693]
SRXN1	ENSG00000234516	2.73169	6.62337e-10	1.15452e-07	8.66535	NA
STK39	ENSG00000198648	5.83755	6.74662e-10	1.17173e-07	3.19181	serine/threonine kinase 39 [Source:HGNC Symbol;Acc:HGNC:17717]
KIF7	ENSG00000166813	3.45869	6.83985e-10	1.18362e-07	3.75933	kinesin family member 7 [Source:HGNC Symbol;Acc:HGNC:30497]
CSF1R	ENSG00000182578	5.8771	7.39779e-10	1.27554e-07	2.85979	colony stimulating factor 1 receptor [Source:HGNC Symbol;Acc:HGNC:2433]
SPP1	ENSG00000118785	2.95678	7.45472e-10	1.28074e-07	6.01297	secreted phosphoprotein 1 [Source:HGNC Symbol;Acc:HGNC:11255]
APP	ENSG00000142192	8.45832	7.65872e-10	1.31107e-07	2.50635	amyloid beta (A4) precursor protein [Source:HGNC Symbol;Acc:HGNC:620]
GLT25D1	ENSG00000130309	5.60655	7.81721e-10	1.33342e-07	2.40402	collagen beta(1-O)galactosyltransferase 1 [Source:HGNC Symbol;Acc:HGNC:26182]
AOX1	ENSG00000138356	5.73203	7.93777e-10	1.34917e-07	-4.01277	aldehyde oxidase 1 [Source:HGNC Symbol;Acc:HGNC:553]
PIR	ENSG00000087842	3.73206	8.14642e-10	1.37972e-07	2.79708	pirin [Source:HGNC Symbol;Acc:HGNC:30048]
S100A7	ENSG00000143556	2.63927	8.81891e-10	1.48834e-07	19.6301	S100 calcium binding protein A7 [Source:HGNC Symbol;Acc:HGNC:10497]
LGALS9	ENSG00000168961	3.56024	9.44671e-10	1.58868e-07	3.13486	lectin, galactoside-binding, soluble, 9 [Source:HGNC Symbol;Acc:HGNC:6570]
CTA-134P22.2	ENSG00000225670	4.55329	9.73504e-10	1.63142e-07	2.67665	CADM3 antisense RNA 1 [Source:HGNC Symbol;Acc:HGNC:40812]
TMEM147	ENSG00000105677	3.5051	1.04341e-09	1.74247e-07	3.09177	transmembrane protein 147 [Source:HGNC Symbol;Acc:HGNC:30414]
VAC14	ENSG00000103043	5.6511	1.094e-09	1.82058e-07	2.48973	Vac14 homolog (S. cerevisiae) [Source:HGNC Symbol;Acc:HGNC:25507]
DEGS1	ENSG00000143753	5.40897	1.09843e-09	1.8216e-07	2.21362	delta(4)-desaturase, sphingolipid 1 [Source:HGNC Symbol;Acc:HGNC:13709]
HS6ST1	ENSG00000136720	3.72129	1.12358e-09	1.85686e-07	2.93256	heparan sulfate 6-O-sulfotransferase 1 [Source:HGNC Symbol;Acc:HGNC:5201]
AFAP1	ENSG00000196526	5.87171	1.13986e-09	1.87727e-07	2.9093	actin filament associated protein 1 [Source:HGNC Symbol;Acc:HGNC:24017]
FOSB	ENSG00000125740	8.29722	1.19708e-09	1.96473e-07	-12.9513	FBJ murine osteosarcoma viral oncogene homolog B [Source:HGNC Symbol;Acc:HGNC:3797]
PANX1	ENSG00000110218	2.86897	1.28047e-09	2.09441e-07	3.47107	pannexin 1 [Source:HGNC Symbol;Acc:HGNC:8599]
MS4A4A	ENSG00000110079	3.7865	1.31659e-09	2.14613e-07	2.48949	membrane-spanning 4-domains, subfamily A, member 4A [Source:HGNC Symbol;Acc:HGNC:13371]
CTA-384D8.31	ENSG00000226738	1.36851	1.37696e-09	2.23691e-07	8.35572
DGKQ	ENSG00000145214	2.99302	1.61572e-09	2.61588e-07	3.72724	diacylglycerol kinase theta [Source:HGNC Symbol;Acc:HGNC:2856]
CNOT10	ENSG00000182973	4.63742	1.63422e-09	2.6369e-07	2.05708	CCR4-NOT transcription complex subunit 10 [Source:HGNC Symbol;Acc:HGNC:23817]
ALDH4A1	ENSG00000159423	5.33483	1.70183e-09	2.73674e-07	3.66177	aldehyde dehydrogenase 4 family member A1 [Source:HGNC Symbol;Acc:HGNC:406]
CTD-2033A16.1	ENSG00000261602	3.06359	1.71388e-09	2.74687e-07	3.2523
MRPS34	ENSG00000074071	4.09363	1.72411e-09	2.75402e-07	2.89122	mitochondrial ribosomal protein S34 [Source:HGNC Symbol;Acc:HGNC:16618]
GPC4	ENSG00000076716	3.61948	1.79106e-09	2.84195e-07	3.30482	glypican 4 [Source:HGNC Symbol;Acc:HGNC:4452]
ERAP2	ENSG00000164308	5.42611	1.78539e-09	2.84195e-07	2.90477	endoplasmic reticulum aminopeptidase 2 [Source:HGNC Symbol;Acc:HGNC:29499]
EIF2S2	ENSG00000125977	5.34004	1.86009e-09	2.94171e-07	2.38387	eukaryotic translation initiation factor 2 subunit beta [Source:HGNC Symbol;Acc:HGNC:3266]
KCNK15	ENSG00000124249	1.88337	1.88043e-09	2.96407e-07	6.2503	potassium channel, two pore domain subfamily K, member 15 [Source:HGNC Symbol;Acc:HGNC:13814]
STIM1	ENSG00000167323	5.93695	1.88739e-09	2.96525e-07	2.48792	stromal interaction molecule 1 [Source:HGNC Symbol;Acc:HGNC:11386]
PSMB10	ENSG00000205220	3.93487	1.96221e-09	3.06401e-07	3.29362	proteasome subunit beta 10 [Source:HGNC Symbol;Acc:HGNC:9538]
C4orf48	ENSG00000243449	2.06097	1.96308e-09	3.06401e-07	6.4809	chromosome 4 open reading frame 48 [Source:HGNC Symbol;Acc:HGNC:34437]
DPH2	ENSG00000132768	2.98821	1.97104e-09	3.06641e-07	3.4307	DPH2 homolog [Source:HGNC Symbol;Acc:HGNC:3004]
HIST1H3J	ENSG00000197153	1.00747	2.05144e-09	3.18113e-07	14.3567	histone cluster 1, H3j [Source:HGNC Symbol;Acc:HGNC:4774]
PPP1R1B	ENSG00000131771	4.72281	2.07136e-09	3.20162e-07	-5.66659	protein phosphatase 1 regulatory inhibitor subunit 1B [Source:HGNC Symbol;Acc:HGNC:9287]
XYLT1	ENSG00000103489	5.24807	2.15362e-09	3.31803e-07	2.51734	xylosyltransferase I [Source:HGNC Symbol;Acc:HGNC:15516]
KIF5B	ENSG00000170759	7.51069	2.27492e-09	3.49365e-07	2.61205	kinesin family member 5B [Source:HGNC Symbol;Acc:HGNC:6324]
PPP1R14B	ENSG00000173457	3.05875	2.45402e-09	3.75662e-07	3.50182	protein phosphatase 1 regulatory inhibitor subunit 14B [Source:HGNC Symbol;Acc:HGNC:9057]
C1orf122	ENSG00000197982	3.72068	2.48169e-09	3.78684e-07	3.2672	chromosome 1 open reading frame 122 [Source:HGNC Symbol;Acc:HGNC:24789]
G0S2	ENSG00000123689	9.15938	2.51429e-09	3.81223e-07	3.87244	G0/G1 switch 2 [Source:HGNC Symbol;Acc:HGNC:30229]
APOE	ENSG00000130203	6.87468	2.5069e-09	3.81223e-07	3.42328	apolipoprotein E [Source:HGNC Symbol;Acc:HGNC:613]
MYOC	ENSG00000034971	4.4144	2.54795e-09	3.84948e-07	-8.95941	myocilin, trabecular meshwork inducible glucocorticoid response [Source:HGNC Symbol;Acc:HGNC:7610]
SIM1	ENSG00000112246	5.13958	2.55498e-09	3.84948e-07	2.91624	single-minded family bHLH transcription factor 1 [Source:HGNC Symbol;Acc:HGNC:10882]
YARS	ENSG00000134684	5.5076	2.72285e-09	4.0789e-07	2.29882	tyrosyl-tRNA synthetase [Source:HGNC Symbol;Acc:HGNC:12840]
NTRK3	ENSG00000140538	5.32701	2.72433e-09	4.0789e-07	-4.96329	neurotrophic tyrosine kinase, receptor, type 3 [Source:HGNC Symbol;Acc:HGNC:8033]
LFNG	ENSG00000106003	4.11438	2.75689e-09	4.11474e-07	2.90124	LFNG O-fucosylpeptide 3-beta-N-acetylglucosaminyltransferase [Source:HGNC Symbol;Acc:HGNC:6560]
IGFBP4	ENSG00000141753	8.52198	2.81556e-09	4.18923e-07	2.62644	insulin like growth factor binding protein 4 [Source:HGNC Symbol;Acc:HGNC:5473]
RPS12	ENSG00000112306	8.21828	2.87384e-09	4.26265e-07	2.58478	ribosomal protein S12 [Source:HGNC Symbol;Acc:HGNC:10385]
DYNLT1	ENSG00000146425	4.96297	2.95702e-09	4.37245e-07	2.38559	dynein, light chain, Tctex-type 1 [Source:HGNC Symbol;Acc:HGNC:11697]
GBA	ENSG00000177628	3.48685	2.97133e-09	4.38006e-07	2.52279	glucosidase, beta, acid [Source:HGNC Symbol;Acc:HGNC:4177]
CD28	ENSG00000178562	3.31366	3.17076e-09	4.65965e-07	3.70417	CD28 molecule [Source:HGNC Symbol;Acc:HGNC:1653]
CYSTM1	ENSG00000120306	5.46855	3.34342e-09	4.88334e-07	2.47139	cysteine-rich transmembrane module containing 1 [Source:HGNC Symbol;Acc:HGNC:30239]
THEMIS2	ENSG00000130775	3.76713	3.33387e-09	4.88334e-07	3.11314	thymocyte selection associated family member 2 [Source:HGNC Symbol;Acc:HGNC:16839]
ACAD11	ENSG00000240303	6.12125	3.37963e-09	4.92117e-07	2.43458	acyl-CoA dehydrogenase family member 11 [Source:HGNC Symbol;Acc:HGNC:30211]
TSR3	ENSG00000007520	4.82613	3.63085e-09	5.27091e-07	2.6228	TSR3, 20S rRNA accumulation, homolog (S. cerevisiae) [Source:HGNC Symbol;Acc:HGNC:14175]
ACTG1	ENSG00000184009	7.86193	3.78264e-09	5.47462e-07	2.48821	actin gamma 1 [Source:HGNC Symbol;Acc:HGNC:144]
ERN1	ENSG00000178607	4.54601	3.83547e-09	5.53432e-07	3.14909	endoplasmic reticulum to nucleus signaling 1 [Source:HGNC Symbol;Acc:HGNC:3449]
NELF	ENSG00000165802	3.87051	3.92267e-09	5.64309e-07	2.97501	NMDA receptor synaptonuclear signaling and neuronal migration factor [Source:HGNC Symbol;Acc:HGNC:29843]
ZBTB7B	ENSG00000160685	4.68112	3.94923e-09	5.65509e-07	2.89771	zinc finger and BTB domain containing 7B [Source:HGNC Symbol;Acc:HGNC:18668]
IGHG3	ENSG00000211897	1.52444	3.96134e-09	5.65509e-07	10.2796	immunoglobulin heavy constant gamma 3 (G3m marker) [Source:HGNC Symbol;Acc:HGNC:5527]
C17orf89	ENSG00000224877	3.97713	3.96653e-09	5.65509e-07	3.49455	chromosome 17 open reading frame 89 [Source:HGNC Symbol;Acc:HGNC:33551]
DEAF1	ENSG00000177030	3.4679	4.14106e-09	5.88634e-07	2.93943	DEAF1, transcription factor [Source:HGNC Symbol;Acc:HGNC:14677]
ACTN1	ENSG00000072110	6.81225	4.16385e-09	5.90117e-07	2.34799	actinin, alpha 1 [Source:HGNC Symbol;Acc:HGNC:163]
TMEM123	ENSG00000152558	4.31852	4.23955e-09	5.99069e-07	2.76741	transmembrane protein 123 [Source:HGNC Symbol;Acc:HGNC:30138]
STAM	ENSG00000136738	4.61305	4.25764e-09	5.99851e-07	2.52837	signal transducing adaptor molecule [Source:HGNC Symbol;Acc:HGNC:11357]
PHLDA3	ENSG00000174307	4.38456	4.44237e-09	6.24036e-07	2.55506	pleckstrin homology-like domain, family A, member 3 [Source:HGNC Symbol;Acc:HGNC:8934]
NCSTN	ENSG00000162736	6.13229	4.55524e-09	6.38014e-07	2.67232	nicastrin [Source:HGNC Symbol;Acc:HGNC:17091]
TMEM189	ENSG00000240849	5.28273	4.78833e-09	6.687e-07	2.78408	transmembrane protein 189 [Source:HGNC Symbol;Acc:HGNC:16735]
VAMP8	ENSG00000118640	2.5807	4.99268e-09	6.95205e-07	3.93095	vesicle associated membrane protein 8 [Source:HGNC Symbol;Acc:HGNC:12647]
ANAPC11	ENSG00000141552	5.8788	5.08367e-09	7.03941e-07	2.71996	anaphase promoting complex subunit 11 [Source:HGNC Symbol;Acc:HGNC:14452]
RP11-939C17.2	ENSG00000254969	5.82841	5.08489e-09	7.03941e-07	2.43602	NA
GREB1L	ENSG00000141449	4.2548	5.50506e-09	7.59906e-07	-5.01221	growth regulation by estrogen in breast cancer-like [Source:HGNC Symbol;Acc:HGNC:31042]
ZNF330	ENSG00000109445	4.80267	5.66297e-09	7.7945e-07	2.36372	zinc finger protein 330 [Source:HGNC Symbol;Acc:HGNC:15462]
CDC42EP1	ENSG00000128283	4.33063	5.9217e-09	8.1103e-07	2.88217	CDC42 effector protein (Rho GTPase binding) 1 [Source:HGNC Symbol;Acc:HGNC:17014]
CHAC1	ENSG00000128965	1.66094	5.92637e-09	8.1103e-07	7.77418	ChaC glutathione-specific gamma-glutamylcyclotransferase 1 [Source:HGNC Symbol;Acc:HGNC:28680]
KAL1	ENSG00000011201	3.83998	5.99763e-09	8.18437e-07	-4.10046	anosmin 1 [Source:HGNC Symbol;Acc:HGNC:6211]
TMEM8A	ENSG00000129925	3.66732	6.09948e-09	8.29964e-07	3.42662	transmembrane protein 8A [Source:HGNC Symbol;Acc:HGNC:17205]
LEP	ENSG00000174697	8.97164	6.22306e-09	8.44374e-07	-3.98917	leptin [Source:HGNC Symbol;Acc:HGNC:6553]
MAFG	ENSG00000197063	4.33558	6.40595e-09	8.66727e-07	2.41364	v-maf avian musculoaponeurotic fibrosarcoma oncogene homolog G [Source:HGNC Symbol;Acc:HGNC:6781]
IL10RA	ENSG00000110324	4.23457	6.68318e-09	9.01682e-07	3.21495	interleukin 10 receptor subunit alpha [Source:HGNC Symbol;Acc:HGNC:5964]
GLYAT	ENSG00000149124	5.35646	6.84786e-09	9.21298e-07	-5.1255	glycine-N-acyltransferase [Source:HGNC Symbol;Acc:HGNC:13734]
2003-09-01	ENSG00000100167	3.62615	6.97264e-09	9.35451e-07	5.3487	septin 3 [Source:HGNC Symbol;Acc:HGNC:10750]
TMX2	ENSG00000213593	5.02068	7.05961e-09	9.44465e-07	2.919	thioredoxin-related transmembrane protein 2 [Source:HGNC Symbol;Acc:HGNC:30739]
MRPS16	ENSG00000182180	4.86389	7.48138e-09	9.98096e-07	2.28339	mitochondrial ribosomal protein S16 [Source:HGNC Symbol;Acc:HGNC:14048]
TMEFF1	ENSG00000241697	1.00835	7.52643e-09	1.00131e-06	11.5465	transmembrane protein with EGF-like and two follistatin-like domains 1 [Source:HGNC Symbol;Acc:HGNC:11866]
MFAP4	ENSG00000166482	8.89779	7.72839e-09	1.02532e-06	2.96182	microfibrillar associated protein 4 [Source:HGNC Symbol;Acc:HGNC:7035]
PRNP	ENSG00000171867	5.00573	7.9076e-09	1.04553e-06	2.76086	prion protein [Source:HGNC Symbol;Acc:HGNC:9449]
MPEG1	ENSG00000197629	6.68855	7.92447e-09	1.04553e-06	2.59994	macrophage expressed 1 [Source:HGNC Symbol;Acc:HGNC:29619]
CCDC90A	ENSG00000050393	3.5854	8.16989e-09	1.07423e-06	2.37797	mitochondrial calcium uniporter regulator 1 [Source:HGNC Symbol;Acc:HGNC:21097]
CCDC85B	ENSG00000175602	2.88523	8.18699e-09	1.07423e-06	3.53138	coiled-coil domain containing 85B [Source:HGNC Symbol;Acc:HGNC:24926]
VSIG4	ENSG00000155659	3.92833	8.5202e-09	1.11489e-06	3.34608	V-set and immunoglobulin domain containing 4 [Source:HGNC Symbol;Acc:HGNC:17032]
LPHN1	ENSG00000072071	6.69324	8.94606e-09	1.16741e-06	2.51382	adhesion G protein-coupled receptor L1 [Source:HGNC Symbol;Acc:HGNC:20973]
NAA10	ENSG00000102030	4.49394	9.6104e-09	1.24729e-06	2.32051	N(alpha)-acetyltransferase 10, NatA catalytic subunit [Source:HGNC Symbol;Acc:HGNC:18704]
RP11-315H15.3	ENSG00000260343	2.02438	9.59318e-09	1.24729e-06	-10.9379	long intergenic non-protein coding RNA 1043 [Source:HGNC Symbol;Acc:HGNC:49031]
IGSF6	ENSG00000140749	2.77919	9.65381e-09	1.24953e-06	2.87703	immunoglobulin superfamily member 6 [Source:HGNC Symbol;Acc:HGNC:5953]
IMP4	ENSG00000136718	4.69832	9.75708e-09	1.25948e-06	2.11519	IMP4 homolog, U3 small nucleolar ribonucleoprotein [Source:HGNC Symbol;Acc:HGNC:30856]
SLC1A5	ENSG00000105281	6.67691	9.81174e-09	1.26312e-06	2.5491	solute carrier family 1 (neutral amino acid transporter), member 5 [Source:HGNC Symbol;Acc:HGNC:10943]
AASDHPPT	ENSG00000149313	3.32594	1.01928e-08	1.30865e-06	2.81589	aminoadipate-semialdehyde dehydrogenase-phosphopantetheinyl transferase [Source:HGNC Symbol;Acc:HGNC:14235]
WSB1	ENSG00000109046	7.07386	1.03783e-08	1.3289e-06	2.08336	WD repeat and SOCS box containing 1 [Source:HGNC Symbol;Acc:HGNC:19221]
TPSB2	ENSG00000197253	2.52025	1.09618e-08	1.39985e-06	3.9481	tryptase beta 2 (gene/pseudogene) [Source:HGNC Symbol;Acc:HGNC:14120]
AES	ENSG00000104964	6.32128	1.14968e-08	1.46426e-06	2.27387	amino-terminal enhancer of split [Source:HGNC Symbol;Acc:HGNC:307]
ATP10A	ENSG00000206190	5.06794	1.21307e-08	1.54089e-06	2.3076	ATPase, class V, type 10A [Source:HGNC Symbol;Acc:HGNC:13542]
TRPA1	ENSG00000104321	2.51284	1.22532e-08	1.55233e-06	3.71271	transient receptor potential cation channel, subfamily A, member 1 [Source:HGNC Symbol;Acc:HGNC:497]
RRAGC	ENSG00000116954	5.84659	1.33314e-08	1.68445e-06	2.3382	Ras-related GTP binding C [Source:HGNC Symbol;Acc:HGNC:19902]
SPON1	ENSG00000152268	6.05554	1.33992e-08	1.68854e-06	-2.7056	NA
RFNG	ENSG00000169733	3.66111	1.35203e-08	1.69932e-06	3.08278	RFNG O-fucosylpeptide 3-beta-N-acetylglucosaminyltransferase [Source:HGNC Symbol;Acc:HGNC:9974]
FANCE	ENSG00000112039	2.68777	1.38364e-08	1.73448e-06	3.85764	Fanconi anemia complementation group E [Source:HGNC Symbol;Acc:HGNC:3586]
KIAA0317	ENSG00000119682	5.1309	1.44789e-08	1.81028e-06	2.08566	apoptosis resistant E3 ubiquitin protein ligase 1 [Source:HGNC Symbol;Acc:HGNC:20363]
FCGR2A	ENSG00000143226	5.02008	1.48817e-08	1.85578e-06	2.55951	Fc fragment of IgG, low affinity IIa, receptor (CD32) [Source:HGNC Symbol;Acc:HGNC:3616]
ATP5I	ENSG00000169020	5.26554	1.49724e-08	1.86223e-06	2.54781	ATP synthase, H+ transporting, mitochondrial Fo complex subunit E [Source:HGNC Symbol;Acc:HGNC:846]
NDUFAF3	ENSG00000178057	5.68248	1.53108e-08	1.89938e-06	2.53615	NADH:ubiquinone oxidoreductase complex assembly factor 3 [Source:HGNC Symbol;Acc:HGNC:29918]
OTUB2	ENSG00000089723	3.07063	1.54411e-08	1.91057e-06	3.29057	OTU deubiquitinase, ubiquitin aldehyde binding 2 [Source:HGNC Symbol;Acc:HGNC:20351]
CALM2	ENSG00000143933	6.85103	1.56738e-08	1.92938e-06	2.0573	calmodulin 2 (phosphorylase kinase, delta) [Source:HGNC Symbol;Acc:HGNC:1445]
SOCS3	ENSG00000184557	5.96938	1.56366e-08	1.92938e-06	-8.15129	suppressor of cytokine signaling 3 [Source:HGNC Symbol;Acc:HGNC:19391]
C1orf132	ENSG00000203709	4.10099	1.58549e-08	1.94665e-06	-3.5815	chromosome 1 open reading frame 132 [Source:HGNC Symbol;Acc:HGNC:32018]
KIAA1683	ENSG00000130518	5.23327	1.59593e-08	1.94945e-06	-4.46284	KIAA1683 [Source:HGNC Symbol;Acc:HGNC:29350]
AGPAT1	ENSG00000204310	5.87047	1.5935e-08	1.94945e-06	2.00843	1-acylglycerol-3-phosphate O-acyltransferase 1 [Source:HGNC Symbol;Acc:HGNC:324]
HOXA7	ENSG00000122592	3.99054	1.60727e-08	1.95829e-06	-5.12949	homeobox A7 [Source:HGNC Symbol;Acc:HGNC:5108]
J01415.10	ENSG00000210140	6.20237	1.62631e-08	1.97645e-06	-2.71126	mitochondrially encoded tRNA cysteine [Source:HGNC Symbol;Acc:HGNC:7477]
MARS	ENSG00000166986	5.45895	1.73849e-08	2.10741e-06	2.20775	methionyl-tRNA synthetase [Source:HGNC Symbol;Acc:HGNC:6898]
TMEM176B	ENSG00000106565	3.98798	1.75424e-08	2.12112e-06	3.30085	transmembrane protein 176B [Source:HGNC Symbol;Acc:HGNC:29596]
HSPA8	ENSG00000109971	8.11709	1.80246e-08	2.17392e-06	2.3515	heat shock protein family A (Hsp70) member 8 [Source:HGNC Symbol;Acc:HGNC:5241]
PAG1	ENSG00000076641	3.87282	1.99975e-08	2.40579e-06	2.51162	phosphoprotein membrane anchor with glycosphingolipid microdomains 1 [Source:HGNC Symbol;Acc:HGNC:30043]
NACC1	ENSG00000160877	4.09938	2.02398e-08	2.42883e-06	2.50708	nucleus accumbens associated 1, BEN and BTB (POZ) domain containing [Source:HGNC Symbol;Acc:HGNC:20967]
S100A11	ENSG00000163191	7.75042	2.03703e-08	2.43837e-06	2.37601	S100 calcium binding protein A11 [Source:HGNC Symbol;Acc:HGNC:10488]
TIMP1	ENSG00000102265	5.31399	2.08813e-08	2.49329e-06	2.76639	TIMP metallopeptidase inhibitor 1 [Source:HGNC Symbol;Acc:HGNC:11820]
EPHB3	ENSG00000182580	2.05484	2.15373e-08	2.56519e-06	5.85989	EPH receptor B3 [Source:HGNC Symbol;Acc:HGNC:3394]
MPC1	ENSG00000060762	4.51365	2.18065e-08	2.5908e-06	2.76931	mitochondrial pyruvate carrier 1 [Source:HGNC Symbol;Acc:HGNC:21606]
HIF1A	ENSG00000100644	6.13824	2.1905e-08	2.59605e-06	2.01476	hypoxia inducible factor 1, alpha subunit (basic helix-loop-helix transcription factor) [Source:HGNC Symbol;Acc:HGNC:4910]
URB1	ENSG00000142207	5.76273	2.53584e-08	2.99788e-06	2.16409	URB1 ribosome biogenesis 1 homolog (S. cerevisiae) [Source:HGNC Symbol;Acc:HGNC:17344]
STXBP1	ENSG00000136854	7.21035	2.59787e-08	3.06363e-06	2.26975	syntaxin binding protein 1 [Source:HGNC Symbol;Acc:HGNC:11444]
LSM4	ENSG00000130520	4.03331	2.61439e-08	3.07552e-06	2.94985	LSM4 homolog, U6 small nuclear RNA and mRNA degradation associated [Source:HGNC Symbol;Acc:HGNC:17259]
MT-ND5	ENSG00000198786	13.7984	2.65363e-08	3.114e-06	-2.56098	mitochondrially encoded NADH:ubiquinone oxidoreductase core subunit 5 [Source:HGNC Symbol;Acc:HGNC:7461]
KRT5	ENSG00000186081	3.61173	2.66842e-08	3.12369e-06	6.89423	keratin 5, type II [Source:HGNC Symbol;Acc:HGNC:6442]
PPP1R11	ENSG00000204619	5.08766	2.74593e-08	3.20468e-06	2.11171	protein phosphatase 1 regulatory inhibitor subunit 11 [Source:HGNC Symbol;Acc:HGNC:9285]
AC009469.1	ENSG00000256309	8.87506	2.75103e-08	3.20468e-06	-2.95622	NA
ALPK3	ENSG00000136383	6.18617	2.80769e-08	3.26272e-06	-5.76458	alpha kinase 3 [Source:HGNC Symbol;Acc:HGNC:17574]
RP11-381O7.3	ENSG00000182021	4.77855	2.81634e-08	3.26483e-06	-3.41091
RNH1	ENSG00000023191	5.55553	3.09091e-08	3.57445e-06	2.19424	ribonuclease/angiogenin inhibitor 1 [Source:HGNC Symbol;Acc:HGNC:10074]
LAMP2	ENSG00000005893	6.13282	3.10242e-08	3.57909e-06	1.90727	lysosomal-associated membrane protein 2 [Source:HGNC Symbol;Acc:HGNC:6501]
FKBP2	ENSG00000173486	6.01972	3.13651e-08	3.60971e-06	2.17688	FK506 binding protein 2 [Source:HGNC Symbol;Acc:HGNC:3718]
ACSM5	ENSG00000183549	3.95478	3.17697e-08	3.64748e-06	-5.10324	acyl-CoA synthetase medium-chain family member 5 [Source:HGNC Symbol;Acc:HGNC:26060]
SLC7A2	ENSG00000003989	6.27047	3.22417e-08	3.6928e-06	2.53226	solute carrier family 7 (cationic amino acid transporter, y+ system), member 2 [Source:HGNC Symbol;Acc:HGNC:11060]
FOLR2	ENSG00000165457	4.43244	3.4265e-08	3.91514e-06	3.29337	folate receptor 2 (fetal) [Source:HGNC Symbol;Acc:HGNC:3793]
HIST1H1E	ENSG00000168298	5.66636	3.503e-08	3.993e-06	2.66441	histone cluster 1, H1e [Source:HGNC Symbol;Acc:HGNC:4718]
PFKFB3	ENSG00000170525	9.12019	3.71944e-08	4.22963e-06	-4.36796	6-phosphofructo-2-kinase/fructose-2,6-biphosphatase 3 [Source:HGNC Symbol;Acc:HGNC:8874]
HSPA4	ENSG00000170606	5.88698	3.80987e-08	4.32217e-06	2.11037	heat shock protein family A (Hsp70) member 4 [Source:HGNC Symbol;Acc:HGNC:5237]
GLUL	ENSG00000135821	9.68071	3.89702e-08	4.41056e-06	-5.20238	glutamate-ammonia ligase [Source:HGNC Symbol;Acc:HGNC:4341]
TRIM55	ENSG00000147573	2.43377	4.12279e-08	4.65504e-06	-12.2299	tripartite motif containing 55 [Source:HGNC Symbol;Acc:HGNC:14215]
SLC7A5	ENSG00000103257	1.98963	4.19197e-08	4.71088e-06	6.0011	solute carrier family 7 (amino acid transporter light chain, L system), member 5 [Source:HGNC Symbol;Acc:HGNC:11063]
CSRNP2	ENSG00000110925	4.87818	4.18922e-08	4.71088e-06	2.13893	cysteine-serine-rich nuclear protein 2 [Source:HGNC Symbol;Acc:HGNC:16006]
FLRT1	ENSG00000126500	2.39126	4.212e-08	4.72228e-06	5.6693	fibronectin leucine rich transmembrane protein 1 [Source:HGNC Symbol;Acc:HGNC:3760]
ATP6V1A	ENSG00000114573	5.57622	4.27561e-08	4.78237e-06	2.17702	ATPase, H+ transporting, lysosomal 70kDa, V1 subunit A [Source:HGNC Symbol;Acc:HGNC:851]
CECR1	ENSG00000093072	4.81226	4.39776e-08	4.9075e-06	2.27476	cat eye syndrome chromosome region, candidate 1 [Source:HGNC Symbol;Acc:HGNC:1839]
SDC4	ENSG00000124145	3.50567	4.48701e-08	4.99544e-06	2.62297	syndecan 4 [Source:HGNC Symbol;Acc:HGNC:10661]
MYL12A	ENSG00000101608	6.37709	4.51565e-08	5.01562e-06	2.02239	myosin light chain 12A [Source:HGNC Symbol;Acc:HGNC:16701]
C1orf226	ENSG00000239887	2.44927	4.52808e-08	5.01777e-06	-10.5373	chromosome 1 open reading frame 226 [Source:HGNC Symbol;Acc:HGNC:34351]
PSMB6	ENSG00000142507	5.3617	4.68199e-08	5.17631e-06	2.19464	proteasome subunit beta 6 [Source:HGNC Symbol;Acc:HGNC:9543]
APOA1BP	ENSG00000163382	4.16451	4.71506e-08	5.20083e-06	2.57633	apolipoprotein A-I binding protein [Source:HGNC Symbol;Acc:HGNC:18453]
STARD7	ENSG00000084090	6.8111	4.7976e-08	5.25597e-06	2.30423	StAR related lipid transfer domain containing 7 [Source:HGNC Symbol;Acc:HGNC:18063]
SLFN5	ENSG00000166750	7.65692	4.78059e-08	5.25597e-06	2.13067	schlafen family member 5 [Source:HGNC Symbol;Acc:HGNC:28286]
PDGFA	ENSG00000197461	3.45236	4.79806e-08	5.25597e-06	2.68305	platelet-derived growth factor alpha polypeptide [Source:HGNC Symbol;Acc:HGNC:8799]
RIMS4	ENSG00000101098	1.76322	4.86099e-08	5.31272e-06	5.58032	regulating synaptic membrane exocytosis 4 [Source:HGNC Symbol;Acc:HGNC:16183]
PCK2	ENSG00000100889	5.76363	4.90525e-08	5.34114e-06	2.7736	phosphoenolpyruvate carboxykinase 2 (mitochondrial) [Source:HGNC Symbol;Acc:HGNC:8725]
RPS2	ENSG00000140988	6.03863	4.90937e-08	5.34114e-06	2.51458	ribosomal protein S2 [Source:HGNC Symbol;Acc:HGNC:10404]
ACSL3	ENSG00000123983	6.11668	5.01117e-08	5.43951e-06	2.78954	acyl-CoA synthetase long-chain family member 3 [Source:HGNC Symbol;Acc:HGNC:3570]
PKN1	ENSG00000123143	5.00309	5.13186e-08	5.55788e-06	2.37111	protein kinase N1 [Source:HGNC Symbol;Acc:HGNC:9405]
DPM3	ENSG00000179085	3.49582	5.20219e-08	5.62131e-06	3.32828	dolichyl-phosphate mannosyltransferase polypeptide 3 [Source:HGNC Symbol;Acc:HGNC:3007]
ATP6V1E1	ENSG00000131100	6.13578	5.45003e-08	5.87582e-06	2.22021	ATPase, H+ transporting, lysosomal 31kDa, V1 subunit E1 [Source:HGNC Symbol;Acc:HGNC:857]
MS4A7	ENSG00000166927	4.48866	5.47764e-08	5.89229e-06	2.49997	membrane-spanning 4-domains, subfamily A, member 7 [Source:HGNC Symbol;Acc:HGNC:13378]
GYS1	ENSG00000104812	5.77459	5.67516e-08	6.09104e-06	2.51941	glycogen synthase 1 [Source:HGNC Symbol;Acc:HGNC:4706]
COX17	ENSG00000138495	3.73843	5.72159e-08	6.1271e-06	2.81965	COX17, cytochrome c oxidase copper chaperone [Source:HGNC Symbol;Acc:HGNC:2264]
ITGA8	ENSG00000077943	3.70579	6.12365e-08	6.54299e-06	2.4817	integrin subunit alpha 8 [Source:HGNC Symbol;Acc:HGNC:6144]
STAB1	ENSG00000010327	6.31524	6.28374e-08	6.69905e-06	2.46643	stabilin 1 [Source:HGNC Symbol;Acc:HGNC:18628]
TMEM184B	ENSG00000198792	5.59211	6.41766e-08	6.82659e-06	2.29892	transmembrane protein 184B [Source:HGNC Symbol;Acc:HGNC:1310]
ANGPTL1	ENSG00000116194	5.01689	6.48287e-08	6.88063e-06	-3.13828	angiopoietin like 1 [Source:HGNC Symbol;Acc:HGNC:489]
CYCS	ENSG00000172115	6.35289	6.73167e-08	7.12885e-06	2.34319	cytochrome c, somatic [Source:HGNC Symbol;Acc:HGNC:19986]
MYH15	ENSG00000144821	2.52922	6.75746e-08	7.14033e-06	3.42499	myosin, heavy chain 15 [Source:HGNC Symbol;Acc:HGNC:31073]
MYEOV	ENSG00000172927	3.41375	6.90831e-08	7.28362e-06	-10.6882	myeloma overexpressed [Source:HGNC Symbol;Acc:HGNC:7563]
MAPRE3	ENSG00000084764	4.20296	6.94849e-08	7.30985e-06	2.30615	microtubule associated protein RP/EB family member 3 [Source:HGNC Symbol;Acc:HGNC:6892]
MFSD5	ENSG00000182544	3.44546	6.99309e-08	7.3406e-06	2.79957	major facilitator superfamily domain containing 5 [Source:HGNC Symbol;Acc:HGNC:28156]
CYP4F11	ENSG00000171903	3.3918	7.24148e-08	7.58465e-06	4.05327	cytochrome P450 family 4 subfamily F member 11 [Source:HGNC Symbol;Acc:HGNC:13265]
ESR2	ENSG00000140009	4.09305	7.38645e-08	7.71956e-06	-3.10281	estrogen receptor 2 (ER beta) [Source:HGNC Symbol;Acc:HGNC:3468]
NFE2L2	ENSG00000116044	6.19625	7.45281e-08	7.77191e-06	2.07086	nuclear factor, erythroid 2 like 2 [Source:HGNC Symbol;Acc:HGNC:7782]
PSMC4	ENSG00000013275	4.45753	7.65095e-08	7.96116e-06	2.2039	proteasome 26S subunit, ATPase 4 [Source:HGNC Symbol;Acc:HGNC:9551]
H1F0	ENSG00000189060	6.16962	7.71507e-08	8.01043e-06	2.10099	H1 histone family member 0 [Source:HGNC Symbol;Acc:HGNC:4714]
PTX3	ENSG00000163661	3.22663	7.79454e-08	8.07538e-06	4.36083	pentraxin 3 [Source:HGNC Symbol;Acc:HGNC:9692]
RPL36	ENSG00000130255	6.25989	8.07046e-08	8.34315e-06	2.5446	ribosomal protein L36 [Source:HGNC Symbol;Acc:HGNC:13631]
AF146191.4	ENSG00000245685	2.70118	8.55466e-08	8.8246e-06	2.72815
HAX1	ENSG00000143575	5.14811	8.57567e-08	8.82721e-06	2.39775	HCLS1 associated protein X-1 [Source:HGNC Symbol;Acc:HGNC:16915]
TNFRSF10B	ENSG00000120889	4.42416	8.67073e-08	8.88675e-06	2.38068	tumor necrosis factor receptor superfamily member 10b [Source:HGNC Symbol;Acc:HGNC:11905]
CYBB	ENSG00000165168	4.77057	8.6706e-08	8.88675e-06	2.53153	cytochrome b-245, beta polypeptide [Source:HGNC Symbol;Acc:HGNC:2578]
GBE1	ENSG00000114480	6.70641	9.11434e-08	9.3015e-06	2.51015	glucan (1,4-alpha-), branching enzyme 1 [Source:HGNC Symbol;Acc:HGNC:4180]
UQCRQ	ENSG00000164405	5.52449	9.11227e-08	9.3015e-06	2.662	ubiquinol-cytochrome c reductase complex III subunit VII [Source:HGNC Symbol;Acc:HGNC:29594]
ALOX5AP	ENSG00000132965	3.18501	9.24316e-08	9.41284e-06	2.64234	arachidonate 5-lipoxygenase-activating protein [Source:HGNC Symbol;Acc:HGNC:436]
NDUFS8	ENSG00000110717	5.5802	9.85468e-08	1.00142e-05	2.26274	NADH:ubiquinone oxidoreductase core subunit S8 [Source:HGNC Symbol;Acc:HGNC:7715]
CLPTM1	ENSG00000104853	6.13186	9.89297e-08	1.00318e-05	2.13162	cleft lip and palate associated transmembrane protein 1 [Source:HGNC Symbol;Acc:HGNC:2087]
PSMB3	ENSG00000108294	4.00667	9.95437e-08	1.00727e-05	2.49457	NA
PPP2R1B	ENSG00000137713	7.57916	1.01315e-07	1.02303e-05	2.07248	protein phosphatase 2 regulatory subunit A, beta [Source:HGNC Symbol;Acc:HGNC:9303]
PREB	ENSG00000138073	4.88313	1.02774e-07	1.03377e-05	3.01269	prolactin regulatory element binding [Source:HGNC Symbol;Acc:HGNC:9356]
B3GNT5	ENSG00000176597	3.72082	1.02813e-07	1.03377e-05	2.43764	UDP-GlcNAc:betaGal beta-1,3-N-acetylglucosaminyltransferase 5 [Source:HGNC Symbol;Acc:HGNC:15684]
LMCD1	ENSG00000071282	5.72649	1.04579e-07	1.04933e-05	-2.43445	LIM and cysteine-rich domains 1 [Source:HGNC Symbol;Acc:HGNC:6633]
MPV17L2	ENSG00000254858	3.33258	1.05827e-07	1.05962e-05	4.08811	MPV17 mitochondrial membrane protein-like 2 [Source:HGNC Symbol;Acc:HGNC:28177]
PHLDA2	ENSG00000181649	1.27856	1.06602e-07	1.06515e-05	6.98181	pleckstrin homology-like domain, family A, member 2 [Source:HGNC Symbol;Acc:HGNC:12385]
ANKRD20A5P	ENSG00000186481	4.11	1.07589e-07	1.07277e-05	-6.76892	ankyrin repeat domain 20 family member A5, pseudogene [Source:HGNC Symbol;Acc:HGNC:33833]
MT-CYB	ENSG00000198727	13.7757	1.09754e-07	1.08981e-05	-3.37858	mitochondrially encoded cytochrome b [Source:HGNC Symbol;Acc:HGNC:7427]
PRRT3-AS1	ENSG00000230082	2.88358	1.09569e-07	1.08981e-05	3.43414	PRRT3 antisense RNA 1 [Source:HGNC Symbol;Acc:HGNC:41151]
PANK3	ENSG00000120137	5.95241	1.11174e-07	1.10162e-05	1.95716	pantothenate kinase 3 [Source:HGNC Symbol;Acc:HGNC:19365]
ALDH5A1	ENSG00000112294	4.80743	1.13007e-07	1.11746e-05	2.26177	aldehyde dehydrogenase 5 family member A1 [Source:HGNC Symbol;Acc:HGNC:408]
CIAPIN1	ENSG00000005194	3.49889	1.15565e-07	1.13804e-05	2.57782	cytokine induced apoptosis inhibitor 1 [Source:HGNC Symbol;Acc:HGNC:28050]
NDUFA4L2	ENSG00000185633	3.69402	1.15392e-07	1.13804e-05	2.61503	NADH dehydrogenase (ubiquinone) 1 alpha subcomplex, 4-like 2 [Source:HGNC Symbol;Acc:HGNC:29836]
NME2	ENSG00000011052	5.23992	1.19355e-07	1.17294e-05	2.63556	NME1-NME2 readthrough [Source:HGNC Symbol;Acc:HGNC:33531]
LARP6	ENSG00000166173	5.67213	1.22283e-07	1.19925e-05	2.7961	La ribonucleoprotein domain family member 6 [Source:HGNC Symbol;Acc:HGNC:24012]
PCLO	ENSG00000186472	5.94078	1.24828e-07	1.2217e-05	-4.29808	piccolo presynaptic cytomatrix protein [Source:HGNC Symbol;Acc:HGNC:13406]
CCND3	ENSG00000112576	5.24931	1.30945e-07	1.27895e-05	2.15283	cyclin D3 [Source:HGNC Symbol;Acc:HGNC:1585]
LIMCH1	ENSG00000064042	6.6966	1.31329e-07	1.28008e-05	-3.09302	LIM and calponin homology domains 1 [Source:HGNC Symbol;Acc:HGNC:29191]
PRDX5	ENSG00000126432	5.87063	1.31633e-07	1.28044e-05	2.48892	peroxiredoxin 5 [Source:HGNC Symbol;Acc:HGNC:9355]
CMA1	ENSG00000092009	2.71452	1.32966e-07	1.28816e-05	4.21915	chymase 1, mast cell [Source:HGNC Symbol;Acc:HGNC:2097]
GADD45B	ENSG00000099860	5.28748	1.32845e-07	1.28816e-05	-5.36689	growth arrest and DNA damage inducible beta [Source:HGNC Symbol;Acc:HGNC:4096]
S100A2	ENSG00000196754	2.18706	1.33602e-07	1.29169e-05	7.22858	S100 calcium binding protein A2 [Source:HGNC Symbol;Acc:HGNC:10492]
ACOT4	ENSG00000177465	2.38376	1.35285e-07	1.30532e-05	3.71288	acyl-CoA thioesterase 4 [Source:HGNC Symbol;Acc:HGNC:19748]
KLF4	ENSG00000136826	5.90571	1.36406e-07	1.31349e-05	-3.87704	Kruppel-like factor 4 (gut) [Source:HGNC Symbol;Acc:HGNC:6348]
SEC61A1	ENSG00000058262	5.91635	1.36767e-07	1.31431e-05	2.27209	Sec61 translocon alpha 1 subunit [Source:HGNC Symbol;Acc:HGNC:18276]
TRABD2A	ENSG00000186854	4.14015	1.37753e-07	1.32113e-05	-2.86446	TraB domain containing 2A [Source:HGNC Symbol;Acc:HGNC:27013]
PRELP	ENSG00000188783	7.95987	1.38104e-07	1.32184e-05	-2.69263	proline/arginine-rich end leucine-rich repeat protein [Source:HGNC Symbol;Acc:HGNC:9357]
ACSF2	ENSG00000167107	4.41464	1.4485e-07	1.38364e-05	2.43317	acyl-CoA synthetase family member 2 [Source:HGNC Symbol;Acc:HGNC:26101]
CEBPG	ENSG00000153879	5.55757	1.47922e-07	1.41016e-05	2.08602	CCAAT/enhancer binding protein (C/EBP), gamma [Source:HGNC Symbol;Acc:HGNC:1837]
SNX27	ENSG00000143376	6.19792	1.50316e-07	1.43012e-05	1.9212	sorting nexin family member 27 [Source:HGNC Symbol;Acc:HGNC:20073]
MBOAT7	ENSG00000125505	3.87648	1.56975e-07	1.49051e-05	2.53028	membrane bound O-acyltransferase domain containing 7 [Source:HGNC Symbol;Acc:HGNC:15505]
CPM	ENSG00000135678	8.07213	1.59805e-07	1.51437e-05	-3.4354	carboxypeptidase M [Source:HGNC Symbol;Acc:HGNC:2311]
PLXND1	ENSG00000004399	7.46359	1.66046e-07	1.5704e-05	2.12243	plexin D1 [Source:HGNC Symbol;Acc:HGNC:9107]
FHL1	ENSG00000022267	9.15895	1.71624e-07	1.61881e-05	-2.79269	four and a half LIM domains 1 [Source:HGNC Symbol;Acc:HGNC:3702]
FARSA	ENSG00000179115	3.38664	1.71842e-07	1.61881e-05	2.94214	phenylalanyl-tRNA synthetase alpha subunit [Source:HGNC Symbol;Acc:HGNC:3592]
MFSD3	ENSG00000167700	2.4574	1.76895e-07	1.66312e-05	4.02956	major facilitator superfamily domain containing 3 [Source:HGNC Symbol;Acc:HGNC:25157]
SRPRB	ENSG00000144867	4.63547	1.81573e-07	1.70041e-05	2.34033	SRP receptor beta subunit [Source:HGNC Symbol;Acc:HGNC:24085]
LINC00493	ENSG00000232388	3.15221	1.81283e-07	1.70041e-05	3.14299	long intergenic non-protein coding RNA 493 [Source:HGNC Symbol;Acc:HGNC:43430]
CCNI	ENSG00000118816	8.10985	1.82353e-07	1.70438e-05	2.24127	cyclin I [Source:HGNC Symbol;Acc:HGNC:1595]
ENAH	ENSG00000154380	6.27215	1.87412e-07	1.74824e-05	2.07596	enabled homolog (Drosophila) [Source:HGNC Symbol;Acc:HGNC:18271]
NDUFA9	ENSG00000139180	4.76559	1.91607e-07	1.78389e-05	2.21904	NADH:ubiquinone oxidoreductase subunit A9 [Source:HGNC Symbol;Acc:HGNC:7693]
RAP2A	ENSG00000125249	4.48518	1.94305e-07	1.80549e-05	2.37001	RAP2A, member of RAS oncogene family [Source:HGNC Symbol;Acc:HGNC:9861]
DAPK2	ENSG00000035664	5.02594	1.9524e-07	1.81065e-05	-2.36037	death-associated protein kinase 2 [Source:HGNC Symbol;Acc:HGNC:2675]
MAF	ENSG00000178573	5.47952	1.99018e-07	1.84211e-05	2.2815	v-maf avian musculoaponeurotic fibrosarcoma oncogene homolog [Source:HGNC Symbol;Acc:HGNC:6776]
PDCL3	ENSG00000115539	2.84006	2.00191e-07	1.84791e-05	2.92731	phosducin like 3 [Source:HGNC Symbol;Acc:HGNC:28860]
PREX1	ENSG00000124126	4.17008	2.00418e-07	1.84791e-05	2.67363	phosphatidylinositol-3,4,5-trisphosphate-dependent Rac exchange factor 1 [Source:HGNC Symbol;Acc:HGNC:32594]
ATP13A2	ENSG00000159363	3.84648	2.02493e-07	1.86344e-05	3.66266	ATPase type 13A2 [Source:HGNC Symbol;Acc:HGNC:30213]
QSOX1	ENSG00000116260	5.21987	2.05449e-07	1.88701e-05	2.11926	quiescin sulfhydryl oxidase 1 [Source:HGNC Symbol;Acc:HGNC:9756]
TRIOBP	ENSG00000100106	7.32349	2.08513e-07	1.91148e-05	2.08487	TRIO and F-actin binding protein [Source:HGNC Symbol;Acc:HGNC:17009]
C15orf59	ENSG00000205363	2.33632	2.20626e-07	2.01864e-05	4.60304	chromosome 15 open reading frame 59 [Source:HGNC Symbol;Acc:HGNC:33753]
SSU72	ENSG00000160075	4.96395	2.24352e-07	2.04881e-05	2.30863	SSU72 homolog, RNA polymerase II CTD phosphatase [Source:HGNC Symbol;Acc:HGNC:25016]
ATP6V0C	ENSG00000185883	6.61212	2.25116e-07	2.05187e-05	2.36863	ATPase, H+ transporting, lysosomal 16kDa, V0 subunit c [Source:HGNC Symbol;Acc:HGNC:855]
PLAA	ENSG00000137055	4.65303	2.26603e-07	2.05972e-05	2.36608	phospholipase A2-activating protein [Source:HGNC Symbol;Acc:HGNC:9043]
SLC35C1	ENSG00000181830	3.94334	2.26841e-07	2.05972e-05	2.33728	solute carrier family 35 (GDP-fucose transporter), member C1 [Source:HGNC Symbol;Acc:HGNC:20197]
ALDH3A2	ENSG00000072210	7.81549	2.30366e-07	2.08776e-05	2.29765	aldehyde dehydrogenase 3 family member A2 [Source:HGNC Symbol;Acc:HGNC:403]
CMC2	ENSG00000103121	4.11293	2.32372e-07	2.10195e-05	2.35205	C-x(9)-C motif containing 2 [Source:HGNC Symbol;Acc:HGNC:24447]
NME1-NME2	ENSG00000243678	3.80915	2.33463e-07	2.10783e-05	3.66585	NME/NM23 nucleoside diphosphate kinase 2 [Source:HGNC Symbol;Acc:HGNC:7850]
SUPV3L1	ENSG00000156502	4.48859	2.34767e-07	2.11561e-05	2.15033	SUV3-like helicase [Source:HGNC Symbol;Acc:HGNC:11471]
J01415.11	ENSG00000210144	5.5291	2.37213e-07	2.13362e-05	-2.49512	mitochondrially encoded tRNA tyrosine [Source:HGNC Symbol;Acc:HGNC:7502]
STMN2	ENSG00000104435	2.44459	2.38861e-07	2.1444e-05	4.3762	stathmin 2 [Source:HGNC Symbol;Acc:HGNC:10577]
PAM16	ENSG00000217930	3.96875	2.4085e-07	2.15821e-05	2.65268	presequence translocase-associated motor 16 homolog (S. cerevisiae) [Source:HGNC Symbol;Acc:HGNC:29679]
SPINK5	ENSG00000133710	2.7972	2.43685e-07	2.17952e-05	7.57633	serine peptidase inhibitor, Kazal type 5 [Source:HGNC Symbol;Acc:HGNC:15464]
SGPL1	ENSG00000166224	6.29989	2.5262e-07	2.25521e-05	2.09863	sphingosine-1-phosphate lyase 1 [Source:HGNC Symbol;Acc:HGNC:10817]
ATP6AP1	ENSG00000071553	5.12723	2.55623e-07	2.27352e-05	2.14502	ATPase, H+ transporting, lysosomal accessory protein 1 [Source:HGNC Symbol;Acc:HGNC:868]
PDXP	ENSG00000241360	1.90819	2.55603e-07	2.27352e-05	4.87196	pyridoxal (pyridoxine, vitamin B6) phosphatase [Source:HGNC Symbol;Acc:HGNC:30259]
SPCS1	ENSG00000114902	4.7356	2.62848e-07	2.33343e-05	2.49933	signal peptidase complex subunit 1 [Source:HGNC Symbol;Acc:HGNC:23401]
C8orf82	ENSG00000213563	3.26769	2.66915e-07	2.36515e-05	3.27001	chromosome 8 open reading frame 82 [Source:HGNC Symbol;Acc:HGNC:33826]
HSF4	ENSG00000102878	4.01957	2.80686e-07	2.48257e-05	2.59668	heat shock transcription factor 4 [Source:HGNC Symbol;Acc:HGNC:5227]
MAPT	ENSG00000186868	5.42511	2.83717e-07	2.50473e-05	1.92351	microtubule associated protein tau [Source:HGNC Symbol;Acc:HGNC:6893]
TBCA	ENSG00000171530	3.7269	2.88511e-07	2.54235e-05	2.89483	tubulin folding cofactor A [Source:HGNC Symbol;Acc:HGNC:11579]
KIFC3	ENSG00000140859	4.98097	2.91481e-07	2.5638e-05	1.94369	kinesin family member C3 [Source:HGNC Symbol;Acc:HGNC:6326]
MT-ATP6	ENSG00000198899	11.9339	2.92064e-07	2.5642e-05	-2.78116	mitochondrially encoded ATP synthase 6 [Source:HGNC Symbol;Acc:HGNC:7414]
FBXO10	ENSG00000147912	4.26045	2.96769e-07	2.60074e-05	2.58003	F-box protein 10 [Source:HGNC Symbol;Acc:HGNC:13589]
SH3GLB1	ENSG00000097033	7.75734	3.08935e-07	2.70239e-05	2.24442	SH3-domain GRB2-like endophilin B1 [Source:HGNC Symbol;Acc:HGNC:10833]
ATP6V1B2	ENSG00000147416	5.63965	3.0985e-07	2.70543e-05	2.18432	ATPase, H+ transporting, lysosomal 56/58kDa, V1 subunit B2 [Source:HGNC Symbol;Acc:HGNC:854]
FAM49A	ENSG00000197872	4.36703	3.14494e-07	2.74098e-05	2.40639	family with sequence similarity 49 member A [Source:HGNC Symbol;Acc:HGNC:25373]
LGMNP1	ENSG00000214269	2.68663	3.26034e-07	2.83638e-05	3.36855	legumain pseudogene 1 [Source:HGNC Symbol;Acc:HGNC:23079]
TPP1	ENSG00000166340	7.11521	3.35102e-07	2.90468e-05	2.20839	tripeptidyl peptidase I [Source:HGNC Symbol;Acc:HGNC:2073]
CA5B	ENSG00000169239	5.31583	3.34509e-07	2.90468e-05	1.85797	carbonic anhydrase VB, mitochondrial [Source:HGNC Symbol;Acc:HGNC:1378]
TRIM28	ENSG00000130726	4.89845	3.3717e-07	2.91732e-05	2.41849	tripartite motif containing 28 [Source:HGNC Symbol;Acc:HGNC:16384]
SNTG2	ENSG00000172554	2.75671	3.46175e-07	2.98982e-05	-6.95554	syntrophin, gamma 2 [Source:HGNC Symbol;Acc:HGNC:13741]
CD4	ENSG00000010610	4.90762	3.50788e-07	3.01874e-05	2.35056	CD4 molecule [Source:HGNC Symbol;Acc:HGNC:1678]
FBXL14	ENSG00000171823	3.09861	3.50352e-07	3.01874e-05	3.20102	F-box and leucine-rich repeat protein 14 [Source:HGNC Symbol;Acc:HGNC:28624]
RP5-1052I5.1	ENSG00000267272	4.92565	3.5453e-07	3.04545e-05	-4.23437	long intergenic non-protein coding RNA 1140 [Source:HGNC Symbol;Acc:HGNC:27922]
C9orf72	ENSG00000147894	3.82683	3.6729e-07	3.1494e-05	2.47733	chromosome 9 open reading frame 72 [Source:HGNC Symbol;Acc:HGNC:28337]
C5orf22	ENSG00000082213	4.42039	3.79287e-07	3.24644e-05	1.9765	chromosome 5 open reading frame 22 [Source:HGNC Symbol;Acc:HGNC:25639]
PPT1	ENSG00000131238	4.77671	3.85125e-07	3.27878e-05	2.7181	palmitoyl-protein thioesterase 1 [Source:HGNC Symbol;Acc:HGNC:9325]
KCND3	ENSG00000171385	4.7839	3.84415e-07	3.27878e-05	2.27227	potassium channel, voltage gated Shal related subfamily D, member 3 [Source:HGNC Symbol;Acc:HGNC:6239]
ZNFX1-AS1	ENSG00000177410	5.21422	3.85e-07	3.27878e-05	2.65399	ZNFX1 antisense RNA 1 [Source:HGNC Symbol;Acc:HGNC:33101]
ECHDC2	ENSG00000121310	7.33471	3.90156e-07	3.3157e-05	-2.54344	enoyl-CoA hydratase domain containing 2 [Source:HGNC Symbol;Acc:HGNC:23408]
RPL37A	ENSG00000197756	8.6597	3.96077e-07	3.36004e-05	2.45757	ribosomal protein L37a [Source:HGNC Symbol;Acc:HGNC:10348]
SUSD1	ENSG00000106868	3.30148	3.97411e-07	3.36538e-05	2.94071	sushi domain containing 1 [Source:HGNC Symbol;Acc:HGNC:25413]
ADRA1A	ENSG00000120907	5.24039	3.98138e-07	3.36557e-05	3.16328	adrenoceptor alpha 1A [Source:HGNC Symbol;Acc:HGNC:277]
RP11-430B1.4	ENSG00000260553	3.35938	4.0618e-07	3.42749e-05	2.68553	NA
C1orf43	ENSG00000143612	6.25051	4.17441e-07	3.5101e-05	2.09438	chromosome 1 open reading frame 43 [Source:HGNC Symbol;Acc:HGNC:29876]
ITFG3	ENSG00000167930	4.98319	4.16764e-07	3.5101e-05	2.37913	family with sequence similarity 234 member A [Source:HGNC Symbol;Acc:HGNC:14163]
IGHA1	ENSG00000211895	2.20242	4.20428e-07	3.52901e-05	5.1904	immunoglobulin heavy constant alpha 1 [Source:HGNC Symbol;Acc:HGNC:5478]
HK1	ENSG00000156515	5.13796	4.41627e-07	3.70045e-05	2.0247	hexokinase 1 [Source:HGNC Symbol;Acc:HGNC:4922]
COL8A1	ENSG00000144810	5.49313	4.72002e-07	3.94804e-05	-3.148	collagen, type VIII, alpha 1 [Source:HGNC Symbol;Acc:HGNC:2215]
RPE	ENSG00000197713	4.07508	4.79163e-07	4.00093e-05	2.4054	ribulose-5-phosphate-3-epimerase [Source:HGNC Symbol;Acc:HGNC:10293]
GTPBP2	ENSG00000172432	5.97162	4.80964e-07	4.00895e-05	2.42042	GTP binding protein 2 [Source:HGNC Symbol;Acc:HGNC:4670]
HOXB5	ENSG00000120075	3.08404	4.90391e-07	4.08041e-05	3.80973	homeobox B5 [Source:HGNC Symbol;Acc:HGNC:5116]
TTC23	ENSG00000103852	4.91595	4.94396e-07	4.10659e-05	1.97532	tetratricopeptide repeat domain 23 [Source:HGNC Symbol;Acc:HGNC:25730]
RPN2	ENSG00000118705	5.94206	4.9931e-07	4.1402e-05	2.20832	ribophorin II [Source:HGNC Symbol;Acc:HGNC:10382]
DUSP6	ENSG00000139318	6.07115	5.34855e-07	4.42725e-05	2.12324	dual specificity phosphatase 6 [Source:HGNC Symbol;Acc:HGNC:3072]
FMO1	ENSG00000010932	3.79275	5.39171e-07	4.45525e-05	2.78582	flavin containing monooxygenase 1 [Source:HGNC Symbol;Acc:HGNC:3769]
DNAH10OS	ENSG00000250091	2.76295	5.48689e-07	4.52607e-05	3.70941	dynein, axonemal, heavy chain 10 opposite strand [Source:HGNC Symbol;Acc:HGNC:37121]
EDF1	ENSG00000107223	6.24851	5.49642e-07	4.52611e-05	2.18895	endothelial differentiation-related factor 1 [Source:HGNC Symbol;Acc:HGNC:3164]
CTSA	ENSG00000064601	6.63319	5.51108e-07	4.53037e-05	2.23587	cathepsin A [Source:HGNC Symbol;Acc:HGNC:9251]
OSCP1	ENSG00000116885	3.03554	5.57591e-07	4.57579e-05	2.77701	organic solute carrier partner 1 [Source:HGNC Symbol;Acc:HGNC:29971]
DUSP10	ENSG00000143507	3.39593	5.60863e-07	4.59475e-05	3.7079	dual specificity phosphatase 10 [Source:HGNC Symbol;Acc:HGNC:3065]
SBF1	ENSG00000100241	4.47822	5.63031e-07	4.59674e-05	2.38166	SET binding factor 1 [Source:HGNC Symbol;Acc:HGNC:10542]
MAPK10	ENSG00000109339	5.68487	5.62647e-07	4.59674e-05	2.47417	mitogen-activated protein kinase 10 [Source:HGNC Symbol;Acc:HGNC:6872]
GPR133	ENSG00000111452	4.86662	5.79965e-07	4.72691e-05	-4.40788	adhesion G protein-coupled receptor D1 [Source:HGNC Symbol;Acc:HGNC:19893]
GFPT1	ENSG00000198380	6.76864	5.86218e-07	4.76974e-05	1.93471	glutamine--fructose-6-phosphate transaminase 1 [Source:HGNC Symbol;Acc:HGNC:4241]
RPL41	ENSG00000229117	8.34794	5.8729e-07	4.77034e-05	2.2152	ribosomal protein L41 [Source:HGNC Symbol;Acc:HGNC:10354]
C9orf91	ENSG00000157693	4.8729	5.92674e-07	4.80589e-05	2.26873	chromosome 9 open reading frame 91 [Source:HGNC Symbol;Acc:HGNC:24513]
ATXN7L3	ENSG00000087152	3.9712	6.00321e-07	4.85965e-05	2.02426	ataxin 7-like 3 [Source:HGNC Symbol;Acc:HGNC:25416]
HLA-G	ENSG00000204632	2.85928	6.02285e-07	4.86729e-05	3.54547	major histocompatibility complex, class I, G [Source:HGNC Symbol;Acc:HGNC:4964]
UNG	ENSG00000076248	4.15577	6.07481e-07	4.901e-05	2.528	uracil DNA glycosylase [Source:HGNC Symbol;Acc:HGNC:12572]
MRC2	ENSG00000011028	6.16364	6.25647e-07	5.03905e-05	2.20055	mannose receptor, C type 2 [Source:HGNC Symbol;Acc:HGNC:16875]
CTA-217C2.1	ENSG00000226328	1.85013	6.36101e-07	5.11461e-05	4.61694	NUP50 antisense RNA 1 (head to head) [Source:HGNC Symbol;Acc:HGNC:50502]
ASNA1	ENSG00000198356	3.97272	6.39816e-07	5.13584e-05	3.15782	arsA arsenite transporter, ATP-binding, homolog 1 (bacterial) [Source:HGNC Symbol;Acc:HGNC:752]
KIAA1191	ENSG00000122203	5.58874	6.44818e-07	5.16731e-05	1.98684	KIAA1191 [Source:HGNC Symbol;Acc:HGNC:29209]
RAN	ENSG00000132341	5.74898	6.49263e-07	5.19421e-05	2.0174	RAN, member RAS oncogene family [Source:HGNC Symbol;Acc:HGNC:9846]
TCF7	ENSG00000081059	4.1712	6.53093e-07	5.21612e-05	2.52019	transcription factor 7 (T-cell specific, HMG-box) [Source:HGNC Symbol;Acc:HGNC:11639]
C14orf2	ENSG00000156411	5.56061	6.58807e-07	5.24421e-05	1.9193	chromosome 14 open reading frame 2 [Source:HGNC Symbol;Acc:HGNC:1188]
TPSAB1	ENSG00000172236	3.106	6.57824e-07	5.24421e-05	3.89313	tryptase alpha/beta 1 [Source:HGNC Symbol;Acc:HGNC:12019]
SIK1	ENSG00000142178	5.7921	6.608e-07	5.25132e-05	-5.07846	salt inducible kinase 1 [Source:HGNC Symbol;Acc:HGNC:11142]
POLN	ENSG00000130997	3.78258	6.62386e-07	5.25519e-05	-3.05231	polymerase (DNA directed) nu [Source:HGNC Symbol;Acc:HGNC:18870]
ELP5	ENSG00000170291	4.41294	6.70891e-07	5.31384e-05	2.68652	elongator acetyltransferase complex subunit 5 [Source:HGNC Symbol;Acc:HGNC:30617]
MKI67	ENSG00000148773	3.89053	6.7435e-07	5.32357e-05	3.05059	marker of proliferation Ki-67 [Source:HGNC Symbol;Acc:HGNC:7107]
ALDOA	ENSG00000149925	7.69575	6.73379e-07	5.32357e-05	2.35163	aldolase, fructose-bisphosphate A [Source:HGNC Symbol;Acc:HGNC:414]
LZTS2	ENSG00000107816	5.09649	6.78302e-07	5.34593e-05	2.13449	leucine zipper, putative tumor suppressor 2 [Source:HGNC Symbol;Acc:HGNC:29381]
RP11-206L10.11	ENSG00000228794	6.80499	6.82346e-07	5.36895e-05	2.09076	long intergenic non-protein coding RNA 1128 [Source:HGNC Symbol;Acc:HGNC:49377]
TNFRSF12A	ENSG00000006327	1.9552	6.86068e-07	5.38936e-05	8.2587	tumor necrosis factor receptor superfamily member 12A [Source:HGNC Symbol;Acc:HGNC:18152]
YIPF2	ENSG00000130733	3.78116	6.98456e-07	5.47766e-05	2.69078	Yip1 domain family member 2 [Source:HGNC Symbol;Acc:HGNC:28476]
COPS3	ENSG00000141030	4.36592	7.02315e-07	5.49889e-05	2.25078	COP9 signalosome subunit 3 [Source:HGNC Symbol;Acc:HGNC:2239]
BMP2K	ENSG00000138756	4.9443	7.09971e-07	5.54974e-05	2.01453	BMP2 inducible kinase [Source:HGNC Symbol;Acc:HGNC:18041]
PNMA1	ENSG00000176903	5.38579	7.14643e-07	5.57713e-05	2.21847	paraneoplastic Ma antigen 1 [Source:HGNC Symbol;Acc:HGNC:9158]
GULP1	ENSG00000144366	4.55068	7.29448e-07	5.68338e-05	2.09116	GULP, engulfment adaptor PTB domain containing 1 [Source:HGNC Symbol;Acc:HGNC:18649]
TUBB4B	ENSG00000188229	5.28033	7.3468e-07	5.71483e-05	2.42461	tubulin beta 4B class IVb [Source:HGNC Symbol;Acc:HGNC:20771]
COPS7A	ENSG00000111652	5.35107	7.53126e-07	5.84879e-05	2.17178	COP9 signalosome subunit 7A [Source:HGNC Symbol;Acc:HGNC:16758]
TBCB	ENSG00000105254	4.16748	7.64376e-07	5.92167e-05	2.1544	tubulin folding cofactor B [Source:HGNC Symbol;Acc:HGNC:1989]
RNF157	ENSG00000141576	5.58801	7.64991e-07	5.92167e-05	1.91801	ring finger protein 157 [Source:HGNC Symbol;Acc:HGNC:29402]
AASS	ENSG00000008311	5.35785	7.67385e-07	5.9306e-05	-2.69592	aminoadipate-semialdehyde synthase [Source:HGNC Symbol;Acc:HGNC:17366]
SAE1	ENSG00000142230	4.69578	7.78471e-07	6.00655e-05	1.94115	SUMO1 activating enzyme subunit 1 [Source:HGNC Symbol;Acc:HGNC:30660]
SOX9	ENSG00000125398	3.69534	7.8667e-07	6.06002e-05	3.28878	SRY-box 9 [Source:HGNC Symbol;Acc:HGNC:11204]
AP2S1	ENSG00000042753	4.0647	8.09296e-07	6.21893e-05	2.47004	adaptor related protein complex 2 sigma 1 subunit [Source:HGNC Symbol;Acc:HGNC:565]
VDAC1	ENSG00000213585	6.33993	8.09903e-07	6.21893e-05	2.03339	voltage-dependent anion channel 1 [Source:HGNC Symbol;Acc:HGNC:12669]
RPLP1	ENSG00000137818	7.83481	8.28279e-07	6.34983e-05	2.31964	ribosomal protein, large, P1 [Source:HGNC Symbol;Acc:HGNC:10372]
PTPRC	ENSG00000081237	4.46339	8.77018e-07	6.71271e-05	2.27487	protein tyrosine phosphatase, receptor type, C [Source:HGNC Symbol;Acc:HGNC:9666]
RPL12	ENSG00000197958	7.77237	8.94499e-07	6.83555e-05	2.28569	ribosomal protein L12 [Source:HGNC Symbol;Acc:HGNC:10302]
ATF4	ENSG00000128272	6.62041	8.97828e-07	6.84069e-05	1.8947	activating transcription factor 4 [Source:HGNC Symbol;Acc:HGNC:786]
SDCBP	ENSG00000137575	6.38072	8.98036e-07	6.84069e-05	2.13377	syndecan binding protein [Source:HGNC Symbol;Acc:HGNC:10662]
AC007405.6	ENSG00000239467	0.838886	9.08735e-07	6.91116e-05	7.16805
SHB	ENSG00000107338	2.84258	9.20939e-07	6.99284e-05	3.45331	Src homology 2 domain containing adaptor protein B [Source:HGNC Symbol;Acc:HGNC:10838]
RPS10	ENSG00000124614	6.66517	9.24341e-07	7.00753e-05	2.38748	ribosomal protein S10 [Source:HGNC Symbol;Acc:HGNC:10383]
APOLD1	ENSG00000178878	6.71186	9.26006e-07	7.00903e-05	-3.29153	apolipoprotein L domain containing 1 [Source:HGNC Symbol;Acc:HGNC:25268]
POMGNT1	ENSG00000085998	5.09188	9.43534e-07	7.12105e-05	2.09928	protein O-linked mannose N-acetylglucosaminyltransferase 1 (beta 1,2-) [Source:HGNC Symbol;Acc:HGNC:19139]
RHEB	ENSG00000106615	5.05424	9.43787e-07	7.12105e-05	1.93209	Ras homolog enriched in brain [Source:HGNC Symbol;Acc:HGNC:10011]
RP11-702C7.2	ENSG00000231388	2.70674	9.45814e-07	7.12508e-05	-55.3858
SNRNP25	ENSG00000161981	3.39584	9.5419e-07	7.16558e-05	2.35104	small nuclear ribonucleoprotein, U11/U12 25kDa subunit [Source:HGNC Symbol;Acc:HGNC:14161]
MT-ND6	ENSG00000198695	10.7219	9.53899e-07	7.16558e-05	-2.24653	mitochondrially encoded NADH:ubiquinone oxidoreductase core subunit 6 [Source:HGNC Symbol;Acc:HGNC:7462]
CTC-205M6.2	ENSG00000245060	3.17741	9.63486e-07	7.22403e-05	2.53164	long intergenic non-protein coding RNA 847 [Source:HGNC Symbol;Acc:HGNC:45050]
HNRNPA0	ENSG00000177733	4.48089	9.83252e-07	7.36068e-05	2.24387	heterogeneous nuclear ribonucleoprotein A0 [Source:HGNC Symbol;Acc:HGNC:5030]
SERPINE2	ENSG00000135919	4.11559	9.88422e-07	7.3878e-05	2.30347	serpin peptidase inhibitor, clade E (nexin, plasminogen activator inhibitor type 1), member 2 [Source:HGNC Symbol;Acc:HGNC:8951]
PXK	ENSG00000168297	5.06692	9.99272e-07	7.45722e-05	2.48897	PX domain containing serine/threonine kinase [Source:HGNC Symbol;Acc:HGNC:23326]
NKIRAS2	ENSG00000168256	5.23098	1.02165e-06	7.61233e-05	2.25247	NFKB inhibitor interacting Ras-like 2 [Source:HGNC Symbol;Acc:HGNC:17898]
CTDNEP1	ENSG00000175826	5.97268	1.03153e-06	7.67395e-05	1.94774	CTD nuclear envelope phosphatase 1 [Source:HGNC Symbol;Acc:HGNC:19085]
FOS	ENSG00000170345	7.81285	1.05463e-06	7.83359e-05	-4.89354	FBJ murine osteosarcoma viral oncogene homolog [Source:HGNC Symbol;Acc:HGNC:3796]
AMFR	ENSG00000159461	4.93829	1.061e-06	7.86871e-05	2.17543	autocrine motility factor receptor, E3 ubiquitin protein ligase [Source:HGNC Symbol;Acc:HGNC:463]
TMEM33	ENSG00000109133	5.45184	1.09181e-06	8.08465e-05	1.76972	transmembrane protein 33 [Source:HGNC Symbol;Acc:HGNC:25541]
PRELID1	ENSG00000169230	3.75651	1.10081e-06	8.13865e-05	2.17636	PRELI domain containing 1 [Source:HGNC Symbol;Acc:HGNC:30255]
MTSS1L	ENSG00000132613	4.8316	1.11439e-06	8.21363e-05	2.70141	metastasis suppressor 1-like [Source:HGNC Symbol;Acc:HGNC:25094]
RN7SL2	ENSG00000265150	2.84903	1.11417e-06	8.21363e-05	4.15455	NA
ZBTB16	ENSG00000109906	6.3423	1.12697e-06	8.29355e-05	-3.91067	zinc finger and BTB domain containing 16 [Source:HGNC Symbol;Acc:HGNC:12930]
FCGRT	ENSG00000104870	5.77841	1.16611e-06	8.54214e-05	2.25184	Fc fragment of IgG, receptor, transporter, alpha [Source:HGNC Symbol;Acc:HGNC:3621]
AMOT	ENSG00000126016	5.01322	1.1652e-06	8.54214e-05	-2.46869	angiomotin [Source:HGNC Symbol;Acc:HGNC:17810]
MT-ND2	ENSG00000198763	12.6105	1.16439e-06	8.54214e-05	-2.64338	mitochondrially encoded NADH:ubiquinone oxidoreductase core subunit 2 [Source:HGNC Symbol;Acc:HGNC:7456]
PWWP2B	ENSG00000171813	2.4146	1.18035e-06	8.63317e-05	3.1797	PWWP domain containing 2B [Source:HGNC Symbol;Acc:HGNC:25150]
VANGL1	ENSG00000173218	4.35357	1.19191e-06	8.70437e-05	2.37609	VANGL planar cell polarity protein 1 [Source:HGNC Symbol;Acc:HGNC:15512]
LMX1A	ENSG00000162761	1.91495	1.21636e-06	8.86939e-05	-17.6118	LIM homeobox transcription factor 1, alpha [Source:HGNC Symbol;Acc:HGNC:6653]
CAMK2D	ENSG00000145349	5.9435	1.22135e-06	8.89222e-05	2.1099	calcium/calmodulin-dependent protein kinase II delta [Source:HGNC Symbol;Acc:HGNC:1462]
ATXN2L	ENSG00000168488	6.3621	1.23354e-06	8.96727e-05	2.00831	ataxin 2-like [Source:HGNC Symbol;Acc:HGNC:31326]
ATIC	ENSG00000138363	4.84182	1.26029e-06	9.14782e-05	2.20025	5-aminoimidazole-4-carboxamide ribonucleotide formyltransferase/IMP cyclohydrolase [Source:HGNC Symbol;Acc:HGNC:794]
MAL2	ENSG00000147676	4.7483	1.28472e-06	9.311e-05	3.26648	mal, T-cell differentiation protein 2 (gene/pseudogene) [Source:HGNC Symbol;Acc:HGNC:13634]
ME1	ENSG00000065833	6.8091	1.30704e-06	9.44408e-05	2.96358	malic enzyme 1, NADP(+)-dependent, cytosolic [Source:HGNC Symbol;Acc:HGNC:6983]
CADM2	ENSG00000175161	3.83848	1.3064e-06	9.44408e-05	-6.19826	cell adhesion molecule 2 [Source:HGNC Symbol;Acc:HGNC:29849]
HSPH1	ENSG00000120694	5.30709	1.31658e-06	9.49867e-05	2.17012	heat shock protein family H (Hsp110) member 1 [Source:HGNC Symbol;Acc:HGNC:16969]
AC117834.1	ENSG00000212999	2.94652	1.33584e-06	9.62308e-05	2.7978	NA
CPAMD8	ENSG00000160111	4.8435	1.34753e-06	9.6927e-05	-2.97649	C3 and PZP-like, alpha-2-macroglobulin domain containing 8 [Source:HGNC Symbol;Acc:HGNC:23228]
COL5A3	ENSG00000080573	5.71703	1.35074e-06	9.70119e-05	2.1606	collagen, type V, alpha 3 [Source:HGNC Symbol;Acc:HGNC:14864]
SFRP1	ENSG00000104332	7.0581	1.3534e-06	9.70567e-05	-2.60277	secreted frizzled-related protein 1 [Source:HGNC Symbol;Acc:HGNC:10776]
RPS4XP22	ENSG00000239830	2.33673	1.36745e-06	9.79173e-05	-11.3797	ribosomal protein S4X pseudogene 22 [Source:HGNC Symbol;Acc:HGNC:36125]
WDR67	ENSG00000156787	3.88512	1.37438e-06	9.81192e-05	2.19649	TBC1 domain family member 31 [Source:HGNC Symbol;Acc:HGNC:30888]
RP11-67L3.5	ENSG00000242396	1.96203	1.37417e-06	9.81192e-05	4.71124
RPL28	ENSG00000108107	7.73991	1.38328e-06	9.8496e-05	2.1949	ribosomal protein L28 [Source:HGNC Symbol;Acc:HGNC:10330]
TOP2A	ENSG00000131747	1.67487	1.38378e-06	9.8496e-05	5.3474	topoisomerase (DNA) II alpha [Source:HGNC Symbol;Acc:HGNC:11989]
ADAMTS5	ENSG00000154736	5.91951	1.39065e-06	9.88375e-05	2.00558	ADAM metallopeptidase with thrombospondin type 1 motif 5 [Source:HGNC Symbol;Acc:HGNC:221]
MT-ND4	ENSG00000198886	14.4939	1.42076e-06	0.000100827	-2.6311	mitochondrially encoded NADH:ubiquinone oxidoreductase core subunit 4 [Source:HGNC Symbol;Acc:HGNC:7459]
GNG5	ENSG00000174021	4.689	1.42468e-06	0.000100956	2.43433	guanine nucleotide binding protein (G protein), gamma 5 [Source:HGNC Symbol;Acc:HGNC:4408]
MYL9	ENSG00000101335	6.25159	1.43773e-06	0.000101729	2.23017	myosin light chain 9 [Source:HGNC Symbol;Acc:HGNC:15754]
HEXA	ENSG00000213614	5.44671	1.44562e-06	0.000102137	1.88758	hexosaminidase A (alpha polypeptide) [Source:HGNC Symbol;Acc:HGNC:4878]
BTG3	ENSG00000154640	3.22079	1.48479e-06	0.000104749	2.48978	BTG family member 3 [Source:HGNC Symbol;Acc:HGNC:1132]
GATAD2A	ENSG00000167491	5.62722	1.48738e-06	0.000104777	1.98695	GATA zinc finger domain containing 2A [Source:HGNC Symbol;Acc:HGNC:29989]
RHOG	ENSG00000177105	4.62587	1.49761e-06	0.000105342	2.19466	ras homolog family member G [Source:HGNC Symbol;Acc:HGNC:672]
MYBBP1A	ENSG00000132382	4.34734	1.50184e-06	0.000105485	2.073	MYB binding protein (P160) 1a [Source:HGNC Symbol;Acc:HGNC:7546]
SLC12A2	ENSG00000064651	5.04824	1.5489e-06	0.00010863	2.11651	solute carrier family 12 (sodium/potassium/chloride transporter), member 2 [Source:HGNC Symbol;Acc:HGNC:10911]
GLB1	ENSG00000170266	4.65847	1.56692e-06	0.000109732	2.08301	galactosidase beta 1 [Source:HGNC Symbol;Acc:HGNC:4298]
SSR4	ENSG00000180879	4.97202	1.57588e-06	0.000110199	2.35341	signal sequence receptor, delta [Source:HGNC Symbol;Acc:HGNC:11326]
CAPNS1	ENSG00000126247	8.20691	1.59292e-06	0.000111227	2.09312	calpain, small subunit 1 [Source:HGNC Symbol;Acc:HGNC:1481]
NDUFB4	ENSG00000065518	5.13008	1.6143e-06	0.000112556	2.27959	NADH:ubiquinone oxidoreductase subunit B4 [Source:HGNC Symbol;Acc:HGNC:7699]
SAA1	ENSG00000173432	6.61305	1.62851e-06	0.000113381	-8.00616	serum amyloid A1 [Source:HGNC Symbol;Acc:HGNC:10513]
HLA-A	ENSG00000206503	7.17166	1.66735e-06	0.000115916	2.54049	major histocompatibility complex, class I, A [Source:HGNC Symbol;Acc:HGNC:4931]
UBE2D2	ENSG00000131508	4.36193	1.68831e-06	0.000117203	2.06456	ubiquitin conjugating enzyme E2D 2 [Source:HGNC Symbol;Acc:HGNC:12475]
TCEB2	ENSG00000103363	4.85989	1.71115e-06	0.000118444	2.37232	transcription elongation factor B (SIII), polypeptide 2 (18kDa, elongin B) [Source:HGNC Symbol;Acc:HGNC:11619]
SPIRE1	ENSG00000134278	5.30466	1.70913e-06	0.000118444	1.95887	spire-type actin nucleation factor 1 [Source:HGNC Symbol;Acc:HGNC:30622]
MKNK2	ENSG00000099875	7.08096	1.75023e-06	0.000120973	2.25914	MAP kinase interacting serine/threonine kinase 2 [Source:HGNC Symbol;Acc:HGNC:7111]
MINOS1	ENSG00000173436	6.52581	1.7775e-06	0.000122681	2.0025	mitochondrial inner membrane organizing system 1 [Source:HGNC Symbol;Acc:HGNC:32068]
CD74	ENSG00000019582	9.09498	1.83129e-06	0.000126211	2.36062	CD74 molecule, major histocompatibility complex, class II invariant chain [Source:HGNC Symbol;Acc:HGNC:1697]
UCK1	ENSG00000130717	3.64825	1.83998e-06	0.000126627	2.57628	uridine-cytidine kinase 1 [Source:HGNC Symbol;Acc:HGNC:14859]
FCER1A	ENSG00000179639	1.85173	1.86551e-06	0.000128199	4.12852	Fc fragment of IgE, high affinity I, receptor for; alpha polypeptide [Source:HGNC Symbol;Acc:HGNC:3609]
LAMP3	ENSG00000078081	2.61128	1.87359e-06	0.00012857	2.95025	lysosomal-associated membrane protein 3 [Source:HGNC Symbol;Acc:HGNC:14582]
RHOBTB2	ENSG00000008853	3.9431	1.87735e-06	0.000128643	2.78228	Rho-related BTB domain containing 2 [Source:HGNC Symbol;Acc:HGNC:18756]
HYOU1	ENSG00000149428	5.24416	1.88978e-06	0.000129309	2.10591	hypoxia up-regulated 1 [Source:HGNC Symbol;Acc:HGNC:16931]
GNG2	ENSG00000186469	5.47596	1.89892e-06	0.000129749	2.15072	guanine nucleotide binding protein (G protein), gamma 2 [Source:HGNC Symbol;Acc:HGNC:4404]
ARPC1B	ENSG00000130429	4.74004	1.90668e-06	0.000130026	2.05747	actin related protein 2/3 complex subunit 1B [Source:HGNC Symbol;Acc:HGNC:704]
RP5-857K21.10	ENSG00000248527	10.6191	1.90843e-06	0.000130026	-2.72704	mitochondrially encoded ATP synthase 6 pseudogene 1 [Source:HGNC Symbol;Acc:HGNC:44575]
POLDIP2	ENSG00000004142	5.84773	1.91183e-06	0.000130073	2.22427	polymerase (DNA-directed), delta interacting protein 2 [Source:HGNC Symbol;Acc:HGNC:23781]
LAPTM5	ENSG00000162511	5.02362	1.94743e-06	0.000132306	2.13101	lysosomal protein transmembrane 5 [Source:HGNC Symbol;Acc:HGNC:29612]
EVA1B	ENSG00000142694	2.06861	1.96843e-06	0.000133543	4.11742	eva-1 homolog B (C. elegans) [Source:HGNC Symbol;Acc:HGNC:25558]
DERL1	ENSG00000136986	6.5582	1.97672e-06	0.000133915	2.04239	derlin 1 [Source:HGNC Symbol;Acc:HGNC:28454]
RPS8	ENSG00000142937	8.46442	1.98974e-06	0.000134606	2.02044	ribosomal protein S8 [Source:HGNC Symbol;Acc:HGNC:10441]
HLA-DQA1	ENSG00000196735	4.45798	1.99368e-06	0.00013465	3.79866	major histocompatibility complex, class II, DQ alpha 1 [Source:HGNC Symbol;Acc:HGNC:4942]
J01415.9	ENSG00000210135	6.2091	1.99603e-06	0.00013465	-2.50155	mitochondrially encoded tRNA asparagine [Source:HGNC Symbol;Acc:HGNC:7493]
ANKRD53	ENSG00000144031	3.31644	2.00161e-06	0.000134836	-9.10609	ankyrin repeat domain 53 [Source:HGNC Symbol;Acc:HGNC:25691]
CLCN4	ENSG00000073464	3.51034	2.021e-06	0.000135759	2.56081	chloride channel, voltage-sensitive 4 [Source:HGNC Symbol;Acc:HGNC:2022]
TMSB4X	ENSG00000205542	7.96707	2.02072e-06	0.000135759	1.96035	thymosin beta 4, X-linked [Source:HGNC Symbol;Acc:HGNC:11881]
TBC1D9	ENSG00000109436	4.87964	2.06618e-06	0.000138599	2.0905	TBC1 domain family member 9 [Source:HGNC Symbol;Acc:HGNC:21710]
DDX20	ENSG00000064703	3.25488	2.08654e-06	0.000139597	2.34757	DEAD (Asp-Glu-Ala-Asp) box polypeptide 20 [Source:HGNC Symbol;Acc:HGNC:2743]
THBS1	ENSG00000137801	6.76254	2.0869e-06	0.000139597	-5.88768	thrombospondin 1 [Source:HGNC Symbol;Acc:HGNC:11785]
SOX6	ENSG00000110693	4.34373	2.09097e-06	0.000139674	-2.93695	SRY-box 6 [Source:HGNC Symbol;Acc:HGNC:16421]
RNF165	ENSG00000141622	4.88887	2.09593e-06	0.00013981	2.60147	ring finger protein 165 [Source:HGNC Symbol;Acc:HGNC:31696]
CLDN1	ENSG00000163347	2.63858	2.11291e-06	0.000140746	3.77267	claudin 1 [Source:HGNC Symbol;Acc:HGNC:2032]
PLEKHM2	ENSG00000116786	4.46167	2.12771e-06	0.000141534	2.33654	pleckstrin homology and RUN domain containing M2 [Source:HGNC Symbol;Acc:HGNC:29131]
TARS	ENSG00000113407	4.72509	2.15218e-06	0.000142963	2.02304	threonyl-tRNA synthetase [Source:HGNC Symbol;Acc:HGNC:11572]
RAB7A	ENSG00000075785	8.56032	2.17072e-06	0.000143994	1.94373	RAB7A, member RAS oncogene family [Source:HGNC Symbol;Acc:HGNC:9788]
SIGMAR1	ENSG00000147955	5.07035	2.20077e-06	0.000145785	2.45277	sigma non-opioid intracellular receptor 1 [Source:HGNC Symbol;Acc:HGNC:8157]
HIATL1	ENSG00000148110	4.52975	2.21631e-06	0.000146409	2.09836	major facilitator superfamily domain containing 14B [Source:HGNC Symbol;Acc:HGNC:23376]
AC008738.1	ENSG00000230259	6.25952	2.2148e-06	0.000146409	2.28016	NA
ATRAID	ENSG00000138085	5.43702	2.23064e-06	0.000146949	2.00459	all-trans retinoic acid induced differentiation factor [Source:HGNC Symbol;Acc:HGNC:24090]
FICD	ENSG00000198855	3.09084	2.22891e-06	0.000146949	2.98729	FIC domain containing [Source:HGNC Symbol;Acc:HGNC:18416]
RPS5	ENSG00000083845	7.32191	2.25553e-06	0.000147773	2.29117	ribosomal protein S5 [Source:HGNC Symbol;Acc:HGNC:10426]
SCO2	ENSG00000130489	2.86164	2.24978e-06	0.000147773	2.7452	SCO2 cytochrome c oxidase assembly protein [Source:HGNC Symbol;Acc:HGNC:10604]
GLIPR1	ENSG00000139278	3.28378	2.25252e-06	0.000147773	2.38386	GLI pathogenesis-related 1 [Source:HGNC Symbol;Acc:HGNC:17001]
SLC3A2	ENSG00000168003	4.81745	2.25084e-06	0.000147773	2.22938	solute carrier family 3 (amino acid transporter heavy chain), member 2 [Source:HGNC Symbol;Acc:HGNC:11026]
MT-ND1	ENSG00000198888	13.1359	2.26989e-06	0.00014851	-2.60448	mitochondrially encoded NADH:ubiquinone oxidoreductase core subunit 1 [Source:HGNC Symbol;Acc:HGNC:7455]
CAPN2	ENSG00000162909	8.05003	2.28058e-06	0.000149005	1.92697	calpain 2, (m/II) large subunit [Source:HGNC Symbol;Acc:HGNC:1479]
RAB9A	ENSG00000123595	3.22028	2.33697e-06	0.000152382	2.57832	RAB9A, member RAS oncogene family [Source:HGNC Symbol;Acc:HGNC:9792]
C19orf70	ENSG00000174917	4.03037	2.33865e-06	0.000152382	2.03994	chromosome 19 open reading frame 70 [Source:HGNC Symbol;Acc:HGNC:33702]
SLCO2B1	ENSG00000137491	4.79594	2.34553e-06	0.000152622	2.34043	solute carrier organic anion transporter family member 2B1 [Source:HGNC Symbol;Acc:HGNC:10962]
CTSG	ENSG00000100448	3.57005	2.3555e-06	0.00015284	3.27647	cathepsin G [Source:HGNC Symbol;Acc:HGNC:2532]
NDUFC2	ENSG00000151366	4.7698	2.35848e-06	0.00015284	2.15282	NADH:ubiquinone oxidoreductase subunit C2 [Source:HGNC Symbol;Acc:HGNC:7706]
MAPKAPK2	ENSG00000162889	4.91451	2.35305e-06	0.00015284	2.26895	mitogen-activated protein kinase-activated protein kinase 2 [Source:HGNC Symbol;Acc:HGNC:6887]
CD52	ENSG00000169442	1.58758	2.37452e-06	0.000153463	4.28415	CD52 molecule [Source:HGNC Symbol;Acc:HGNC:1804]
CTD-2023N9.1	ENSG00000250961	2.65441	2.3719e-06	0.000153463	-10.3564
IFI27L2	ENSG00000119632	3.08379	2.38064e-06	0.000153581	2.85488	interferon, alpha-inducible protein 27-like 2 [Source:HGNC Symbol;Acc:HGNC:19753]
ARPC5L	ENSG00000136950	4.21016	2.38277e-06	0.000153581	2.12016	actin related protein 2/3 complex subunit 5-like [Source:HGNC Symbol;Acc:HGNC:23366]
PRKRA	ENSG00000180228	3.73653	2.40699e-06	0.000154933	2.29741	protein kinase, interferon-inducible double stranded RNA dependent activator [Source:HGNC Symbol;Acc:HGNC:9438]
UBE2K	ENSG00000078140	5.68791	2.4276e-06	0.000156049	2.13591	ubiquitin conjugating enzyme E2K [Source:HGNC Symbol;Acc:HGNC:4914]
FYB	ENSG00000082074	3.69373	2.45353e-06	0.000157504	2.24391	FYN binding protein [Source:HGNC Symbol;Acc:HGNC:4036]
ANKRD9	ENSG00000156381	2.66831	2.47561e-06	0.000158708	3.82899	ankyrin repeat domain 9 [Source:HGNC Symbol;Acc:HGNC:20096]
ALG3	ENSG00000214160	4.09406	2.48336e-06	0.000158992	2.87051	ALG3, alpha-1,3- mannosyltransferase [Source:HGNC Symbol;Acc:HGNC:23056]
HSPB8	ENSG00000152137	3.8986	2.52143e-06	0.000161213	2.20068	heat shock protein family B (small) member 8 [Source:HGNC Symbol;Acc:HGNC:30171]
DAD1	ENSG00000129562	5.56296	2.53916e-06	0.000161913	2.14557	defender against cell death 1 [Source:HGNC Symbol;Acc:HGNC:2664]
MMRN1	ENSG00000138722	3.35434	2.53647e-06	0.000161913	-4.05194	multimerin 1 [Source:HGNC Symbol;Acc:HGNC:7178]
EML4	ENSG00000143924	5.35663	2.54758e-06	0.000162233	2.1034	echinoderm microtubule associated protein like 4 [Source:HGNC Symbol;Acc:HGNC:1316]
AC017104.6	ENSG00000224376	1.46335	2.55485e-06	0.00016248	17.0086
NDUFA13	ENSG00000186010	4.49532	2.60036e-06	0.000165154	2.73281	NADH:ubiquinone oxidoreductase subunit A13 [Source:HGNC Symbol;Acc:HGNC:17194]
EYA2	ENSG00000064655	4.16881	2.61442e-06	0.000165607	2.79714	EYA transcriptional coactivator and phosphatase 2 [Source:HGNC Symbol;Acc:HGNC:3520]
FRS3	ENSG00000137218	2.59099	2.61212e-06	0.000165607	-4.49968	fibroblast growth factor receptor substrate 3 [Source:HGNC Symbol;Acc:HGNC:16970]
GUK1	ENSG00000143774	5.80857	2.62563e-06	0.000166096	2.0902	guanylate kinase 1 [Source:HGNC Symbol;Acc:HGNC:4693]
C11orf31	ENSG00000211450	4.01905	2.66002e-06	0.000168049	2.45601	chromosome 11 open reading frame 31 [Source:HGNC Symbol;Acc:HGNC:18251]
SNRPD2	ENSG00000125743	5.01101	2.68181e-06	0.000168686	1.9126	small nuclear ribonucleoprotein D2 polypeptide [Source:HGNC Symbol;Acc:HGNC:11159]
INTS1	ENSG00000164880	5.41478	2.68422e-06	0.000168686	2.21606	integrator complex subunit 1 [Source:HGNC Symbol;Acc:HGNC:24555]
PTER	ENSG00000165983	3.7501	2.68268e-06	0.000168686	2.49241	phosphotriesterase related [Source:HGNC Symbol;Acc:HGNC:9590]
C1QA	ENSG00000173372	3.21327	2.67688e-06	0.000168686	3.4465	complement component 1, q subcomponent, A chain [Source:HGNC Symbol;Acc:HGNC:1241]
RNF44	ENSG00000146083	4.44985	2.70625e-06	0.000169847	2.31937	ring finger protein 44 [Source:HGNC Symbol;Acc:HGNC:19180]
DDX49	ENSG00000105671	2.93601	2.71313e-06	0.000170055	2.72445	DEAD (Asp-Glu-Ala-Asp) box polypeptide 49 [Source:HGNC Symbol;Acc:HGNC:18684]
PTPRJ	ENSG00000149177	3.54062	2.80211e-06	0.000175402	2.40052	protein tyrosine phosphatase, receptor type, J [Source:HGNC Symbol;Acc:HGNC:9673]
TRDC	ENSG00000211829	3.84914	2.81072e-06	0.00017571	-4.38111	T cell receptor delta constant [Source:HGNC Symbol;Acc:HGNC:12253]
USP5	ENSG00000111667	4.24821	2.8627e-06	0.000178726	2.17456	ubiquitin specific peptidase 5 (isopeptidase T) [Source:HGNC Symbol;Acc:HGNC:12628]
DHRSX	ENSG00000169084	3.98476	2.89379e-06	0.000180224	2.16283	dehydrogenase/reductase (SDR family) X-linked [Source:HGNC Symbol;Acc:HGNC:18399]
FLJ27352	ENSG00000261652	1.31256	2.89424e-06	0.000180224	5.94463	chromosome 15 open reading frame 65 [Source:HGNC Symbol;Acc:HGNC:44654]
NPC2	ENSG00000119655	5.32094	2.91366e-06	0.000181197	2.13179	Niemann-Pick disease, type C2 [Source:HGNC Symbol;Acc:HGNC:14537]
C15orf39	ENSG00000167173	4.66339	2.98014e-06	0.00018509	2.46377	chromosome 15 open reading frame 39 [Source:HGNC Symbol;Acc:HGNC:24497]
PPP1R18	ENSG00000146112	5.30194	2.99634e-06	0.000185855	2.12767	protein phosphatase 1 regulatory subunit 18 [Source:HGNC Symbol;Acc:HGNC:29413]
PLBD2	ENSG00000151176	4.93906	3.04111e-06	0.000188387	2.44277	phospholipase B domain containing 2 [Source:HGNC Symbol;Acc:HGNC:27283]
CPEB4	ENSG00000113742	6.18738	3.04655e-06	0.00018848	2.16936	cytoplasmic polyadenylation element binding protein 4 [Source:HGNC Symbol;Acc:HGNC:21747]
RP5-977B1.11	ENSG00000259716	6.7557	3.08095e-06	0.000190361	2.13966	NA
CBR1	ENSG00000159228	3.64727	3.11031e-06	0.000191927	2.60321	carbonyl reductase 1 [Source:HGNC Symbol;Acc:HGNC:1548]
SRP19	ENSG00000153037	4.42781	3.11909e-06	0.00019222	2.00419	signal recognition particle 19kDa [Source:HGNC Symbol;Acc:HGNC:11300]
TRMT112	ENSG00000173113	5.10003	3.19469e-06	0.000196626	2.14268	tRNA methyltransferase 11-2 homolog (S. cerevisiae) [Source:HGNC Symbol;Acc:HGNC:26940]
PXDC1	ENSG00000168994	4.45437	3.29801e-06	0.000202723	2.1434	PX domain containing 1 [Source:HGNC Symbol;Acc:HGNC:21361]
UCP2	ENSG00000175567	7.32706	3.37304e-06	0.000207069	2.77801	uncoupling protein 2 (mitochondrial, proton carrier) [Source:HGNC Symbol;Acc:HGNC:12518]
FAT3	ENSG00000165323	4.25428	3.40452e-06	0.000208733	-2.5406	FAT atypical cadherin 3 [Source:HGNC Symbol;Acc:HGNC:23112]
RNPEPL1	ENSG00000142327	4.94375	3.41194e-06	0.00020892	2.20499	arginyl aminopeptidase (aminopeptidase B)-like 1 [Source:HGNC Symbol;Acc:HGNC:10079]
PDE1C	ENSG00000154678	3.36863	3.41861e-06	0.000209061	2.99962	phosphodiesterase 1C [Source:HGNC Symbol;Acc:HGNC:8776]
RABL6	ENSG00000196642	5.52193	3.43516e-06	0.000209804	1.89022	RAB, member RAS oncogene family-like 6 [Source:HGNC Symbol;Acc:HGNC:24703]
AP1B1	ENSG00000100280	5.33535	3.473e-06	0.000211453	2.16641	adaptor related protein complex 1 beta 1 subunit [Source:HGNC Symbol;Acc:HGNC:554]
CNTNAP4	ENSG00000152910	2.10398	3.47987e-06	0.000211453	-6.91896	contactin associated protein-like 4 [Source:HGNC Symbol;Acc:HGNC:18747]
DEFB132	ENSG00000186458	4.17017	3.47401e-06	0.000211453	-8.80139	defensin beta 132 [Source:HGNC Symbol;Acc:HGNC:33806]
PPIA	ENSG00000196262	7.8569	3.47608e-06	0.000211453	2.0248	peptidylprolyl isomerase A (cyclophilin A) [Source:HGNC Symbol;Acc:HGNC:9253]
AC079949.1	ENSG00000239776	6.64333	3.50378e-06	0.000212636	2.72729
TRAPPC5	ENSG00000181029	4.48846	3.54343e-06	0.000214769	2.90591	trafficking protein particle complex 5 [Source:HGNC Symbol;Acc:HGNC:23067]
PFN1	ENSG00000108518	6.9249	3.55586e-06	0.000215249	2.11809	profilin 1 [Source:HGNC Symbol;Acc:HGNC:8881]
CLCN7	ENSG00000103249	4.04271	3.58209e-06	0.000216562	2.35654	chloride channel, voltage-sensitive 7 [Source:HGNC Symbol;Acc:HGNC:2025]
CTB-50L17.14	ENSG00000267385	3.25361	3.63307e-06	0.000219367	-4.1994
CD83	ENSG00000112149	3.40956	3.70309e-06	0.000223312	3.23702	CD83 molecule [Source:HGNC Symbol;Acc:HGNC:1703]
TPM3	ENSG00000143549	7.44144	3.72558e-06	0.000224385	1.87391	tropomyosin 3 [Source:HGNC Symbol;Acc:HGNC:12012]
AIFM2	ENSG00000042286	6.69454	3.73286e-06	0.000224499	1.98584	apoptosis inducing factor, mitochondria associated 2 [Source:HGNC Symbol;Acc:HGNC:21411]
STK31	ENSG00000196335	3.46486	3.73687e-06	0.000224499	-2.56903	serine/threonine kinase 31 [Source:HGNC Symbol;Acc:HGNC:11407]
CD209	ENSG00000090659	4.93284	3.7631e-06	0.000225508	2.31927	CD209 molecule [Source:HGNC Symbol;Acc:HGNC:1641]
IGKV4-1	ENSG00000211598	0.212081	3.76027e-06	0.000225508	28.8256	immunoglobulin kappa variable 4-1 [Source:HGNC Symbol;Acc:HGNC:5834]
LCP2	ENSG00000043462	4.3726	3.77604e-06	0.000225568	2.23258	lymphocyte cytosolic protein 2 [Source:HGNC Symbol;Acc:HGNC:6529]
KIT	ENSG00000157404	3.72476	3.77828e-06	0.000225568	2.23693	v-kit Hardy-Zuckerman 4 feline sarcoma viral oncogene homolog [Source:HGNC Symbol;Acc:HGNC:6342]
EVI2B	ENSG00000185862	3.74771	3.77811e-06	0.000225568	2.37645	ecotropic viral integration site 2B [Source:HGNC Symbol;Acc:HGNC:3500]
HIST1H2BK	ENSG00000197903	3.13059	3.81478e-06	0.000227463	2.67084	histone cluster 1, H2bk [Source:HGNC Symbol;Acc:HGNC:13954]
CNPY3	ENSG00000137161	3.71738	3.82246e-06	0.000227637	2.17808	canopy FGF signaling regulator 3 [Source:HGNC Symbol;Acc:HGNC:11968]
TBC1D13	ENSG00000107021	5.20893	3.91061e-06	0.000232596	2.03097	TBC1 domain family member 13 [Source:HGNC Symbol;Acc:HGNC:25571]
RTN3	ENSG00000133318	8.25386	3.93876e-06	0.000233979	2.03886	reticulon 3 [Source:HGNC Symbol;Acc:HGNC:10469]
PPFIBP2	ENSG00000166387	5.16099	3.94674e-06	0.000234162	1.8431	PTPRF interacting protein, binding protein 2 (liprin beta 2) [Source:HGNC Symbol;Acc:HGNC:9250]
PEX3	ENSG00000034693	2.70445	3.96814e-06	0.000235139	2.65323	peroxisomal biogenesis factor 3 [Source:HGNC Symbol;Acc:HGNC:8858]
PYGB	ENSG00000100994	5.83932	4.0694e-06	0.000240841	2.22566	phosphorylase, glycogen; brain [Source:HGNC Symbol;Acc:HGNC:9723]
NCDN	ENSG00000020129	4.09695	4.0796e-06	0.000241146	2.26439	neurochondrin [Source:HGNC Symbol;Acc:HGNC:17597]
TENM2	ENSG00000145934	3.5403	4.09168e-06	0.000241561	3.24582	teneurin transmembrane protein 2 [Source:HGNC Symbol;Acc:HGNC:29943]
PFKFB1	ENSG00000158571	5.255	4.14147e-06	0.000244199	-4.179	6-phosphofructo-2-kinase/fructose-2,6-biphosphatase 1 [Source:HGNC Symbol;Acc:HGNC:8872]
CPEB1	ENSG00000214575	3.47504	4.2014e-06	0.000247427	3.01888	cytoplasmic polyadenylation element binding protein 1 [Source:HGNC Symbol;Acc:HGNC:21744]
BANK1	ENSG00000153064	3.96625	4.22627e-06	0.000248585	2.16589	B-cell scaffold protein with ankyrin repeats 1 [Source:HGNC Symbol;Acc:HGNC:18233]
PIK3AP1	ENSG00000155629	2.91286	4.28147e-06	0.000251522	2.74773	phosphoinositide-3-kinase adaptor protein 1 [Source:HGNC Symbol;Acc:HGNC:30034]
WHSC1	ENSG00000109685	5.66793	4.33049e-06	0.000254089	1.81491	Wolf-Hirschhorn syndrome candidate 1 [Source:HGNC Symbol;Acc:HGNC:12766]
C6	ENSG00000039537	4.56077	4.39375e-06	0.000257485	-6.41534	complement component 6 [Source:HGNC Symbol;Acc:HGNC:1339]
CERS6-AS1	ENSG00000227617	4.06211	4.43287e-06	0.000259459	1.97226	CERS6 antisense RNA 1 [Source:HGNC Symbol;Acc:HGNC:44485]
CSRNP1	ENSG00000144655	4.91887	4.46011e-06	0.000260467	-4.02365	cysteine-serine-rich nuclear protein 1 [Source:HGNC Symbol;Acc:HGNC:14300]
FIS1	ENSG00000214253	4.64195	4.461e-06	0.000260467	2.01448	fission, mitochondrial 1 [Source:HGNC Symbol;Acc:HGNC:21689]
ACVR1C	ENSG00000123612	6.5927	4.47025e-06	0.000260688	-3.202	activin A receptor type IC [Source:HGNC Symbol;Acc:HGNC:18123]
SREBF2	ENSG00000198911	5.64351	4.48196e-06	0.000261052	2.1823	sterol regulatory element binding transcription factor 2 [Source:HGNC Symbol;Acc:HGNC:11290]
RPL10P3	ENSG00000230734	5.06034	4.49622e-06	0.000261564	1.99099	ribosomal protein L10 pseudogene 3 [Source:HGNC Symbol;Acc:HGNC:23300]
TAF10	ENSG00000166337	5.3535	4.51133e-06	0.000262124	2.05231	TATA-box binding protein associated factor 10 [Source:HGNC Symbol;Acc:HGNC:11543]
PLEK	ENSG00000115956	3.27745	4.57835e-06	0.000265695	2.58822	pleckstrin [Source:HGNC Symbol;Acc:HGNC:9070]
RTN4	ENSG00000115310	8.83175	4.60938e-06	0.000267027	2.29326	reticulon 4 [Source:HGNC Symbol;Acc:HGNC:14085]
KRT10	ENSG00000186395	2.66399	4.61249e-06	0.000267027	3.91463	keratin 10, type I [Source:HGNC Symbol;Acc:HGNC:6413]
BTG2	ENSG00000159388	8.6733	4.64622e-06	0.000268654	-4.83113	BTG family member 2 [Source:HGNC Symbol;Acc:HGNC:1131]
TALDO1	ENSG00000177156	6.21347	4.67378e-06	0.000269921	2.42683	transaldolase 1 [Source:HGNC Symbol;Acc:HGNC:11559]
PLIN5	ENSG00000214456	5.38005	4.69284e-06	0.000270694	-2.58198	perilipin 5 [Source:HGNC Symbol;Acc:HGNC:33196]
GLO1	ENSG00000124767	4.08618	4.70976e-06	0.000271342	2.19201	glyoxalase I [Source:HGNC Symbol;Acc:HGNC:4323]
LRRC16A	ENSG00000079691	4.70262	4.75741e-06	0.000273757	2.17473	leucine rich repeat containing 16A [Source:HGNC Symbol;Acc:HGNC:21581]
MS4A2	ENSG00000149534	1.76694	4.77961e-06	0.000274704	5.66016	membrane-spanning 4-domains, subfamily A, member 2 [Source:HGNC Symbol;Acc:HGNC:7316]
HMOX1	ENSG00000100292	3.47143	4.78877e-06	0.000274899	3.09596	heme oxygenase 1 [Source:HGNC Symbol;Acc:HGNC:5013]
FKBP4	ENSG00000004478	4.99065	4.89331e-06	0.000280227	2.09822	FK506 binding protein 4 [Source:HGNC Symbol;Acc:HGNC:3720]
LARP4	ENSG00000161813	5.35605	4.88746e-06	0.000280227	1.90216	La ribonucleoprotein domain family member 4 [Source:HGNC Symbol;Acc:HGNC:24320]
GSS	ENSG00000100983	4.23293	4.91042e-06	0.00028087	2.14305	glutathione synthetase [Source:HGNC Symbol;Acc:HGNC:4624]
CKAP4	ENSG00000136026	4.86469	4.96244e-06	0.00028338	1.99571	cytoskeleton-associated protein 4 [Source:HGNC Symbol;Acc:HGNC:16991]
FLNA	ENSG00000196924	8.03505	4.96617e-06	0.00028338	2.04424	filamin A [Source:HGNC Symbol;Acc:HGNC:3754]
C6orf108	ENSG00000112667	4.1172	4.99459e-06	0.000284322	3.14	2'-deoxynucleoside 5'-phosphate N-hydrolase 1 [Source:HGNC Symbol;Acc:HGNC:21218]
IPO4	ENSG00000196497	3.89211	4.98869e-06	0.000284322	2.3789	importin 4 [Source:HGNC Symbol;Acc:HGNC:19426]
BANF1	ENSG00000175334	4.30923	5.0094e-06	0.000284488	2.45986	barrier to autointegration factor 1 [Source:HGNC Symbol;Acc:HGNC:17397]
AC015987.2	ENSG00000236338	3.9247	5.00871e-06	0.000284488	1.96062	NA
LAGE3	ENSG00000196976	2.74387	5.02182e-06	0.000284854	2.94293	L antigen family member 3 [Source:HGNC Symbol;Acc:HGNC:26058]
RBX1	ENSG00000100387	3.55741	5.03939e-06	0.000285512	2.02896	ring-box 1, E3 ubiquitin protein ligase [Source:HGNC Symbol;Acc:HGNC:9928]
SCAMP3	ENSG00000116521	4.43397	5.06162e-06	0.000286152	2.33726	secretory carrier membrane protein 3 [Source:HGNC Symbol;Acc:HGNC:10565]
CTSS	ENSG00000163131	5.11717	5.06267e-06	0.000286152	1.98769	cathepsin S [Source:HGNC Symbol;Acc:HGNC:2545]
SNTB1	ENSG00000172164	3.96545	5.08312e-06	0.000286968	2.19653	syntrophin, beta 1 (dystrophin-associated protein A1, 59kDa, basic component 1) [Source:HGNC Symbol;Acc:HGNC:11168]
BZW2	ENSG00000136261	4.24293	5.09737e-06	0.000287433	1.99296	basic leucine zipper and W2 domains 2 [Source:HGNC Symbol;Acc:HGNC:18808]
DSG1	ENSG00000134760	2.09429	5.10819e-06	0.000287703	5.9902	desmoglein 1 [Source:HGNC Symbol;Acc:HGNC:3048]
CRAT	ENSG00000095321	5.00052	5.15626e-06	0.000289484	1.92579	carnitine O-acetyltransferase [Source:HGNC Symbol;Acc:HGNC:2342]
DPM2	ENSG00000136908	3.45774	5.14905e-06	0.000289484	2.69779	dolichyl-phosphate mannosyltransferase polypeptide 2, regulatory subunit [Source:HGNC Symbol;Acc:HGNC:3006]
TMC2	ENSG00000149488	3.13011	5.166e-06	0.000289484	-3.6854	transmembrane channel like 2 [Source:HGNC Symbol;Acc:HGNC:16527]
PLA2G2A	ENSG00000188257	8.06545	5.17012e-06	0.000289484	2.2615	phospholipase A2 group IIA [Source:HGNC Symbol;Acc:HGNC:9031]
MT-ND4L	ENSG00000212907	12.7825	5.15996e-06	0.000289484	-2.48674	mitochondrially encoded NADH:ubiquinone oxidoreductase core subunit 4L [Source:HGNC Symbol;Acc:HGNC:7460]
AAK1	ENSG00000115977	5.90652	5.18786e-06	0.000289798	1.86204	AP2 associated kinase 1 [Source:HGNC Symbol;Acc:HGNC:19679]
SCAMP2	ENSG00000140497	5.74368	5.187e-06	0.000289798	2.022	secretory carrier membrane protein 2 [Source:HGNC Symbol;Acc:HGNC:10564]
NDUFAB1	ENSG00000004779	3.88157	5.21602e-06	0.000291031	2.45824	NADH:ubiquinone oxidoreductase subunit AB1 [Source:HGNC Symbol;Acc:HGNC:7694]
NDUFB2	ENSG00000090266	5.71748	5.22492e-06	0.000291187	1.97973	NADH:ubiquinone oxidoreductase subunit B2 [Source:HGNC Symbol;Acc:HGNC:7697]
STEAP3	ENSG00000115107	3.35286	5.23856e-06	0.000291607	2.10165	STEAP3 metalloreductase [Source:HGNC Symbol;Acc:HGNC:24592]
SCD	ENSG00000099194	12.3759	5.24865e-06	0.000291828	2.822	stearoyl-CoA desaturase (delta-9-desaturase) [Source:HGNC Symbol;Acc:HGNC:10571]
SFT2D2	ENSG00000213064	4.00887	5.3998e-06	0.000299883	2.15208	SFT2 domain containing 2 [Source:HGNC Symbol;Acc:HGNC:25140]
RCC2	ENSG00000179051	4.91434	5.45179e-06	0.000302419	2.03008	regulator of chromosome condensation 2 [Source:HGNC Symbol;Acc:HGNC:30297]
SLC31A1	ENSG00000136868	5.47392	5.63734e-06	0.000312325	1.93761	solute carrier family 31 (copper transporter), member 1 [Source:HGNC Symbol;Acc:HGNC:11016]
CREG1	ENSG00000143162	6.90227	5.64344e-06	0.000312325	2.08548	cellular repressor of E1A-stimulated genes 1 [Source:HGNC Symbol;Acc:HGNC:2351]
HLA-DRB6	ENSG00000229391	3.96539	5.65906e-06	0.000312827	2.93789	major histocompatibility complex, class II, DR beta 6 (pseudogene) [Source:HGNC Symbol;Acc:HGNC:4954]
FGF2	ENSG00000138685	5.63922	5.68776e-06	0.00031405	2.2281	fibroblast growth factor 2 (basic) [Source:HGNC Symbol;Acc:HGNC:3676]
RRM2B	ENSG00000048392	3.03838	5.80142e-06	0.000319955	2.47116	ribonucleotide reductase M2 B (TP53 inducible) [Source:HGNC Symbol;Acc:HGNC:17296]
SLC7A10	ENSG00000130876	4.67881	5.85505e-06	0.000322541	-5.83282	solute carrier family 7 (neutral amino acid transporter light chain, asc system), member 10 [Source:HGNC Symbol;Acc:HGNC:11058]
SLC5A3	ENSG00000198743	4.92752	5.92971e-06	0.000326278	2.36801	solute carrier family 5 (sodium/myo-inositol cotransporter), member 3 [Source:HGNC Symbol;Acc:HGNC:11038]
GAA	ENSG00000171298	4.39418	5.94146e-06	0.000326548	2.24235	glucosidase, alpha; acid [Source:HGNC Symbol;Acc:HGNC:4065]
RP11-1H15.1	ENSG00000254765	0.283257	5.96258e-06	0.000327332	37.4261
NPY1R	ENSG00000164128	3.92724	6.00676e-06	0.000329379	-4.69436	neuropeptide Y receptor Y1 [Source:HGNC Symbol;Acc:HGNC:7956]
FBXO28	ENSG00000143756	4.35114	6.12182e-06	0.000334536	2.34916	F-box protein 28 [Source:HGNC Symbol;Acc:HGNC:29046]
RPS27L	ENSG00000185088	4.72355	6.10803e-06	0.000334536	2.00759	ribosomal protein S27 like [Source:HGNC Symbol;Acc:HGNC:18476]
RP3-340I3.1	ENSG00000249628	1.87403	6.11794e-06	0.000334536	5.17791	long intergenic non-protein coding RNA 942 [Source:HGNC Symbol;Acc:HGNC:48636]
PACSIN3	ENSG00000165912	3.16966	6.17048e-06	0.00033681	2.94872	protein kinase C and casein kinase substrate in neurons 3 [Source:HGNC Symbol;Acc:HGNC:8572]
EFR3A	ENSG00000132294	5.30812	6.26842e-06	0.000341765	1.92014	EFR3 homolog A [Source:HGNC Symbol;Acc:HGNC:28970]
CUBN	ENSG00000107611	4.22097	6.2869e-06	0.000342382	2.00562	cubilin [Source:HGNC Symbol;Acc:HGNC:2548]
EIF3D	ENSG00000100353	5.65927	6.29948e-06	0.000342676	1.8259	eukaryotic translation initiation factor 3 subunit D [Source:HGNC Symbol;Acc:HGNC:3278]
MRPS30	ENSG00000112996	4.58718	6.36895e-06	0.000345668	1.89401	mitochondrial ribosomal protein S30 [Source:HGNC Symbol;Acc:HGNC:8769]
DAB2	ENSG00000153071	7.90889	6.36688e-06	0.000345668	1.97237	Dab, mitogen-responsive phosphoprotein, homolog 2 (Drosophila) [Source:HGNC Symbol;Acc:HGNC:2662]
GNA12	ENSG00000146535	5.46395	6.43481e-06	0.000348846	1.96315	guanine nucleotide binding protein (G protein) alpha 12 [Source:HGNC Symbol;Acc:HGNC:4380]
DYNLL2	ENSG00000121083	6.48074	6.47377e-06	0.00035056	1.77931	NA
LNX1-AS2	ENSG00000248494	2.0819	6.51289e-06	0.000352279	-7.80881	LNX1 antisense RNA 2 [Source:HGNC Symbol;Acc:HGNC:41450]
STOML2	ENSG00000165283	4.60259	6.53722e-06	0.000353195	2.35149	stomatin like 2 [Source:HGNC Symbol;Acc:HGNC:14559]
DIP2B	ENSG00000066084	5.47014	6.55526e-06	0.000353769	1.86804	disco interacting protein 2 homolog B [Source:HGNC Symbol;Acc:HGNC:29284]
FAM100B	ENSG00000185262	4.5246	6.58292e-06	0.000354861	2.39266	UBA-like domain containing 2 [Source:HGNC Symbol;Acc:HGNC:28438]
DGAT2	ENSG00000062282	8.11817	6.60398e-06	0.000355595	2.84558	diacylglycerol O-acyltransferase 2 [Source:HGNC Symbol;Acc:HGNC:16940]
USMG5	ENSG00000173915	4.20219	6.62425e-06	0.000356285	2.17154	up-regulated during skeletal muscle growth 5 homolog (mouse) [Source:HGNC Symbol;Acc:HGNC:30889]
ICT1	ENSG00000167862	4.54265	6.63279e-06	0.000356343	2.10053	immature colon carcinoma transcript 1 [Source:HGNC Symbol;Acc:HGNC:5359]
FAM127B	ENSG00000203950	5.05839	6.64582e-06	0.000356642	2.04915	family with sequence similarity 127 member B [Source:HGNC Symbol;Acc:HGNC:24514]
STXBP6	ENSG00000168952	3.01418	6.72903e-06	0.000360702	-3.14866	syntaxin binding protein 6 (amisyn) [Source:HGNC Symbol;Acc:HGNC:19666]
CCT5	ENSG00000150753	6.17522	6.76732e-06	0.000362348	1.92738	chaperonin containing TCP1, subunit 5 (epsilon) [Source:HGNC Symbol;Acc:HGNC:1618]
PSMA3	ENSG00000100567	5.39925	6.83285e-06	0.000365446	2.07996	proteasome subunit alpha 3 [Source:HGNC Symbol;Acc:HGNC:9532]
CTD-2530H12.2	ENSG00000254826	2.02665	6.85262e-06	0.000366094	5.29773
FCGBP	ENSG00000090920	2.95499	6.89334e-06	0.000367858	4.59738	NA
RGL1	ENSG00000143344	5.60478	6.90681e-06	0.000367995	2.03014	ral guanine nucleotide dissociation stimulator-like 1 [Source:HGNC Symbol;Acc:HGNC:30281]
LAMTOR4	ENSG00000188186	5.06282	6.91131e-06	0.000367995	2.13999	late endosomal/lysosomal adaptor, MAPK and MTOR activator 4 [Source:HGNC Symbol;Acc:HGNC:33772]
COMMD1	ENSG00000173163	3.65257	6.9727e-06	0.00037085	2.05567	copper metabolism (Murr1) domain containing 1 [Source:HGNC Symbol;Acc:HGNC:23024]
MDH2	ENSG00000146701	6.26981	7.2232e-06	0.000383745	2.23226	malate dehydrogenase 2 [Source:HGNC Symbol;Acc:HGNC:6971]
ZFAND2B	ENSG00000158552	4.13473	7.28215e-06	0.000386447	2.18926	zinc finger, AN1-type domain 2B [Source:HGNC Symbol;Acc:HGNC:25206]
TSTD1	ENSG00000215845	3.61143	7.30683e-06	0.000387327	-2.75518	thiosulfate sulfurtransferase (rhodanese)-like domain containing 1 [Source:HGNC Symbol;Acc:HGNC:35410]
CST6	ENSG00000175315	1.66182	7.44938e-06	0.000394446	18.6319	cystatin E/M [Source:HGNC Symbol;Acc:HGNC:2478]
PSMD2	ENSG00000175166	6.0931	7.54811e-06	0.000399231	1.92895	proteasome 26S subunit, non-ATPase 2 [Source:HGNC Symbol;Acc:HGNC:9559]
OVCA2	ENSG00000262664	0.73262	7.59971e-06	0.000401515	31.3113	ovarian tumor suppressor candidate 2 [Source:HGNC Symbol;Acc:HGNC:24203]
MT-ND3	ENSG00000198840	10.0697	7.63029e-06	0.000402685	-2.43712	mitochondrially encoded NADH:ubiquinone oxidoreductase core subunit 3 [Source:HGNC Symbol;Acc:HGNC:7458]
NCKAP1L	ENSG00000123338	4.14581	7.74059e-06	0.000407648	2.35301	NCK-associated protein 1-like [Source:HGNC Symbol;Acc:HGNC:4862]
AC016734.3	ENSG00000229920	3.39628	7.7414e-06	0.000407648	-5.46444	ribosomal protein S4X pseudogene 5 [Source:HGNC Symbol;Acc:HGNC:36670]
ANKMY2	ENSG00000106524	3.60531	7.77027e-06	0.000408268	2.14472	ankyrin repeat and MYND domain containing 2 [Source:HGNC Symbol;Acc:HGNC:25370]
BIN1	ENSG00000136717	5.5914	7.76781e-06	0.000408268	2.01467	bridging integrator 1 [Source:HGNC Symbol;Acc:HGNC:1052]
SRPR	ENSG00000182934	6.41648	7.81464e-06	0.000410149	1.77847	SRP receptor alpha subunit [Source:HGNC Symbol;Acc:HGNC:11307]
CERS6	ENSG00000172292	4.54468	7.84407e-06	0.000411241	2.22974	ceramide synthase 6 [Source:HGNC Symbol;Acc:HGNC:23826]
YWHAG	ENSG00000170027	8.62312	7.90399e-06	0.000413928	2.08737	tyrosine 3-monooxygenase/tryptophan 5-monooxygenase activation protein, gamma [Source:HGNC Symbol;Acc:HGNC:12852]
GUF1	ENSG00000151806	4.48615	7.93382e-06	0.000415035	2.15573	GUF1 homolog, GTPase [Source:HGNC Symbol;Acc:HGNC:25799]
PSMD14	ENSG00000115233	4.81377	7.95921e-06	0.000415908	2.21695	proteasome 26S subunit, non-ATPase 14 [Source:HGNC Symbol;Acc:HGNC:16889]
DDAH2	ENSG00000213722	5.50028	7.98048e-06	0.000416564	2.07566	dimethylarginine dimethylaminohydrolase 2 [Source:HGNC Symbol;Acc:HGNC:2716]
UBE2A	ENSG00000077721	5.73594	8.02767e-06	0.000418569	1.9816	ubiquitin conjugating enzyme E2A [Source:HGNC Symbol;Acc:HGNC:12472]
ITSN1	ENSG00000205726	8.99326	8.0506e-06	0.000419307	-2.18403	intersectin 1 [Source:HGNC Symbol;Acc:HGNC:6183]
RARRES3	ENSG00000133321	2.8632	8.07385e-06	0.00042006	3.43551	retinoic acid receptor responder (tazarotene induced) 3 [Source:HGNC Symbol;Acc:HGNC:9869]
ISCU	ENSG00000136003	5.79022	8.08273e-06	0.000420064	1.90581	iron-sulfur cluster assembly enzyme [Source:HGNC Symbol;Acc:HGNC:29882]
ABCF3	ENSG00000161204	4.6098	8.1407e-06	0.000422617	1.90956	ATP binding cassette subfamily F member 3 [Source:HGNC Symbol;Acc:HGNC:72]
NHP2	ENSG00000145912	4.38146	8.31156e-06	0.000431019	2.09726	NHP2 ribonucleoprotein [Source:HGNC Symbol;Acc:HGNC:14377]
ARPC4	ENSG00000241553	5.72208	8.32683e-06	0.000431342	2.12802	actin related protein 2/3 complex subunit 4 [Source:HGNC Symbol;Acc:HGNC:707]
CD151	ENSG00000177697	7.59984	8.35315e-06	0.000432237	1.75743	CD151 molecule (Raph blood group) [Source:HGNC Symbol;Acc:HGNC:1630]
TSPO	ENSG00000100300	5.65781	8.37603e-06	0.000432484	2.19098	translocator protein [Source:HGNC Symbol;Acc:HGNC:1158]
NDUFA1	ENSG00000125356	5.16888	8.37117e-06	0.000432484	2.17754	NADH:ubiquinone oxidoreductase subunit A1 [Source:HGNC Symbol;Acc:HGNC:7683]
CNRIP1	ENSG00000119865	5.16385	8.4828e-06	0.000437524	2.01417	cannabinoid receptor interacting protein 1 [Source:HGNC Symbol;Acc:HGNC:24546]
GALNT13	ENSG00000144278	3.95824	8.49412e-06	0.000437635	2.19462	polypeptide N-acetylgalactosaminyltransferase 13 [Source:HGNC Symbol;Acc:HGNC:23242]
AC009005.3	ENSG00000267276	5.85216	8.50635e-06	0.000437793	2.20175	NA
AC009133.14	ENSG00000238045	5.00572	8.73042e-06	0.000448841	1.98819
MT-ATP8	ENSG00000228253	10.2668	8.82163e-06	0.000453043	-2.40824	mitochondrially encoded ATP synthase 8 [Source:HGNC Symbol;Acc:HGNC:7415]
RPS19	ENSG00000105372	6.68354	8.95584e-06	0.000459441	2.30389	ribosomal protein S19 [Source:HGNC Symbol;Acc:HGNC:10402]
NMT2	ENSG00000152465	5.54249	8.96583e-06	0.00045946	1.72251	N-myristoyltransferase 2 [Source:HGNC Symbol;Acc:HGNC:7858]
ATP5J2	ENSG00000241468	5.59887	8.97653e-06	0.000459515	2.30803	ATP synthase, H+ transporting, mitochondrial Fo complex subunit F2 [Source:HGNC Symbol;Acc:HGNC:848]
RNASEK	ENSG00000219200	6.04866	8.99148e-06	0.000459788	2.26765	ribonuclease, RNase K [Source:HGNC Symbol;Acc:HGNC:33911]
KRT6A	ENSG00000205420	2.61536	9.05355e-06	0.000462467	8.0418	keratin 6A, type II [Source:HGNC Symbol;Acc:HGNC:6443]
MS4A6A	ENSG00000110077	5.0309	9.08129e-06	0.000463388	1.88009	membrane-spanning 4-domains, subfamily A, member 6A [Source:HGNC Symbol;Acc:HGNC:13375]
KLHL25	ENSG00000183655	2.4717	9.12261e-06	0.000465	3.6182	kelch like family member 25 [Source:HGNC Symbol;Acc:HGNC:25732]
PSMD7	ENSG00000103035	5.45422	9.2532e-06	0.000471154	2.09197	proteasome 26S subunit, non-ATPase 7 [Source:HGNC Symbol;Acc:HGNC:9565]
RNF135	ENSG00000181481	3.8227	9.29817e-06	0.000472939	2.13937	ring finger protein 135 [Source:HGNC Symbol;Acc:HGNC:21158]
UXS1	ENSG00000115652	4.00179	9.4425e-06	0.00047977	2.2167	UDP-glucuronate decarboxylase 1 [Source:HGNC Symbol;Acc:HGNC:17729]
UBE2E2	ENSG00000182247	4.54767	9.47288e-06	0.000480802	2.17722	ubiquitin conjugating enzyme E2E 2 [Source:HGNC Symbol;Acc:HGNC:12478]
TRAPPC6A	ENSG00000007255	2.70275	9.65257e-06	0.000489402	2.47927	trafficking protein particle complex 6A [Source:HGNC Symbol;Acc:HGNC:23069]
FAM171A2	ENSG00000161682	2.11424	1.00545e-05	0.000509238	3.59324	family with sequence similarity 171 member A2 [Source:HGNC Symbol;Acc:HGNC:30480]
RPL19	ENSG00000108298	8.61338	1.0176e-05	0.000514303	1.95638	ribosomal protein L19 [Source:HGNC Symbol;Acc:HGNC:10312]
WBP2	ENSG00000132471	6.32166	1.01749e-05	0.000514303	2.00241	WW domain binding protein 2 [Source:HGNC Symbol;Acc:HGNC:12738]
RP11-43F13.1	ENSG00000188002	2.97257	1.02194e-05	0.00051595	2.39062
AP3D1	ENSG00000065000	6.18213	1.02593e-05	0.000517086	1.91393	adaptor related protein complex 3, delta 1 subunit [Source:HGNC Symbol;Acc:HGNC:568]
SPRY4	ENSG00000187678	6.40255	1.02636e-05	0.000517086	1.98841	sprouty RTK signaling antagonist 4 [Source:HGNC Symbol;Acc:HGNC:15533]
B3GNT9	ENSG00000237172	3.44343	1.03878e-05	0.000522796	2.57241	UDP-GlcNAc:betaGal beta-1,3-N-acetylglucosaminyltransferase 9 [Source:HGNC Symbol;Acc:HGNC:28714]
ADCK3	ENSG00000163050	7.24357	1.03994e-05	0.000522827	-2.39861	aarF domain containing kinase 3 [Source:HGNC Symbol;Acc:HGNC:16812]
CXXC5	ENSG00000171604	4.85098	1.04431e-05	0.00052447	2.13701	CXXC finger protein 5 [Source:HGNC Symbol;Acc:HGNC:26943]
PLOD3	ENSG00000106397	4.99723	1.0553e-05	0.000529437	1.85814	procollagen-lysine, 2-oxoglutarate 5-dioxygenase 3 [Source:HGNC Symbol;Acc:HGNC:9083]
RILP	ENSG00000167705	3.85821	1.06236e-05	0.000532419	2.12985	Rab interacting lysosomal protein [Source:HGNC Symbol;Acc:HGNC:30266]
PPP1CA	ENSG00000172531	4.40823	1.07095e-05	0.00053616	2.23097	protein phosphatase 1, catalytic subunit, alpha isozyme [Source:HGNC Symbol;Acc:HGNC:9281]
HADHB	ENSG00000138029	6.50775	1.07366e-05	0.000536952	1.9708	hydroxyacyl-CoA dehydrogenase/3-ketoacyl-CoA thiolase/enoyl-CoA hydratase (trifunctional protein), beta subunit [Source:HGNC Symbol;Acc:HGNC:4803]
COL6A6	ENSG00000206384	5.4434	1.07879e-05	0.000538956	-2.9517	collagen, type VI, alpha 6 [Source:HGNC Symbol;Acc:HGNC:27023]
MGAT4B	ENSG00000161013	3.71825	1.08187e-05	0.000539927	2.37376	mannosyl (alpha-1,3-)-glycoprotein beta-1,4-N-acetylglucosaminyltransferase, isozyme B [Source:HGNC Symbol;Acc:HGNC:7048]
TPO	ENSG00000115705	3.8395	1.08856e-05	0.000542701	-4.96483	thyroid peroxidase [Source:HGNC Symbol;Acc:HGNC:12015]
RUNDC3B	ENSG00000105784	2.04037	1.10281e-05	0.000548658	-7.71597	RUN domain containing 3B [Source:HGNC Symbol;Acc:HGNC:30286]
AHCYL1	ENSG00000168710	7.55608	1.10205e-05	0.000548658	1.91076	adenosylhomocysteinase like 1 [Source:HGNC Symbol;Acc:HGNC:344]
UBXN6	ENSG00000167671	4.88482	1.1149e-05	0.000554097	2.28935	UBX domain protein 6 [Source:HGNC Symbol;Acc:HGNC:14928]
C20orf24	ENSG00000101084	3.22779	1.12489e-05	0.000558482	3.29581	chromosome 20 open reading frame 24 [Source:HGNC Symbol;Acc:HGNC:15870]
GABARAP	ENSG00000170296	6.56066	1.13911e-05	0.000564956	2.15488	GABA(A) receptor-associated protein [Source:HGNC Symbol;Acc:HGNC:4067]
TRUB2	ENSG00000167112	3.68345	1.142e-05	0.000565798	2.09522	TruB pseudouridine (psi) synthase family member 2 [Source:HGNC Symbol;Acc:HGNC:17170]
ENOPH1	ENSG00000145293	3.93866	1.14536e-05	0.000566878	2.666	enolase-phosphatase 1 [Source:HGNC Symbol;Acc:HGNC:24599]
RP11-677N16.1	ENSG00000255040	3.57423	1.15013e-05	0.000568648	-4.76772
XPO6	ENSG00000169180	5.88986	1.1805e-05	0.000583058	1.97796	exportin 6 [Source:HGNC Symbol;Acc:HGNC:19733]
SEMA3C	ENSG00000075223	5.82278	1.20055e-05	0.000592351	2.10763	sema domain, immunoglobulin domain (Ig), short basic domain, secreted, (semaphorin) 3C [Source:HGNC Symbol;Acc:HGNC:10725]
SLC25A22	ENSG00000177542	3.25806	1.23152e-05	0.000606376	3.00213	solute carrier family 25 (mitochondrial carrier: glutamate), member 22 [Source:HGNC Symbol;Acc:HGNC:19954]
DPP3	ENSG00000254986	3.25614	1.23117e-05	0.000606376	2.33869	dipeptidyl-peptidase 3 [Source:HGNC Symbol;Acc:HGNC:3008]
ASAP3	ENSG00000088280	3.92222	1.23325e-05	0.000606604	2.00868	ArfGAP with SH3 domain, ankyrin repeat and PH domain 3 [Source:HGNC Symbol;Acc:HGNC:14987]
ARRDC4	ENSG00000140450	3.64945	1.23637e-05	0.000607515	2.10712	arrestin domain containing 4 [Source:HGNC Symbol;Acc:HGNC:28087]
MAZ	ENSG00000103495	2.86095	1.24019e-05	0.000608766	2.64428	MYC-associated zinc finger protein (purine-binding transcription factor) [Source:HGNC Symbol;Acc:HGNC:6914]
GSTP1	ENSG00000084207	5.64719	1.25076e-05	0.000613321	2.26748	glutathione S-transferase pi 1 [Source:HGNC Symbol;Acc:HGNC:4638]
SLC25A44	ENSG00000160785	5.70955	1.25836e-05	0.000616417	1.73741	solute carrier family 25 member 44 [Source:HGNC Symbol;Acc:HGNC:29036]
GRN	ENSG00000030582	6.03123	1.27137e-05	0.00062215	1.99204	granulin [Source:HGNC Symbol;Acc:HGNC:4601]
C15orf23	ENSG00000128944	2.56764	1.28255e-05	0.000626337	2.60172	kinetochore-localized astrin/SPAG5 binding protein [Source:HGNC Symbol;Acc:HGNC:30767]
P2RY12	ENSG00000169313	2.01155	1.28173e-05	0.000626337	3.98101	purinergic receptor P2Y, G-protein coupled, 12 [Source:HGNC Symbol;Acc:HGNC:18124]
MRPS24	ENSG00000062582	4.89762	1.28798e-05	0.000628346	2.17663	mitochondrial ribosomal protein S24 [Source:HGNC Symbol;Acc:HGNC:14510]
ARL8B	ENSG00000134108	4.38647	1.29052e-05	0.000628944	2.24369	ADP ribosylation factor like GTPase 8B [Source:HGNC Symbol;Acc:HGNC:25564]
UBE2G1	ENSG00000132388	5.11305	1.3205e-05	0.0006429	1.80393	ubiquitin conjugating enzyme E2G 1 [Source:HGNC Symbol;Acc:HGNC:12482]
RP5-1057J7.6	ENSG00000261326	2.95184	1.32341e-05	0.000643659	2.39315	long intergenic non-protein coding RNA 1355 [Source:HGNC Symbol;Acc:HGNC:50584]
NEO1	ENSG00000067141	5.76081	1.32515e-05	0.000643848	2.17447	neogenin 1 [Source:HGNC Symbol;Acc:HGNC:7754]
SLC35B2	ENSG00000157593	3.97847	1.34793e-05	0.000654255	2.03719	solute carrier family 35 (adenosine 3'-phospho 5'-phosphosulfate transporter), member B2 [Source:HGNC Symbol;Acc:HGNC:16872]
PLD3	ENSG00000105223	5.72233	1.3558e-05	0.000657403	2.10115	phospholipase D family member 3 [Source:HGNC Symbol;Acc:HGNC:17158]
ADAM17	ENSG00000151694	4.90647	1.3693e-05	0.000663275	2.07767	ADAM metallopeptidase domain 17 [Source:HGNC Symbol;Acc:HGNC:195]
STOX1	ENSG00000165730	4.10381	1.37535e-05	0.000665534	-3.38188	storkhead box 1 [Source:HGNC Symbol;Acc:HGNC:23508]
PEBP1	ENSG00000089220	7.61871	1.37729e-05	0.000665796	1.89338	phosphatidylethanolamine binding protein 1 [Source:HGNC Symbol;Acc:HGNC:8630]
GIT1	ENSG00000108262	5.87127	1.38049e-05	0.000666671	2.03662	G protein-coupled receptor kinase interacting ArfGAP 1 [Source:HGNC Symbol;Acc:HGNC:4272]
SRXN1	ENSG00000172070	2.88387	1.38721e-05	0.000669238	4.29908	NA
FAM134A	ENSG00000144567	5.10714	1.39639e-05	0.000672989	1.82345	family with sequence similarity 134 member A [Source:HGNC Symbol;Acc:HGNC:28450]
RSPO3	ENSG00000146374	3.66452	1.39858e-05	0.000673363	-3.2843	R-spondin 3 [Source:HGNC Symbol;Acc:HGNC:20866]
SLMO2	ENSG00000101166	4.45031	1.40425e-05	0.000674731	2.16999	PRELI domain containing 3B [Source:HGNC Symbol;Acc:HGNC:15892]
CISD1	ENSG00000122873	3.4462	1.40309e-05	0.000674731	2.61657	CDGSH iron sulfur domain 1 [Source:HGNC Symbol;Acc:HGNC:30880]
NCAM1	ENSG00000149294	4.30139	1.41602e-05	0.00067965	-2.26499	neural cell adhesion molecule 1 [Source:HGNC Symbol;Acc:HGNC:7656]
SPRED1	ENSG00000166068	4.71691	1.41875e-05	0.00067965	1.79769	sprouty-related, EVH1 domain containing 1 [Source:HGNC Symbol;Acc:HGNC:20249]
NDUFA11	ENSG00000174886	4.91413	1.41799e-05	0.00067965	2.00098	NADH:ubiquinone oxidoreductase subunit A11 [Source:HGNC Symbol;Acc:HGNC:20371]
RCOR2	ENSG00000167771	1.42722	1.43044e-05	0.000684559	4.83111	REST corepressor 2 [Source:HGNC Symbol;Acc:HGNC:27455]
DCTPP1	ENSG00000179958	2.69309	1.43544e-05	0.000686267	2.53498	dCTP pyrophosphatase 1 [Source:HGNC Symbol;Acc:HGNC:28777]
SDHB	ENSG00000117118	5.01498	1.43783e-05	0.000686721	2.35773	succinate dehydrogenase complex subunit B, iron sulfur (Ip) [Source:HGNC Symbol;Acc:HGNC:10681]
CISD2	ENSG00000145354	3.97507	1.44119e-05	0.000687637	2.39247	CDGSH iron sulfur domain 2 [Source:HGNC Symbol;Acc:HGNC:24212]
UTP15	ENSG00000164338	3.52884	1.45246e-05	0.000692325	2.14025	UTP15, U3 small nucleolar ribonucleoprotein, homolog (S. cerevisiae) [Source:HGNC Symbol;Acc:HGNC:25758]
KPNA2	ENSG00000182481	2.83469	1.45573e-05	0.000693191	3.03128	karyopherin alpha 2 (RAG cohort 1, importin alpha 1) [Source:HGNC Symbol;Acc:HGNC:6395]
LANCL1	ENSG00000115365	5.1578	1.46321e-05	0.00069606	1.99488	LanC lantibiotic synthetase component C-like 1 (bacterial) [Source:HGNC Symbol;Acc:HGNC:6508]
SCUBE1	ENSG00000159307	3.17509	1.46813e-05	0.000697704	3.78805	signal peptide, CUB domain, EGF-like 1 [Source:HGNC Symbol;Acc:HGNC:13441]
ZNF219	ENSG00000165804	4.76012	1.47248e-05	0.000699074	2.12119	zinc finger protein 219 [Source:HGNC Symbol;Acc:HGNC:13011]
SLC35A4	ENSG00000176087	5.36362	1.47597e-05	0.000700037	2.06376	solute carrier family 35 member A4 [Source:HGNC Symbol;Acc:HGNC:20753]
C1QTNF5	ENSG00000223953	4.33392	1.49279e-05	0.000707312	3.28255	C1q and tumor necrosis factor related protein 5 [Source:HGNC Symbol;Acc:HGNC:14344]
FLOT1	ENSG00000137312	6.60753	1.49752e-05	0.000708851	1.90737	flotillin 1 [Source:HGNC Symbol;Acc:HGNC:3757]
TRIM16	ENSG00000221926	3.91448	1.50784e-05	0.000713029	2.08393	tripartite motif containing 16 [Source:HGNC Symbol;Acc:HGNC:17241]
F2RL3	ENSG00000127533	3.53297	1.51344e-05	0.000714265	-2.85261	coagulation factor II (thrombin) receptor-like 3 [Source:HGNC Symbol;Acc:HGNC:3540]
LAMP1	ENSG00000185896	7.90409	1.51325e-05	0.000714265	1.89532	lysosomal-associated membrane protein 1 [Source:HGNC Symbol;Acc:HGNC:6499]
CCR1	ENSG00000163823	2.13548	1.53766e-05	0.000724977	2.91298	chemokine (C-C motif) receptor 1 [Source:HGNC Symbol;Acc:HGNC:1602]
TXNL1	ENSG00000091164	5.54668	1.53994e-05	0.000725334	1.65469	thioredoxin like 1 [Source:HGNC Symbol;Acc:HGNC:12436]
SRPX2	ENSG00000102359	4.13933	1.55914e-05	0.000733045	2.03498	sushi-repeat containing protein, X-linked 2 [Source:HGNC Symbol;Acc:HGNC:30668]
SNRPC	ENSG00000124562	3.38269	1.55938e-05	0.000733045	2.26044	small nuclear ribonucleoprotein polypeptide C [Source:HGNC Symbol;Acc:HGNC:11157]
DVL3	ENSG00000161202	6.87409	1.56096e-05	0.000733066	1.8893	dishevelled segment polarity protein 3 [Source:HGNC Symbol;Acc:HGNC:3087]
CLIP1	ENSG00000130779	8.03174	1.57925e-05	0.00074093	1.71235	CAP-Gly domain containing linker protein 1 [Source:HGNC Symbol;Acc:HGNC:10461]
RASD1	ENSG00000108551	9.13407	1.58876e-05	0.000744659	-2.45719	RAS, dexamethasone-induced 1 [Source:HGNC Symbol;Acc:HGNC:15828]
SOCS7	ENSG00000174111	2.92024	1.5914e-05	0.000745163	2.28546	NA
RAB11FIP2	ENSG00000107560	4.5201	1.61408e-05	0.000755044	1.92122	RAB11 family interacting protein 2 (class I) [Source:HGNC Symbol;Acc:HGNC:29152]
SLC39A6	ENSG00000141424	4.89932	1.62057e-05	0.000757341	2.19519	solute carrier family 39 (zinc transporter), member 6 [Source:HGNC Symbol;Acc:HGNC:18607]
FKBP5	ENSG00000096060	8.96619	1.629e-05	0.000759052	-3.84441	FK506 binding protein 5 [Source:HGNC Symbol;Acc:HGNC:3721]
DUSP4	ENSG00000120875	5.32649	1.62801e-05	0.000759052	2.16697	dual specificity phosphatase 4 [Source:HGNC Symbol;Acc:HGNC:3070]
CPNE4	ENSG00000196353	2.47658	1.62849e-05	0.000759052	-5.57917	copine IV [Source:HGNC Symbol;Acc:HGNC:2317]
JMJD8	ENSG00000161999	5.13582	1.63743e-05	0.000762236	2.0128	jumonji domain containing 8 [Source:HGNC Symbol;Acc:HGNC:14148]
PLXNB2	ENSG00000196576	5.26441	1.6439e-05	0.0007645	2.05893	plexin B2 [Source:HGNC Symbol;Acc:HGNC:9104]
STAG3L4	ENSG00000106610	2.97064	1.65028e-05	0.000766445	2.35314	stromal antigen 3-like 4 (pseudogene) [Source:HGNC Symbol;Acc:HGNC:33887]
EMC7	ENSG00000134153	5.442	1.65129e-05	0.000766445	2.0253	ER membrane protein complex subunit 7 [Source:HGNC Symbol;Acc:HGNC:24301]
COX7A2L	ENSG00000115944	4.54513	1.68217e-05	0.00078002	2.11911	cytochrome c oxidase subunit VIIa polypeptide 2 like [Source:HGNC Symbol;Acc:HGNC:2289]
FN3KRP	ENSG00000141560	4.29445	1.69244e-05	0.000783415	2.03669	fructosamine 3 kinase related protein [Source:HGNC Symbol;Acc:HGNC:25700]
MBP	ENSG00000197971	4.81154	1.69277e-05	0.000783415	2.0461	myelin basic protein [Source:HGNC Symbol;Acc:HGNC:6925]
CYR61	ENSG00000142871	6.9395	1.70707e-05	0.000789266	-3.87274	cysteine-rich, angiogenic inducer, 61 [Source:HGNC Symbol;Acc:HGNC:2654]
SLC39A3	ENSG00000141873	2.86714	1.7199e-05	0.000793661	2.66304	solute carrier family 39 (zinc transporter), member 3 [Source:HGNC Symbol;Acc:HGNC:17128]
RPL38	ENSG00000172809	7.65082	1.71874e-05	0.000793661	2.01958	ribosomal protein L38 [Source:HGNC Symbol;Acc:HGNC:10349]
AL161626.1	ENSG00000241781	5.07162	1.72173e-05	0.000793741	2.67137
ABR	ENSG00000159842	6.22212	1.73981e-05	0.000801304	1.84446	active BCR-related [Source:HGNC Symbol;Acc:HGNC:81]
RUFY3	ENSG00000018189	5.28081	1.74588e-05	0.000802726	2.07031	RUN and FYVE domain containing 3 [Source:HGNC Symbol;Acc:HGNC:30285]
OAZ1	ENSG00000104904	6.8725	1.74626e-05	0.000802726	1.90151	ornithine decarboxylase antizyme 1 [Source:HGNC Symbol;Acc:HGNC:8095]
NR4A1	ENSG00000123358	5.98511	1.7575e-05	0.00080679	-8.30408	nuclear receptor subfamily 4 group A member 1 [Source:HGNC Symbol;Acc:HGNC:7980]
HIST1H2AC	ENSG00000180573	3.97102	1.75848e-05	0.00080679	2.85455	histone cluster 1, H2ac [Source:HGNC Symbol;Acc:HGNC:4733]
POLR2G	ENSG00000168002	3.58893	1.7724e-05	0.000812397	2.35867	polymerase (RNA) II (DNA directed) polypeptide G [Source:HGNC Symbol;Acc:HGNC:9194]
PSMB2	ENSG00000126067	5.10164	1.77671e-05	0.00081359	1.96909	proteasome subunit beta 2 [Source:HGNC Symbol;Acc:HGNC:9539]
LRRC33	ENSG00000174004	3.49867	1.7823e-05	0.000815366	3.02823	negative regulator of reactive oxygen species [Source:HGNC Symbol;Acc:HGNC:24613]
POU6F2	ENSG00000106536	3.36235	1.79538e-05	0.000819	-4.22517	POU class 6 homeobox 2 [Source:HGNC Symbol;Acc:HGNC:21694]
PLIN1	ENSG00000166819	9.37619	1.79391e-05	0.000819	-2.31888	perilipin 1 [Source:HGNC Symbol;Acc:HGNC:9076]
RP11-172E9.2	ENSG00000230058	1.53673	1.79442e-05	0.000819	-9.25148
APLP2	ENSG00000084234	8.5286	1.79948e-05	0.000820087	1.76373	amyloid beta (A4) precursor-like protein 2 [Source:HGNC Symbol;Acc:HGNC:598]
SLC19A3	ENSG00000135917	6.66383	1.82394e-05	0.000830442	-2.30393	solute carrier family 19 (thiamine transporter), member 3 [Source:HGNC Symbol;Acc:HGNC:16266]
CNDP2	ENSG00000133313	6.03397	1.83463e-05	0.000834514	1.83754	CNDP dipeptidase 2 (metallopeptidase M20 family) [Source:HGNC Symbol;Acc:HGNC:24437]
DNASE1L3	ENSG00000163687	3.66578	1.85161e-05	0.000840636	2.19323	deoxyribonuclease I-like 3 [Source:HGNC Symbol;Acc:HGNC:2959]
SNCG	ENSG00000173267	3.74526	1.85053e-05	0.000840636	2.48071	synuclein gamma [Source:HGNC Symbol;Acc:HGNC:11141]
ATG9A	ENSG00000198925	6.29683	1.86759e-05	0.000847085	1.94855	autophagy related 9A [Source:HGNC Symbol;Acc:HGNC:22408]
CYP3A5	ENSG00000106258	6.15742	1.87248e-05	0.000847691	-1.95041	cytochrome P450 family 3 subfamily A member 5 [Source:HGNC Symbol;Acc:HGNC:2638]
CHID1	ENSG00000177830	4.71779	1.8715e-05	0.000847691	1.84033	chitinase domain containing 1 [Source:HGNC Symbol;Acc:HGNC:28474]
KRT6B	ENSG00000185479	1.48396	1.88492e-05	0.000852516	17.4742	keratin 6B, type II [Source:HGNC Symbol;Acc:HGNC:6444]
J01415.22	ENSG00000210196	5.17571	1.89259e-05	0.000855175	-3.17739	mitochondrially encoded tRNA proline [Source:HGNC Symbol;Acc:HGNC:7494]
CCL5	ENSG00000161570	3.07845	1.92252e-05	0.00086788	2.75931	NA
COL5A2	ENSG00000204262	6.67805	1.93351e-05	0.000872014	2.03832	collagen, type V, alpha 2 [Source:HGNC Symbol;Acc:HGNC:2210]
CIZ1	ENSG00000148337	5.7615	1.93855e-05	0.000873461	2.04798	CDKN1A interacting zinc finger protein 1 [Source:HGNC Symbol;Acc:HGNC:16744]
AACS	ENSG00000081760	6.1347	1.94423e-05	0.000874375	-2.25476	acetoacetyl-CoA synthetase [Source:HGNC Symbol;Acc:HGNC:21298]
UBQLN1	ENSG00000135018	6.51557	1.94406e-05	0.000874375	1.92869	ubiquilin 1 [Source:HGNC Symbol;Acc:HGNC:12508]
GSDMB	ENSG00000073605	5.63491	1.97666e-05	0.000887651	-2.66271	gasdermin B [Source:HGNC Symbol;Acc:HGNC:23690]
APOL4	ENSG00000100336	6.32174	1.97747e-05	0.000887651	-2.19687	apolipoprotein L4 [Source:HGNC Symbol;Acc:HGNC:14867]
LMBRD2	ENSG00000164187	3.3123	1.99114e-05	0.000892946	2.16052	LMBR1 domain containing 2 [Source:HGNC Symbol;Acc:HGNC:25287]
ST3GAL6	ENSG00000064225	4.02741	2.00135e-05	0.000896683	-2.43149	ST3 beta-galactoside alpha-2,3-sialyltransferase 6 [Source:HGNC Symbol;Acc:HGNC:18080]
NAPA	ENSG00000105402	5.00603	2.00436e-05	0.00089719	1.92385	NSF attachment protein alpha [Source:HGNC Symbol;Acc:HGNC:7641]
KLF7-IT1	ENSG00000237892	1.43241	2.01323e-05	0.000900317	-11.2017	KLF7 intronic transcript 1 [Source:HGNC Symbol;Acc:HGNC:41355]
RP11-1100L3.8	ENSG00000259884	4.84078	2.01987e-05	0.000902443	-9.61154
RPL31	ENSG00000071082	8.78554	2.02944e-05	0.000902496	1.93469	ribosomal protein L31 [Source:HGNC Symbol;Acc:HGNC:10334]
C17orf53	ENSG00000125319	2.27085	2.02935e-05	0.000902496	-7.70773	chromosome 17 open reading frame 53 [Source:HGNC Symbol;Acc:HGNC:28460]
HSPA2	ENSG00000126803	3.79759	2.02628e-05	0.000902496	2.68257	heat shock protein family A (Hsp70) member 2 [Source:HGNC Symbol;Acc:HGNC:5235]
HSPA13	ENSG00000155304	3.48797	2.02858e-05	0.000902496	2.22005	heat shock protein family A (Hsp70) member 13 [Source:HGNC Symbol;Acc:HGNC:11375]
TMEM220	ENSG00000187824	3.14116	2.02599e-05	0.000902496	-2.5828	transmembrane protein 220 [Source:HGNC Symbol;Acc:HGNC:33757]
CCDC23	ENSG00000177868	2.8462	2.03142e-05	0.000902536	2.57047	small vasohibin binding protein [Source:HGNC Symbol;Acc:HGNC:29204]
CXCL14	ENSG00000145824	8.26749	2.06159e-05	0.00091509	1.90482	chemokine (C-X-C motif) ligand 14 [Source:HGNC Symbol;Acc:HGNC:10640]
RDBP	ENSG00000204356	4.87112	2.08064e-05	0.000922686	1.91952	negative elongation factor complex member E [Source:HGNC Symbol;Acc:HGNC:13974]
KAZALD1	ENSG00000107821	2.38056	2.09752e-05	0.000929309	3.17282	Kazal-type serine peptidase inhibitor domain 1 [Source:HGNC Symbol;Acc:HGNC:25460]
PDE8B	ENSG00000113231	4.89618	2.09981e-05	0.000929461	-2.71017	phosphodiesterase 8B [Source:HGNC Symbol;Acc:HGNC:8794]
SYNGR2	ENSG00000108639	5.12437	2.13309e-05	0.000943321	1.99143	synaptogyrin 2 [Source:HGNC Symbol;Acc:HGNC:11499]
ACTR1A	ENSG00000138107	6.30191	2.15283e-05	0.00095117	1.85483	ARP1 actin-related protein 1 homolog A, centractin alpha (yeast) [Source:HGNC Symbol;Acc:HGNC:167]
TIMM8B	ENSG00000150779	4.24916	2.15774e-05	0.000952456	2.41224	translocase of inner mitochondrial membrane 8 homolog B (yeast) [Source:HGNC Symbol;Acc:HGNC:11818]
FPR3	ENSG00000187474	3.33079	2.16549e-05	0.000954995	2.93619	formyl peptide receptor 3 [Source:HGNC Symbol;Acc:HGNC:3828]
FDX1L	ENSG00000267673	2.46176	2.19138e-05	0.00096552	4.27481	ferredoxin 1-like [Source:HGNC Symbol;Acc:HGNC:30546]
SLC50A1	ENSG00000169241	4.54001	2.20672e-05	0.000971382	1.9248	solute carrier family 50 (sugar efflux transporter), member 1 [Source:HGNC Symbol;Acc:HGNC:30657]
COPS4	ENSG00000138663	4.40127	2.21108e-05	0.000972407	1.99887	COP9 signalosome subunit 4 [Source:HGNC Symbol;Acc:HGNC:16702]
MALSU1	ENSG00000156928	4.48549	2.23424e-05	0.000980787	2.15424	mitochondrial assembly of ribosomal large subunit 1 [Source:HGNC Symbol;Acc:HGNC:21721]
CFL2	ENSG00000165410	4.78678	2.23342e-05	0.000980787	2.09169	cofilin 2 (muscle) [Source:HGNC Symbol;Acc:HGNC:1875]
RPL37	ENSG00000145592	8.26221	2.25001e-05	0.000985898	1.84219	ribosomal protein L37 [Source:HGNC Symbol;Acc:HGNC:10347]
UBA52	ENSG00000221983	7.83047	2.24981e-05	0.000985898	1.93163	ubiquitin A-52 residue ribosomal protein fusion product 1 [Source:HGNC Symbol;Acc:HGNC:12458]
C9orf16	ENSG00000171159	3.37395	2.26496e-05	0.000991538	2.8951	chromosome 9 open reading frame 16 [Source:HGNC Symbol;Acc:HGNC:17823]
ZNF358	ENSG00000198816	4.24119	2.26959e-05	0.000992657	2.4793	zinc finger protein 358 [Source:HGNC Symbol;Acc:HGNC:16838]
SPTB	ENSG00000070182	4.0869	2.28547e-05	0.000996864	-2.88376	spectrin, beta, erythrocytic [Source:HGNC Symbol;Acc:HGNC:11274]
TECR	ENSG00000099797	6.69505	2.28435e-05	0.000996864	2.20223	trans-2,3-enoyl-CoA reductase [Source:HGNC Symbol;Acc:HGNC:4551]
ATP6V1F	ENSG00000128524	4.30416	2.28173e-05	0.000996864	2.51172	ATPase, H+ transporting, lysosomal 14kDa, V1 subunit F [Source:HGNC Symbol;Acc:HGNC:16832]
CALHM2	ENSG00000138172	3.85088	2.28987e-05	0.00099787	2.40279	calcium homeostasis modulator 2 [Source:HGNC Symbol;Acc:HGNC:23493]
FARSB	ENSG00000116120	4.22615	2.31795e-05	0.00100916	2.17918	phenylalanyl-tRNA synthetase beta subunit [Source:HGNC Symbol;Acc:HGNC:17800]
NRBF2	ENSG00000148572	3.55779	2.32001e-05	0.00100916	2.04949	nuclear receptor binding factor 2 [Source:HGNC Symbol;Acc:HGNC:19692]
DTYMK	ENSG00000168393	3.52317	2.33575e-05	0.00101459	2.17706	deoxythymidylate kinase [Source:HGNC Symbol;Acc:HGNC:3061]
RP11-31I10.2	ENSG00000259936	2.37946	2.33673e-05	0.00101459	3.66794	NA
ZNF827	ENSG00000151612	4.90656	2.35154e-05	0.00101824	1.86348	zinc finger protein 827 [Source:HGNC Symbol;Acc:HGNC:27193]
SLBP	ENSG00000163950	3.91509	2.35047e-05	0.00101824	2.15201	stem-loop binding protein [Source:HGNC Symbol;Acc:HGNC:10904]
GALNT4	ENSG00000257594	3.17988	2.35057e-05	0.00101824	-5.19511	polypeptide N-acetylgalactosaminyltransferase 4 [Source:HGNC Symbol;Acc:HGNC:4126]
PDLIM4	ENSG00000131435	3.31573	2.38882e-05	0.00103345	3.10747	PDZ and LIM domain 4 [Source:HGNC Symbol;Acc:HGNC:16501]
WDR36	ENSG00000134987	4.85809	2.3979e-05	0.00103644	2.02134	WD repeat domain 36 [Source:HGNC Symbol;Acc:HGNC:30696]
NFE2L1	ENSG00000082641	7.44089	2.40787e-05	0.00103908	1.90603	nuclear factor, erythroid 2 like 1 [Source:HGNC Symbol;Acc:HGNC:7781]
TOR1A	ENSG00000136827	4.49037	2.40837e-05	0.00103908	1.97992	torsin family 1, member A (torsin A) [Source:HGNC Symbol;Acc:HGNC:3098]
FAM222B	ENSG00000173065	4.8298	2.44466e-05	0.00105379	1.73985	family with sequence similarity 222 member B [Source:HGNC Symbol;Acc:HGNC:25563]
TSGA10	ENSG00000135951	3.5107	2.46625e-05	0.00106118	-3.94462	testis specific 10 [Source:HGNC Symbol;Acc:HGNC:14927]
FAU	ENSG00000149806	6.42931	2.46511e-05	0.00106118	1.97441	Finkel-Biskis-Reilly murine sarcoma virus (FBR-MuSV) ubiquitously expressed [Source:HGNC Symbol;Acc:HGNC:3597]
MRPL24	ENSG00000143314	4.81349	2.4768e-05	0.0010638	2.10511	mitochondrial ribosomal protein L24 [Source:HGNC Symbol;Acc:HGNC:14037]
FAM120AOS	ENSG00000188938	4.97398	2.47569e-05	0.0010638	1.96832	family with sequence similarity 120A opposite strand [Source:HGNC Symbol;Acc:HGNC:23389]
CKAP2	ENSG00000136108	3.61566	2.48003e-05	0.00106423	2.53416	cytoskeleton associated protein 2 [Source:HGNC Symbol;Acc:HGNC:1990]
TSC22D2	ENSG00000196428	4.95828	2.52082e-05	0.00108076	2.00482	TSC22 domain family member 2 [Source:HGNC Symbol;Acc:HGNC:29095]
PSMD8	ENSG00000099341	6.3221	2.53734e-05	0.00108687	1.98378	proteasome 26S subunit, non-ATPase 8 [Source:HGNC Symbol;Acc:HGNC:9566]
TMEM230	ENSG00000089063	4.89329	2.54488e-05	0.00108912	2.07036	transmembrane protein 230 [Source:HGNC Symbol;Acc:HGNC:15876]
RPSA	ENSG00000168028	6.18955	2.56151e-05	0.00109526	2.00422	ribosomal protein SA [Source:HGNC Symbol;Acc:HGNC:6502]
TOP3B	ENSG00000100038	3.14128	2.5953e-05	0.00110871	2.16311	topoisomerase (DNA) III beta [Source:HGNC Symbol;Acc:HGNC:11993]
USP22	ENSG00000124422	5.95959	2.6147e-05	0.001116	1.8586	ubiquitin specific peptidase 22 [Source:HGNC Symbol;Acc:HGNC:12621]
SLC1A3	ENSG00000079215	5.81001	2.62806e-05	0.0011197	-1.99905	solute carrier family 1 (glial high affinity glutamate transporter), member 3 [Source:HGNC Symbol;Acc:HGNC:10941]
MT-CO1	ENSG00000198804	14.1595	2.62681e-05	0.0011197	-2.79408	mitochondrially encoded cytochrome c oxidase I [Source:HGNC Symbol;Acc:HGNC:7419]
GZF1	ENSG00000125812	3.58114	2.64581e-05	0.00112626	2.03614	GDNF-inducible zinc finger protein 1 [Source:HGNC Symbol;Acc:HGNC:15808]
TYMP	ENSG00000025708	3.72899	2.65416e-05	0.00112781	2.1531	thymidine phosphorylase [Source:HGNC Symbol;Acc:HGNC:3148]
MAT2A	ENSG00000168906	6.97218	2.65318e-05	0.00112781	1.86663	methionine adenosyltransferase II, alpha [Source:HGNC Symbol;Acc:HGNC:6904]
NRSN2	ENSG00000125841	4.37	2.66778e-05	0.00113258	2.08801	neurensin 2 [Source:HGNC Symbol;Acc:HGNC:16229]
RPS29	ENSG00000213741	5.25038	2.6826e-05	0.00113787	2.3436	ribosomal protein S29 [Source:HGNC Symbol;Acc:HGNC:10419]
KEAP1	ENSG00000079999	3.75762	2.69453e-05	0.00114191	2.10056	kelch like ECH associated protein 1 [Source:HGNC Symbol;Acc:HGNC:23177]
ARID3B	ENSG00000179361	4.20117	2.72177e-05	0.00115243	-3.70746	AT-rich interaction domain 3B [Source:HGNC Symbol;Acc:HGNC:14350]
EGR1	ENSG00000120738	9.39746	2.72661e-05	0.00115289	-3.96556	early growth response 1 [Source:HGNC Symbol;Acc:HGNC:3238]
C21ORF116	ENSG00000256895	4.16032	2.72767e-05	0.00115289	-3.29394	NA
SLC24A3	ENSG00000185052	5.00901	2.73534e-05	0.0011551	2.17547	solute carrier family 24 (sodium/potassium/calcium exchanger), member 3 [Source:HGNC Symbol;Acc:HGNC:10977]
SEC61B	ENSG00000106803	4.12189	2.748e-05	0.00115943	2.09567	Sec61 translocon beta subunit [Source:HGNC Symbol;Acc:HGNC:16993]
CHD1L	ENSG00000131778	4.15466	2.79657e-05	0.00117888	2.07076	chromodomain helicase DNA binding protein 1-like [Source:HGNC Symbol;Acc:HGNC:1916]
FRMD1	ENSG00000153303	3.74293	2.79922e-05	0.00117896	-5.00735	FERM domain containing 1 [Source:HGNC Symbol;Acc:HGNC:21240]
NDUFA4	ENSG00000189043	6.10292	2.82216e-05	0.00118653	2.0644	NDUFA4, mitochondrial complex associated [Source:HGNC Symbol;Acc:HGNC:7687]
ALPK2	ENSG00000198796	3.27922	2.81977e-05	0.00118653	-3.9515	alpha kinase 2 [Source:HGNC Symbol;Acc:HGNC:20565]
CHMP1A	ENSG00000131165	4.29131	2.83044e-05	0.00118791	2.20729	charged multivesicular body protein 1A [Source:HGNC Symbol;Acc:HGNC:8740]
RP11-388K12.2	ENSG00000254089	0.745376	2.82818e-05	0.00118791	5.53625
EIF3I	ENSG00000084623	5.43141	2.84102e-05	0.00119131	1.90234	eukaryotic translation initiation factor 3 subunit I [Source:HGNC Symbol;Acc:HGNC:3272]
SLC4A2	ENSG00000164889	4.448	2.85701e-05	0.00119696	1.93434	solute carrier family 4 (anion exchanger), member 2 [Source:HGNC Symbol;Acc:HGNC:11028]
NR5A2	ENSG00000116833	4.61717	2.86948e-05	0.00120113	-1.98979	nuclear receptor subfamily 5 group A member 2 [Source:HGNC Symbol;Acc:HGNC:7984]
PTGFR	ENSG00000122420	3.156	2.88206e-05	0.00120534	2.70531	prostaglandin F receptor (FP) [Source:HGNC Symbol;Acc:HGNC:9600]
MTND1P23	ENSG00000225972	3.27517	2.89886e-05	0.00121131	-2.67205	mitochondrially encoded NADH:ubiquinone oxidoreductase core subunit 1 pseudogene 23 [Source:HGNC Symbol;Acc:HGNC:42092]
RILPL1	ENSG00000188026	4.21178	2.91092e-05	0.00121528	2.19331	Rab interacting lysosomal protein-like 1 [Source:HGNC Symbol;Acc:HGNC:26814]
SLC40A1	ENSG00000138449	4.94363	2.91696e-05	0.00121568	1.92169	solute carrier family 40 (iron-regulated transporter), member 1 [Source:HGNC Symbol;Acc:HGNC:10909]
TMED3	ENSG00000166557	2.60925	2.91645e-05	0.00121568	2.50562	transmembrane p24 trafficking protein 3 [Source:HGNC Symbol;Acc:HGNC:28889]
J01415.1	ENSG00000209082	7.06547	2.96378e-05	0.00123411	-2.52715	mitochondrially encoded tRNA leucine 1 (UUA/G) [Source:HGNC Symbol;Acc:HGNC:7490]
GPR64	ENSG00000173698	3.82191	2.96993e-05	0.0012356	-2.70876	adhesion G protein-coupled receptor G2 [Source:HGNC Symbol;Acc:HGNC:4516]
FBXW5	ENSG00000159069	4.65274	3.00742e-05	0.00125011	2.25042	F-box and WD repeat domain containing 5 [Source:HGNC Symbol;Acc:HGNC:13613]
DVL1	ENSG00000107404	4.19032	3.02612e-05	0.00125679	2.06463	dishevelled segment polarity protein 1 [Source:HGNC Symbol;Acc:HGNC:3084]
TMEM55A	ENSG00000155099	3.36598	3.10488e-05	0.00128726	2.33165	transmembrane protein 55A [Source:HGNC Symbol;Acc:HGNC:25452]
MTSS1	ENSG00000170873	6.10263	3.10444e-05	0.00128726	1.88916	metastasis suppressor 1 [Source:HGNC Symbol;Acc:HGNC:20443]
MAPK9	ENSG00000050748	5.4056	3.12339e-05	0.00129157	1.75898	mitogen-activated protein kinase 9 [Source:HGNC Symbol;Acc:HGNC:6886]
ERP29	ENSG00000089248	5.90701	3.11885e-05	0.00129157	1.77426	endoplasmic reticulum protein 29 [Source:HGNC Symbol;Acc:HGNC:13799]
G6PD	ENSG00000160211	4.19879	3.12069e-05	0.00129157	2.44133	glucose-6-phosphate dehydrogenase [Source:HGNC Symbol;Acc:HGNC:4057]
LRRC8D	ENSG00000171492	3.8272	3.12891e-05	0.00129273	2.20428	leucine-rich repeat containing 8 family member D [Source:HGNC Symbol;Acc:HGNC:16992]
HIST1H1C	ENSG00000187837	5.398	3.13873e-05	0.00129567	2.38256	histone cluster 1, H1c [Source:HGNC Symbol;Acc:HGNC:4716]
KIAA1598	ENSG00000187164	4.76886	3.15214e-05	0.00130008	1.87088	shootin 1 [Source:HGNC Symbol;Acc:HGNC:29319]
RNF24	ENSG00000101236	3.96355	3.16021e-05	0.00130197	2.21007	ring finger protein 24 [Source:HGNC Symbol;Acc:HGNC:13779]
DGCR6L	ENSG00000128185	1.38494	3.16217e-05	0.00130197	4.23656	DiGeorge syndrome critical region gene 6-like [Source:HGNC Symbol;Acc:HGNC:18551]
HABP4	ENSG00000130956	4.86545	3.19326e-05	0.00131251	1.93535	hyaluronan binding protein 4 [Source:HGNC Symbol;Acc:HGNC:17062]
C1QTNF9	ENSG00000240654	1.83676	3.19304e-05	0.00131251	-11.8004	C1q and tumor necrosis factor related protein 9 [Source:HGNC Symbol;Acc:HGNC:28732]
FUCA1	ENSG00000179163	3.95327	3.20463e-05	0.00131605	2.22511	fucosidase, alpha-L- 1, tissue [Source:HGNC Symbol;Acc:HGNC:4006]
ADRM1	ENSG00000130706	4.22628	3.24532e-05	0.00133047	2.06958	adhesion regulating molecule 1 [Source:HGNC Symbol;Acc:HGNC:15759]
RP11-651P23.6	ENSG00000239351	1.16895	3.24306e-05	0.00133047	3.80245	nucleophosmin 1 (nucleolar phosphoprotein B23, numatrin) pseudogene 29 [Source:HGNC Symbol;Acc:HGNC:45208]
CTD-3199J23.4	ENSG00000267267	1.76309	3.26322e-05	0.00133666	-20.8094	NA
CAPG	ENSG00000042493	3.74262	3.30922e-05	0.00135318	2.20982	capping protein (actin filament), gelsolin-like [Source:HGNC Symbol;Acc:HGNC:1474]
RRP1B	ENSG00000160208	4.48343	3.30706e-05	0.00135318	2.07291	ribosomal RNA processing 1B [Source:HGNC Symbol;Acc:HGNC:23818]
UTP18	ENSG00000011260	2.72232	3.3149e-05	0.00135434	2.55944	UTP18 small subunit processome component [Source:HGNC Symbol;Acc:HGNC:24274]
LHCGR	ENSG00000138039	3.44176	3.33707e-05	0.00136224	-2.59655	luteinizing hormone/choriogonadotropin receptor [Source:HGNC Symbol;Acc:HGNC:6585]
CCDC30	ENSG00000186409	4.83178	3.34175e-05	0.00136298	-2.2779	coiled-coil domain containing 30 [Source:HGNC Symbol;Acc:HGNC:26103]
CSRP2	ENSG00000175183	4.29407	3.37069e-05	0.00137361	-2.21604	cysteine and glycine rich protein 2 [Source:HGNC Symbol;Acc:HGNC:2470]
TOX2	ENSG00000124191	2.86344	3.48751e-05	0.00142001	2.32947	TOX high mobility group box family member 2 [Source:HGNC Symbol;Acc:HGNC:16095]
EDN1	ENSG00000078401	5.15246	3.50935e-05	0.00142568	-11.8088	endothelin 1 [Source:HGNC Symbol;Acc:HGNC:3176]
SORBS1	ENSG00000095637	9.76265	3.5104e-05	0.00142568	-2.48891	sorbin and SH3 domain containing 1 [Source:HGNC Symbol;Acc:HGNC:14565]
CD63	ENSG00000135404	8.37561	3.50842e-05	0.00142568	1.78134	CD63 molecule [Source:HGNC Symbol;Acc:HGNC:1692]
GXYLT2	ENSG00000172986	4.27217	3.53139e-05	0.00143299	2.24629	glucoside xylosyltransferase 2 [Source:HGNC Symbol;Acc:HGNC:33383]
CAPN6	ENSG00000077274	4.84632	3.55415e-05	0.00143985	1.82983	calpain 6 [Source:HGNC Symbol;Acc:HGNC:1483]
MRPL17	ENSG00000158042	3.44581	3.55434e-05	0.00143985	2.24628	mitochondrial ribosomal protein L17 [Source:HGNC Symbol;Acc:HGNC:14053]
NDUFA2	ENSG00000131495	4.88509	3.57185e-05	0.00144572	1.86757	NADH:ubiquinone oxidoreductase subunit A2 [Source:HGNC Symbol;Acc:HGNC:7685]
HOXB-AS3	ENSG00000233101	2.81391	3.58583e-05	0.00145015	2.54413	HOXB cluster antisense RNA 3 [Source:HGNC Symbol;Acc:HGNC:40283]
TLR8	ENSG00000101916	1.80833	3.58918e-05	0.00145028	3.32841	toll-like receptor 8 [Source:HGNC Symbol;Acc:HGNC:15632]
ACAP2	ENSG00000114331	5.57317	3.61351e-05	0.00145887	1.76285	ArfGAP with coiled-coil, ankyrin repeat and PH domains 2 [Source:HGNC Symbol;Acc:HGNC:16469]
DCDC5	ENSG00000170959	2.54232	3.61799e-05	0.00145945	-3.14234	doublecortin domain containing 1 [Source:HGNC Symbol;Acc:HGNC:20625]
MTHFD1L	ENSG00000120254	2.98852	3.65082e-05	0.00147145	2.3553	methylenetetrahydrofolate dehydrogenase (NADP+ dependent) 1-like [Source:HGNC Symbol;Acc:HGNC:21055]
SOX18	ENSG00000203883	3.144	3.67086e-05	0.00147828	3.13523	SRY-box 18 [Source:HGNC Symbol;Acc:HGNC:11194]
SIGLEC1	ENSG00000088827	5.03273	3.6765e-05	0.0014793	2.62128	sialic acid binding Ig-like lectin 1, sialoadhesin [Source:HGNC Symbol;Acc:HGNC:11127]
METRN	ENSG00000103260	2.91569	3.70315e-05	0.00148877	2.67555	meteorin, glial cell differentiation regulator [Source:HGNC Symbol;Acc:HGNC:14151]
PI3	ENSG00000124102	1.25135	3.70961e-05	0.00149011	8.09699	peptidase inhibitor 3 [Source:HGNC Symbol;Acc:HGNC:8947]
NOP14-AS1	ENSG00000249673	3.69913	3.71575e-05	0.00149133	2.08158	NOP14 antisense RNA 1 [Source:HGNC Symbol;Acc:HGNC:20205]
RP11-297L6.2	ENSG00000257173	2.70131	3.72957e-05	0.00149562	-19.8996	adenylate kinase 6 pseudogene 2 [Source:HGNC Symbol;Acc:HGNC:51679]
DKFZP667F0711	ENSG00000212743	3.46338	3.7934e-05	0.00151994	-5.05104
EIF3G	ENSG00000130811	5.51528	3.80037e-05	0.00152145	1.86212	eukaryotic translation initiation factor 3 subunit G [Source:HGNC Symbol;Acc:HGNC:3274]
FAS	ENSG00000026103	2.65161	3.82597e-05	0.00153042	2.55168	Fas cell surface death receptor [Source:HGNC Symbol;Acc:HGNC:11920]
PEX10	ENSG00000157911	3.93601	3.83242e-05	0.00153172	2.51412	peroxisomal biogenesis factor 10 [Source:HGNC Symbol;Acc:HGNC:8851]
GPR137	ENSG00000173264	3.3205	3.84722e-05	0.00153635	2.4989	G protein-coupled receptor 137 [Source:HGNC Symbol;Acc:HGNC:24300]
NMNAT2	ENSG00000157064	6.11003	3.85755e-05	0.00153747	-2.15598	nicotinamide nucleotide adenylyltransferase 2 [Source:HGNC Symbol;Acc:HGNC:16789]
MLST8	ENSG00000167965	3.7029	3.85631e-05	0.00153747	2.13986	MTOR associated protein, LST8 homolog [Source:HGNC Symbol;Acc:HGNC:24825]
DENND1C	ENSG00000205744	2.70185	3.8597e-05	0.00153747	3.3976	DENN/MADD domain containing 1C [Source:HGNC Symbol;Acc:HGNC:26225]
BAMBI	ENSG00000095739	1.71339	3.89204e-05	0.00154756	5.01582	BMP and activin membrane-bound inhibitor [Source:HGNC Symbol;Acc:HGNC:30251]
MYO5C	ENSG00000128833	6.11167	3.8889e-05	0.00154756	-2.03993	myosin VC [Source:HGNC Symbol;Acc:HGNC:7604]
LURAP1L	ENSG00000153714	2.52271	3.89553e-05	0.00154756	2.4947	leucine rich adaptor protein 1-like [Source:HGNC Symbol;Acc:HGNC:31452]
LETM1	ENSG00000168924	5.4072	3.89797e-05	0.00154756	1.76325	leucine zipper-EF-hand containing transmembrane protein 1 [Source:HGNC Symbol;Acc:HGNC:6556]
PSMB7	ENSG00000136930	6.31416	3.91202e-05	0.00155097	2.01175	proteasome subunit beta 7 [Source:HGNC Symbol;Acc:HGNC:9544]
RP11-304L19.5	ENSG00000260260	3.06694	3.91306e-05	0.00155097	2.28919	small nucleolar RNA host gene 19 [Source:HGNC Symbol;Acc:HGNC:49574]
CHCHD2	ENSG00000106153	5.24558	3.92669e-05	0.00155508	1.98094	coiled-coil-helix-coiled-coil-helix domain containing 2 [Source:HGNC Symbol;Acc:HGNC:21645]
RP11-106M3.2	ENSG00000260729	2.49734	3.94497e-05	0.00156103	-121.029
SLC25A1	ENSG00000100075	5.47407	3.95602e-05	0.0015641	2.25651	solute carrier family 25 (mitochondrial carrier; citrate transporter), member 1 [Source:HGNC Symbol;Acc:HGNC:10979]
ST6GALNAC4	ENSG00000136840	2.43606	3.98754e-05	0.00157526	4.06825	ST6 (alpha-N-acetyl-neuraminyl-2,3-beta-galactosyl-1,3)-N-acetylgalactosaminide alpha-2,6-sialyltransferase 4 [Source:HGNC Symbol;Acc:HGNC:17846]
CD160	ENSG00000117281	2.50702	4.01499e-05	0.00158479	-3.56235	CD160 molecule [Source:HGNC Symbol;Acc:HGNC:17013]
GIPR	ENSG00000010310	4.16592	4.03901e-05	0.00159296	-3.0628	gastric inhibitory polypeptide receptor [Source:HGNC Symbol;Acc:HGNC:4271]
STS	ENSG00000101846	5.85396	4.06752e-05	0.00159892	1.80081	steroid sulfatase (microsomal), isozyme S [Source:HGNC Symbol;Acc:HGNC:11425]
CD53	ENSG00000143119	2.76817	4.06535e-05	0.00159892	2.48038	CD53 molecule [Source:HGNC Symbol;Acc:HGNC:1686]
NDUFA12	ENSG00000184752	4.54888	4.05903e-05	0.00159892	2.15856	NADH:ubiquinone oxidoreductase subunit A12 [Source:HGNC Symbol;Acc:HGNC:23987]
FAM47E	ENSG00000189157	7.05384	4.06652e-05	0.00159892	-2.13607	family with sequence similarity 47 member E [Source:HGNC Symbol;Acc:HGNC:34343]
KCMF1	ENSG00000176407	5.08791	4.1064e-05	0.00161288	2.02315	potassium channel modulatory factor 1 [Source:HGNC Symbol;Acc:HGNC:20589]
NHP2L1	ENSG00000100138	5.76009	4.11664e-05	0.00161557	1.8002	SNU13 homolog, small nuclear ribonucleoprotein (U4/U6.U5) [Source:HGNC Symbol;Acc:HGNC:7819]
HOXA-AS3	ENSG00000254369	2.00672	4.13377e-05	0.00162096	-7.3141	HOXA cluster antisense RNA 3 [Source:HGNC Symbol;Acc:HGNC:43748]
CCDC101	ENSG00000176476	3.6115	4.16927e-05	0.00163354	2.04014	SAGA complex associated factor 29 [Source:HGNC Symbol;Acc:HGNC:25156]
IGLC1	ENSG00000211675	1.01485	4.18497e-05	0.00163835	6.34869	immunoglobulin lambda constant 1 (Mcg marker) [Source:HGNC Symbol;Acc:HGNC:5855]
BCKDK	ENSG00000103507	4.63012	4.26474e-05	0.00166821	2.69787	branched chain ketoacid dehydrogenase kinase [Source:HGNC Symbol;Acc:HGNC:16902]
AK1	ENSG00000106992	4.6063	4.28948e-05	0.00167523	1.97718	adenylate kinase 1 [Source:HGNC Symbol;Acc:HGNC:361]
RNF26	ENSG00000173456	4.22543	4.28971e-05	0.00167523	2.22014	ring finger protein 26 [Source:HGNC Symbol;Acc:HGNC:14646]
PCSK6	ENSG00000140479	2.59917	4.29471e-05	0.00167581	-2.76366	proprotein convertase subtilisin/kexin type 6 [Source:HGNC Symbol;Acc:HGNC:8569]
JTB	ENSG00000143543	4.54106	4.30399e-05	0.00167744	2.00876	jumping translocation breakpoint [Source:HGNC Symbol;Acc:HGNC:6201]
SYCE1	ENSG00000171772	1.912	4.3059e-05	0.00167744	-18.1375	synaptonemal complex central element protein 1 [Source:HGNC Symbol;Acc:HGNC:28852]
MRPL37	ENSG00000116221	4.81763	4.34191e-05	0.00169009	2.15986	mitochondrial ribosomal protein L37 [Source:HGNC Symbol;Acc:HGNC:14034]
TTL	ENSG00000114999	5.03279	4.36741e-05	0.00169863	1.96394	tubulin tyrosine ligase [Source:HGNC Symbol;Acc:HGNC:21586]
HDGF	ENSG00000143321	5.32829	4.39426e-05	0.00170768	1.96934	hepatoma-derived growth factor [Source:HGNC Symbol;Acc:HGNC:4856]
SLC7A6	ENSG00000103064	5.27945	4.39841e-05	0.0017079	-2.17074	solute carrier family 7 (amino acid transporter light chain, y+L system), member 6 [Source:HGNC Symbol;Acc:HGNC:11064]
CCND2	ENSG00000118971	7.77114	4.40981e-05	0.00171094	1.80549	cyclin D2 [Source:HGNC Symbol;Acc:HGNC:1583]
ST6GALNAC2	ENSG00000070731	5.96104	4.4226e-05	0.00171451	1.98987	ST6 (alpha-N-acetyl-neuraminyl-2,3-beta-galactosyl-1,3)-N-acetylgalactosaminide alpha-2,6-sialyltransferase 2 [Source:HGNC Symbol;Acc:HGNC:10867]
HTRA1	ENSG00000166033	6.49812	4.43381e-05	0.00171746	1.7878	HtrA serine peptidase 1 [Source:HGNC Symbol;Acc:HGNC:9476]
NRN1	ENSG00000124785	5.69773	4.47157e-05	0.00173069	2.0387	neuritin 1 [Source:HGNC Symbol;Acc:HGNC:17972]
CISD3	ENSG00000230055	3.30783	4.51287e-05	0.00174526	2.79622	NA
ARHGDIB	ENSG00000111348	6.12029	4.52189e-05	0.00174733	2.00788	Rho GDP dissociation inhibitor (GDI) beta [Source:HGNC Symbol;Acc:HGNC:679]
RPS13	ENSG00000110700	7.80458	4.5482e-05	0.00175608	1.93517	ribosomal protein S13 [Source:HGNC Symbol;Acc:HGNC:10386]
MGAT1	ENSG00000131446	5.65025	4.58186e-05	0.00176764	1.73862	mannosyl (alpha-1,3-)-glycoprotein beta-1,2-N-acetylglucosaminyltransferase [Source:HGNC Symbol;Acc:HGNC:7044]
HS2ST1	ENSG00000153936	4.67374	4.58998e-05	0.00176935	2.15822	heparan sulfate 2-O-sulfotransferase 1 [Source:HGNC Symbol;Acc:HGNC:5193]
LDLRAD3	ENSG00000179241	4.32096	4.6291e-05	0.00178299	2.11871	low density lipoprotein receptor class A domain containing 3 [Source:HGNC Symbol;Acc:HGNC:27046]
CFL1	ENSG00000172757	6.14736	4.63338e-05	0.0017832	2.03338	cofilin 1 (non-muscle) [Source:HGNC Symbol;Acc:HGNC:1874]
PPA2	ENSG00000138777	3.57264	4.64923e-05	0.00178786	1.91323	pyrophosphatase (inorganic) 2 [Source:HGNC Symbol;Acc:HGNC:28883]
C3AR1	ENSG00000171860	2.91814	4.66767e-05	0.00179345	2.33759	complement component 3a receptor 1 [Source:HGNC Symbol;Acc:HGNC:1319]
MT-CO3	ENSG00000198938	12.837	4.67128e-05	0.00179345	-2.52801	mitochondrially encoded cytochrome c oxidase III [Source:HGNC Symbol;Acc:HGNC:7422]
SNX17	ENSG00000115234	5.26428	4.68322e-05	0.00179659	2.05965	sorting nexin 17 [Source:HGNC Symbol;Acc:HGNC:14979]
RPL18	ENSG00000063177	7.74304	4.72122e-05	0.00180964	2.12486	ribosomal protein L18 [Source:HGNC Symbol;Acc:HGNC:10310]
CLTB	ENSG00000175416	4.00779	4.72481e-05	0.00180964	2.05673	clathrin, light chain B [Source:HGNC Symbol;Acc:HGNC:2091]
MESP1	ENSG00000166823	2.85972	4.75447e-05	0.00181954	2.46864	mesoderm posterior bHLH transcription factor 1 [Source:HGNC Symbol;Acc:HGNC:29658]
ZNF629	ENSG00000102870	4.63086	4.79717e-05	0.00183441	1.87504	zinc finger protein 629 [Source:HGNC Symbol;Acc:HGNC:29008]
HIST2H2AB	ENSG00000184270	1.41178	4.85448e-05	0.00185358	4.52503	histone cluster 2, H2ab [Source:HGNC Symbol;Acc:HGNC:20508]
PNRC2	ENSG00000189266	4.71849	4.85506e-05	0.00185358	1.78746	proline rich nuclear receptor coactivator 2 [Source:HGNC Symbol;Acc:HGNC:23158]
TNS1	ENSG00000079308	10.7229	4.8893e-05	0.00186516	-2.3617	tensin 1 [Source:HGNC Symbol;Acc:HGNC:11973]
GNB1	ENSG00000078369	7.51635	4.91371e-05	0.00187297	1.91354	guanine nucleotide binding protein (G protein), beta polypeptide 1 [Source:HGNC Symbol;Acc:HGNC:4396]
ACBD6	ENSG00000135847	3.78336	4.93096e-05	0.00187506	1.94464	NA
CTPS1	ENSG00000171793	2.82795	4.92351e-05	0.00187506	2.58736	CTP synthase 1 [Source:HGNC Symbol;Acc:HGNC:2519]
ASPH	ENSG00000198363	10.0809	4.9301e-05	0.00187506	2.00821	aspartate beta-hydroxylase [Source:HGNC Symbol;Acc:HGNC:757]
COASY	ENSG00000068120	4.61231	4.95444e-05	0.00188109	2.01502	Coenzyme A synthase [Source:HGNC Symbol;Acc:HGNC:29932]
MYL12B	ENSG00000118680	5.97053	4.95863e-05	0.00188109	1.74266	myosin light chain 12B [Source:HGNC Symbol;Acc:HGNC:29827]
ZNF672	ENSG00000171161	3.10948	4.95588e-05	0.00188109	2.23914	zinc finger protein 672 [Source:HGNC Symbol;Acc:HGNC:26179]
TMEM205	ENSG00000105518	3.67045	4.97064e-05	0.00188415	2.17022	transmembrane protein 205 [Source:HGNC Symbol;Acc:HGNC:29631]
CDH18	ENSG00000145526	3.05446	5.00713e-05	0.00189648	-2.959	cadherin 18, type 2 [Source:HGNC Symbol;Acc:HGNC:1757]
SZRD1	ENSG00000055070	5.83225	5.05847e-05	0.00191289	1.88055	SUZ RNA binding domain containing 1 [Source:HGNC Symbol;Acc:HGNC:30232]
C9orf142	ENSG00000148362	2.88117	5.05694e-05	0.00191289	2.45137	chromosome 9 open reading frame 142 [Source:HGNC Symbol;Acc:HGNC:27849]
NOL6	ENSG00000165271	4.24767	5.07926e-05	0.00191923	2.09269	nucleolar protein 6 [Source:HGNC Symbol;Acc:HGNC:19910]
P4HA2	ENSG00000072682	4.63164	5.08965e-05	0.00192163	1.9736	prolyl 4-hydroxylase, alpha polypeptide II [Source:HGNC Symbol;Acc:HGNC:8547]
MBD3	ENSG00000071655	3.50438	5.13148e-05	0.00193284	2.3104	methyl-CpG binding domain protein 3 [Source:HGNC Symbol;Acc:HGNC:6918]
ICMT	ENSG00000116237	5.98659	5.12421e-05	0.00193284	1.80886	isoprenylcysteine carboxyl methyltransferase [Source:HGNC Symbol;Acc:HGNC:5350]
RAC1	ENSG00000136238	6.99585	5.12862e-05	0.00193284	1.64674	ras-related C3 botulinum toxin substrate 1 (rho family, small GTP binding protein Rac1) [Source:HGNC Symbol;Acc:HGNC:9801]
MMS19	ENSG00000155229	4.51434	5.22792e-05	0.00196688	1.89416	MMS19 homolog, cytosolic iron-sulfur assembly component [Source:HGNC Symbol;Acc:HGNC:13824]
TMEM132C	ENSG00000181234	5.89662	5.23009e-05	0.00196688	-2.49974	transmembrane protein 132C [Source:HGNC Symbol;Acc:HGNC:25436]
FAM190B	ENSG00000107771	6.51053	5.26486e-05	0.0019784	1.76461	coiled-coil serine rich protein 2 [Source:HGNC Symbol;Acc:HGNC:29197]
SUMO3	ENSG00000184900	4.9936	5.34131e-05	0.00200555	1.78206	small ubiquitin-like modifier 3 [Source:HGNC Symbol;Acc:HGNC:11124]
LRRC37A4P	ENSG00000214425	3.18144	5.35924e-05	0.0020107	-3.96083	leucine-rich repeat containing 37 member A4, pseudogene [Source:HGNC Symbol;Acc:HGNC:25479]
NACAD	ENSG00000136274	2.89025	5.37797e-05	0.00201615	-4.78738	NAC alpha domain containing [Source:HGNC Symbol;Acc:HGNC:22196]
KRTDAP	ENSG00000188508	1.45309	5.38866e-05	0.00201857	9.39473	keratinocyte differentiation-associated protein [Source:HGNC Symbol;Acc:HGNC:16313]
RP5-1158E12.3	ENSG00000231566	1.90849	5.42832e-05	0.00203183	-27.8202
MTND2P28	ENSG00000225630	8.53041	5.4744e-05	0.00204748	-2.50577	mitochondrially encoded NADH:ubiquinone oxidoreductase core subunit 2 pseudogene 28 [Source:HGNC Symbol;Acc:HGNC:42129]
KDM6B	ENSG00000132510	5.61702	5.4866e-05	0.00204976	1.70191	lysine (K)-specific demethylase 6B [Source:HGNC Symbol;Acc:HGNC:29012]
ANXA7	ENSG00000138279	6.08575	5.48908e-05	0.00204976	1.77125	annexin A7 [Source:HGNC Symbol;Acc:HGNC:545]
ATP6V0B	ENSG00000117410	3.96215	5.53682e-05	0.00206597	1.96482	ATPase, H+ transporting, lysosomal 21kDa, V0 subunit b [Source:HGNC Symbol;Acc:HGNC:861]
YWHAH	ENSG00000128245	4.76819	5.60541e-05	0.00208993	1.83506	tyrosine 3-monooxygenase/tryptophan 5-monooxygenase activation protein, eta [Source:HGNC Symbol;Acc:HGNC:12853]
TESK1	ENSG00000107140	6.57812	5.63121e-05	0.00209464	2.29152	testis-specific kinase 1 [Source:HGNC Symbol;Acc:HGNC:11731]
GYS2	ENSG00000111713	2.23076	5.62768e-05	0.00209464	-13.611	glycogen synthase 2 [Source:HGNC Symbol;Acc:HGNC:4707]
TRAPPC1	ENSG00000170043	4.57234	5.62383e-05	0.00209464	2.40206	trafficking protein particle complex 1 [Source:HGNC Symbol;Acc:HGNC:19894]
RPL32	ENSG00000144713	7.02186	5.65758e-05	0.00210281	2.03927	ribosomal protein L32 [Source:HGNC Symbol;Acc:HGNC:10336]
LAIR1	ENSG00000167613	4.85511	5.68919e-05	0.00211292	2.25327	leukocyte-associated immunoglobulin-like receptor 1 [Source:HGNC Symbol;Acc:HGNC:6477]
KAZN	ENSG00000189337	4.76317	5.75381e-05	0.00213526	1.90965	kazrin, periplakin interacting protein [Source:HGNC Symbol;Acc:HGNC:29173]
TCEA3	ENSG00000204219	4.32618	5.8066e-05	0.00215318	1.98524	transcription elongation factor A (SII), 3 [Source:HGNC Symbol;Acc:HGNC:11615]
C4orf52	ENSG00000250317	3.83971	5.81731e-05	0.00215547	2.20532	small integral membrane protein 20 [Source:HGNC Symbol;Acc:HGNC:37260]
CALML3	ENSG00000178363	0.979208	5.82211e-05	0.00215558	16.0911	calmodulin like 3 [Source:HGNC Symbol;Acc:HGNC:1452]
TUBB	ENSG00000196230	8.16153	5.85651e-05	0.00216664	1.90236	tubulin beta class I [Source:HGNC Symbol;Acc:HGNC:20778]
DMD	ENSG00000198947	7.92048	5.93392e-05	0.00219358	-2.39968	dystrophin [Source:HGNC Symbol;Acc:HGNC:2928]
FGFR2	ENSG00000066468	4.86102	5.95153e-05	0.00219838	1.9273	fibroblast growth factor receptor 2 [Source:HGNC Symbol;Acc:HGNC:3689]
RPUSD3	ENSG00000156990	4.51353	6.00283e-05	0.00221417	1.99798	RNA pseudouridylate synthase domain containing 3 [Source:HGNC Symbol;Acc:HGNC:28437]
THSD4	ENSG00000187720	4.07336	6.00355e-05	0.00221417	-5.48355	thrombospondin type 1 domain containing 4 [Source:HGNC Symbol;Acc:HGNC:25835]
SLC19A1	ENSG00000173638	5.2314	6.01371e-05	0.00221621	1.88609	solute carrier family 19 (folate transporter), member 1 [Source:HGNC Symbol;Acc:HGNC:10937]
FUCA2	ENSG00000001036	4.20172	6.01888e-05	0.00221641	2.0282	fucosidase, alpha-L- 2, plasma [Source:HGNC Symbol;Acc:HGNC:4008]
CFH	ENSG00000000971	7.26436	6.03899e-05	0.00222039	2.07545	complement factor H [Source:HGNC Symbol;Acc:HGNC:4883]
PIP	ENSG00000159763	2.46675	6.03565e-05	0.00222039	9.53439	prolactin-induced protein [Source:HGNC Symbol;Acc:HGNC:8993]
EMD	ENSG00000102119	4.01747	6.07898e-05	0.00223233	2.06665	emerin [Source:HGNC Symbol;Acc:HGNC:3331]
RP11-21A7A.3	ENSG00000256341	0.593622	6.08081e-05	0.00223233	6.77292
CSRP2BP	ENSG00000149474	4.45605	6.09177e-05	0.00223463	1.92532	CSRP2 binding protein [Source:HGNC Symbol;Acc:HGNC:15904]
RP11-161H23.5	ENSG00000258232	2.89887	6.11825e-05	0.00224262	2.56741
MTPN	ENSG00000105887	5.63792	6.14198e-05	0.0022496	1.92105	myotrophin [Source:HGNC Symbol;Acc:HGNC:15667]
RRAGD	ENSG00000025039	4.6909	6.19568e-05	0.00226579	2.19768	Ras-related GTP binding D [Source:HGNC Symbol;Acc:HGNC:19903]
RP11-192H23.4	ENSG00000258472	4.01028	6.19273e-05	0.00226579	-2.36156
DNAJC1	ENSG00000136770	4.42529	6.22262e-05	0.00227216	2.33522	DnaJ heat shock protein family (Hsp40) member C1 [Source:HGNC Symbol;Acc:HGNC:20090]
NR2F6	ENSG00000160113	4.11749	6.22223e-05	0.00227216	2.06251	nuclear receptor subfamily 2 group F member 6 [Source:HGNC Symbol;Acc:HGNC:7977]
HIGD2A	ENSG00000146066	6.0815	6.25201e-05	0.00228115	2.02051	HIG1 hypoxia inducible domain family member 2A [Source:HGNC Symbol;Acc:HGNC:28311]
TPGS2	ENSG00000134779	5.42583	6.27756e-05	0.00228872	1.72268	tubulin polyglutamylase complex subunit 2 [Source:HGNC Symbol;Acc:HGNC:24561]
PIP5K1C	ENSG00000186111	4.64088	6.29385e-05	0.00229291	1.90845	phosphatidylinositol-4-phosphate 5-kinase, type I, gamma [Source:HGNC Symbol;Acc:HGNC:8996]
UBL5	ENSG00000198258	5.28259	6.32862e-05	0.00230382	1.83811	ubiquitin like 5 [Source:HGNC Symbol;Acc:HGNC:13736]
SLC22A15	ENSG00000163393	1.87969	6.34472e-05	0.00230792	3.19567	solute carrier family 22 member 15 [Source:HGNC Symbol;Acc:HGNC:20301]
PER1	ENSG00000179094	6.85918	6.3966e-05	0.00232502	-2.50021	period circadian clock 1 [Source:HGNC Symbol;Acc:HGNC:8845]
MTMR2	ENSG00000087053	5.13649	6.40364e-05	0.00232581	1.82118	myotubularin related protein 2 [Source:HGNC Symbol;Acc:HGNC:7450]
PMVK	ENSG00000163344	4.5255	6.49266e-05	0.00235465	1.95041	phosphomevalonate kinase [Source:HGNC Symbol;Acc:HGNC:9141]
RP11-129B22.1	ENSG00000241111	2.26306	6.49782e-05	0.00235465	-6.88346	PRICKLE2 antisense RNA 1 [Source:EntrezGene;Acc:100652759]
RP11-315H15.2	ENSG00000260102	1.59567	6.49592e-05	0.00235465	-13.2533	long intergenic non-protein coding RNA 1070 [Source:HGNC Symbol;Acc:HGNC:49110]
ADCY2	ENSG00000078295	4.0243	6.50716e-05	0.00235624	-2.93728	adenylate cyclase 2 (brain) [Source:HGNC Symbol;Acc:HGNC:233]
RP4-756G23.5	ENSG00000235513	3.02407	6.57103e-05	0.00237757	2.44682
PGAM1	ENSG00000171314	5.234	6.58762e-05	0.00238177	2.14381	phosphoglycerate mutase 1 [Source:HGNC Symbol;Acc:HGNC:8888]
TREM2	ENSG00000095970	1.28941	6.6043e-05	0.00238599	4.89347	triggering receptor expressed on myeloid cells 2 [Source:HGNC Symbol;Acc:HGNC:17761]
ZNF511	ENSG00000198546	3.09053	6.61821e-05	0.00238921	2.0898	zinc finger protein 511 [Source:HGNC Symbol;Acc:HGNC:28445]
EFS	ENSG00000100842	4.1446	6.69211e-05	0.00241371	2.01722	embryonal Fyn-associated substrate [Source:HGNC Symbol;Acc:HGNC:16898]
RPL26	ENSG00000161970	6.94648	6.69619e-05	0.00241371	1.89665	ribosomal protein L26 [Source:HGNC Symbol;Acc:HGNC:10327]
DCAF12	ENSG00000198876	4.72194	6.75197e-05	0.00243198	1.91576	DDB1 and CUL4 associated factor 12 [Source:HGNC Symbol;Acc:HGNC:19911]
TFPT	ENSG00000105619	3.32667	6.76013e-05	0.00243309	2.46112	TCF3 (E2A) fusion partner (in childhood Leukemia) [Source:HGNC Symbol;Acc:HGNC:13630]
COMMD9	ENSG00000110442	4.41918	6.79615e-05	0.00244053	1.75725	COMM domain containing 9 [Source:HGNC Symbol;Acc:HGNC:25014]
KCNMA1	ENSG00000156113	2.90537	6.79459e-05	0.00244053	2.43618	potassium channel, calcium activated large conductance subfamily M alpha, member 1 [Source:HGNC Symbol;Acc:HGNC:6284]
GGTA1P	ENSG00000204136	3.00113	6.79468e-05	0.00244053	2.34536	glycoprotein, alpha-galactosyltransferase 1 pseudogene [Source:HGNC Symbol;Acc:HGNC:4253]
MRPL52	ENSG00000172590	3.98615	6.80313e-05	0.00244121	2.16827	mitochondrial ribosomal protein L52 [Source:HGNC Symbol;Acc:HGNC:16655]
PLCB2	ENSG00000137841	3.3625	6.81985e-05	0.00244537	2.30518	phospholipase C beta 2 [Source:HGNC Symbol;Acc:HGNC:9055]
TAF6	ENSG00000106290	4.30059	6.82605e-05	0.00244575	2.34086	TATA-box binding protein associated factor 6 [Source:HGNC Symbol;Acc:HGNC:11540]
NIPSNAP3A	ENSG00000136783	3.5994	6.83465e-05	0.002447	2.106	nipsnap homolog 3A (C. elegans) [Source:HGNC Symbol;Acc:HGNC:23619]
VCAM1	ENSG00000162692	3.87664	6.92647e-05	0.00247802	2.37371	vascular cell adhesion molecule 1 [Source:HGNC Symbol;Acc:HGNC:12663]
CHCHD4	ENSG00000163528	3.0856	6.93857e-05	0.00248049	2.39038	coiled-coil-helix-coiled-coil-helix domain containing 4 [Source:HGNC Symbol;Acc:HGNC:26467]
IPO7	ENSG00000205339	6.05758	6.97531e-05	0.00249086	1.91802	importin 7 [Source:HGNC Symbol;Acc:HGNC:9852]
TAX1BP3	ENSG00000213977	3.74614	6.97801e-05	0.00249086	2.97827	Tax1 (human T-cell leukemia virus type I) binding protein 3 [Source:HGNC Symbol;Acc:HGNC:30684]
C1QBP	ENSG00000108561	3.93875	7.02691e-05	0.00250644	1.96128	complement component 1, q subcomponent binding protein [Source:HGNC Symbol;Acc:HGNC:1243]
BCO2	ENSG00000197580	4.09072	7.05674e-05	0.0025152	-2.67719	beta-carotene oxygenase 2 [Source:HGNC Symbol;Acc:HGNC:18503]
POLD2	ENSG00000106628	4.81568	7.08036e-05	0.00252174	2.36803	polymerase (DNA directed), delta 2, accessory subunit [Source:HGNC Symbol;Acc:HGNC:9176]
HIST1H4C	ENSG00000197061	1.73652	7.17173e-05	0.00255048	3.17404	histone cluster 1, H4c [Source:HGNC Symbol;Acc:HGNC:4787]
OXLD1	ENSG00000204237	3.15772	7.16726e-05	0.00255048	2.77707	oxidoreductase-like domain containing 1 [Source:HGNC Symbol;Acc:HGNC:27901]
TUBA1B	ENSG00000123416	7.38582	7.18767e-05	0.00255424	1.87393	tubulin alpha 1b [Source:HGNC Symbol;Acc:HGNC:18809]
FRAS1	ENSG00000138759	2.58838	7.19838e-05	0.00255615	-4.32147	Fraser extracellular matrix complex subunit 1 [Source:HGNC Symbol;Acc:HGNC:19185]
ARHGAP35	ENSG00000160007	7.59878	7.23254e-05	0.00256637	1.75847	Rho GTPase activating protein 35 [Source:HGNC Symbol;Acc:HGNC:4591]
ADIPOQ	ENSG00000181092	11.2663	7.2686e-05	0.00257725	-2.33359	adiponectin, C1Q and collagen domain containing [Source:HGNC Symbol;Acc:HGNC:13633]
UBXN1	ENSG00000162191	5.66051	7.27666e-05	0.00257819	2.00898	UBX domain protein 1 [Source:HGNC Symbol;Acc:HGNC:18402]
PPTC7	ENSG00000196850	5.41793	7.30069e-05	0.00258479	1.84794	PTC7 protein phosphatase homolog [Source:HGNC Symbol;Acc:HGNC:30695]
RPL30	ENSG00000156482	8.85128	7.31623e-05	0.00258837	1.69033	ribosomal protein L30 [Source:HGNC Symbol;Acc:HGNC:10333]
MRAP	ENSG00000170262	2.71673	7.32256e-05	0.0025887	3.41975	melanocortin 2 receptor accessory protein [Source:HGNC Symbol;Acc:HGNC:1304]
GSPT1	ENSG00000103342	5.97437	7.33552e-05	0.00258907	1.80509	G1 to S phase transition 1 [Source:HGNC Symbol;Acc:HGNC:4621]
HPCAL1	ENSG00000115756	4.38117	7.3352e-05	0.00258907	2.10853	hippocalcin-like 1 [Source:HGNC Symbol;Acc:HGNC:5145]
TSN	ENSG00000211460	4.44778	7.33987e-05	0.00258907	1.83283	translin [Source:HGNC Symbol;Acc:HGNC:12379]
PSME1	ENSG00000092010	5.82887	7.35208e-05	0.00259146	1.86916	proteasome activator subunit 1 [Source:HGNC Symbol;Acc:HGNC:9568]
SAA2	ENSG00000134339	3.91108	7.41632e-05	0.00260869	-4.70485	serum amyloid A2 [Source:HGNC Symbol;Acc:HGNC:10514]
KRTAP4-4	ENSG00000171396	1.06871	7.41734e-05	0.00260869	14.2195	keratin associated protein 4-4 [Source:HGNC Symbol;Acc:HGNC:16928]
HIST1H1B	ENSG00000184357	0.517912	7.41637e-05	0.00260869	12.6589	histone cluster 1, H1b [Source:HGNC Symbol;Acc:HGNC:4719]
CCDC73	ENSG00000186714	2.29432	7.44761e-05	0.0026174	2.35976	coiled-coil domain containing 73 [Source:HGNC Symbol;Acc:HGNC:23261]
FECH	ENSG00000066926	4.47808	7.48035e-05	0.00262158	1.92566	ferrochelatase [Source:HGNC Symbol;Acc:HGNC:3647]
ORC5	ENSG00000164815	2.94222	7.48145e-05	0.00262158	2.20182	origin recognition complex subunit 5 [Source:HGNC Symbol;Acc:HGNC:8491]
MYO1D	ENSG00000176658	5.05213	7.47815e-05	0.00262158	1.88136	myosin ID [Source:HGNC Symbol;Acc:HGNC:7598]
2009-09-01	ENSG00000184640	5.33714	7.47199e-05	0.00262158	1.91227	septin 9 [Source:HGNC Symbol;Acc:HGNC:7323]
SH3BGRL3	ENSG00000142669	7.51222	7.51929e-05	0.00263291	2.10691	SH3 domain binding glutamate-rich protein like 3 [Source:HGNC Symbol;Acc:HGNC:15568]
ADCYAP1R1	ENSG00000078549	5.51337	7.53077e-05	0.002635	2.21837	adenylate cyclase activating polypeptide 1 (pituitary) receptor type I [Source:HGNC Symbol;Acc:HGNC:242]
CRISPLD2	ENSG00000103196	5.60543	7.55036e-05	0.00263841	-2.22687	cysteine-rich secretory protein LCCL domain containing 2 [Source:HGNC Symbol;Acc:HGNC:25248]
TLN2	ENSG00000171914	7.66798	7.55156e-05	0.00263841	1.92367	talin 2 [Source:HGNC Symbol;Acc:HGNC:15447]
C21orf119	ENSG00000256073	1.7771	7.62129e-05	0.00266082	3.65651	URB1 antisense RNA 1 (head to head) [Source:HGNC Symbol;Acc:HGNC:23128]
CXCL10	ENSG00000169245	0.624847	7.65878e-05	0.00267196	8.05911	chemokine (C-X-C motif) ligand 10 [Source:HGNC Symbol;Acc:HGNC:10637]
PTPRQ	ENSG00000139304	3.54703	7.67909e-05	0.00267709	-3.39448	protein tyrosine phosphatase, receptor type, Q [Source:HGNC Symbol;Acc:HGNC:9679]
RBM18	ENSG00000119446	3.26229	7.83309e-05	0.00272878	2.06944	RNA binding motif protein 18 [Source:HGNC Symbol;Acc:HGNC:28413]
ZNF69	ENSG00000198429	2.54911	7.87271e-05	0.00274059	-3.89712	zinc finger protein 69 [Source:HGNC Symbol;Acc:HGNC:13138]
NR2C2AP	ENSG00000184162	3.22891	7.89002e-05	0.00274461	2.14655	nuclear receptor 2C2-associated protein [Source:HGNC Symbol;Acc:HGNC:30763]
SURF1	ENSG00000148290	3.06584	7.92303e-05	0.00275409	2.42648	surfeit 1 [Source:HGNC Symbol;Acc:HGNC:11474]
KIF2A	ENSG00000068796	5.51955	8.00777e-05	0.00278152	1.91472	kinesin heavy chain member 2A [Source:HGNC Symbol;Acc:HGNC:6318]
PRMT5	ENSG00000100462	4.08895	8.10142e-05	0.002812	1.86265	protein arginine methyltransferase 5 [Source:HGNC Symbol;Acc:HGNC:10894]
CIRH1A	ENSG00000141076	5.0345	8.16199e-05	0.00283097	1.6967	UTP4 small subunit processome component [Source:HGNC Symbol;Acc:HGNC:1983]
SLC30A2	ENSG00000158014	2.5478	8.17936e-05	0.00283494	-4.89408	solute carrier family 30 (zinc transporter), member 2 [Source:HGNC Symbol;Acc:HGNC:11013]
J01415.20	ENSG00000210194	4.39741	8.18678e-05	0.00283545	-3.06259	mitochondrially encoded tRNA glutamic acid [Source:HGNC Symbol;Acc:HGNC:7479]
UQCR11	ENSG00000127540	5.28935	8.19868e-05	0.00283717	2.29261	ubiquinol-cytochrome c reductase, complex III subunit XI [Source:HGNC Symbol;Acc:HGNC:30862]
RP11-183E9.3	ENSG00000228508	3.8277	8.20362e-05	0.00283717	-2.49776	NA
SNHG6	ENSG00000245910	4.33968	8.25168e-05	0.00285172	1.75295	small nucleolar RNA host gene 6 [Source:HGNC Symbol;Acc:HGNC:32965]
BX004987.4	ENSG00000185044	3.97527	8.27292e-05	0.002857	-2.44204	NA
RP11-307C12.11	ENSG00000232093	1.51965	8.28397e-05	0.00285875	4.4723
C12orf49	ENSG00000111412	2.96351	8.30689e-05	0.00286459	2.5516	chromosome 12 open reading frame 49 [Source:HGNC Symbol;Acc:HGNC:26128]
KDM1B	ENSG00000165097	3.64706	8.37932e-05	0.0028854	1.77972	lysine (K)-specific demethylase 1B [Source:HGNC Symbol;Acc:HGNC:21577]
CYP4A11	ENSG00000187048	2.9491	8.37828e-05	0.0028854	-3.0594	cytochrome P450 family 4 subfamily A member 11 [Source:HGNC Symbol;Acc:HGNC:2642]
C19orf53	ENSG00000104979	4.76682	8.42681e-05	0.00289966	1.99785	chromosome 19 open reading frame 53 [Source:HGNC Symbol;Acc:HGNC:24991]
MOCOS	ENSG00000075643	4.64875	8.48802e-05	0.00291735	1.94648	molybdenum cofactor sulfurase [Source:HGNC Symbol;Acc:HGNC:18234]
LACTB	ENSG00000103642	3.62457	8.49044e-05	0.00291735	2.14272	lactamase beta [Source:HGNC Symbol;Acc:HGNC:16468]
DYNLL1	ENSG00000088986	5.89914	8.57345e-05	0.00294376	1.88593	dynein, light chain, LC8-type 1 [Source:HGNC Symbol;Acc:HGNC:15476]
RPS15	ENSG00000115268	7.41852	8.63093e-05	0.00296136	2.04039	ribosomal protein S15 [Source:HGNC Symbol;Acc:HGNC:10388]
MSMO1	ENSG00000052802	3.48229	8.64386e-05	0.00296155	2.22614	methylsterol monooxygenase 1 [Source:HGNC Symbol;Acc:HGNC:10545]
AIP	ENSG00000110711	3.7827	8.63824e-05	0.00296155	2.2394	aryl hydrocarbon receptor interacting protein [Source:HGNC Symbol;Acc:HGNC:358]
GANAB	ENSG00000089597	6.4482	8.74014e-05	0.00299024	1.86125	glucosidase, alpha; neutral AB [Source:HGNC Symbol;Acc:HGNC:4138]
TRMT10C	ENSG00000174173	2.76422	8.73572e-05	0.00299024	2.318	tRNA methyltransferase 10C, mitochondrial RNase P subunit [Source:HGNC Symbol;Acc:HGNC:26022]
SF3B5	ENSG00000169976	4.07631	8.78252e-05	0.00300259	2.23673	splicing factor 3b subunit 5 [Source:HGNC Symbol;Acc:HGNC:21083]
MRPL39	ENSG00000154719	4.08215	8.83601e-05	0.00301872	2.20639	mitochondrial ribosomal protein L39 [Source:HGNC Symbol;Acc:HGNC:14027]
SRD5A1	ENSG00000145545	2.47011	8.9233e-05	0.00304636	3.1325	steroid-5-alpha-reductase, alpha polypeptide 1 (3-oxo-5 alpha-steroid delta 4-dehydrogenase alpha 1) [Source:HGNC Symbol;Acc:HGNC:11284]
KIFAP3	ENSG00000075945	4.44736	8.94495e-05	0.00304939	1.65913	kinesin-associated protein 3 [Source:HGNC Symbol;Acc:HGNC:17060]
CTBP1	ENSG00000159692	5.24988	8.9434e-05	0.00304939	1.86448	C-terminal binding protein 1 [Source:HGNC Symbol;Acc:HGNC:2494]
RP1-228H13.5	ENSG00000260920	2.09825	8.97897e-05	0.00305881	3.22314
EMG1	ENSG00000126749	3.34075	9.05494e-05	0.00308249	2.10019	EMG1 N1-specific pseudouridine methyltransferase [Source:HGNC Symbol;Acc:HGNC:16912]
LRRC58	ENSG00000163428	5.62414	9.09237e-05	0.00309302	1.62857	leucine rich repeat containing 58 [Source:HGNC Symbol;Acc:HGNC:26968]
SLC25A6	ENSG00000169100	8.223	9.12418e-05	0.00310164	2.08293	solute carrier family 25 (mitochondrial carrier; adenine nucleotide translocator), member 6 [Source:HGNC Symbol;Acc:HGNC:10992]
RRP36	ENSG00000124541	3.00573	9.14568e-05	0.00310673	2.429	ribosomal RNA processing 36 [Source:HGNC Symbol;Acc:HGNC:21374]
PREPL	ENSG00000138078	5.99604	9.17055e-05	0.00311297	1.8375	prolyl endopeptidase-like [Source:HGNC Symbol;Acc:HGNC:30228]
LGALS2	ENSG00000100079	1.05525	9.22797e-05	0.00313023	4.77873	lectin, galactoside-binding, soluble, 2 [Source:HGNC Symbol;Acc:HGNC:6562]
OGT	ENSG00000147162	7.88146	9.248e-05	0.0031348	1.77715	O-linked N-acetylglucosamine (GlcNAc) transferase [Source:HGNC Symbol;Acc:HGNC:8127]
TSPAN33	ENSG00000158457	2.19115	9.28889e-05	0.00314643	3.4938	tetraspanin 33 [Source:HGNC Symbol;Acc:HGNC:28743]
BCAP31	ENSG00000185825	5.77741	9.3244e-05	0.00315622	2.03383	B-cell receptor-associated protein 31 [Source:HGNC Symbol;Acc:HGNC:16695]
SUSD3	ENSG00000157303	0.830684	9.33123e-05	0.00315629	7.34803	sushi domain containing 3 [Source:HGNC Symbol;Acc:HGNC:28391]
CUTA	ENSG00000112514	4.69002	9.35442e-05	0.0031619	2.08877	cutA divalent cation tolerance homolog (E. coli) [Source:HGNC Symbol;Acc:HGNC:21101]
J01415.21	ENSG00000210195	4.56891	9.41856e-05	0.00318133	-3.74879	mitochondrially encoded tRNA threonine [Source:HGNC Symbol;Acc:HGNC:7499]
MLH3	ENSG00000119684	5.62666	9.43389e-05	0.00318213	1.65454	mutL homolog 3 [Source:HGNC Symbol;Acc:HGNC:7128]
TMBIM6	ENSG00000139644	8.01494	9.43426e-05	0.00318213	1.8391	transmembrane BAX inhibitor motif containing 6 [Source:HGNC Symbol;Acc:HGNC:11723]
TMEM25	ENSG00000149582	2.59969	9.47505e-05	0.00319363	-3.51814	transmembrane protein 25 [Source:HGNC Symbol;Acc:HGNC:25890]
SIRPA	ENSG00000198053	5.81077	9.60707e-05	0.00323585	1.78637	signal-regulatory protein alpha [Source:HGNC Symbol;Acc:HGNC:9662]
TIMM10	ENSG00000134809	2.84239	9.62902e-05	0.00324096	2.49519	translocase of inner mitochondrial membrane 10 homolog (yeast) [Source:HGNC Symbol;Acc:HGNC:11814]
ELMO2	ENSG00000062598	4.77755	9.71369e-05	0.00326485	1.74497	engulfment and cell motility 2 [Source:HGNC Symbol;Acc:HGNC:17233]
UBA1	ENSG00000130985	7.58339	9.70904e-05	0.00326485	1.76835	ubiquitin-like modifier activating enzyme 1 [Source:HGNC Symbol;Acc:HGNC:12469]
TUBG1	ENSG00000131462	3.80073	9.78317e-05	0.00328589	1.9732	tubulin gamma 1 [Source:HGNC Symbol;Acc:HGNC:12417]
FKBP1A	ENSG00000088832	7.23633	9.79627e-05	0.00328798	1.76878	FK506 binding protein 1A [Source:HGNC Symbol;Acc:HGNC:3711]
ACSS3	ENSG00000111058	5.9996	9.8175e-05	0.00329279	-2.55887	acyl-CoA synthetase short-chain family member 3 [Source:HGNC Symbol;Acc:HGNC:24723]
MCF2L	ENSG00000126217	6.03866	9.8856e-05	0.00331331	-1.96277	MCF.2 cell line derived transforming sequence like [Source:HGNC Symbol;Acc:HGNC:14576]
UBA6	ENSG00000033178	4.48258	9.90947e-05	0.00331898	1.84644	ubiquitin-like modifier activating enzyme 6 [Source:HGNC Symbol;Acc:HGNC:25581]
PFKL	ENSG00000141959	5.21249	9.94418e-05	0.00332827	1.83685	phosphofructokinase, liver [Source:HGNC Symbol;Acc:HGNC:8876]
CBX3	ENSG00000122565	4.77693	9.95606e-05	0.00332991	1.81896	chromobox 3 [Source:HGNC Symbol;Acc:HGNC:1553]
DENND4B	ENSG00000198837	5.30679	9.97217e-05	0.00333297	1.71827	DENN/MADD domain containing 4B [Source:HGNC Symbol;Acc:HGNC:29044]
CRYAB	ENSG00000109846	8.60255	9.9795e-05	0.00333308	1.73187	crystallin alpha B [Source:HGNC Symbol;Acc:HGNC:2389]
ALDH2	ENSG00000111275	8.99569	9.99025e-05	0.00333386	-2.16429	aldehyde dehydrogenase 2 family (mitochondrial) [Source:HGNC Symbol;Acc:HGNC:404]
DPT	ENSG00000143196	7.71504	0.000100028	0.00333386	-1.98507	dermatopontin [Source:HGNC Symbol;Acc:HGNC:3011]
RPSAP58	ENSG00000205246	1.87816	9.99977e-05	0.00333386	2.6696	NA
RP11-521C20.4	ENSG00000248508	3.25632	0.000100103	0.00333404	-2.69716	SRP14 antisense RNA1 (head to head) [Source:HGNC Symbol;Acc:HGNC:48619]
TMEM18	ENSG00000151353	5.13256	0.000101003	0.00336169	1.71429	transmembrane protein 18 [Source:HGNC Symbol;Acc:HGNC:25257]
C9orf37	ENSG00000203993	2.67008	0.000101851	0.00338753	2.64512	ARRDC1 antisense RNA 1 [Source:HGNC Symbol;Acc:HGNC:23395]
ATP5D	ENSG00000099624	5.52984	0.000101978	0.0033894	2.09986	ATP synthase, H+ transporting, mitochondrial F1 complex, delta subunit [Source:HGNC Symbol;Acc:HGNC:837]
LRP2BP	ENSG00000109771	3.37225	0.000102804	0.00341448	-2.70046	LRP2 binding protein [Source:HGNC Symbol;Acc:HGNC:25434]
TBC1D7	ENSG00000145979	2.80454	0.000102884	0.00341476	2.24666	TBC1 domain family member 7 [Source:HGNC Symbol;Acc:HGNC:21066]
EEF1B2	ENSG00000114942	6.31074	0.000103539	0.00343205	1.84878	eukaryotic translation elongation factor 1 beta 2 [Source:HGNC Symbol;Acc:HGNC:3208]
LSM10	ENSG00000181817	2.99161	0.000103549	0.00343205	3.09517	LSM10, U7 small nuclear RNA associated [Source:HGNC Symbol;Acc:HGNC:17562]
KIF3B	ENSG00000101350	5.89079	0.000103732	0.00343574	1.74128	kinesin family member 3B [Source:HGNC Symbol;Acc:HGNC:6320]
MT-CO2	ENSG00000198712	13.0845	0.000104104	0.00344569	-2.28165	mitochondrially encoded cytochrome c oxidase II [Source:HGNC Symbol;Acc:HGNC:7421]
MRPS2	ENSG00000122140	3.97878	0.000104213	0.00344689	2.03519	mitochondrial ribosomal protein S2 [Source:HGNC Symbol;Acc:HGNC:14495]
RPLP0	ENSG00000089157	6.6055	0.000105166	0.003476	1.88368	ribosomal protein, large, P0 [Source:HGNC Symbol;Acc:HGNC:10371]
PLEKHM1	ENSG00000225190	5.0266	0.000105393	0.00348109	1.6315	pleckstrin homology and RUN domain containing M1 [Source:HGNC Symbol;Acc:HGNC:29017]
PNKD	ENSG00000127838	4.8514	0.000105487	0.00348179	1.90402	paroxysmal nonkinesigenic dyskinesia [Source:HGNC Symbol;Acc:HGNC:9153]
ZNF91	ENSG00000167232	6.58275	0.000107394	0.00354228	1.75647	zinc finger protein 91 [Source:HGNC Symbol;Acc:HGNC:13166]
SYT2	ENSG00000143858	4.68114	0.000107744	0.00355138	-2.40961	synaptotagmin 2 [Source:HGNC Symbol;Acc:HGNC:11510]
SDHC	ENSG00000143252	4.65272	0.000108184	0.00356147	2.07087	succinate dehydrogenase complex subunit C [Source:HGNC Symbol;Acc:HGNC:10682]
MZT2B	ENSG00000152082	3.22104	0.000108199	0.00356147	2.6208	mitotic spindle organizing protein 2B [Source:HGNC Symbol;Acc:HGNC:25886]
DHX32	ENSG00000089876	4.69188	0.000108584	0.00356611	1.89256	DEAH (Asp-Glu-Ala-His) box polypeptide 32 [Source:HGNC Symbol;Acc:HGNC:16717]
RASSF5	ENSG00000136653	2.86126	0.000108536	0.00356611	2.34872	NA
APEX2	ENSG00000169188	3.58317	0.000108491	0.00356611	1.93284	APEX nuclease (apurinic/apyrimidinic endonuclease) 2 [Source:HGNC Symbol;Acc:HGNC:17889]
RP11-535A19.1	ENSG00000254814	6.23628	0.000108639	0.00356611	2.57366
TP53	ENSG00000141510	5.03398	0.000109308	0.00358562	1.85993	tumor protein p53 [Source:HGNC Symbol;Acc:HGNC:11998]
UBE2E1	ENSG00000170142	4.38113	0.000111775	0.0036615	2.13292	ubiquitin conjugating enzyme E2E 1 [Source:HGNC Symbol;Acc:HGNC:12477]
RPL17	ENSG00000265681	6.04068	0.00011174	0.0036615	1.92049	ribosomal protein L17 [Source:HGNC Symbol;Acc:HGNC:10307]
MTMR14	ENSG00000163719	4.44361	0.000112192	0.00367266	2.04985	myotubularin related protein 14 [Source:HGNC Symbol;Acc:HGNC:26190]
SLC38A3	ENSG00000188338	2.21579	0.000112422	0.00367767	-11.9004	solute carrier family 38 member 3 [Source:HGNC Symbol;Acc:HGNC:18044]
CD2	ENSG00000116824	1.27057	0.000112729	0.00368518	5.81063	CD2 molecule [Source:HGNC Symbol;Acc:HGNC:1639]
WNT5B	ENSG00000111186	2.62432	0.000113199	0.00369801	3.27522	wingless-type MMTV integration site family member 5B [Source:HGNC Symbol;Acc:HGNC:16265]
ADORA1	ENSG00000163485	3.64421	0.000113342	0.00370016	2.41432	adenosine A1 receptor [Source:HGNC Symbol;Acc:HGNC:262]
KIF21A	ENSG00000139116	5.18761	0.00011356	0.00370474	2.02746	kinesin family member 21A [Source:HGNC Symbol;Acc:HGNC:19349]
GHITM	ENSG00000165678	5.33697	0.000114055	0.00371835	2.08941	growth hormone inducible transmembrane protein [Source:HGNC Symbol;Acc:HGNC:17281]
[truncated: 46,296 more rows]

## Sheet: P3
Gene	ENSEMBL_ID	logCPM	PValue	FDR	FC	Description
[truncated: 47,779 more rows]
