# Supplementary material for: Human biallelic MFN2 mutations induce mitochondrial dysfunction, upper body adipose hyperplasia, and suppression of leptin expression
Source: eLife. 2017 Apr 19;6:e23813. doi: 10.7554/eLife.23813 (PMC5422073; doi:10.7554/eLife.23813)
Supplement: Figure 3—source data 2. — DOI: http://dx.doi.org/10.7554/eLife.23813.013 [file elife-23813-fig3-data2.txt]

© 2000-2017 QIAGEN. All rights reserved.

Ingenuity Pathway Analysis Results for P1

Analysis Settings
Cutoff before duplicate resolution	true
Resolve duplicate on	Expression logfoldchange
Color using	Expression logfoldchange
Cutoff for Expression logfoldchange	0.5	and consider Both up/down regulated
Reference set	Ingenuity Knowledge Base (Genes Only)
Relationship to include	Direct and Indirect
Includes Endogenous Chemicals	Yes
Optional Analyses	My Pathways My List
Filter Summary	
Consider only molecules and/or relationships where
(confidence = Experimentally Observed) AND
(mol. types = biologic drug OR chemical - endogenous mammalian OR chemical - endogenous non-mammalian OR chemical - kinase inhibitor OR chemical - other OR chemical - protease inhibitor OR chemical drug OR chemical reagent OR chemical toxicant OR complex OR cytokine OR disease OR enzyme OR function OR G-protein coupled receptor OR group OR growth factor OR ion channel OR kinase OR ligand-dependent nuclear receptor OR mature microRNA OR microRNA OR other OR peptidase OR phosphatase OR transcription regulator OR translation regulator OR transmembrane receptor OR transporter)

Canonical Pathways for My Projects->David Bulger->P1
Ingenuity Canonical Pathways	 -log(p-value)	zScore	Ratio	Molecules
1D-myo-inositol Hexakisphosphate Biosynthesis II (Mammalian)	-0E00	NaN	1.05E-01	ITPK1,INPPL1	
4-1BB Signaling in T Lymphocytes	-0E00	NaN	1.29E-01	IKBKG,NFKBIA,JUN,MAP2K2	
Activation of IRF by Cytosolic Pattern Recognition Receptors	-0E00	0.3779644730092272	1.13E-01	IKBKG,NFKBIA,JUN,IL6,IRF3,PIN1,IFIT2	
Adenosine Nucleotides Degradation II	-0E00	NaN	1.18E-01	NT5C,AOX1	
Allograft Rejection Signaling	-0E00	NaN	8.33E-02	HLA-G,HLA-DOA,HLA-DRB1,HLA-DRB4,FCER1G,CD86,HLA-F	
Altered T Cell and B Cell Signaling in Rheumatoid Arthritis	-0E00	NaN	6.82E-02	HLA-DOA,HLA-DRB1,SPP1,FCER1G,CD86,IL6	
Antiproliferative Role of TOB in T Cell Signaling	-0E00	NaN	1.15E-01	TGFBR2,TOB1,CDC34	
April Mediated Signaling	-0E00	0.4472135954999579	1.32E-01	FOS,IKBKG,NFKBIA,JUN,ELK1	
Assembly of RNA Polymerase II Complex	-0E00	NaN	1.40E-01	POLR2I,POLR2G,TAF6,POLR2H,TAF10,ERCC2,TAF9B	
B Cell Activating Factor Signaling	-0E00	NaN	1.25E-01	FOS,IKBKG,NFKBIA,JUN,ELK1	
B Cell Development	-0E00	NaN	9.09E-02	HLA-DOA,HLA-DRB1,CD86	
CD28 Signaling in T Helper Cells	-0E00	0.5773502691896258	1.44E-01	FYN,PIK3C2B,HLA-DOA,ARPC5L,ITPR2,CD4,CSK,FOS,IKBKG,HLA-DRB1,NFKBIA,JUN,MAP2K2,WAS,FCER1G,CD86,PIK3R2	
Calcium Signaling	-0E00	1.414213562373095	1.35E-01	CAMK1,ITPR2,ATP2C1,ATP2B1,MYL5,MYL6B,TPM1,MYH11,CREB5,PNCK,ATP2A2,SLC8B1,GRINA,RCAN1,MICU1,CAMK2D,HDAC11,ATF4,ASPH,RCAN2,ACTA1,CASQ2,MYL3,MYH1	
Calcium-induced T Lymphocyte Apoptosis	-0E00	0.8164965809277261	1.41E-01	HLA-DOA,HLA-DRB1,ITPR2,CD4,PRKCD,FCER1G,PRKCE,CAPN2,ATP2A2	
Cell Cycle: G2/M DNA Damage Checkpoint Regulation	-0E00	0.0	1.22E-01	KAT2B,GADD45A,PTPMT1,ABL1,HIPK2,CHEK2	
Cellular Effects of Sildenafil (Viagra)	-0E00	NaN	1.24E-01	GUCY1A3,ITPR2,SLC4A11,MYL5,PPP1CB,MYL6B,MYLK,MYH11,PLCE1,PDE3B,PDE1B,ADCY1,ACTG2,MYL3,ACTA1,MYH1	
Chondroitin Sulfate Biosynthesis	-0E00	NaN	1.43E-01	B4GALT7,B3GALT6,XYLT2,CHPF,HS2ST1,NDST2,B3GAT3,HS3ST3A1	
Chondroitin Sulfate Biosynthesis (Late Stages)	-0E00	NaN	8.33E-02	CHPF,HS2ST1,NDST2,HS3ST3A1	
Coagulation System	-0E00	-1.3416407864998738	1.43E-01	F8,F13A1,PLAUR,THBD,PLAT	
Communication between Innate and Adaptive Immune Cells	-0E00	NaN	1.24E-01	HLA-G,CXCL8,HLA-DRB1,HLA-DRB4,CCL3L3,CD4,FCER1G,CD86,IL6,CCL3,HLA-F	
Corticotropin Releasing Hormone Signaling	-0E00	0.5773502691896258	1.35E-01	GUCY1A3,ITPR2,GNAI1,POMC,CREB5,FOS,JUN,MAP2K2,PRKCD,ADCY1,SMO,PRKCE,ATF4,PTGS2,ELK1	
Cytotoxic T Lymphocyte-mediated Apoptosis of Target Cells	-0E00	NaN	3.12E-02	FCER1G,	
D-myo-inositol (1,3,4)-trisphosphate Biosynthesis	-0E00	NaN	5.26E-02	INPPL1,	
D-myo-inositol (1,4,5)-trisphosphate Degradation	-0E00	NaN	1.11E-01	IMPA2,INPPL1	
DNA Double-Strand Break Repair by Non-Homologous End Joining	-0E00	NaN	7.14E-02	LIG3,	
DNA Methylation and Transcriptional Repression Signaling	-0E00	NaN	1.00E-01	MBD3,MBD2	
Dendritic Cell Maturation	-0E00	1.0425720702853738	1.41E-01	HLA-DOA,LEP,LEPR,IL6,COL1A2,IKBKG,HLA-DRB1,PLCE1,NFKBIA,ATF4,PIK3R2,LTBR,COL18A1,CD1C,FCGR3A/FCGR3B,PIK3C2B,TYROBP,CREB5,COL1A1,COL5A3,HLA-DRB4,FSCN1,FCER1G,CD86,COL3A1	
Dermatan Sulfate Biosynthesis	-0E00	NaN	1.36E-01	B4GALT7,B3GALT6,XYLT2,CHPF,HS2ST1,NDST2,B3GAT3,HS3ST3A1	
Dermatan Sulfate Biosynthesis (Late Stages)	-0E00	NaN	6.52E-02	HS2ST1,NDST2,HS3ST3A1	
Differential Regulation of Cytokine Production in Intestinal Epithelial Cells by IL-17A and IL-17F	-0E00	NaN	1.30E-01	CCL2,DEFB1,CCL3	
Docosahexaenoic Acid (DHA) Signaling	-0E00	NaN	1.03E-01	PIK3C2B,BCL2L1,GSK3B,PIK3R2	
Dopamine-DARPP32 Feedback in cAMP Signaling	-0E00	0.24253562503633297	1.43E-01	KCNJ8,GUCY1A3,KCNJ2,ITPR2,PPP1R1B,PPP1R3C,GNAI1,PPP1CB,PPP2R3B,PPP1R14A,PAWR,PPP1R11,CREB5,PPP1R14B,ATP2A2,GRINA,PPP2R1A,PLCE1,PTPA,PRKCD,ADCY1,ATF4,PRKCE	
Embryonic Stem Cell Differentiation into Cardiac Lineages	-0E00	NaN	1.00E-01	MESP1,	
Ephrin A Signaling	-0E00	NaN	8.33E-02	PIK3C2B,FYN,VAV3,PIK3R2	
Estrogen-mediated S-phase Entry	-0E00	NaN	1.25E-01	MYC,CDK4,ESR1	
Extrinsic Prothrombin Activation Pathway	-0E00	NaN	1.25E-01	F13A1,THBD	
FGF Signaling	-0E00	1.0	1.06E-01	PIK3C2B,FGF2,SOS1,HRAS,ATF4,MAP2K3,PIK3R2,CREB5,MAPKAPK2	
GABA Receptor Signaling	-0E00	NaN	1.34E-01	NSF,AP2M1,ADCY1,AP1B1,GABARAP,AP2A2,GABRE,AP2S1,ALDH5A1	
GDP-glucose Biosynthesis	-0E00	NaN	1.43E-01	HK1,	
GPCR-Mediated Integration of Enteroendocrine Signaling Exemplified by an L Cell	-0E00	NaN	9.86E-02	PLCE1,GNA15,ITPR2,GNA11,ADCY1,GNAI1,ADRB2	
Gustation Pathway	-0E00	NaN	9.92E-02	GNG11,ITPR2,PDE3B,P2RX4,PDE1B,ADCY1,GNG2,ASIC1,PDE8B,GNG5,P2RX7,MPPE1	
Gαs Signaling	-0E00	0.0	1.38E-01	HCAR3,SRC,GNG2,LHCGR,CREB5,GNG10,GNG11,MAP2K2,ADCY1,ATF4,GNG5,ELK1,HCAR2,PTGER4,ADRB2	
Hematopoiesis from Pluripotent Stem Cells	-0E00	NaN	8.51E-02	CXCL8,CD4,FCER1G,IL6	
Heparan Sulfate Biosynthesis (Late Stages)	-0E00	NaN	1.15E-01	AADAC,HS2ST1,LIPE,EXTL3,NDST2,HS3ST3A1	
Hepatic Cholestasis	-0E00	NaN	1.43E-01	CXCL8,TJP2,SLC4A2,CYP27A1,IL6,IRAK1,IL18RAP,LY96,IKBKG,NFKBIA,JUN,IL17D,RARA,PRKCD,ABCC1,PPRC1,ADCY1,NR5A2,PRKCE,CD14,LBP,ABCC3,ESR1	
IL-15 Production	-0E00	NaN	1.11E-01	IL6,IRF3,PTK7	
IL-17A Signaling in Airway Cells	-0E00	0.7071067811865475	1.25E-01	PIK3C2B,IKBKG,NFKBIA,MAP2K2,IL17RC,GSK3B,IL6,PIK3R2	
IL-22 Signaling	-0E00	NaN	4.17E-02	SOCS3,	
Interferon Signaling	-0E00	NaN	2.78E-02	IFNAR2,	
Leptin Signaling in Obesity	-0E00	0.0	1.35E-01	PIK3C2B,SOCS3,PLCE1,LEP,MAP2K2,LEPR,PDE3B,ADCY1,POMC,PIK3R2	
Maturity Onset Diabetes of Young (MODY) Signaling	-0E00	NaN	4.76E-02	GAPDH,	
Melanoma Signaling	-0E00	NaN	1.43E-01	PIK3C2B,RRAS2,MAP2K2,CDK4,HRAS,PIK3R2	
Melatonin Degradation I	-0E00	NaN	1.40E-01	LARGE1,POR,CYP4B1,CYP4X1,B3GAT3,CYP1B1,CYP51A1,CYP2C8	
Melatonin Signaling	-0E00	0.0	1.14E-01	CAMK2D,PLCE1,MAP2K2,PRKCD,GNAI1,PRKCE,MAP2K3,MAP2K5	
Mitotic Roles of Polo-Like Kinase	-0E00	0.0	1.36E-01	SLK,PPP2R1A,CDC20,PTPA,PTTG1,PPP2R3B,CDC16,RAD21,CHEK2	
Myc Mediated Apoptosis Signaling	-0E00	NaN	1.21E-01	MYC,PIK3C2B,SHC1,RRAS2,SOS1,HRAS,PIK3R2	
NAD Salvage Pathway III	-0E00	NaN	1.43E-01	NMNAT2,	
NF-κB Signaling	-0E00	1.2247448713915892	1.40E-01	PIK3C2B,BMP4,BMP2,TGFBR3,HRAS,TNFAIP3,NGF,IGF2R,IRAK1,TGFBR2,TNIP1,IKBKG,NFKBIA,RRAS2,NTRK3,PELI1,FCER1G,MAP3K8,GSK3B,CSNK2B,LTBR,PIK3R2,KDR,MAP4K4	
Netrin Signaling	-0E00	NaN	5.13E-02	UNC5B,ENAH	
Neuropathic Pain Signaling In Dorsal Horn Neurons	-0E00	0.5773502691896258	1.20E-01	FOS,PIK3C2B,SRC,CAMK2D,CAMK1,PLCE1,ITPR2,PRKCD,PRKCE,PIK3R2,ELK1,GRINA	
Nur77 Signaling in T Lymphocytes	-0E00	NaN	1.23E-01	HLA-DOA,HLA-DRB1,SIN3B,FCER1G,CD86,MAPK7,MAP2K5	
OX40 Signaling Pathway	-0E00	0.0	1.24E-01	HLA-G,BCL2L1,HLA-DOA,HLA-DRB1,NFKBIA,HLA-DRB4,JUN,TNFRSF4,CD4,FCER1G,HLA-F	
PEDF Signaling	-0E00	1.414213562373095	1.27E-01	PIK3C2B,BCL2L1,IKBKG,NFKBIA,RRAS2,HRAS,PIK3R2,ELK1,NGF	
PPAR Signaling	-0E00	0.2773500981126146	1.40E-01	HRAS,IL18RAP,SHC1,FOS,IKBKG,NFKBIA,JUN,RRAS2,MAP2K2,SOS1,PTGS2,PDGFD,MAP4K4	
PXR/RXR Activation	-0E00	NaN	1.36E-01	GSTM1,ALDH1A1,GSTM2,PCK2,ALDH3A2,IL6,CES2,ABCC3,CYP2C8	
Parkinson's Signaling	-0E00	NaN	6.25E-02	UCHL1,	
Phosphatidylethanolamine Biosynthesis II	-0E00	NaN	1.11E-01	PCYT2,	
Phospholipases	-0E00	NaN	1.38E-01	PLA2G4A,HMOX1,PLCE1,PLD3,PLA2G5,RARRES3,LIPG,PLA2G2A	
Phototransduction Pathway	-0E00	NaN	1.89E-02	GUCY1A3,	
Primary Immunodeficiency Signaling	-0E00	NaN	1.04E-01	RFXANK,BTK,IKBKG,CD4,UNG	
RANK Signaling in Osteoclasts	-0E00	0.30151134457776363	1.36E-01	FOS,PIK3C2B,SRC,MAP3K12,IKBKG,NFKBIA,JUN,MAP2K2,MAP3K8,PIK3R2,ELK1,BIRC3	
Rac Signaling	-0E00	2.138089935299395	1.35E-01	PIK3C2B,NOX4,PAK4,ARPC5L,HRAS,ITGA3,JUN,RRAS2,MAP2K2,PIP5K1C,NCF2,PIK3R2,ELK1,PI4KA	
Role of BRCA1 in DNA Damage Response	-0E00	2.4494897427831783	1.41E-01	FANCE,FAAP100,GADD45A,FANCG,SMARCB1,RBBP8,SLC19A1,RPA1,BABAM1,BRE,CHEK2	
Role of CHK Proteins in Cell Cycle Checkpoint Control	-0E00	2.0	1.27E-01	PPP2R1A,PTPA,ATMIN,SLC19A1,PPP2R3B,RPA1,CHEK2	
Role of Cytokines in Mediating Communication between Immune Cells	-0E00	NaN	3.70E-02	CXCL8,IL6	
Role of Hypercytokinemia/hyperchemokinemia in the Pathogenesis of Influenza	-0E00	NaN	1.16E-01	CCR1,CXCL8,CCL2,IL6,CCL3	
Role of JAK family kinases in IL-6-type Cytokine Signaling	-0E00	NaN	8.00E-02	SOCS3,IL6	
Role of JAK1 and JAK3 in γc Cytokine Signaling	-0E00	NaN	1.13E-01	PIK3C2B,SOCS3,SHC1,RRAS2,HRAS,IRS2,PIK3R2	
Role of JAK1, JAK2 and TYK2 in Interferon Signaling	-0E00	NaN	4.17E-02	IFNAR2,	
Role of JAK2 in Hormone-like Cytokine Signaling	-0E00	NaN	1.18E-01	SOCS3,SHC1,SOCS2,IRS2	
Role of Oct4 in Mammalian Embryonic Stem Cell Pluripotency	-0E00	NaN	1.30E-01	SPP1,ETS2,RARA,NR5A2,SH3GLB1,NR2F6	
Role of PI3K/AKT Signaling in the Pathogenesis of Influenza	-0E00	0.3779644730092272	1.11E-01	PIK3C2B,NFKBIA,MAP2K2,GNAI1,GSK3B,IRF3,PIK3R2	
Role of PKR in Interferon Induction and Antiviral Response	-0E00	NaN	7.50E-02	IKBKG,NFKBIA,MAP2K3	
Role of Pattern Recognition Receptors in Recognition of Bacteria and Viruses	-0E00	0.30151134457776363	1.12E-01	PTX3,CXCL8,PIK3C2B,NLRP3,C5AR1,C1QC,C1QA,IL6,C1QB,IRF3,IL17D,PRKCD,PRKCE,PIK3R2	
Role of RIG1-like Receptors in Antiviral Innate Immunity	-0E00	NaN	6.98E-02	IKBKG,NFKBIA,IRF3	
Role of Wnt/GSK-3β Signaling in the Pathogenesis of Influenza	-0E00	1.6666666666666667	1.32E-01	DVL2,AXIN1,SMO,DVL3,FZD5,FZD9,GSK3B,FZD2,WNT5B,FZD7	
Role of p14/p19ARF in Tumor Suppression	-0E00	NaN	1.00E-01	PIK3C2B,NPM3,PIK3R2	
Serotonin Receptor Signaling	-0E00	NaN	1.14E-01	SMOX,PTS,ADCY1,PCBD1,MAOA	
Sonic Hedgehog Signaling	-0E00	1.0	1.33E-01	STK36,ADRBK1,SMO,GSK3B	
Sperm Motility	-0E00	0.5773502691896258	1.16E-01	GUCY1A3,ITPR2,ZP3,SLC12A2,CACNA1H,PLA2G2A,PLA2G4A,PLCE1,PRKCD,PDE1B,PLA2G5,RARRES3,PRKCE,PTK7	
Sphingomyelin Metabolism	-0E00	NaN	1.25E-01	SMPD1,	
Sphingosine-1-phosphate Signaling	-0E00	-1.0690449676496976	1.28E-01	RND2,PIK3C2B,GNAI1,CASP4,SMPD1,S1PR3,PLCE1,RHOB,RHOD,ADCY1,S1PR1,RHOU,PIK3R2,PDGFD	
Superpathway of D-myo-inositol (1,4,5)-trisphosphate Metabolism	-0E00	NaN	8.33E-02	IMPA2,INPPL1	
Synaptic Long Term Depression	-0E00	-0.4472135954999579	1.41E-01	GUCY1A3,ITPR2,GNA11,GNAI1,PPP2R3B,HRAS,GNAZ,PLA2G2A,PLA2G4A,PPP2R1A,PLCE1,RRAS2,GNA15,MAP2K2,PTPA,PRKCD,PLA2G5,LYN,RARRES3,PRKCE	
Systemic Lupus Erythematosus Signaling	-0E00	NaN	1.36E-01	RNVU1-7,PRPF19,HRAS,IL6,RNU1-3,HLA-G,MTOR,JUN,SOS1,C7,SNU13,PIK3R2,LSM10,HLA-F,PRPF31,FCGR3A/FCGR3B,LSM4,PIK3C2B,SNRPB,RNU4-2,RNU4-1,FOS,PPIH,RRAS2,LYN,FCER1G,CD86,LSM7,C6	
T Helper Cell Differentiation	-0E00	NaN	9.86E-02	TGFBR2,HLA-DOA,HLA-DRB1,FCER1G,IL10RA,CD86,IL6	
TNFR1 Signaling	-0E00	0.0	1.43E-01	FOS,IKBKG,PAK4,NFKBIA,JUN,TNFAIP3,BIRC3	
TREM1 Signaling	-0E00	-0.7071067811865475	1.07E-01	CXCL8,NLRP3,CCL2,TYROBP,CD86,IL6,CCL3,IRAK1	
TWEAK Signaling	-0E00	2.0	1.18E-01	IKBKG,NFKBIA,BIRC3,TNFRSF12A	
Thyroid Hormone Metabolism II (via Conjugation and/or Degradation)	-0E00	NaN	5.71E-02	LARGE1,B3GAT3	
Transcriptional Regulatory Network in Embryonic Stem Cells	-0E00	NaN	2.50E-02	FOXC1,	
Tryptophan Degradation to 2-amino-3-carboxymuconate Semialdehyde	-0E00	NaN	1.25E-01	IDO1,	
Tumoricidal Function of Hepatic Natural Killer Cells	-0E00	NaN	8.33E-02	SRGN,LYVE1	
Type I Diabetes Mellitus Signaling	-0E00	1.889822365046136	1.18E-01	SOCS3,HLA-DOA,ICA1,IRAK1,HLA-G,IKBKG,NFKBIA,HLA-DRB1,FCER1G,SOCS2,CD86,MAP2K3,HLA-F	
VDR/RXR Activation	-0E00	NaN	1.28E-01	IGFBP6,SPP1,GADD45A,PRKCD,IGFBP3,CD14,PRKCE,SEMA3B,THBD,KLF4	
Valine Degradation I	-0E00	NaN	1.11E-01	BCAT2,HADHA	
cAMP-mediated signaling	-0E00	-1.299867367239363	1.37E-01	AKAP12,HCAR3,CAMK1,ADRBK1,LHCGR,RGS12,MPPE1,CAMK2D,MAP2K2,PDE3B,ATF4,PKIA,ADORA1,HCAR2,PTGER4,ADRB2,SRC,APLNR,GNAI1,CREB5,S1PR3,LPAR1,NPR3,ADRA2A,RAP1GAP,DUSP1,PDE1B,ADCY1,S1PR1,PDE8B	
iCOS-iCOSL Signaling in T Helper Cells	-0E00	1.1338934190276817	1.20E-01	PIK3C2B,HLA-DOA,ITPR2,CD4,CSK,SHC1,IKBKG,HLA-DRB1,CAMK2D,NFKBIA,FCER1G,PIK3R2,PLEKHA2	
nNOS Signaling in Skeletal Muscle Cells	-0E00	NaN	1.33E-01	SNTB1,SNTA1	
Arginine Biosynthesis IV	2.16E-01	NaN	1.67E-01	ASS1,	
Chondroitin and Dermatan Biosynthesis	2.16E-01	NaN	1.67E-01	CHPF,	
Glycine Cleavage Complex	2.16E-01	NaN	1.67E-01	GCSH,	
NAD Biosynthesis III	2.16E-01	NaN	1.67E-01	NMNAT2,	
Choline Biosynthesis III	2.36E-01	NaN	1.54E-01	HMOX1,PLD3	
Guanosine Nucleotides Degradation III	2.36E-01	NaN	1.54E-01	NT5C,AOX1	
Oleate Biosynthesis II (Animals)	2.36E-01	NaN	1.54E-01	CYB5A,PTPRT	
Cardiomyocyte Differentiation via BMP Receptors	2.45E-01	NaN	1.50E-01	BMP4,BMP2,SMAD6	
Granzyme A Signaling	2.45E-01	NaN	1.50E-01	HIST1H1C,NME1,H1F0	
Purine Nucleotides Degradation II (Aerobic)	2.45E-01	NaN	1.50E-01	IMPDH2,NT5C,AOX1	
Cell Cycle Control of Chromosomal Replication	2.5E-01	NaN	1.48E-01	MCM2,CDK4,RPA1,CHEK2	
IL-9 Signaling	2.53E-01	0.0	1.47E-01	PIK3C2B,SOCS3,SOCS2,IRS2,PIK3R2	
Graft-versus-Host Disease Signaling	2.57E-01	NaN	1.46E-01	HLA-G,HLA-DOA,HLA-DRB1,FCER1G,CD86,IL6,HLA-F	
Role of MAPK Signaling in the Pathogenesis of Influenza	2.6E-01	NaN	1.45E-01	PLA2G4A,RRAS2,MAP2K2,CCL2,PLA2G5,HRAS,RARRES3,MAP2K3,PTGS2,PLA2G2A	
BMP signaling pathway	2.61E-01	-0.9045340337332909	1.45E-01	RRAS2,FST,BMP4,JUN,MAP2K2,BMP2,SOS1,SMAD6,SMAD7,HRAS,BMP6	
HER-2 Signaling in Breast Cancer	2.61E-01	NaN	1.45E-01	PIK3C2B,RRAS2,PRKCD,SOS1,TSC2,HRAS,PRKCE,MMP2,GSK3B,ERBB2,PIK3R2	
CMP-N-acetylneuraminate Biosynthesis I (Eukaryotes)	2.66E-01	NaN	2.00E-01	NAGK,	
Ceramide Biosynthesis	2.66E-01	NaN	2.00E-01	SPTLC2,	
Citrulline-Nitric Oxide Cycle	2.66E-01	NaN	2.00E-01	ASS1,	
Creatine-phosphate Biosynthesis	2.66E-01	NaN	2.00E-01	MAP4K4,	
Glutamate Degradation III (via 4-aminobutyrate)	2.66E-01	NaN	2.00E-01	ALDH5A1,	
Lactose Degradation III	2.66E-01	NaN	2.00E-01	GLB1,	
Protein Citrullination	2.66E-01	NaN	2.00E-01	PADI4,	
Serine Biosynthesis	2.66E-01	NaN	2.00E-01	PSAT1,	
dTMP De Novo Biosynthesis	2.66E-01	NaN	2.00E-01	SHMT2,	
Acyl-CoA Hydrolysis	2.71E-01	NaN	1.67E-01	ACOT4,ACOT7	
BER pathway	2.71E-01	NaN	1.67E-01	LIG1,LIG3	
D-myo-inositol (1,4,5)-Trisphosphate Biosynthesis	2.75E-01	NaN	1.54E-01	PLCE1,PIP5K1C,PI4KA,PI4KB	
Lymphotoxin β Receptor Signaling	2.76E-01	1.889822365046136	1.48E-01	DIABLO,PIK3C2B,BCL2L1,VCAM1,IKBKG,NFKBIA,PIK3R2,LTBR	
Autoimmune Thyroid Disease Signaling	2.76E-01	NaN	1.49E-01	HLA-G,HLA-DOA,HLA-DRB1,FCER1G,CD86,TPO,HLA-F	
Induction of Apoptosis by HIV1	2.94E-01	1.6666666666666667	1.50E-01	DIABLO,BCL2L1,SLC25A13,IKBKG,NFKBIA,SLC25A6,CXCR4,SLC25A10,BIRC3	
MSP-RON Signaling Pathway	2.96E-01	NaN	1.52E-01	PIK3C2B,ITGAM,CCL2,MST1,ACTG2,PIK3R2,ACTA1	
Hereditary Breast Cancer Signaling	2.98E-01	NaN	1.47E-01	POLR2I,PIK3C2B,FAAP100,GADD45B,FANCG,TUBG1,CDK4,POLR2H,HRAS,RPA1,FANCE,POLR2G,RRAS2,GADD45A,HDAC11,SMARCB1,SLC19A1,PIK3R2,CHEK2	
IL-17A Signaling in Gastric Cells	3.02E-01	NaN	1.60E-01	FOS,CXCL8,JUN,IL17RC	
Differential Regulation of Cytokine Production in Macrophages and T Helper Cells by IL-17A and IL-17F	3.06E-01	NaN	1.67E-01	CCL2,IL6,CCL3	
Notch Signaling	3.21E-01	0.0	1.58E-01	ADAM17,NCSTN,HEY2,NOTCH1,HEY1,RFNG	
2-ketoglutarate Dehydrogenase Complex	3.33E-01	NaN	2.50E-01	DHTKD1,	
Fatty Acid β-oxidation III (Unsaturated, Odd Number)	3.33E-01	NaN	2.50E-01	ECI1,	
Heme Degradation	3.33E-01	NaN	2.50E-01	HMOX1,	
Myo-inositol Biosynthesis	3.33E-01	NaN	2.50E-01	IMPA2,	
Phenylalanine Degradation I (Aerobic)	3.33E-01	NaN	2.50E-01	PCBD1,	
Retinoate Biosynthesis II	3.33E-01	NaN	2.50E-01	RBP5,	
Spermine and Spermidine Degradation I	3.33E-01	NaN	2.50E-01	SMOX,	
Thymine Degradation	3.33E-01	NaN	2.50E-01	DPYD,	
Uracil Degradation II (Reductive)	3.33E-01	NaN	2.50E-01	DPYD,	
FXR/RXR Activation	3.37E-01	NaN	1.51E-01	APOE,APOB,SLC4A2,CYP27A1,SAA2,SAA4,G6PC3,TF,ORM1,PCK2,RARA,SAA1,APOC1,NR5A2,ORM2,FBP1,PLTP,RBP4,AGT	
Cyclins and Cell Cycle Regulation	3.4E-01	0.3333333333333333	1.54E-01	PPP2R1A,CCND2,PA2G4,CCND3,PTPA,HDAC11,ABL1,CDK4,PPP2R3B,CDKN2C,GSK3B,CDKN2B	
Mitochondrial L-carnitine Shuttle Pathway	3.42E-01	NaN	1.76E-01	ACSL3,ACSL4,SLC27A1	
Small Cell Lung Cancer Signaling	3.44E-01	NaN	1.55E-01	MYC,PIK3C2B,BCL2L1,IKBKG,NFKBIA,PA2G4,ABL1,CDK4,PTGS2,PIK3R2,CDKN2B	
Amyotrophic Lateral Sclerosis Signaling	3.48E-01	NaN	1.53E-01	PRPH,CAPN5,PIK3C2B,CAPN6,VEGFC,GRINA,BCL2L1,RAB5A,CAPNS1,CAT,GLUL,VEGFD,CAPN2,PIK3R2,BIRC3	
Role of NFAT in Cardiac Hypertrophy	3.58E-01	1.0	1.51E-01	CAMK1,HRAS,IL6,TGFBR2,SHC1,CAMK2D,PLCE1,GNG11,MAP2K2,HDAC11,SOS1,PRKCE,PIK3R2,GSK3B,GNG5,SRC,PIK3C2B,ITPR2,GNG2,GNAI1,GNG10,RCAN1,RRAS2,PRKCD,ADCY1,MAP2K3,RCAN2	
Glycine Betaine Degradation	3.61E-01	NaN	2.00E-01	SHMT2,SDSL	
Histidine Degradation VI	3.61E-01	NaN	2.00E-01	CYP11A1,CYP4F11	
TCA Cycle II (Eukaryotic)	3.66E-01	NaN	1.74E-01	SUCLA2,CS,DHTKD1,ACO2	
IL-15 Signaling	3.68E-01	NaN	1.59E-01	PIK3C2B,BCL2L1,SHC1,CXCL8,VCAM1,RRAS2,MAP2K2,HRAS,IL6,PIK3R2	
Natural Killer Cell Signaling	3.73E-01	NaN	1.55E-01	FYN,PIK3C2B,PAK4,TYROBP,HRAS,INPPL1,SHC1,RRAS2,MAP2K2,PRKCD,VAV3,SOS1,FCER1G,PRKCE,PIK3R2,HCST,FCGR3A/FCGR3B	
autophagy	3.74E-01	NaN	1.67E-01	VPS18,LAMP2,MTOR,ATG7,ATG9A,SQSTM1	
CDP-diacylglycerol Biosynthesis I	3.83E-01	NaN	1.88E-01	GPAM,ABHD5,LCLAT1	
Chondroitin Sulfate Degradation (Metazoa)	3.83E-01	NaN	1.88E-01	GM2A,HYAL1,HEXA	
Mismatch Repair in Eukaryotes	3.83E-01	NaN	1.88E-01	SLC19A1,RPA1,POLD1	
Growth Hormone Signaling	3.83E-01	1.507556722888818	1.59E-01	FOS,PIK3C2B,SOCS3,PRKCD,RPS6KB2,IGFBP3,SOCS2,PRKCE,RPS6KA4,PIK3R2,ELK1	
Renin-Angiotensin Signaling	3.89E-01	0.7276068751089989	1.56E-01	PIK3C2B,PAK4,ITPR2,HRAS,FOS,SHC1,RRAS2,JUN,CCL2,MAP2K2,PRKCD,ADCY1,SOS1,PRKCE,PIK3R2,ELK1,AGT	
phagosome formation	3.89E-01	NaN	1.56E-01	RND2,PIK3C2B,FCER1A,INPPL1,ITGA3,PLCE1,RHOB,SCARA3,RHOD,PRKCD,FCER1G,RHOU,PRKCE,PIK3R2,FCGR3A/FCGR3B,FCER2,MARCO	
Superpathway of Melatonin Degradation	3.9E-01	NaN	1.61E-01	LARGE1,POR,SMOX,CYP4B1,CYP4X1,B3GAT3,CYP1B1,CYP51A1,MAOA,CYP2C8	
Nucleotide Excision Repair Pathway	4.03E-01	NaN	1.71E-01	POLR2I,POLR2G,ERCC1,POLR2H,RPA1,ERCC2	
Relaxin Signaling	4.03E-01	0.5773502691896258	1.56E-01	PIK3C2B,GUCY1A3,GNA11,GNG2,GNAI1,GNAZ,MPPE1,GNG10,FOS,NFKBIA,GNG11,JUN,GNA15,PDE3B,PDE1B,ADCY1,PDE8B,PIK3R2,GNG5,ELK1,MMP9	
CTLA4 Signaling in Cytotoxic T Lymphocytes	4.04E-01	NaN	1.59E-01	FYN,PIK3C2B,AP2M1,AP1S2,CLTB,PPP2R3B,AP1B1,AP2A2,AP2S1,PPP2R1A,PTPA,FCER1G,CD86,PIK3R2	
Toll-like Receptor Signaling	4.18E-01	1.8973665961010275	1.62E-01	FOS,IKBKG,LY96,NFKBIA,JUN,CD14,TNFAIP3,MAP2K3,LBP,ELK1,MAP4K4,IRAK1	
Assembly of RNA Polymerase I Complex	4.18E-01	NaN	2.22E-01	POLR1C,TAF1C	
Pathogenesis of Multiple Sclerosis	4.18E-01	NaN	2.22E-01	CCR1,CCL3	
Nicotine Degradation III	4.22E-01	NaN	1.67E-01	LARGE1,POR,CYP4B1,CYP4X1,AOX1,B3GAT3,CYP1B1,CYP51A1,CYP2C8	
1D-myo-inositol Hexakisphosphate Biosynthesis V (from Ins(1,3,4)P3)	4.27E-01	NaN	3.33E-01	ITPK1,	
4-aminobutyrate Degradation I	4.27E-01	NaN	3.33E-01	ALDH5A1,	
Coenzyme A Biosynthesis	4.27E-01	NaN	3.33E-01	COASY,	
Hypusine Biosynthesis	4.27E-01	NaN	3.33E-01	DHPS,	
L-serine Degradation	4.27E-01	NaN	3.33E-01	SDSL,	
Methylglyoxal Degradation I	4.27E-01	NaN	3.33E-01	HAGH,	
Tetrahydrobiopterin Biosynthesis I	4.27E-01	NaN	3.33E-01	PTS,	
Tetrahydrobiopterin Biosynthesis II	4.27E-01	NaN	3.33E-01	PTS,	
Trehalose Degradation II (Trehalase)	4.27E-01	NaN	3.33E-01	HK1,	
Tyrosine Biosynthesis IV	4.27E-01	NaN	3.33E-01	PCBD1,	
Nitric Oxide Signaling in the Cardiovascular System	4.29E-01	-1.0690449676496976	1.60E-01	PIK3C2B,GUCY1A3,ITPR2,SLC7A1,VEGFC,ARG2,ATP2A2,MAP2K2,PDE3B,PRKCD,PDE1B,CAV1,VEGFD,PRKCE,PIK3R2,KDR	
IL-12 Signaling and Production in Macrophages	4.35E-01	NaN	1.58E-01	PIK3C2B,APOE,APOB,MAF,MST1,SAA4,SPI1,FOS,IKBKG,LYZ,JUN,ORM1,MAP2K2,PRKCD,APOC1,PRKCE,ORM2,MAP3K8,S100A8,PIK3R2,RBP4	
Chronic Myeloid Leukemia Signaling	4.36E-01	NaN	1.61E-01	PIK3C2B,PA2G4,MECOM,CDK4,ABL1,HRAS,MYC,TGFBR2,BCL2L1,IKBKG,RRAS2,MAP2K2,HDAC11,SOS1,PIK3R2	
NF-κB Activation by Viruses	4.4E-01	NaN	1.64E-01	PIK3C2B,ITGA3,IKBKG,NFKBIA,RRAS2,CD4,PRKCD,HRAS,PRKCE,ITGA1,PIK3R2,TNFRSF14	
Regulation of eIF4 and p70S6K Signaling	4.41E-01	0.5773502691896258	1.58E-01	PIK3C2B,EIF3C,EIF4EBP2,PPP2R3B,HRAS,RPS21,EIF2S2,EIF4EBP1,SHC1,PPP2R1A,ITGA3,MTOR,RRAS2,EIF3B,EIF4EBP3,MAP2K2,PTPA,RPS27L,SOS1,RPS2,PIK3R2,RPS24,EIF3K	
Pyrimidine Deoxyribonucleotides De Novo Biosynthesis I	4.42E-01	NaN	1.90E-01	NME1,AK1,RRM2B,AK4	
HIPPO signaling	4.44E-01	-1.1338934190276817	1.63E-01	TJP2,PPP1R3C,PPP1CB,PPP2R3B,MST1,PPP1R14A,PPP1R11,PPP1R14B,PPP2R1A,PTPA,LLGL1,AJUBA,SCRIB,DLG4	
P2Y Purigenic Receptor Signaling Pathway	4.46E-01	0.47140452079103173	1.60E-01	PIK3C2B,GNG2,GNAI1,HRAS,CREB5,GNG10,MYC,FOS,GNG11,JUN,PLCE1,RRAS2,MAP2K2,PRKCD,ADCY1,PRKCE,ATF4,PIK3R2,GNG5	
p70S6K Signaling	4.46E-01	0.22941573387056174	1.60E-01	PIK3C2B,SRC,GNAI1,PPP2R3B,HRAS,BTK,SHC1,PPP2R1A,MTOR,RRAS2,PLCE1,MAP2K2,PTPA,PRKCD,SOS1,LYN,PRKCE,PIK3R2,AGT	
Semaphorin Signaling in Neurons	4.48E-01	NaN	1.70E-01	RND2,PLXNA1,FYN,PAK4,RHOB,RHOD,DPYSL4,RHOU,NRP1	
UVB-Induced MAPK Signaling	4.48E-01	0.0	1.70E-01	FOS,PIK3C2B,MTOR,H3F3A/H3F3B,JUN,PRKCD,PRKCE,PIK3R2,EIF4EBP1	
Neuroprotective Role of THOP1 in Alzheimer's Disease	4.49E-01	NaN	1.75E-01	MME,HLA-G,SERPINA3,THOP1,HLA-F,MMP9,AGT	
Regulation of IL-2 Expression in Activated and Anergic T Lymphocytes	4.52E-01	NaN	1.65E-01	TGFBR2,FOS,FYN,IKBKG,NFKBIA,RRAS2,JUN,MAP2K2,VAV3,SOS1,HRAS,TOB1,ELK1	
Heparan Sulfate Biosynthesis	4.61E-01	NaN	1.69E-01	AADAC,B4GALT7,B3GALT6,XYLT2,HS2ST1,LIPE,EXTL3,NDST2,B3GAT3,HS3ST3A1	
PKCθ Signaling in T Lymphocytes	4.64E-01	NaN	1.61E-01	FYN,PIK3C2B,HLA-DOA,CD4,HRAS,FOS,MAP3K12,IKBKG,HLA-DRB1,NFKBIA,CAMK2D,JUN,RRAS2,VAV3,SOS1,FCER1G,CD86,MAP3K8,PIK3R2	
CREB Signaling in Neurons	4.66E-01	1.0	1.58E-01	GNA11,HRAS,SHC1,PLCE1,GNG11,CAMK2D,GNA15,MAP2K2,SOS1,PRKCE,ATF4,PIK3R2,GNG5,POLR2I,PIK3C2B,ITPR2,GNG2,GNAI1,POLR2H,GNAZ,CREB5,GNG10,POLR2G,RRAS2,PRKCD,ADCY1,ELK1	
Circadian Rhythm Signaling	4.68E-01	NaN	1.82E-01	NR1D1,BHLHE41,CLOCK,ATF4,CREB5,GRINA	
EIF2 Signaling	4.71E-01	2.3570226039551585	1.58E-01	EIF3C,RPLP1,HRAS,PPP1CB,SHC1,RPL14,MAP2K2,EIF3B,SOS1,EIF5,RPL39L,RPS2,PIK3R2,GSK3B,RPS24,EIF2AK1,PIK3C2B,RPL34,RPL7L1,RPS21,EIF2S2,RPL9,RPL8,RRAS2,RPS27L,PPP1R15A,RPL6,RPLP0,EIF3K	
CNTF Signaling	4.75E-01	1.6666666666666667	1.73E-01	PIK3C2B,MTOR,RRAS2,MAP2K2,SOS1,RPS6KB2,HRAS,RPS6KA4,PIK3R2	
PPARα/RXRα Activation	4.76E-01	1.0	1.58E-01	CD36,TGFBR3,GNA11,ADIPOQ,HRAS,IL6,AP2A2,TGFBR2,SHC1,IKBKG,NFKBIA,PLCE1,JUN,GNA15,MAP2K2,SOS1,CLOCK,GOT2,ACVR1C,IL18RAP,RRAS2,ADCY1,SLC27A1,MAP2K3,ADIPOR2,MAP4K4,MED24,CYP2C8	
IL-1 Signaling	4.76E-01	0.30151134457776363	1.65E-01	GNG2,GNA11,GNAI1,GNAZ,GNG10,IRAK1,FOS,IKBKG,NFKBIA,GNG11,JUN,GNA15,ADCY1,MAP2K3,GNG5	
DNA Double-Strand Break Repair by Homologous Recombination	4.81E-01	NaN	2.14E-01	LIG1,ABL1,RPA1	
Superpathway of Citrulline Metabolism	4.81E-01	NaN	2.14E-01	LOC102724788/PRODH,ASS1,ARG2	
Urate Biosynthesis/Inosine 5'-phosphate Degradation	4.81E-01	NaN	2.14E-01	IMPDH2,NT5C,AOX1	
γ-glutamyl Cycle	4.81E-01	NaN	2.14E-01	OPLAH,GCLM,GSS	
14-3-3-mediated Signaling	4.82E-01	0.0	1.62E-01	SRC,PIK3C2B,TUBG1,TUBB2A,HRAS,TUBB,TUBB2B,FOS,JUN,PLCE1,RRAS2,MAP2K2,PRKCD,TSC2,PRKCE,TUBA1C,GSK3B,PIK3R2,ELK1	
CCR3 Signaling in Eosinophils	4.82E-01	NaN	1.62E-01	PIK3C2B,PAK4,ITPR2,GNG2,GNAI1,PPP1CB,HRAS,MYLK,PLA2G2A,GNG10,PLA2G4A,GNG11,RRAS2,MAP2K2,PRKCD,PLA2G5,PRKCE,PIK3R2,GNG5	
IL-3 Signaling	4.86E-01	NaN	1.69E-01	FOS,PIK3C2B,SHC1,RRAS2,JUN,MAP2K2,PRKCD,SOS1,HRAS,PRKCE,PIK3R2,ELK1	
GPCR-Mediated Nutrient Sensing in Enteroendocrine Cells	4.86E-01	NaN	1.67E-01	PLCE1,GNG11,GNA15,ITPR2,PRKCD,GPBAR1,GNA11,ADCY1,GNG2,GNAI1,LPAR5,PRKCE,GNG5,GNG10	
Citrulline Biosynthesis	4.87E-01	NaN	2.50E-01	LOC102724788/PRODH,ARG2	
Glucose and Glucose-1-phosphate Degradation	4.87E-01	NaN	2.50E-01	HK1,RGN	
Histidine Degradation III	4.87E-01	NaN	2.50E-01	MTHFD1L,MTHFD2	
Salvage Pathways of Pyrimidine Deoxyribonucleotides	4.87E-01	NaN	2.50E-01	TYMP,TK2	
NAD Salvage Pathway II	4.95E-01	NaN	1.92E-01	ACP2,ACP6,NMNAT2,NT5C,ACP5	
Cell Cycle: G1/S Checkpoint Regulation	4.99E-01	-0.6324555320336759	1.72E-01	MYC,CCND2,PA2G4,CCND3,HDAC11,ABL1,CDK4,CDKN2C,GNL3,GSK3B,CDKN2B	
Eicosanoid Signaling	4.99E-01	1.0	1.72E-01	PTGIS,PTGFR,PLA2G4A,PTGES2,AKR1C3,PLA2G5,RARRES3,PTGDS,PTGS2,PLA2G2A,PTGER4	
Type II Diabetes Mellitus Signaling	5.01E-01	-0.30151134457776363	1.64E-01	PIK3C2B,SOCS3,ACSL3,CD36,PKM,ADIPOQ,SMPD1,MTOR,IKBKG,NFKBIA,PRKCD,SOCS2,PRKCE,ACSL4,SLC27A1,IRS2,PIK3R2,ADIPOR2,NSMAF	
Amyloid Processing	5.03E-01	2.0	1.76E-01	CAPN5,CAPN6,CAPNS1,NCSTN,PRKCE,CAPN2,GSK3B,BACE2,CSNK2B	
G Protein Signaling Mediated by Tubby	5.04E-01	NaN	1.88E-01	GNG11,GNG2,ABL1,TUB,GNG5,GNG10	
Gap Junction Signaling	5.1E-01	NaN	1.61E-01	HRAS,TUBB,TUBB2B,PLCE1,MAP2K2,SOS1,CAV1,PRKCE,TUBA1C,ACTG2,PIK3R2,ACTA1,SRC,PIK3C2B,GUCY1A3,ITPR2,TUBG1,TUBB2A,GNAI1,RRAS2,LPAR1,PRKCD,ADCY1,MAPK7,MAP2K5	
RhoA Signaling	5.12E-01	1.697749375254331	1.64E-01	PLXNA1,PFN1,ARPC5L,RTKN,MYL5,ARHGAP4,PPP1CB,MYL6B,MYLK,CDC42EP2,PKN1,RHPN2,LPAR1,PIP5K1C,LPAR5,ACTG2,PI4KA,MYL3,ACTA1,KTN1	
Role of IL-17F in Allergic Inflammatory Airway Diseases	5.24E-01	-0.3779644730092272	1.82E-01	CXCL8,MAP2K2,CCL2,ATF4,IL17RC,RPS6KA4,IL6,CREB5	
Cdc42 Signaling	5.29E-01	2.5	1.62E-01	HLA-DOA,RALA,MYL5,PPP1CB,MYL6B,MYLK,CDC42EP2,CLIP1,HLA-G,ITGA3,HLA-DRB1,JUN,LLGL1,GSK3B,EXOC3,HLA-F,MYL3,SRC,PAK4,ARPC5L,TNK2,FOS,HLA-DRB4,EXOC4,WAS,ARHGEF6,FCER1G	
Prostate Cancer Signaling	5.32E-01	NaN	1.71E-01	PIK3C2B,PA2G4,SRD5A1,ABL1,HRAS,CREB5,MTOR,NFKBIA,RRAS2,MAP2K2,SOS1,ATF4,PIK3R2,GSK3B	
Human Embryonic Stem Cell Pluripotency	5.32E-01	NaN	1.64E-01	PIK3C2B,BMP4,AXIN1,FGF2,BMP2,SMAD6,SMAD7,FZD9,NGF,TGFBR2,S1PR3,NTRK3,SMO,S1PR1,FZD5,GSK3B,PIK3R2,BMP6,PDGFD,FZD2,WNT5B,FZD7	
Agrin Interactions at Neuromuscular Junction	5.36E-01	0.30151134457776363	1.74E-01	SRC,ITGA3,PAK4,RRAS2,JUN,LAMA2,ARHGEF6,HRAS,ITGA1,ERBB2,ACTG2,ACTA1	
CCR5 Signaling in Macrophages	5.36E-01	NaN	1.74E-01	FOS,JUN,GNG11,CD4,PRKCD,GNG2,FCER1G,GNAI1,PRKCE,GNG5,CCL3,GNG10	
Assembly of RNA Polymerase III Complex	5.41E-01	NaN	2.31E-01	GTF3C1,GTF3A,BRF2	
Bile Acid Biosynthesis, Neutral Pathway	5.41E-01	NaN	2.31E-01	CYP27A1,AKR1C3,AKR1C4	
Fatty Acid Activation	5.41E-01	NaN	2.31E-01	ACSL3,ACSL4,SLC27A1	
Actin Nucleation by ARP-WASP Complex	5.43E-01	1.8973665961010275	1.79E-01	RND2,ITGA3,RRAS2,RHOB,WAS,RHOD,ARPC5L,SOS1,RHOU,HRAS	
IL-4 Signaling	5.47E-01	NaN	1.73E-01	PIK3C2B,HLA-DOA,HRAS,INPPL1,HMGA1,SHC1,MTOR,HLA-DRB1,RRAS2,SOS1,RPS6KB2,PIK3R2,FCER2	
Cardiac β-adrenergic Signaling	5.51E-01	-1.5	1.65E-01	AKAP12,ADRBK1,PPP1R1A,PPP1R3C,GNG2,PPP1CB,PPP2R3B,PPP1R14A,PPP1R11,ATP2A2,PPP1R14B,MPPE1,GNG10,PPP2R1A,GNG11,PTPA,PDE3B,PDE1B,ADCY1,PDE8B,PKIA,GNG5	
Aspartate Degradation II	5.71E-01	NaN	2.86E-01	GOT1,GOT2	
Pregnenolone Biosynthesis	5.71E-01	NaN	2.86E-01	CYP11A1,CYP4F11	
Superpathway of Serine and Glycine Biosynthesis I	5.71E-01	NaN	2.86E-01	PSAT1,SHMT2	
Adenine and Adenosine Salvage I	5.71E-01	NaN	5.00E-01	APRT,	
Anandamide Degradation	5.71E-01	NaN	5.00E-01	FAAH,	
Cardiolipin Biosynthesis II	5.71E-01	NaN	5.00E-01	PTPMT1,	
Choline Degradation I	5.71E-01	NaN	5.00E-01	CHDH,	
Cysteine Biosynthesis/Homocysteine Degradation	5.71E-01	NaN	5.00E-01	CBS/CBSL,	
Epoxysqualene Biosynthesis	5.71E-01	NaN	5.00E-01	SQLE,	
Flavin Biosynthesis IV (Mammalian)	5.71E-01	NaN	5.00E-01	FLAD1,	
GDP-L-fucose Biosynthesis II (from L-fucose)	5.71E-01	NaN	5.00E-01	FUK,	
Glycine Biosynthesis I	5.71E-01	NaN	5.00E-01	SHMT2,	
Glycine Degradation (Creatine Biosynthesis)	5.71E-01	NaN	5.00E-01	GAMT,	
L-DOPA Degradation	5.71E-01	NaN	5.00E-01	COMT,	
L-cysteine Degradation III	5.71E-01	NaN	5.00E-01	GOT1,	
Putrescine Biosynthesis III	5.71E-01	NaN	5.00E-01	ODC1,	
Spermidine Biosynthesis I	5.71E-01	NaN	5.00E-01	SRM,	
Threonine Degradation II	5.71E-01	NaN	5.00E-01	GCAT,	
Synaptic Long Term Potentiation	5.71E-01	0.8944271909999159	1.68E-01	PPP1R1A,ITPR2,PPP1R3C,GNA11,PPP1CB,HRAS,PPP1R14A,PPP1R11,CREB5,PPP1R14B,GRINA,CAMK2D,PLCE1,RRAS2,GNA15,MAP2K2,PRKCD,ADCY1,PRKCE,ATF4	
FLT3 Signaling in Hematopoietic Progenitor Cells	5.73E-01	1.7320508075688774	1.76E-01	PIK3C2B,HRAS,CREB5,EIF4EBP1,SHC1,MTOR,RRAS2,MAP2K2,SOS1,ATF4,RPS6KA4,PIK3R2,ELK1	
Retinoic acid Mediated Apoptosis Signaling	5.82E-01	1.6666666666666667	1.80E-01	PARP6,TIPARP,PARP10,RARA,TNFRSF10B,PARP2,DAP3,TNFSF10,PARP3,CRABP2,CRABP1	
Pyrimidine Ribonucleotides De Novo Biosynthesis	5.84E-01	NaN	2.00E-01	NME1,AK1,ENTPD6,AK4,CTPS1,DDX3X	
Antioxidant Action of Vitamin C	5.86E-01	-1.2649110640673518	1.72E-01	SLC2A5,PLD3,GLRX,PLA2G2A,SLC2A3,TXNRD1,HMOX1,PLA2G4A,IKBKG,NFKBIA,PLCE1,CSF2RA,PLA2G5,RARRES3,TXN,GSTO2,TXNRD2	
Telomerase Signaling	5.86E-01	-0.7745966692414834	1.72E-01	ETS1,PIK3C2B,DKC1,ABL1,PPP2R3B,HRAS,MYC,SHC1,PPP2R1A,RRAS2,MAP2K2,PTPA,ETS2,HDAC11,SOS1,TPP1,PIK3R2	
Phosphatidylglycerol Biosynthesis II (Non-plastidic)	5.9E-01	NaN	2.22E-01	GPAM,ABHD5,LCLAT1,PTPMT1	
Factors Promoting Cardiogenesis in Vertebrates	6.01E-01	NaN	1.74E-01	NOX4,BMP4,AXIN1,TGFBR3,BMP2,FZD9,TGFBR2,PRKCD,SMO,PRKCE,FZD5,GSK3B,BMP6,FZD2,ACVR1C,FZD7	
Salvage Pathways of Pyrimidine Ribonucleotides	6.01E-01	NaN	1.74E-01	NME1,FAM20B,SGK1,UPP1,CDK4,GRK5,PKN1,IRAK1,AK1,MAP2K2,PRKCD,AK4,PRKCE,MAP3K8,MAP2K3,MAPK7	
Androgen Signaling	6.05E-01	0.0	1.71E-01	POLR2I,SRC,GNA11,GNG2,GNAI1,POLR2H,GNAZ,ERCC2,GNG10,POLR2G,SHC1,HSPA4,KAT2B,GNG11,JUN,GNA15,PRKCD,PRKCE,GNG5	
Role of NANOG in Mammalian Embryonic Stem Cell Pluripotency	6.05E-01	-1.6666666666666667	1.71E-01	PIK3C2B,BMP4,AXIN1,BMP2,HRAS,FZD9,SHC1,RRAS2,MAP2K2,SOS1,SMO,FZD5,GSK3B,PIK3R2,BMP6,FZD2,WNT5B,ZFP42,FZD7	
Role of IL-17A in Arthritis	6.06E-01	NaN	1.85E-01	PIK3C2B,CXCL8,NFKBIA,MAP2K2,CCL2,IL17RC,MAP2K3,PTGS2,PIK3R2,MAPKAPK2	
Protein Kinase A Signaling	6.12E-01	-1.8203641092364127	1.58E-01	PTPN23,MYL5,LIPE,MYL6B,PPP1R14B,TGFBR2,CAMK2D,PLCE1,GYS1,MAP2K2,ATF4,PGP,GSK3B,CDC16,EYA2,MYL3,PHKG1,PTPRE,PPP1R1B,ITPR2,GNG2,PPP1R14A,PPP1R11,PTPN3,CREB5,GNG10,H3F3A/H3F3B,DUSP1,PTPRB,PRKCD,PDE1B,H1F0,PTPRA,AKAP12,HIST1H1C,PPP1R3C,PPP1CB,UBASH3B,DUSP22,MYLK,PTPRF,MPPE1,DUSP5,NFKBIA,GNG11,FLNA,PDE3B,DUSP10,SMO,PRKCE,GNG5,PTPRT,PTPRK,GNAI1,PYGB,FLNC,ADCY1,KDELR3,PDE8B,PTGS2,ELK1	
ErbB4 Signaling	6.13E-01	1.2649110640673518	1.83E-01	PIK3C2B,SHC1,ADAM17,RRAS2,MAP2K2,PRKCD,SOS1,HRAS,NCSTN,PRKCE,PIK3R2	
p38 MAPK Signaling	6.14E-01	0.6882472016116852	1.71E-01	DDIT3,MKNK2,CREB5,PLA2G2A,IRAK1,IL18RAP,MYC,TGFBR2,PLA2G4A,H3F3A/H3F3B,DUSP1,DUSP10,PLA2G5,RPS6KB2,ATF4,MAP2K3,RPS6KA4,HSPB7,ELK1,MAPKAPK2	
Cell Cycle Regulation by BTG Family Proteins	6.29E-01	NaN	2.00E-01	PPP2R1A,PTPA,BTG2,BTG1,CDK4,PPP2R3B,PRMT1	
Triacylglycerol Biosynthesis	6.29E-01	NaN	2.00E-01	GPAM,ABHD5,LCLAT1,LPIN1,DGAT2,LPIN2,ELOVL6	
tRNA Splicing	6.29E-01	NaN	2.00E-01	TSEN15,PDE3B,TSEN54,PDE1B,TRPT1,PDE8B,MPPE1	
Glutathione-mediated Detoxification	6.29E-01	NaN	2.07E-01	GSTM1,GSTM2,GSTM5,GSTM3,GSTO2,GSTT1	
TNFR2 Signaling	6.29E-01	-0.4472135954999579	2.07E-01	FOS,IKBKG,NFKBIA,JUN,TNFAIP3,BIRC3	
eNOS Signaling	6.29E-01	-1.5275252316519468	1.69E-01	PIK3C2B,GUCY1A3,ITPR2,HSPA1A/HSPA1B,HSPA9,SLC7A1,VEGFC,HSPA5,HSPA2,HSPA8,HSPA4,AQP9,NOSIP,LPAR1,STUB1,PRKCD,ADCY1,LPAR5,CAV1,VEGFD,PRKCE,PIK3R2,KDR,ESR1	
FcγRIIB Signaling in B Lymphocytes	6.31E-01	0.7071067811865475	1.95E-01	BTK,PIK3C2B,SHC1,RRAS2,SOS1,LYN,HRAS,PIK3R2	
nNOS Signaling in Neurons	6.34E-01	NaN	1.91E-01	CAPN5,CAPN6,CAPNS1,PRKCD,DLG4,PRKCE,CAPN2,RASD1,GRINA	
T Cell Receptor Signaling	6.34E-01	NaN	1.75E-01	FYN,PIK3C2B,CD4,CSK,HRAS,BTK,FOS,IKBKG,NFKBIA,JUN,RRAS2,MAP2K2,PAG1,VAV3,SOS1,PIK3R2,ELK1	
Melanocyte Development and Pigmentation Signaling	6.44E-01	2.32379000772445	1.79E-01	SRC,PIK3C2B,HRAS,POMC,CREB5,SHC1,RRAS2,MAP2K2,ADCY1,SOS1,RPS6KB2,KIT,ATF4,RPS6KA4,PIK3R2	
Role of Osteoblasts, Osteoclasts and Chondrocytes in Rheumatoid Arthritis	6.44E-01	NaN	1.64E-01	ADAM17,BMP4,SFRP2,FRZB,AXIN1,BMP2,ACP5,IL6,IKBKG,ITGA3,NFKBIA,JUN,DKK3,SMO,GSK3B,PIK3R2,FZD2,BIRC3,ALPL,WNT5B,SFRP4,SRC,PIK3C2B,CTSK,SPP1,SMAD6,FZD9,CSF1R,IL18RAP,FOS,COL1A1,MAP2K3,FZD5,SFRP1,BMP6,FZD7	
ATM Signaling	6.45E-01	0.8164965809277261	1.86E-01	NFKBIA,GADD45B,JUN,GADD45A,TRIM28,ABL1,ATF4,TP53BP1,CREB5,CBX5,CHEK2	
Dermatan Sulfate Degradation (Metazoa)	6.5E-01	NaN	2.35E-01	IDUA,GM2A,HYAL1,HEXA	
γ-linolenate Biosynthesis II (Animals)	6.5E-01	NaN	2.35E-01	ACSL3,ACSL4,SLC27A1,CYB5A	
Non-Small Cell Lung Cancer Signaling	6.51E-01	0.7071067811865475	1.85E-01	PIK3C2B,RRAS2,PA2G4,MAP2K2,ITPR2,SOS1,ABL1,CDK4,HRAS,ERBB2,PIK3R2,RASSF5	
Renal Cell Carcinoma Signaling	6.57E-01	0.0	1.83E-01	ETS1,FOS,PIK3C2B,PAK4,RRAS2,JUN,MAP2K2,SOS1,HRAS,PIK3R2,HIF1A,TCEB2,VHL	
Thyroid Cancer Signaling	6.71E-01	NaN	2.00E-01	MYC,SHC1,RRAS2,MAP2K2,NTRK3,HRAS,RET,NGF	
CD27 Signaling in Lymphocytes	6.74E-01	1.414213562373095	1.92E-01	FOS,BCL2L1,MAP3K12,IKBKG,NFKBIA,JUN,MAP2K2,MAP2K3,MAP3K8,MAP2K5	
GDP-mannose Biosynthesis	6.76E-01	NaN	3.33E-01	GMPPB,GMPPA	
Pentose Phosphate Pathway (Non-oxidative Branch)	6.76E-01	NaN	3.33E-01	RPE,TALDO1	
Urea Cycle	6.76E-01	NaN	3.33E-01	ASS1,ARG2	
Pyrimidine Ribonucleotides Interconversion	6.78E-01	NaN	2.14E-01	NME1,AK1,ENTPD6,AK4,CTPS1,DDX3X	
Apoptosis Signaling	6.78E-01	0.2581988897471611	1.80E-01	CAPN5,CAPN6,HRAS,LMNA,DIABLO,BCL2L1,IKBKG,NFKBIA,RRAS2,CAPNS1,MAP2K2,PRKCE,CAPN2,BIRC3,MAP4K4,MCL1	
Crosstalk between Dendritic Cells and Natural Killer Cells	6.78E-01	NaN	1.80E-01	CD209,TYROBP,CD69,TNFSF10,IL6,HLA-G,HLA-DRB1,CAMK2D,TLN2,HLA-DRB4,FSCN1,CD86,LTBR,ACTG2,HLA-F,ACTA1	
PAK Signaling	6.78E-01	2.0	1.80E-01	PIK3C2B,PAK4,MYL5,HRAS,MYL6B,MYLK,SHC1,ITGA3,RRAS2,MAP2K2,ARHGEF6,SOS1,EPHB3,PIK3R2,PDGFD,MYL3	
Glycogen Degradation II	6.88E-01	NaN	2.73E-01	TYMP,PYGB,AGL	
NGF Signaling	7E-01	2.0647416048350555	1.78E-01	PIK3C2B,HRAS,SMPD1,CREB5,NGF,SHC1,MAP3K12,IKBKG,RRAS2,MAP2K2,PRKCD,SOS1,RPS6KB2,ATF4,RPS6KA4,MAP3K8,MAPK7,PIK3R2,ELK1	
Glutamate Receptor Signaling	7.13E-01	NaN	1.93E-01	HOMER2,SLC1A4,GNG11,GNG2,SLC1A3,DLG4,GLUL,SLC38A1,HOMER3,GNG5,GRINA	
Antiproliferative Role of Somatostatin Receptor 2	7.16E-01	1.8973665961010275	1.90E-01	PIK3C2B,SRC,RRAS2,GNG11,GUCY1A3,MAP2K2,GNG2,HRAS,PIK3R2,GNG5,ELK1,GNG10	
RAN Signaling	7.18E-01	NaN	2.50E-01	CSE1L,RANGAP1,RAN,KPNA2	
TGF-β Signaling	7.35E-01	0.2773500981126146	1.84E-01	BMP4,BMP2,SMAD6,SMAD7,HRAS,INHBB,TGFBR2,FOS,JUN,RRAS2,MAP2K2,SOS1,MAP2K3,ACVR1C,AMHR2,PMEPA1	
PTEN Signaling	7.4E-01	-1.3416407864998738	1.78E-01	MAST2,SHARPIN,TGFBR3,HRAS,INPPL1,IGF2R,TGFBR2,SHC1,BCL2L1,ITGA3,IKBKG,RRAS2,MAP2K2,NTRK3,SOS1,RPS6KB2,GSK3B,CSNK2B,PIK3R2,KDR,MCRS1	
Endoplasmic Reticulum Stress Pathway	7.51E-01	NaN	2.38E-01	DDIT3,ERN1,ATF4,ATF6,HSPA5	
iNOS Signaling	7.52E-01	NaN	2.05E-01	FOS,IKBKG,LY96,NFKBIA,JUN,CD14,LBP,HMGA1,IRAK1	
HGF Signaling	7.53E-01	0.0	1.81E-01	ETS1,PIK3C2B,HRAS,IL6,FOS,DOCK1,MAP3K12,ITGA3,JUN,RRAS2,MAP2K2,ETS2,PRKCD,SOS1,PRKCE,MAP3K8,PIK3R2,PTGS2,ELK1	
Macropinocytosis Signaling	7.53E-01	1.6666666666666667	1.91E-01	PIK3C2B,SRC,RAB5A,RRAS2,PRKCD,HRAS,CD14,PRKCE,PIK3R2,NGF,PDGFD,RAB34,CSF1R	
Gα12/13 Signaling	7.65E-01	2.23606797749979	1.79E-01	PIK3C2B,SRC,MYL5,HRAS,MYL6B,BTK,CDH2,IKBKG,NFKBIA,RRAS2,CDH12,JUN,CDH5,LPAR1,MAP2K2,VAV3,LPAR5,MAPK7,PIK3R2,ELK1,MYL3	
Death Receptor Signaling	7.69E-01	2.182820625326997	1.85E-01	TNFRSF21,PARP6,PARP10,TNFRSF10B,PARP2,TNFSF10,LMNA,PARP3,DIABLO,IKBKG,NFKBIA,TIPARP,HSPB7,ACTG2,BIRC3,MAP4K4,ACTA1	
VEGF Signaling	7.69E-01	0.5	1.85E-01	SRC,PIK3C2B,HRAS,VEGFC,HIF1A,EIF2S2,SHC1,BCL2L1,RRAS2,MAP2K2,SOS1,VEGFD,PIK3R2,ACTG2,KDR,ACTA1,ACTN1	
G-Protein Coupled Receptor Signaling	7.87E-01	NaN	1.68E-01	FYN,HCAR3,ADRBK1,GNA11,LHCGR,HRAS,RGS12,MPPE1,SHC1,IKBKG,NFKBIA,CAMK2D,GNA15,MAP2K2,PDE3B,SOS1,ATF4,PRKCE,PIK3R2,ADORA1,HCAR2,PTGER4,ADRA1B,ADRB2,PIK3C2B,SRC,APLNR,RGS16,GNAI1,CREB5,S1PR3,RRAS2,ADRA2A,NPR3,LPAR1,RAP1GAP,DUSP1,PDE1B,ADCY1,S1PR1,MAP3K8,PDE8B,ADRA1A	
STAT3 Pathway	7.89E-01	0.5345224838248488	1.92E-01	SOCS3,SRC,TGFBR3,HRAS,IGF2R,NDUFA13,TGFBR2,MYC,MAP3K12,RRAS2,MAP2K2,NTRK3,SOCS2,KDR	
NAD biosynthesis II (from tryptophan)	7.93E-01	NaN	2.67E-01	ABL1,IDO1,QPRT,NMNAT2	
The Visual Cycle	7.93E-01	NaN	2.67E-01	DHRS3,DHRS9,RDH5,RBP5	
Colorectal Cancer Metastasis Signaling	8E-01	0.9733285267845753	1.69E-01	ADRBK1,AXIN1,HRAS,IL6,MMP25,MYC,TGFBR2,JUN,GNG11,RHOB,MAP2K2,RHOD,SOS1,SMO,RHOU,VEGFD,GSK3B,PIK3R2,GNG5,FZD2,WNT5B,PTGER4,RND2,SRC,PIK3C2B,MMP28,GNG2,VEGFC,FZD9,MMP2,GNG10,FOS,BCL2L1,RRAS2,MMP23B,ADCY1,FZD5,PTGS2,MMP9,FZD7	
Cardiac Hypertrophy Signaling	8.03E-01	2.0	1.70E-01	GNA11,MYL5,HRAS,MYL6B,ATF6,IL6,TGFBR2,MTOR,PLCE1,JUN,GNG11,GNA15,RHOB,MAP2K2,RHOD,SOS1,RHOU,GSK3B,PIK3R2,GNG5,MAPKAPK2,MYL3,ADRA1B,ADRB2,RND2,PIK3C2B,GNG2,GNAI1,GNAZ,GNG10,MAP3K12,RRAS2,ADRA2A,ADCY1,MAP2K3,MAP3K8,ELK1,ADRA1A	
Estrogen Receptor Signaling	8.04E-01	NaN	1.80E-01	POLR2I,SRC,TAF6,MED20,MED30,POLR2H,HRAS,TAF10,ERCC2,G6PC3,TAF9B,POLR2G,SHC1,KAT2B,RRAS2,H3F3A/H3F3B,PCK2,MAP2K2,SOS1,MED16,ESR1,MED24,CARM1	
Antigen Presentation Pathway	8.06E-01	NaN	2.16E-01	HLA-G,HLA-DOA,HLA-DRB1,PSMB5,HLA-DRB4,CANX,PSMB6,HLA-F	
2-oxobutanoate Degradation I	8.1E-01	NaN	4.00E-01	MCEE,PCCB	
Eumelanin Biosynthesis	8.1E-01	NaN	4.00E-01	MIF,DDT	
Folate Polyglutamylation	8.1E-01	NaN	4.00E-01	MTHFD1L,SHMT2	
Tetrahydrofolate Salvage from 5,10-methenyltetrahydrofolate	8.1E-01	NaN	4.00E-01	MTHFD1L,MTHFD2	
Actin Cytoskeleton Signaling	8.15E-01	2.334868926348074	1.71E-01	PFN1,FGF2,MYL5,PPP1CB,HRAS,MYL6B,MYLK,MYH11,SLC9A1,SHC1,ITGA3,MAP2K2,FLNA,SOS1,LBP,PIK3R2,ACTG2,ACTN1,MYL3,ACTA1,MATK,MYH1,PIK3C2B,ARHGEF4,PAK4,ARPC5L,CSK,DOCK1,RRAS2,TLN2,WAS,PIP5K1C,VAV3,ARHGEF6,CD14,PDGFD,NCKAP1L	
Angiopoietin Signaling	8.23E-01	0.6324555320336759	1.97E-01	PIK3C2B,PAK4,GRB14,ANGPT1,DOK2,HRAS,IKBKG,TNIP1,NFKBIA,RRAS2,SOS1,PIK3R2,TEK	
JAK/Stat Signaling	8.24E-01	1.0690449676496976	1.94E-01	SOCS3,PIK3C2B,HRAS,IL6,SHC1,BCL2L1,FOS,MTOR,JUN,RRAS2,MAP2K2,SOS1,SOCS2,PIK3R2	
Dopamine Receptor Signaling	8.25E-01	-0.3779644730092272	1.92E-01	PPP1R1B,PPP1R3C,PPP1CB,PPP2R3B,PPP1R14A,PPP1R11,PPP1R14B,PPP2R1A,SMOX,PTPA,COMT,PTS,ADCY1,PCBD1,MAOA	
PI3K Signaling in B Lymphocytes	8.29E-01	-1.091089451179962	1.81E-01	FYN,ATF3,ATF5,ITPR2,ABL1,HRAS,ATF6,BTK,FOS,IKBKG,NFKBIA,CAMK2D,RRAS2,JUN,PLCE1,MAP2K2,VAV3,LYN,ATF4,IRS2,PLEKHA2,PIK3R2,ELK1	
Acetyl-CoA Biosynthesis III (from Citrate)	8.4E-01	NaN	1.00E00	ACLY,	
Asparagine Biosynthesis I	8.4E-01	NaN	1.00E00	ASNS,	
Glutamine Biosynthesis I	8.4E-01	NaN	1.00E00	GLUL,	
Histamine Biosynthesis	8.4E-01	NaN	1.00E00	HDC,	
Lanosterol Biosynthesis	8.4E-01	NaN	1.00E00	LSS,	
Methylglyoxal Degradation VI	8.4E-01	NaN	1.00E00	LDHD,	
Phosphatidylethanolamine Biosynthesis III	8.4E-01	NaN	1.00E00	PTDSS2,	
Sorbitol Degradation I	8.4E-01	NaN	1.00E00	SORD,	
Thio-molybdenum Cofactor Biosynthesis	8.4E-01	NaN	1.00E00	MOCOS,	
UDP-N-acetyl-D-galactosamine Biosynthesis I	8.4E-01	NaN	1.00E00	GALE,	
Fc Epsilon RI Signaling	8.41E-01	1.3416407864998738	1.85E-01	FYN,PIK3C2B,FCER1A,HRAS,INPPL1,PLA2G2A,BTK,PLA2G4A,RRAS2,MAP2K2,PRKCD,VAV3,PLA2G5,SOS1,LYN,FCER1G,MS4A2,PRKCE,MAP2K3,PIK3R2	
fMLP Signaling in Neutrophils	8.41E-01	1.4142135623730951	1.85E-01	FPR3,PIK3C2B,NOX4,ARPC5L,ITPR2,GNG2,GNAI1,HRAS,GNG10,NFKBIA,RRAS2,GNG11,MAP2K2,WAS,PRKCD,NCF2,PRKCE,PIK3R2,GNG5,ELK1	
UVC-Induced MAPK Signaling	8.42E-01	1.0	2.14E-01	FOS,SRC,RRAS2,JUN,MAP2K2,PRKCD,HRAS,PRKCE,SMPD1	
Bupropion Degradation	8.47E-01	NaN	2.40E-01	POR,CYP4B1,CYP4X1,CYP1B1,CYP51A1,CYP2C8	
Chemokine Signaling	8.59E-01	1.0690449676496976	1.97E-01	SRC,CAMK1,CXCR4,CXCL12,GNAI1,PPP1CB,HRAS,FOS,CAMK2D,JUN,CCL13,RRAS2,CCL2,MAP2K2	
CD40 Signaling	8.61E-01	1.1547005383792517	2.00E-01	PIK3C2B,TNFAIP3,FOS,IKBKG,NFKBIA,JUN,MAP2K2,MAP2K3,PIK3R2,PTGS2,MAPKAPK2,MAP2K5,FCER2	
IL-2 Signaling	8.69E-01	1.0	2.08E-01	FOS,PIK3C2B,SHC1,RRAS2,JUN,MAP2K2,SOS1,HRAS,PIK3R2,CSNK2B,ELK1	
Androgen Biosynthesis	8.78E-01	NaN	2.86E-01	AKR1C3,SRD5A1,AKR1C4,HSD17B14	
Isoleucine Degradation I	8.78E-01	NaN	2.86E-01	ACAT2,BCAT2,ACAT1,HADHA	
Ubiquinol-10 Biosynthesis (Eukaryotic)	8.78E-01	NaN	2.86E-01	CYP11A1,COQ2,CYP4F11,ECHDC1	
Folate Transformations I	8.88E-01	NaN	3.33E-01	MTHFD1L,MTHFD2,SHMT2	
Ketolysis	8.88E-01	NaN	3.33E-01	ACAT2,ACAT1,HADHA	
Sucrose Degradation V (Mammalian)	8.88E-01	NaN	3.33E-01	ALDOA,GALM,ALDOC	
UDP-N-acetyl-D-galactosamine Biosynthesis II	8.88E-01	NaN	3.33E-01	HK1,GNPDA1,GALE	
GADD45 Signaling	8.91E-01	NaN	2.63E-01	GADD45B,CCND2,CCND3,GADD45A,CDK4	
Glutathione Redox Reactions I	8.91E-01	NaN	2.63E-01	GSR,GPX3,GPX8,GPX7,GSTT1	
UVA-Induced MAPK Signaling	8.94E-01	1.386750490563073	1.93E-01	PARP6,PIK3C2B,PARP10,PARP2,HRAS,SMPD1,PARP3,FOS,BCL2L1,MTOR,JUN,PLCE1,RRAS2,TIPARP,RPS6KB2,RPS6KA4,PIK3R2	
Pyridoxal 5'-phosphate Salvage Pathway	9E-01	NaN	2.03E-01	FAM20B,PNPO,MAP2K2,SGK1,PRKCD,CDK4,PRKCE,MAP2K3,MAP3K8,GRK5,MAPK7,PKN1,IRAK1	
Pancreatic Adenocarcinoma Signaling	9E-01	0.5	1.89E-01	PIK3C2B,RALA,PLD3,PA2G4,ABL1,CDK4,VEGFC,HBEGF,CDKN2B,TGFBR2,HMOX1,BCL2L1,MAP2K2,VEGFD,ERBB2,PIK3R2,PTGS2,ELK1,NOTCH1,MMP9	
Endometrial Cancer Signaling	9.13E-01	NaN	2.12E-01	MYC,PIK3C2B,RRAS2,MAP2K2,AXIN1,SOS1,HRAS,GSK3B,ERBB2,PIK3R2,ELK1	
α-Adrenergic Signaling	9.28E-01	0.5773502691896258	1.95E-01	ITPR2,GNG2,GNAI1,HRAS,PYGB,GNG10,GNG11,GYS1,RRAS2,ADRA2A,MAP2K2,PRKCD,ADCY1,PRKCE,GNG5,ADRA1A,PHKG1	
Fcγ Receptor-mediated Phagocytosis in Macrophages and Monocytes	9.28E-01	0.9428090415820635	1.94E-01	SRC,FYN,PLD3,ARPC5L,MYO5A,DOCK1,HMOX1,TLN2,WAS,VAV3,PRKCD,LYN,RPS6KB2,PRKCE,ACTG2,PIK3R2,ACTA1,FCGR3A/FCGR3B	
CDK5 Signaling	9.29E-01	0.9428090415820635	1.92E-01	PPP1R1B,PPP1R3C,EGR1,ABL1,PPP1CB,PPP2R3B,HRAS,PPP1R14A,PPP1R11,NGF,PPP1R14B,FOSB,ITGA3,PPP2R1A,RRAS2,MAP2K2,PTPA,ADCY1,MAPK7	
Nicotine Degradation II	9.4E-01	NaN	2.06E-01	FMO3,FMO2,CYP1B1,POR,LARGE1,CYP4B1,CYP4X1,FMO1,B3GAT3,AOX1,FMO4,CYP51A1,CYP2C8	
ErbB2-ErbB3 Signaling	9.48E-01	NaN	2.11E-01	MYC,PIK3C2B,SHC1,RRAS2,JUN,MAP2K2,SOS1,HRAS,GSK3B,ERBB2,PIK3R2,ELK1	
Regulation of Cellular Mechanics by Calpain Protease	9.48E-01	3.0	2.11E-01	CAPN5,SRC,ITGA3,CAPN6,CAPNS1,RRAS2,TLN2,CDK4,HRAS,CAPN2,CAST,ACTN1	
Endothelin-1 Signaling	9.49E-01	-0.18569533817705186	1.80E-01	GNA11,HRAS,CASP4,MYC,HMOX1,SHC1,PLCE1,JUN,GNA15,EDN1,PLA2G5,SOS1,PRKCE,PIK3R2,SRC,PIK3C2B,PLD3,GUCY1A3,ITPR2,GNAI1,GNAZ,PLA2G2A,PLA2G4A,FOS,RRAS2,PRKCD,ADCY1,EDNRA,RARRES3,PTGS2,MAPK7	
AMPK Signaling	9.55E-01	-1.5689290811054724	1.80E-01	LEP,PFKFB1,ADIPOQ,PPP2R3B,LIPE,PFKL,EIF4EBP1,MTOR,AK1,GYS1,KAT2B,PCK2,TSC2,SMARCB1,ATF4,IRS2,PIK3R2,ADRA1B,ADRB2,PFKFB3,SRC,PIK3C2B,CREB5,MLST8,PPP2R1A,ADRA2A,PTPA,AK4,MAP2K3,ACACA,AK2,ADRA1A	
Regulation of the Epithelial-Mesenchymal Transition Pathway	9.6E-01	NaN	1.79E-01	LOX,ADAM17,AXIN1,FGF2,HRAS,NCSTN,HIF1A,TGFBR2,MAP2K2,SOS1,SMO,GSK3B,PIK3R2,FZD2,WNT5B,ETS1,PIK3C2B,EGR1,FZD9,MMP2,PYGO2,DVL2,CDH2,CDH12,RRAS2,DVL3,MAP2K3,FZD5,PDGFD,NOTCH1,MMP9,MAP2K5,FZD7	
Role of Tissue Factor in Cancer	9.64E-01	NaN	1.91E-01	PIK3C2B,CXCL8,FYN,SRC,CTGF,EGR1,GNA11,HRAS,PLAUR,VEGFC,HBEGF,BCL2L1,ITGA3,MTOR,RRAS2,GNA15,PDXP,LYN,RPS6KA4,PIK3R2,CYR61	
Ceramide Signaling	9.65E-01	1.0690449676496976	2.00E-01	PIK3C2B,SPHK2,PPP2R3B,HRAS,SMPD1,DIABLO,S1PR3,CTSD,FOS,PPP2R1A,JUN,RRAS2,PTPA,S1PR1,PIK3R2,NSMAF	
Inhibition of Angiogenesis by TSP1	9.67E-01	-1.6329931618554523	2.35E-01	TGFBR2,FYN,JUN,GUCY1A3,THBS1,CD36,KDR,MMP9	
Oncostatin M Signaling	9.67E-01	1.1338934190276817	2.35E-01	MT2A,SHC1,RRAS2,EPAS1,MAP2K2,SOS1,HRAS,ELK1	
Glycogen Degradation III	9.74E-01	NaN	3.08E-01	GAA,TYMP,PYGB,AGL	
NAD Phosphorylation and Dephosphorylation	9.74E-01	NaN	3.08E-01	ACP2,NADK2,ACP6,ACP5	
Role of IL-17A in Psoriasis	9.74E-01	NaN	3.08E-01	CXCL8,S100A9,IL17RC,S100A8	
Epithelial Adherens Junction Signaling	9.82E-01	NaN	1.85E-01	TGFBR3,MYL5,HRAS,MYL6B,MYH11,TUBB,CLIP1,TUBB2B,TGFBR2,SORBS1,KEAP1,TUBA1C,ACTG2,ACVR1C,MYL3,ACTA1,ACTN1,MYH1,SRC,EPN1,ARPC5L,TUBG1,TUBB2A,CDH2,RRAS2,WAS,NOTCH1	
Arginine Degradation I (Arginase Pathway)	9.89E-01	NaN	5.00E-01	ALDH4A1,ARG2	
Arsenate Detoxification I (Glutaredoxin)	9.89E-01	NaN	5.00E-01	GLRX2,AS3MT	
Ascorbate Recycling (Cytosolic)	9.89E-01	NaN	5.00E-01	GSTO2,GLRX	
Heme Biosynthesis from Uroporphyrinogen-III I	9.89E-01	NaN	5.00E-01	PPOX,FECH	
Melatonin Degradation II	9.89E-01	NaN	5.00E-01	SMOX,MAOA	
Methylmalonyl Pathway	9.89E-01	NaN	5.00E-01	MCEE,PCCB	
Proline Biosynthesis I	9.89E-01	NaN	5.00E-01	PYCR2,PYCR1	
EGF Signaling	9.93E-01	0.5773502691896258	2.14E-01	FOS,PIK3C2B,SRC,SHC1,MTOR,JUN,ITPR2,SOS1,HRAS,PIK3R2,CSNK2B,ELK1	
Inhibition of Matrix Metalloproteases	9.97E-01	NaN	2.31E-01	TIMP4,ADAM17,MMP23B,MMP28,TIMP1,MMP2,MMP25,TFPI2,MMP9	
LPS-stimulated MAPK Signaling	1.01E00	1.0690449676496976	2.05E-01	PIK3C2B,HRAS,FOS,IKBKG,NFKBIA,JUN,RRAS2,MAP2K2,PRKCD,PRKCE,CD14,MAP2K3,LBP,PIK3R2,ELK1	
Prolactin Signaling	1.01E00	0.7745966692414834	2.05E-01	FYN,SOCS3,PIK3C2B,HRAS,MYC,SHC1,FOS,JUN,RRAS2,MAP2K2,PRKCD,SOS1,SOCS2,PRKCE,PIK3R2	
Airway Pathology in Chronic Obstructive Pulmonary Disease	1.02E00	NaN	3.75E-01	CXCL8,MMP2,MMP9	
MIF-mediated Glucocorticoid Regulation	1.03E00	1.1338934190276817	2.42E-01	PLA2G4A,MIF,LY96,NFKBIA,PLA2G5,CD14,PTGS2,PLA2G2A	
Gαi Signaling	1.03E00	-1.7056057308448833	1.92E-01	SRC,RALA,APLNR,GNG2,GNAI1,HRAS,RGS12,GNG10,S1PR3,SHC1,RRAS2,GNG11,ADRA2A,NPR3,LPAR1,RAP1GAP,ADCY1,SOS1,S1PR1,CAV1,GNG5,ADORA1,HCAR2	
HMGB1 Signaling	1.03E00	0.6255432421712244	1.92E-01	RND2,CXCL8,PIK3C2B,VCAM1,SELE,HRAS,IL6,FOS,JUN,RRAS2,KAT2B,RHOB,CCL2,MAP2K2,RHOD,IL17D,RHOU,MAP2K3,PIK3R2,ELK1,KAT2A,MAP2K5,PLAT	
Glucocorticoid Receptor Signaling	1.03E00	NaN	1.75E-01	SGK1,HSPA1A/HSPA1B,HRAS,POMC,IL6,TAF10,HSPA5,CCL3,CD163,TGFBR2,SHC1,HSPA4,IKBKG,NFKBIA,KAT2B,JUN,CCL13,CCL2,PCK2,MAP2K2,SMARCB1,SOS1,PIK3R2,ADRB2,AGT,POLR2I,PIK3C2B,CXCL8,VCAM1,SELE,CDKN1C,TAF6,HSPA9,POLR2H,ERCC2,HSPA2,TAF9B,HSPA8,POLR2G,FOS,BCL2L1,RRAS2,DUSP1,FKBP4,PTGS2,ELK1,ESR1,UBE2I	
mTOR Signaling	1.04E00	2.2	1.82E-01	EIF3C,PPP2R3B,HRAS,FKBP1A,HIF1A,EIF4EBP1,HMOX1,MTOR,RHOB,EIF3B,RHOD,TSC2,RHOU,RPS6KB2,VEGFD,PRKCE,RPS2,PIK3R2,RPS24,RND2,PIK3C2B,MAPKAP1,PLD3,DDIT4,VEGFC,RPS21,MLST8,PPP2R1A,RRAS2,PTPA,PRKCD,RPS27L,RPS6KA4,EIF3K	
Basal Cell Carcinoma Signaling	1.05E00	1.2909944487358056	2.08E-01	DVL2,BMP4,STK36,KIF7,AXIN1,BMP2,SMO,DVL3,FZD5,FZD9,GSK3B,BMP6,FZD2,WNT5B,FZD7	
Methionine Degradation I (to Homocysteine)	1.06E00	NaN	2.94E-01	AHCYL1,MGMT,AHCY,PRMT1,NSUN4	
Superpathway of Geranylgeranyldiphosphate Biosynthesis I (via Mevalonate)	1.06E00	NaN	2.94E-01	MVD,ACAT2,ACAT1,HMGCS1,HADHA	
Polyamine Regulation in Colon Cancer	1.06E00	NaN	2.73E-01	MYC,AZIN1,PSME2,PSME4,PSME3,ODC1	
Cholecystokinin/Gastrin-mediated Signaling	1.06E00	1.3416407864998738	1.98E-01	RND2,SRC,ITPR2,HRAS,FOS,SHC1,RRAS2,JUN,RHOB,MAP2K2,RHOD,PRKCD,SOS1,RHOU,PRKCE,MAP2K3,MAPK7,PTGS2,ELK1,MAP2K5	
Leukocyte Extravasation Signaling	1.07E00	1.3719886811400706	1.82E-01	ABL1,CXCL12,MMP25,ITGA3,MAP2K2,TIMP1,CYBA,PRKCE,RASSF5,PIK3R2,ACTG2,ACTN1,ACTA1,PIK3C2B,SRC,VCAM1,MMP28,CXCR4,ARHGAP4,GNAI1,THY1,MMP2,BTK,F11R,TIMP4,MMP23B,ITGAM,CLDN5,CDH5,WAS,RAP1GAP,PRKCD,VAV3,NCF2,ITGA1,MMP9	
Tight Junction Signaling	1.08E00	NaN	1.86E-01	CPSF2,VAPA,MYL5,CPSF1,CDK4,PPP2R3B,MYL6B,MYLK,MYH11,VTI1B,TGFBR2,NSF,JUN,LLGL1,CSTF2,ARHGEF2,ACTG2,MYL3,ACTA1,NAPB,MYH1,TJP2,TJP1,GPAA1,FOS,F11R,PPP2R1A,CLDN5,PTPA,CPSF3,CSTF3	
Fatty Acid β-oxidation I	1.09E00	NaN	2.50E-01	ACSL3,ACSL4,SLC27A1,IVD,ACADM,HADHA,ECI1,HSD17B8	
Hypoxia Signaling in the Cardiovascular System	1.1E00	-0.7071067811865475	2.15E-01	UBE2Q1,UBE2M,NQO1,HIF1A,CREB5,NFKBIA,JUN,EDN1,HIF1AN,UBE2E2,ATF4,CDC34,VHL,UBE2I	
Sertoli Cell-Sertoli Cell Junction Signaling	1.11E00	NaN	1.85E-01	SPTBN1,AXIN1,TGFBR3,HRAS,TUBB,TUBB2B,ITGA3,JUN,MAP2K2,SORBS1,KEAP1,MTMR2,TUBA1C,GSK3B,ACTG2,ACTA1,ACTN1,SRC,EPN1,TJP2,GUCY1A3,TJP1,TUBG1,TUBB2A,F11R,MAP3K12,CLDN5,RRAS2,WAS,MAP3K20,MAP3K8,MAP2K3,ELK1	
RAR Activation	1.12E00	NaN	1.84E-01	AKR1C3,BMP2,ADH1C,TNIP1,KAT2B,ALDH1A1,JUN,ALDH1A3,RARA,SMARCB1,PRKCE,NR2F6,CSNK2B,PIK3R2,MAPKAPK2,SRC,DHRS3,CSK,SMAD6,SMAD7,ERCC2,CRABP1,PRMT1,FOS,DHRS9,DUSP1,PRKCD,ADCY1,ALDH1A2,IGFBP3,RDH5,CRABP2,RBP5,CARM1,RBP4	
GNRH Signaling	1.12E00	1.4	1.94E-01	GNA11,HRAS,JUN,CAMK2D,GNA15,MAP2K2,SOS1,ATF4,PRKCE,SRC,PAK4,ITPR2,EGR1,GNAI1,CREB5,MAP3K12,FOS,RRAS2,PRKCD,ADCY1,MAP3K8,MAP2K3,MAPK7,DNM1L,ELK1	
Tryptophan Degradation III (Eukaryotic)	1.15E00	NaN	2.86E-01	ACAT2,ACAT1,IDO1,GCDH,HADHA,HSD17B8	
Bladder Cancer Signaling	1.15E00	NaN	2.07E-01	CXCL8,PA2G4,MMP28,FGF2,ABL1,CDK4,HRAS,VEGFC,MMP2,MMP25,MYC,MMP23B,RRAS2,MAP2K2,THBS1,VEGFD,ERBB2,MMP9	
Lipid Antigen Presentation by CD1	1.15E00	NaN	2.69E-01	AP2M1,FCER1G,CANX,AP1B1,CD1C,AP2A2,AP2S1	
Adipogenesis pathway	1.16E00	NaN	1.94E-01	BMP4,LEP,PLIN1,DDIT3,FGF2,BMP2,SIN3B,CEBPD,PPIP5K1,HIF1A,EGR2,LPIN1,KAT2B,HDAC11,SMO,CLOCK,FZD2,KAT2A,ATG7,FZD9,ERCC2,BSCL2,EBF1,FZD5,SOX9,FZD7	
Glioblastoma Multiforme Signaling	1.16E00	0.7844645405527362	1.92E-01	AXIN1,CDK4,HRAS,MYC,SHC1,MTOR,PLCE1,RHOB,MAP2K2,RHOD,TSC2,SOS1,SMO,RHOU,PIK3R2,GSK3B,FZD2,WNT5B,RND2,SRC,PIK3C2B,ITPR2,FZD9,RRAS2,PRKCD,FZD5,PDGFD,FZD7	
Methylglyoxal Degradation III	1.16E00	NaN	3.12E-01	AKR1C3,FAM213B,AKR1B15,AKR1B1,AKR1B10	
Glioma Signaling	1.17E00	1.8073922282301278	2.04E-01	PIK3C2B,CAMK1,PA2G4,ABL1,CDK4,HRAS,CDKN2C,IGF2R,CDKN2B,IDH1,SHC1,MTOR,CAMK2D,RRAS2,MAP2K2,PRKCD,SOS1,PRKCE,PIK3R2,PDGFD	
Inositol Pyrophosphates Biosynthesis	1.17E00	NaN	4.29E-01	IP6K3,PPIP5K1,IP6K1	
NAD Biosynthesis from 2-amino-3-carboxymuconate Semialdehyde	1.17E00	NaN	4.29E-01	ABL1,QPRT,NMNAT2	
Stearate Biosynthesis I (Animals)	1.18E00	NaN	2.50E-01	ACSL3,DHCR24,FAM213B,ACSL4,SLC27A1,AKR1B15,ACOT4,ACOT7,ELOVL6	
ErbB Signaling	1.19E00	NaN	2.09E-01	PIK3C2B,PAK4,HRAS,HBEGF,FOS,SHC1,MTOR,JUN,RRAS2,MAP2K2,PRKCD,SOS1,PRKCE,MAP2K3,GSK3B,ERBB2,PIK3R2,ELK1	
ERK5 Signaling	1.2E00	1.0690449676496976	2.22E-01	SRC,SGK1,HRAS,NGF,CREB5,MYC,FOS,RRAS2,RPS6KB2,ATF4,RPS6KA4,MAP3K8,MAPK7,MAP2K5	
MIF Regulation of Innate Immunity	1.2E00	0.0	2.44E-01	FOS,PLA2G4A,MIF,LY96,NFKBIA,JUN,PLA2G5,CD14,PTGS2,PLA2G2A	
Mechanisms of Viral Exit from Host Cells	1.2E00	NaN	2.44E-01	SH3GL1,VPS25,VPS28,PRKCD,PRKCE,SH3GLB1,SH3GLB2,ACTG2,VPS4A,ACTA1	
IGF-1 Signaling	1.21E00	1.6035674514745464	2.06E-01	IGFBP6,PIK3C2B,SOCS3,IGFBP4,CTGF,HRAS,FOS,SHC1,RRAS2,JUN,MAP2K2,SOS1,IGFBP3,RPS6KB2,SOCS2,IRS2,CSNK2B,PIK3R2,CYR61,ELK1	
Regulation of Actin-based Motility by Rho	1.22E00	2.9824045403173027	2.09E-01	RND2,PAK4,PFN1,ARPC5L,MYL5,PPP1CB,MYL6B,MYLK,ITGA3,RHOB,WAS,RHOD,PIP5K1C,RHOU,ARHGDIA,ACTG2,PI4KA,MYL3,ACTA1	
Glioma Invasiveness Signaling	1.22E00	1.386750490563073	2.28E-01	RND2,PIK3C2B,TIMP4,RRAS2,RHOB,TIMP1,RHOD,RHOU,HRAS,PLAUR,MMP2,PIK3R2,MMP9	
B Cell Receptor Signaling	1.22E00	1.414213562373095	1.90E-01	ABL1,HRAS,INPPL1,SHC1,MTOR,IKBKG,NFKBIA,CAMK2D,JUN,MAP2K2,SOS1,RPS6KB2,ATF4,GSK3B,PIK3R2,RASSF5,ETS1,PIK3C2B,APBB1IP,CSK,EGR1,CREB5,BTK,BCL2L1,MAP3K12,EBF1,RRAS2,PAG1,VAV3,LYN,MAP2K3,MAP3K8,ELK1	
Gluconeogenesis I	1.23E00	NaN	2.80E-01	ENO1,GAPDH,ALDOA,FBP1,ME2,ME1,ALDOC	
Glycolysis I	1.23E00	NaN	2.80E-01	ENO1,PKM,GAPDH,ALDOA,FBP1,PFKL,ALDOC	
HIF1α Signaling	1.24E00	NaN	2.06E-01	SLC2A5,PIK3C2B,MMP28,HRAS,VEGFC,MMP2,HIF1A,TCEB2,MMP25,NAA10,SLC2A3,P4HTM,RRAS2,MMP23B,JUN,EDN1,VEGFD,MAPK7,PIK3R2,VHL,MMP9	
1,25-dihydroxyvitamin D3 Biosynthesis	1.25E00	NaN	6.67E-01	POR,CYP2R1	
Aspartate Biosynthesis	1.25E00	NaN	6.67E-01	GOT1,GOT2	
Biotin-carboxyl Carrier Protein Assembly	1.25E00	NaN	6.67E-01	HLCS,ACACA	
D-glucuronate Degradation I	1.25E00	NaN	6.67E-01	DCXR,CRYL1	
Diphthamide Biosynthesis	1.25E00	NaN	6.67E-01	DPH5,DPH6	
Glutamate Degradation II	1.25E00	NaN	6.67E-01	GOT1,GOT2	
Glutathione Biosynthesis	1.25E00	NaN	6.67E-01	GCLM,GSS	
N-acetylglucosamine Degradation I	1.25E00	NaN	6.67E-01	GNPDA1,AMDHD2	
NADH Repair	1.25E00	NaN	6.67E-01	NAXE,GAPDH	
Thyroid Hormone Biosynthesis	1.25E00	NaN	6.67E-01	CTSD,TPO	
GM-CSF Signaling	1.25E00	1.9414506867883021	2.26E-01	RUNX1,ETS1,PIK3C2B,HRAS,SHC1,BCL2L1,CAMK2D,RRAS2,MAP2K2,CSF2RA,SOS1,LYN,PIK3R2,ELK1	
Role of Macrophages, Fibroblasts and Endothelial Cells in Rheumatoid Arthritis	1.25E00	NaN	1.79E-01	SOCS3,AXIN1,CXCL12,IL17RC,HRAS,IL6,CEBPG,MYC,IKBKG,CAMK2D,PLCE1,MAP2K2,ATF4,VEGFD,LTBR,GSK3B,FZD2,WNT5B,SFRP4,CXCL8,PIK3C2B,SELE,MIF,VEGFC,FZD9,CREB5,PRKCD,FZD5,MAP2K3,SFRP1,PDGFD,SFRP2,FRZB,FGF2,CEBPD,IRAK1,NFKBIA,JUN,CCL2,DKK3,SMO,PRKCE,PIK3R2,MAPKAPK2,FCGR3A/FCGR3B,SRC,VCAM1,C5AR1,DAAM1,IL18RAP,FOS,RRAS2,FZD7	
Breast Cancer Regulation by Stathmin1	1.26E00	NaN	1.88E-01	CAMK1,PPP1R3C,PPP1CB,PPP2R3B,HRAS,TUBB,PPP1R14B,TUBB2B,SHC1,CAMK2D,GNG11,MAP2K2,SOS1,PRKCE,ARHGEF2,TUBA1C,PIK3R2,GNG5,PIK3C2B,ARHGEF4,ITPR2,TUBG1,TUBB2A,GNG2,GNAI1,PPP1R14A,PPP1R11,GNG10,ARHGEF5,PPP2R1A,RRAS2,PTPA,ARHGEF16,PRKCD,ADCY1,ARHGEF6	
Erythropoietin Signaling	1.28E00	NaN	2.24E-01	SOCS3,SRC,PIK3C2B,HRAS,SHC1,FOS,NFKBIA,JUN,RRAS2,MAP2K2,PRKCD,SOS1,PRKCE,PIK3R2,ELK1	
Paxillin Signaling	1.28E00	0.0	2.08E-01	PIK3C2B,SRC,PAK4,PARVA,CSK,HRAS,ITGA10,DOCK1,ITGA3,RRAS2,TLN2,ITGAM,ITGA11,SOS1,ARHGEF6,ITGA1,PIK3R2,ACTG2,ITGA7,ACTN1,ACTA1	
IL-17 Signaling	1.3E00	NaN	2.22E-01	CXCL8,PIK3C2B,HRAS,IL17RC,IL6,JUN,RRAS2,CCL2,MAP2K2,TIMP1,MAP2K3,GSK3B,PIK3R2,PTGS2,ELK1,MAPKAPK2	
Role of NFAT in Regulation of the Immune Response	1.31E00	1.0	1.93E-01	FYN,HLA-DOA,CD4,GNA11,FCER1A,HRAS,IKBKG,HLA-DRB1,NFKBIA,JUN,GNG11,GNA15,MAP2K2,SOS1,GSK3B,PIK3R2,GNG5,FCGR3A/FCGR3B,PIK3C2B,ITPR2,GNG2,GNAI1,GNAZ,GNG10,BTK,RCAN1,FOS,RRAS2,LYN,FCER1G,MS4A2,CD86,RCAN2	
Granulocyte Adhesion and Diapedesis	1.31E00	NaN	1.92E-01	FPR3,CXCL12,SDC4,MMP25,CCL3,CCL4L1/CCL4L2,ITGA3,CCL13,CCL3L1,CCL8,CCL2,CCL3L3,CXCL14,CSF3R,CXCL8,VCAM1,SELE,C5AR1,MMP28,CXCR4,GNAI1,THY1,MMP2,GLG1,IL18RAP,CXCL16,ITGAM,MMP23B,CLDN5,CDH5,ITGA1,CCL18,CXCL2,MMP9	
Intrinsic Prothrombin Activation Pathway	1.31E00	1.889822365046136	2.76E-01	COL1A2,COL1A1,COL5A3,F8,F13A1,COL18A1,THBD,COL3A1	
Gαq Signaling	1.31E00	2.5018511664883785	1.97E-01	ADRBK1,GNA11,HMOX1,IKBKG,NFKBIA,GNG11,GYS1,GNA15,RHOB,MAP2K2,RHOD,RHOU,PRKCE,PIK3R2,GSK3B,GNG5,ADRA1B,RND2,PIK3C2B,PLD3,ITPR2,CSK,GNG2,RGS16,GNG10,BTK,PRKCD,ELK1,ADRA1A	
Retinol Biosynthesis	1.32E00	NaN	2.65E-01	CEL,AADAC,DHRS3,CES1,DHRS9,LIPE,LIPG,CES2,RBP5	
Thrombopoietin Signaling	1.33E00	-0.2773500981126146	2.36E-01	MYC,FOS,PIK3C2B,SHC1,RRAS2,JUN,MAP2K2,PRKCD,SOS1,HRAS,PRKCE,IRS2,PIK3R2	
PI3K/AKT Signaling	1.33E00	-0.2182178902359924	2.03E-01	GDF15,HRAS,PPP2R3B,INPPL1,EIF4EBP1,SHC1,MTOR,IKBKG,ITGA3,NFKBIA,GYS1,MAP2K2,TSC2,SOS1,RPS6KB2,PIK3R2,GSK3B,MCL1,BCL2L1,PPP2R1A,RRAS2,LIMS1,PTPA,MAP3K8,PTGS2	
SAPK/JNK Signaling	1.33E00	1.4142135623730951	2.13E-01	PIK3C2B,GNG2,MAPK8IP2,HRAS,MAPK8IP3,HNRNPK,SHC1,MAP3K12,RRAS2,GNG11,JUN,GADD45A,DUSP10,MAP3K20,SOS1,FCER1G,PIK3R2,GNG5,ELK1,MAP4K4	
Cysteine Biosynthesis III (mammalia)	1.34E00	NaN	3.16E-01	AHCYL1,CBS/CBSL,MGMT,AHCY,PRMT1,NSUN4	
Protein Ubiquitination Pathway	1.34E00	NaN	1.84E-01	CDC20,PSMD7,PSMB10,USP5,DNAJB4,HSPA1A/HSPA1B,DNAJC15,DNAJB2,TCEB2,HSPA5,USP39,UCHL1,HSPA4,STUB1,DNAJC4,USP47,HSPE1,PSMA3,PSMD14,NEDD4L,BIRC3,AMFR,PSMB5,UBE2M,UBE2Q1,MED20,USP36,HSPA9,PSME2,DNAJC1,THOP1,PSMB6,HSPA2,HSPA8,PSMB7,PSMB2,DNAJB11,PSMA4,BAP1,HSPA13,UBE2E2,HSPB7,DNAJB6,UBA1,CDC34,VHL,UBE2I	
Neuregulin Signaling	1.35E00	1.697749375254331	2.16E-01	SRC,ADAM17,HRAS,HBEGF,MYC,SHC1,ITGA3,MTOR,RRAS2,MAP2K2,PRKCD,SOS1,RPS6KB2,PRKCE,DLG4,ERBB2,PIK3R2,ELK1,MATK	
Calcium Transport I	1.35E00	NaN	4.00E-01	ATP2B1,ATP2C1,ANXA5,ATP2A2	
Dolichyl-diphosphooligosaccharide Biosynthesis	1.35E00	NaN	4.00E-01	ALG3,DPM2,DPAGT1,ALG8	
Arginine Degradation VI (Arginase 2 Pathway)	1.37E00	NaN	5.00E-01	ARG2,PYCR2,PYCR1	
Glycogen Biosynthesis II (from UDP-D-Glucose)	1.37E00	NaN	5.00E-01	GYS1,GBE1,GYG2	
Proline Biosynthesis II (from Arginine)	1.37E00	NaN	5.00E-01	PADI4,PYCR2,PYCR1	
Selenocysteine Biosynthesis II (Archaea and Eukaryotes)	1.37E00	NaN	5.00E-01	SEPHS2,SARS,SARS2	
Thioredoxin Pathway	1.37E00	NaN	5.00E-01	TXN,TXNRD2,TXNRD1	
UDP-N-acetyl-D-glucosamine Biosynthesis II	1.37E00	NaN	5.00E-01	FMO3,GFPT1,GFPT2	
Zymosterol Biosynthesis	1.37E00	NaN	5.00E-01	MSMO1,TM7SF2,CYP51A1	
Superpathway of Inositol Phosphate Compounds	1.37E00	NaN	1.92E-01	SOCS3,PTPN23,PPP1R1A,PPFIBP2,PPIP5K1,NT5C,NUDT14,INPPL1,ACP5,STYXL1,NUDT2,PPP4C,PPP1R14B,PTPRF,CA3,IP6K3,PLCE1,DUSP10,IP6K1,MTMR2,PIK3R2,ALPL,PI4KA,PI4KB,PIK3C2B,PPP1R1B,PPP1R14A,PAWR,FIG4,DUSP14,ITPK1,PIP5K1C,PPP1R16B,PTPA,PDXP,DUSP1,CILP	
Molecular Mechanisms of Cancer	1.38E00	NaN	1.78E-01	BMP4,AXIN1,NCSTN,CDKN2C,HRAS,MYC,TGFBR2,ITGA3,CAMK2D,GNA15,RHOB,MAP2K2,CCND3,GSK3B,HIPK2,FZD2,BIRC3,WNT5B,RND2,PIK3C2B,ARHGEF4,STK36,FZD9,GNAZ,BCL2L1,CCND2,ARHGEF16,PRKCD,ARHGEF6,FZD5,MAP2K3,NOTCH1,FYN,RALA,PA2G4,BMP2,GNA11,CDK4,ABL1,HIF1A,CDKN2B,DIABLO,SHC1,NFKBIA,JUN,RHOD,SOS1,SMO,RHOU,PRKCE,ARHGEF2,PIK3R2,CHEK2,SRC,PAK4,SMAD6,SMAD7,GNAI1,ARHGEF5,FOS,RRAS2,ADCY1,ELK1,BMP6,FZD7	
VEGF Family Ligand-Receptor Interactions	1.38E00	0.0	2.24E-01	PIK3C2B,HRAS,VEGFC,PLA2G2A,FOS,SHC1,PLA2G4A,RRAS2,MAP2K2,PRKCD,PLA2G5,SOS1,VEGFD,PRKCE,PIK3R2,KDR,NRP1	
D-myo-inositol-5-phosphate Metabolism	1.38E00	NaN	2.00E-01	SOCS3,PTPN23,PPP1R1A,PPFIBP2,PPIP5K1,NT5C,NUDT14,ACP5,STYXL1,NUDT2,PPP4C,PPP1R14B,PTPRF,CA3,PLCE1,DUSP10,MTMR2,ALPL,PPP1R1B,PPP1R14A,FIG4,PAWR,DUSP14,ITPK1,PPP1R16B,PTPA,PDXP,DUSP1,CILP	
Ovarian Cancer Signaling	1.46E00	NaN	2.06E-01	PA2G4,AXIN1,LHCGR,CDK4,ABL1,HRAS,MTOR,MAP2K2,EDN1,SMO,RPS6KB2,VEGFD,PIK3R2,GSK3B,FZD2,WNT5B,SRC,PIK3C2B,VEGFC,MMP2,FZD9,RRAS2,EDNRA,FZD5,PTGS2,MMP9,FZD7	
Germ Cell-Sertoli Cell Junction Signaling	1.47E00	NaN	2.00E-01	AXIN1,HRAS,TUBB,TUBB2B,TGFBR2,ITGA3,RHOB,MAP2K2,SORBS1,RHOD,KEAP1,RHOU,MTMR2,TUBA1C,ACTG2,PIK3R2,ACTA1,ACTN1,RND2,SRC,PIK3C2B,EPN1,PAK4,TJP1,TUBG1,TUBB2A,LAMC3,MAP3K12,CDH2,RRAS2,MAP3K8,MAP2K3	
TR/RXR Activation	1.48E00	NaN	2.24E-01	PIK3C2B,UCP2,GPS2,AKR1C3,THRA,ME1,HIF1A,THRSP,KLF9,ENO1,HP,MTOR,LDLR,COL6A3,PDE3B,SLC16A2,ACACA,PIK3R2,RCAN2	
Acetone Degradation I (to Methylglyoxal)	1.49E00	NaN	2.96E-01	POR,FAM213B,CYP4B1,CYP4X1,AKR1B15,CYP1B1,CYP51A1,CYP2C8	
Estrogen-Dependent Breast Cancer Signaling	1.49E00	NaN	2.38E-01	SRC,PIK3C2B,HRAS,CREB5,HSD17B8,FOS,JUN,RRAS2,ATF4,AKR1B15,PIK3R2,ELK1,AKR1C4,ESR1,HSD17B14	
PCP pathway	1.49E00	1.6035674514745464	2.38E-01	RSPO3,DVL2,PFN1,JUN,DAAM1,SMO,CTHRC1,DVL3,FZD5,FZD9,SDC4,JUNB,FZD2,WNT5B,FZD7	
Reelin Signaling in Neurons	1.51E00	NaN	2.28E-01	FYN,SRC,APOE,PIK3C2B,ARHGEF4,MAPK8IP2,MAPK8IP3,RELN,ARHGEF5,ITGA3,ARHGEF16,ARHGEF6,LYN,ARHGEF2,LRP8,ITGA1,GSK3B,PIK3R2	
GDNF Family Ligand-Receptor Interactions	1.51E00	NaN	2.35E-01	DOK5,PIK3C2B,DOK2,ITPR2,HRAS,GFRA2,FOS,SHC1,RRAS2,PDLIM7,JUN,MAP2K2,SOS1,IRS2,PIK3R2,RET	
IL-10 Signaling	1.51E00	NaN	2.35E-01	CCR1,SOCS3,ARG2,IL6,IL18RAP,FOS,HMOX1,IKBKG,NFKBIA,JUN,IL10RA,CD14,MAP2K3,LBP,ELK1,MAP4K4	
Leucine Degradation I	1.52E00	NaN	4.44E-01	BCAT2,IVD,HMGCL,ACADM	
Prostanoid Biosynthesis	1.52E00	NaN	4.44E-01	PTGIS,PTGES2,PTGDS,PTGS2	
Mevalonate Pathway I	1.53E00	NaN	3.85E-01	MVD,ACAT2,ACAT1,HMGCS1,HADHA	
Mouse Embryonic Stem Cell Pluripotency	1.54E00	0.6546536707079772	2.21E-01	PIK3C2B,BMP4,AXIN1,HRAS,FZD9,ID3,MYC,ID1,DVL2,RRAS2,MAP2K2,SOS1,SMO,DVL3,FZD5,GSK3B,PIK3R2,FZD2,ID4,ZFP42,FZD7	
Wnt/Ca+ pathway	1.59E00	1.507556722888818	2.50E-01	DVL2,PLCE1,AXIN1,SMO,ATF4,DVL3,FZD5,FZD9,GSK3B,CREB5,ROR1,FZD2,WNT5B,FZD7	
Production of Nitric Oxide and Reactive Oxygen Species in Macrophages	1.59E00	-0.50709255283711	2.00E-01	APOE,APOB,PPP1R3C,PPP1CB,PPP2R3B,ARG2,PPP1R14B,SPI1,LYZ,IKBKG,NFKBIA,JUN,RHOB,RHOD,CYBA,RHOU,PRKCE,S100A8,PIK3R2,RND2,PIK3C2B,PPP1R14A,PPP1R11,SAA4,FOS,MAP3K12,PPP2R1A,ORM1,PTPA,PRKCD,CAT,NCF2,APOC1,ORM2,MAP3K8,RBP4	
IL-6 Signaling	1.61E00	0.20851441405707477	2.16E-01	SOCS3,HRAS,IL6,SHC1,IKBKG,JUN,NFKBIA,MAP2K2,SOS1,PIK3R2,LBP,CSNK2B,MAPKAPK2,MCL1,CXCL8,PIK3C2B,IL18RAP,COL1A1,FOS,RRAS2,CD14,HSPB7,MAP2K3,ELK1,MAP4K4	
G Beta Gamma Signaling	1.61E00	0.0	2.27E-01	SRC,GNA11,GNG2,GNAI1,HRAS,HBEGF,GNAZ,GNG10,BTK,SHC1,RRAS2,GNG11,GNA15,PRKCD,ADCY1,ARHGEF6,SOS1,CAV1,PRKCE,GNG5	
PDGF Signaling	1.61E00	1.4142135623730951	2.34E-01	SRC,PIK3C2B,SPHK2,ABL1,HRAS,INPPL1,MYC,FOS,SHC1,RRAS2,JUN,MAP2K2,SOS1,CAV1,CSNK2B,PIK3R2,ELK1,PDGFD	
Galactose Degradation I (Leloir Pathway)	1.62E00	NaN	6.00E-01	GALK1,GALE,GALM	
RhoGDI Signaling	1.63E00	-1.7320508075688772	2.02E-01	GDI1,GNA11,MYL5,MYL6B,ITGA3,GNG11,GNA15,RHOB,RHOD,RHOU,ARHGEF2,ACTG2,GNG5,PI4KA,MYL3,ACTA1,RND2,SRC,ARHGEF4,PAK4,ARPC5L,GNG2,ARHGAP4,GNAI1,GNAZ,GNG10,ARHGEF5,CDH2,CDH12,CDH5,PIP5K1C,ARHGEF16,ARHGEF6,ARHGDIA,ESR1	
IL-17A Signaling in Fibroblasts	1.64E00	NaN	2.86E-01	FOS,IKBKG,NFKBIA,JUN,CCL2,CEBPD,IL17RC,GSK3B,IL6,NFKBIZ	
Insulin Receptor Signaling	1.65E00	1.1338934190276817	2.12E-01	FYN,SOCS3,SGK1,PPP1R3C,PPP1CB,HRAS,LIPE,INPPL1,PPP1R14B,PTPRF,EIF4EBP1,SHC1,MTOR,GYS1,MAP2K2,PDE3B,TSC2,SOS1,RPS6KB2,IRS2,GSK3B,PIK3R2,PIK3C2B,PPP1R14A,PPP1R11,ACLY,RRAS2,ASIC1	
Thrombin Signaling	1.65E00	1.975658322294524	2.00E-01	CAMK1,GNA11,MYL5,PPP1CB,HRAS,MYL6B,MYLK,SHC1,CAMK2D,PLCE1,GNG11,GNA15,RHOB,MAP2K2,RHOD,SOS1,RHOU,PRKCE,ARHGEF2,PIK3R2,GNG5,MYL3,RND2,SRC,PIK3C2B,ARHGEF4,ITPR2,GNG2,GNAI1,GNAZ,GNG10,ARHGEF5,RRAS2,ARHGEF16,PRKCD,ADCY1,ARHGEF6,ELK1	
p53 Signaling	1.66E00	-0.24253562503633297	2.24E-01	PIK3C2B,GADD45B,RRM2B,TNFRSF10B,CDK4,PERP,HIF1A,SERPINE2,BCL2L1,KAT2B,JUN,CCND2,GADD45A,THBS1,COQ8A,GNL3,GSK3B,PIK3R2,HIPK2,TRIM29,PIDD1,CHEK2	
Phospholipase C Signaling	1.67E00	2.3333333333333335	1.94E-01	PEBP1,FYN,RALA,MYL5,PPP1CB,HRAS,MYL6B,TGM2,HMOX1,SHC1,ITGA3,GNG11,PLCE1,RHOB,MAP2K2,AHNAK,RHOD,HDAC11,PLA2G5,SOS1,RHOU,ATF4,PRKCE,ARHGEF2,GNG5,MYL3,RND2,SRC,ARHGEF4,PLD3,ITPR2,GNG2,PPP1R14A,CREB5,PLA2G2A,GNG10,BTK,ARHGEF5,PLA2G4A,RRAS2,ARHGEF16,PRKCD,ADCY1,ARHGEF6,LYN,FCER1G	
4-hydroxyproline Degradation I	1.68E00	NaN	1.00E00	ALDH4A1,HOGA1	
GDP-L-fucose Biosynthesis I (from GDP-D-mannose)	1.68E00	NaN	1.00E00	TSTA3,GMDS	
Proline Degradation	1.68E00	NaN	1.00E00	ALDH4A1,LOC102724788/PRODH	
Taurine Biosynthesis	1.68E00	NaN	1.00E00	CSAD,CDO1	
Triacylglycerol Degradation	1.68E00	NaN	3.20E-01	FAAH,ABHD12,CEL,AADAC,CES1,LIPE,LIPG,NDST2	
Cleavage and Polyadenylation of Pre-mRNA	1.69E00	NaN	4.17E-01	CPSF2,CPSF1,CSTF2,CPSF3,CSTF3	
Glutaryl-CoA Degradation	1.69E00	NaN	4.17E-01	ACAT2,ACAT1,GCDH,HADHA,HSD17B8	
Agranulocyte Adhesion and Diapedesis	1.69E00	NaN	2.01E-01	AOC3,MYL5,CXCL12,MYL6B,MYH11,SDC4,MMP25,CCL3,CCL4L1/CCL4L2,ITGA3,CCL13,CCL3L1,CCL8,CCL2,CCL3L3,CXCL14,ACTG2,MYL3,ACTA1,MYH1,CXCL8,VCAM1,SELE,C5AR1,MMP28,CXCR4,GNAI1,MMP2,GLG1,CXCL16,MMP23B,PODXL2,CLDN5,CDH5,ITGA1,CXCL2,CCL18,MMP9	
Superoxide Radicals Degradation	1.73E00	NaN	5.00E-01	NQO1,CAT,CYGB,GPX7	
Signaling by Rho Family GTPases	1.76E00	2.137186834969645	1.97E-01	GNA11,WASF3,MYL5,MYL6B,MYLK,CDC42EP2,SLC9A1,CLIP1,ITGA3,GNG11,JUN,GNA15,RHOB,MAP2K2,RHOD,RHOU,ARHGEF2,PIK3R2,ACTG2,GNG5,PI4KA,MYL3,ACTA1,RND2,PIK3C2B,ARHGEF4,NOX4,PAK4,ARPC5L,GNG2,GNAI1,GNAZ,PKN1,GNG10,FOS,ARHGEF5,MAP3K12,CDH2,CDH12,CDH5,WAS,PIP5K1C,ARHGEF16,NCF2,ARHGEF6,ELK1	
Aldosterone Signaling in Epithelial Cells	1.77E00	0.7745966692414834	2.11E-01	SGK1,DNAJB4,HSPA1A/HSPA1B,DNAJB2,DNAJC15,HSPA5,SLC9A1,HSPA4,PLCE1,MAP2K2,DNAJC4,HSPE1,SOS1,PRKCE,PIK3R2,PI4KA,AHCY,PIK3C2B,ITPR2,SLC12A2,HSPA9,DNAJC1,HSPA2,HSPA8,DUSP1,PIP5K1C,DNAJB11,PRKCD,HSPA13,ASIC1,HSPB7,DNAJB6	
D-myo-inositol (1,4,5,6)-Tetrakisphosphate Biosynthesis	1.78E00	NaN	2.17E-01	SOCS3,PTPN23,PPP1R1A,PPFIBP2,PPIP5K1,NUDT14,NT5C,ACP5,STYXL1,NUDT2,PPP4C,PPP1R14B,PTPRF,CA3,DUSP10,MTMR2,ALPL,PPP1R1B,PPP1R14A,FIG4,PAWR,DUSP14,ITPK1,PPP1R16B,PTPA,PDXP,DUSP1,CILP	
D-myo-inositol (3,4,5,6)-tetrakisphosphate Biosynthesis	1.78E00	NaN	2.17E-01	SOCS3,PTPN23,PPP1R1A,PPFIBP2,PPIP5K1,NUDT14,NT5C,ACP5,STYXL1,NUDT2,PPP4C,PPP1R14B,PTPRF,CA3,DUSP10,MTMR2,ALPL,PPP1R1B,PPP1R14A,FIG4,PAWR,DUSP14,ITPK1,PPP1R16B,PTPA,PDXP,DUSP1,CILP	
3-phosphoinositide Degradation	1.78E00	NaN	2.12E-01	SOCS3,PTPN23,PPP1R1A,PTPMT1,PPFIBP2,PPIP5K1,NT5C,NUDT14,INPPL1,ACP5,STYXL1,NUDT2,PPP4C,PPP1R14B,PTPRF,CA3,DUSP10,MTMR2,ALPL,PPP1R1B,MTMR14,PPP1R14A,PAWR,FIG4,DUSP14,ITPK1,PPP1R16B,PTPA,PDXP,DUSP1,CILP	
Tec Kinase Signaling	1.79E00	1.6329931618554523	2.10E-01	FYN,GNA11,FCER1A,TNFSF10,ITGA3,GNG11,GNA15,RHOB,RHOD,RHOU,PRKCE,PIK3R2,ACTG2,GNG5,ACTA1,TNFRSF21,RND2,SRC,PIK3C2B,PAK4,TNFRSF10B,GNG2,GNAI1,GNAZ,GNG10,BTK,FOS,WAS,PRKCD,VAV3,LYN,FCER1G,MS4A2	
Estrogen Biosynthesis	1.8E00	NaN	2.89E-01	POR,AKR1C3,CYP4B1,CYP4X1,AKR1B15,AKR1C4,CYP1B1,CYP51A1,HSD17B14,HSD17B8,CYP2C8	
Remodeling of Epithelial Adherens Junctions	1.82E00	1.3416407864998738	2.50E-01	SRC,NME1,RALA,ARPC5L,TUBG1,TUBB2A,TUBB,CLIP1,TUBB2B,RAB5A,TUBA1C,ACTG2,DNM1L,HGS,MAPRE3,ACTA1,ACTN1	
3-phosphoinositide Biosynthesis	1.83E00	NaN	2.12E-01	SOCS3,PTPN23,PPP1R1A,PPFIBP2,PPIP5K1,NT5C,NUDT14,ACP5,STYXL1,NUDT2,PPP4C,PPP1R14B,PTPRF,CA3,DUSP10,MTMR2,PIK3R2,ALPL,PI4KA,PI4KB,PIK3C2B,PPP1R1B,PPP1R14A,FIG4,PAWR,DUSP14,ITPK1,PPP1R16B,PTPA,PDXP,DUSP1,PIP5K1C,CILP	
Ephrin B Signaling	1.84E00	0.0	2.47E-01	ITSN1,CXCR4,AXIN1,GNA11,GNG2,CXCL12,GNAI1,HRAS,GNAZ,HNRNPK,GNG10,EPHB6,EFNB2,GNG11,GNA15,VAV3,EPHB3,GNG5	
Vitamin-C Transport	1.85E00	NaN	4.00E-01	TXN,GSTO2,TXNRD2,GLRX,TXNRD1,SLC2A3	
Purine Nucleotides De Novo Biosynthesis II	1.87E00	NaN	4.55E-01	ADSL,ADSSL1,IMPDH2,PAICS,ATIC	
Neurotrophin/TRK Signaling	1.89E00	1.5	2.54E-01	PIK3C2B,SPRY1,HRAS,CREB5,NGF,FOS,SHC1,JUN,RRAS2,MAP2K2,NTRK3,SPRY2,SOS1,ATF4,MAP2K3,PIK3R2,MAP2K5	
Glutathione Redox Reactions II	1.97E00	NaN	7.50E-01	GSR,TXNDC12,GLRX	
L-cysteine Degradation I	1.97E00	NaN	7.50E-01	GOT1,CDO1,GOT2	
N-acetylglucosamine Degradation II	1.97E00	NaN	7.50E-01	NAGK,GNPDA1,AMDHD2	
Phenylethylamine Degradation I	1.97E00	NaN	7.50E-01	AOC3,ALDH2,ALDH3A2	
Glycoaminoglycan-protein Linkage Region Biosynthesis	1.97E00	NaN	5.71E-01	B4GALT7,B3GALT6,XYLT2,B3GAT3	
LPS/IL-1 Mediated Inhibition of RXR Function	1.99E00	-0.2773500981126146	2.04E-01	APOE,ALDH4A1,GSTM5,HS2ST1,ABCG1,CES2,GSTT1,HS3ST3A1,IRAK1,JUN,GSTM2,ALDH1A1,ALDH1A3,RARA,ALDH3A2,ACSL4,FMO1,LBP,ALDH3A1,FMO4,HMGCS1,ALDH5A1,ALDH1B1,GSTM1,ACSL3,FMO3,FMO2,GSTM3,MGMT,IL18RAP,LY96,SMOX,ALDH1A2,CAT,APOC1,NR5A2,CD14,SLC27A1,ALDH3B1,PLTP,NDST2,ABCC3,GSTO2,MAOA,CYP2C8	
Wnt/β-catenin Signaling	2E00	1.671258043593467	2.13E-01	SFRP2,FRZB,AXIN1,TGFBR3,PPP2R3B,TLE1,MYC,TGFBR2,SOX17,JUN,DKK3,RARA,SMO,GSK3B,CSNK2B,FZD2,ACVR1C,WNT5B,SOX7,SFRP4,SRC,AXIN2,FZD9,DVL2,PPP2R1A,CDH2,CDH12,CDH5,PTPA,NR5A2,DVL3,FZD5,SOX9,SFRP1,PIN1,FZD7	
Colanic Acid Building Blocks Biosynthesis	2.02E00	NaN	4.29E-01	TSTA3,GMPPB,GMDS,GMPPA,GALK1,GALE	
Phenylalanine Degradation IV (Mammalian, via Side Chain)	2.02E00	NaN	4.29E-01	ALDH2,SMOX,ALDH3A2,GOT1,GOT2,MAOA	
Xenobiotic Metabolism Signaling	2.02E00	NaN	1.98E-01	CAMK1,MAF,PPP2R3B,HRAS,IL6,CES2,CAMK2D,ALDH1A1,GSTM2,MAP2K2,ALDH3A2,KEAP1,FMO4,ALDH3A1,ALDH1B1,PIK3C2B,FMO2,GSTM3,MAP3K12,PPP2R1A,SMOX,PTPA,PRKCD,ALDH1A2,ALDH3B1,MAP2K3,MAPK7,MAP2K5,ALDH4A1,GSTM5,NQO2,HS2ST1,GSTT1,HS3ST3A1,HMOX1,CES1,ALDH1A3,PRKCE,FMO1,PIK3R2,ALDH5A1,GSTM1,FMO3,MGMT,NQO1,CYP1B1,RRAS2,CAT,MAP3K8,NDST2,GSTO2,ABCC3,CYP2C8,MAOA	
Ephrin Receptor Signaling	2.03E00	2.041241452319315	2.13E-01	FYN,ITSN1,AXIN1,GNA11,ABL1,CXCL12,HRAS,GRINA,EPHB6,EFNB2,SHC1,ITGA3,GNG11,GNA15,MAP2K2,SORBS1,SOS1,VEGFD,ATF4,GNG5,SRC,PAK4,ANGPT1,CXCR4,ARPC5L,GNG2,GNAI1,VEGFC,GNAZ,CREB5,GNG10,SDCBP,RRAS2,WAS,EPHB3,PDGFD,MAP4K4	
Ketogenesis	2.07E00	NaN	5.00E-01	ACAT2,ACAT1,HMGCL,HMGCS1,HADHA	
Acute Myeloid Leukemia Signaling	2.12E00	1.212678125181665	2.53E-01	RUNX1,CSF3R,PIK3C2B,HRAS,SPI1,CSF1R,EIF4EBP1,IDH1,MYC,MTOR,RRAS2,MAP2K2,CSF2RA,RARA,SOS1,RPS6KB2,KIT,MAP2K3,PIK3R2,MAP2K5	
Oxidative Phosphorylation	2.22E00	NaN	2.39E-01	ATP5G1,NDUFA9,ATP5D,NDUFA7,UQCRH,COX8A,NDUFB10,NDUFB9,NDUFA10,ATP5I,NDUFAB1,NDUFV1,COX17,NDUFS7,SURF1,COX7A2L,NDUFA13,VPS9D1,NDUFS8,UQCR10,CYC1,CYB5A,ATPAF2,NDUFS3,UQCRC1,COX15	
Serotonin Degradation	2.24E00	NaN	2.69E-01	ALDH4A1,ALDH1B1,ADH1C,LARGE1,ALDH2,ALDH1A1,DHRS9,SMOX,ALDH1A3,ALDH3A2,ALDH1A2,PECR,ALDH3B1,B3GAT3,ALDH3A1,ADHFE1,MAOA,DHRS4	
FAK Signaling	2.27E00	NaN	2.53E-01	CAPN5,PIK3C2B,SRC,FYN,PAK4,CAPN6,CSK,HRAS,DOCK1,ITGA3,CAPNS1,RRAS2,TLN2,MAP2K2,WAS,SOS1,ARHGEF6,CAPN2,PIK3R2,ACTG2,TNS1,ACTA1	
Caveolar-mediated Endocytosis Signaling	2.31E00	NaN	2.68E-01	FYN,SRC,ITSN1,ABL1,COPE,FLOT1,ITGA10,RAB5A,CD55,ITGA3,ITGAM,ITGA11,FLNA,FLNC,CAV1,ITGA1,ACTG2,ITGA7,ACTA1	
Superpathway of Methionine Degradation	2.41E00	NaN	3.44E-01	AHCYL1,CBS/CBSL,MGMT,MCEE,PCCB,GOT1,CDO1,GOT2,AHCY,PRMT1,NSUN4	
ERK/MAPK Signaling	2.43E00	0.4685212856658182	2.19E-01	FYN,PPP1R3C,PPP1CB,PPP2R3B,HRAS,PPP1R14B,EIF4EBP1,MYC,SHC1,ITGA3,MAP2K2,ETS2,PLA2G5,SOS1,PRKCE,ATF4,PIK3R2,ETS1,MYCN,SRC,PIK3C2B,PAK4,PPP1R14A,PPP1R11,MKNK2,CREB5,PLA2G2A,FOS,DOCK1,PLA2G4A,PPP2R1A,RRAS2,TLN2,H3F3A/H3F3B,PTPA,DUSP1,PRKCD,RPS6KA4,HSPB7,ELK1,ESR1	
LXR/RXR Activation	2.44E00	0.5773502691896257	2.40E-01	APOE,APOB,CD36,ABCG1,ARG2,IL6,IRF3,LYZ,CCL2,SAA1,S100A8,LBP,CYP51A1,AGT,SAA2,SAA4,IL18RAP,LY96,LDLR,TF,ORM1,APOC1,CD14,ORM2,ACACA,PLTP,PTGS2,MMP9,RBP4	
Acute Phase Response Signaling	2.49E00	1.2247448713915892	2.25E-01	SOCS3,HRAS,SERPINA3,IL6,HNRNPK,IRAK1,C1R,HMOX1,SHC1,MTOR,IKBKG,NFKBIA,JUN,F8,MAP2K2,SAA1,SOS1,CFB,SOCS2,LBP,PIK3R2,AGT,C4BPB,SAA2,SAA4,CRABP1,FOS,HP,RRAS2,TF,ORM1,ORM2,MAP2K3,CRABP2,ELK1,RBP5,C2,RBP4	
phagosome maturation	2.49E00	NaN	2.42E-01	ATP6V0B,ATP6V1D,VPS28,PRDX5,DYNLT1,TUBB,VTI1B,ATP6AP1,TUBB2B,NSF,RAB5A,HLA-DRB1,TUBA1C,TPO,NAPB,NOX4,VPS18,TUBG1,TUBB2A,CANX,GPAA1,ATP6V1E1,LAMP2,HLA-DRB4,ATP6V1F,NCF2,ATP6V0A2,VPS37A,ATP6V1B2	
CXCR4 Signaling	2.51E00	1.0954451150103321	2.30E-01	CD4,GNA11,MYL5,CXCL12,HRAS,MYL6B,JUN,GNG11,GNA15,RHOB,MAP2K2,RHOD,RHOU,PRKCE,PIK3R2,GNG5,MYL3,RND2,SRC,PIK3C2B,PAK4,CXCR4,ITPR2,EGR1,GNG2,GNAI1,GNAZ,GNG10,FOS,DOCK1,RRAS2,PRKCD,ADCY1,LYN,ELK1	
Inosine-5'-phosphate Biosynthesis II	2.52E00	NaN	1.00E00	ADSL,PAICS,ATIC	
Mitochondrial Dysfunction	2.65E00	NaN	2.28E-01	ATP5G1,NDUFA9,NDUFA7,ATP5D,UQCRH,PRDX5,COX8A,ACO2,NCSTN,NDUFB10,NDUFB9,NDUFA10,NDUFAB1,ATP5I,NDUFV1,COX17,UCP2,NDUFS7,GLRX2,SURF1,COX7A2L,LRRK2,NDUFAF2,GPX7,NDUFA13,VPS9D1,GSR,NDUFS8,UQCR10,CYC1,CAT,BACE2,ATPAF2,CYB5A,NDUFS3,UQCRC1,TXNRD2,COX15,MAOA	
Tetrapyrrole Biosynthesis II	2.71E00	NaN	8.00E-01	UROS,ALAS2,ALAD,HMBS	
Clathrin-mediated Endocytosis Signaling	2.77E00	NaN	2.27E-01	APOE,SH3BP4,APOB,FGF2,CLTB,SH3GLB1,AP1B1,AP2A2,RAB5A,LYZ,AMPH,VEGFD,DAB2,S100A8,SH3GLB2,ACTG2,CSNK2B,LDLRAP1,PIK3R2,HGS,ACTA1,RAB4B,PIK3C2B,SRC,AP2M1,EPN1,ARPC5L,VEGFC,SAA4,AP2S1,HSPA8,SH3GL1,LDLR,TF,ORM1,PIP5K1C,APOC1,TFRC,ORM2,PDGFD,DNM1L,RBP4	
ILK Signaling	2.77E00	-1.4795908857482156	2.27E-01	BMP2,MYL5,PPP2R3B,MYL6B,HIF1A,MYH11,PPP1R14B,MYC,PARVB,MTOR,JUN,RHOB,RHOD,FLNA,RHOU,VEGFD,ATF4,IRS2,GSK3B,PIK3R2,ACTG2,TESK1,MYL3,ACTA1,ACTN1,MYH1,RND2,PIK3C2B,PARVA,VEGFC,CREB5,FOS,DOCK1,PPP2R1A,FLNC,LIMS1,PTPA,ARHGEF6,RSU1,RPS6KA4,PTGS2,MMP9	
Virus Entry via Endocytic Pathways	2.83E00	NaN	2.70E-01	PIK3C2B,SRC,FYN,AP2M1,ITSN1,CLTB,ABL1,HRAS,AP1B1,AP2A2,AP2S1,ITGA3,CD55,RRAS2,FLNC,FLNA,PRKCD,CAV1,PRKCE,TFRC,ITGA1,ACTG2,PIK3R2,ACTA1	
Aryl Hydrocarbon Receptor Signaling	2.86E00	NaN	2.43E-01	ALDH4A1,NFIX,GSTM5,NQO2,CDK4,IL6,GSTT1,MYC,TGM2,CTSD,NCOA7,ALDH1A1,GSTM2,JUN,CCND3,ALDH1A3,RARA,ALDH3A2,ALDH3A1,ALDH5A1,CHEK2,ALDH1B1,GSTM1,SRC,GSTM3,NQO1,CYP1B1,FOS,CCND2,ALDH1A2,ALDH3B1,HSPB7,GSTO2,ESR1	
Unfolded protein response	2.94E00	NaN	3.15E-01	SCAP,DDIT3,ERN1,HSPA1A/HSPA1B,HSPA9,CEBPD,CANX,ATF6,HSPA5,HSPA2,CEBPG,HSPA8,HSPA4,EDEM1,PPP1R15A,ATF4,AMFR	
Pentose Phosphate Pathway	2.95E00	NaN	6.00E-01	PGD,RPE,TALDO1,PGLS,G6PD,H6PD	
Cholesterol Biosynthesis I	3E00	NaN	5.38E-01	SQLE,DHCR7,DHCR24,MSMO1,LSS,TM7SF2,CYP51A1	
Cholesterol Biosynthesis II (via 24,25-dihydrolanosterol)	3E00	NaN	5.38E-01	SQLE,DHCR7,DHCR24,MSMO1,LSS,TM7SF2,CYP51A1	
Cholesterol Biosynthesis III (via Desmosterol)	3E00	NaN	5.38E-01	SQLE,DHCR7,DHCR24,MSMO1,LSS,TM7SF2,CYP51A1	
Integrin Signaling	3.03E00	2.4688535993934706	2.27E-01	FYN,RALA,PFN1,MYL5,ABL1,PPP1CB,HRAS,MYLK,ITGA10,PARVB,SHC1,ITGA3,RHOB,MAP2K2,ITGA11,RHOD,SOS1,RHOU,CAV1,GSK3B,PIK3R2,ACTG2,ACTN1,ACTA1,RND2,CAPN5,PIK3C2B,SRC,PAK4,CAPN6,PARVA,ARPC5L,TNK2,DOCK1,CAPNS1,ARF5,RRAS2,TLN2,ITGAM,WAS,LIMS1,TSPAN1,CAPN2,ITGA1,TSPAN6,NEDD9,ITGA7	
Huntington's Disease Signaling	3.03E00	-0.3333333333333333	2.23E-01	SGK1,HSPA1A/HSPA1B,GNA11,CLTB,HRAS,CASP4,RCOR2,HSPA5,NGF,AP2A2,VTI1B,TGM2,HSPA4,SHC1,CTSD,NSF,MTOR,GNG11,JUN,GNA15,HDAC11,SOS1,ATF4,PRKCE,DLG4,PIK3R2,GNG5,NAPB,POLR2I,CAPN5,PIK3C2B,CAPN6,GNG2,HSPA9,PSME2,POLR2H,CREB5,STX1A,HSPA2,PSME3,GPAA1,TAF9B,GNG10,HSPA8,POLR2G,BCL2L1,CAPNS1,PRKCD,PSME4,CAPN2,DNM1L	
Axonal Guidance Signaling	3.08E00	NaN	2.00E-01	SLIT3,PFN1,BMP4,ITSN1,UNC5B,MYL5,CXCL12,HRAS,MYL6B,TUBB,ITGA3,PLCE1,GNA15,MAP2K2,VEGFD,TUBA1C,PLXNB2,GSK3B,CHMP1A,FZD2,RTN4R,MYL3,WNT5B,PIK3C2B,STK36,ADAMTS1,TUBB2A,GNG2,VEGFC,MMP2,FZD9,GNAZ,GNG10,DOCK1,SRGAP3,SDCBP,PRKCD,ARHGEF6,RTN4,FZD5,PDGFD,NRP1,--,ERAP2,FYN,ADAM17,ADAMTS7,PLXNA3,BMP2,GNA11,SEMA6A,ABL1,NGF,TUBB2B,EPHB6,EFNB2,SHC1,GNG11,RHOD,SRGAP1,SOS1,SMO,PRKCE,PSMD14,ERBB2,SEMA3B,RASSF5,PIK3R2,GNG5,PLXNA1,SEMA3G,PAK4,ARPC5L,CXCR4,C9orf3,TUBG1,GNAI1,SLIT2,RRAS2,KIF7,NTRK3,WAS,EPHB3,SEMA3C,BMP6,MMP9,FZD7	
Oxidative Ethanol Degradation III	3.2E00	NaN	4.74E-01	ALDH2,ALDH1B1,ALDH4A1,ALDH1A1,ALDH1A3,ALDH3A2,ALDH1A2,ALDH3B1,ALDH3A1	
Atherosclerosis Signaling	3.2E00	NaN	2.58E-01	APOE,APOB,CD36,CXCL12,IL6,TNFRSF12A,COL1A2,LYZ,CCL2,PLA2G5,S100A8,COL18A1,CXCL8,VCAM1,SELE,CXCR4,SAA4,TNFRSF14,PLA2G2A,TPSAB1/TPSB2,GLG1,COL1A1,PLA2G4A,COL5A3,ORM1,APOC1,RARRES3,ORM2,PDGFD,MMP9,COL3A1,RBP4	
Heme Biosynthesis II	3.29E00	NaN	6.67E-01	PPOX,UROS,FECH,ALAS2,ALAD,HMBS	
Pentose Phosphate Pathway (Oxidative Branch)	3.36E00	NaN	1.00E00	PGD,PGLS,G6PD,H6PD	
IL-8 Signaling	3.37E00	1.6774842736586515	2.39E-01	HRAS,IRAK1,EIF4EBP1,HMOX1,IKBKG,MTOR,GNG11,JUN,RHOB,CCND3,MAP2K2,RHOD,RHOU,VEGFD,PRKCE,PIK3R2,GNG5,TEK,RND2,PIK3C2B,CXCL8,SRC,NOX4,VCAM1,PLD3,ANGPT1,GNG2,GNAI1,HBEGF,VEGFC,MMP2,CSTB,GNG10,FOS,BCL2L1,RRAS2,ITGAM,CCND2,PRKCD,NCF2,PTGS2,KDR,MAP4K4,MMP9	
Retinoate Biosynthesis I	3.41E00	NaN	3.94E-01	DHRS3,ALDH1A1,DHRS9,AKR1C3,ALDH1A3,BMP2,ALDH1A2,ADH1C,RDH5,RBP5,AKR1C4,AKR1B10,DHRS4	
Dopamine Degradation	3.59E00	NaN	4.29E-01	ALDH2,ALDH1B1,ALDH4A1,ALDH1A1,SMOX,ALDH1A3,COMT,ALDH3A2,ALDH1A2,ALDH3B1,ALDH3A1,MAOA	
Superpathway of Cholesterol Biosynthesis	3.59E00	NaN	4.29E-01	MVD,SQLE,DHCR7,ACAT2,DHCR24,ACAT1,MSMO1,LSS,TM7SF2,HMGCS1,CYP51A1,HADHA	
Ethanol Degradation II	3.71E00	NaN	4.00E-01	ALDH4A1,ALDH1B1,ADH1C,ALDH2,ALDH1A1,DHRS9,ALDH1A3,ALDH3A2,ALDH1A2,PECR,ALDH3B1,ALDH3A1,ADHFE1,DHRS4	
Fatty Acid α-oxidation	3.74E00	NaN	5.00E-01	ALDH2,ALDH1B1,ALDH4A1,ALDH1A1,ALDH1A3,ALDH3A2,ALDH1A2,ALDH3B1,PTGS2,ALDH3A1	
Tryptophan Degradation X (Mammalian, via Tryptamine)	3.85E00	NaN	4.78E-01	ALDH2,ALDH1B1,ALDH4A1,ALDH1A1,SMOX,ALDH1A3,ALDH3A2,ALDH1A2,ALDH3B1,ALDH3A1,MAOA	
Complement System	4.01E00	0.9045340337332909	4.05E-01	CD59,C4BPB,C5AR1,MASP1,C1QC,C1QA,C1QB,C1R,CD55,ITGAM,C7,CFB,C1QBP,C6,C2	
Putrescine Degradation III	4.31E00	NaN	5.24E-01	ALDH2,ALDH1B1,ALDH4A1,ALDH1A1,SMOX,ALDH1A3,ALDH3A2,ALDH1A2,ALDH3B1,ALDH3A1,MAOA	
Histamine Degradation	4.54E00	NaN	5.88E-01	ALDH2,ALDH1B1,ALDH4A1,ALDH1A1,HNMT,ALDH1A3,ALDH3A2,ALDH1A2,ALDH3B1,ALDH3A1	
Ethanol Degradation IV	4.63E00	NaN	5.22E-01	ALDH2,ALDH1B1,ALDH4A1,ALDH1A1,ALDH1A3,ALDH3A2,CAT,ALDH1A2,CYGB,ALDH3B1,ALDH3A1,GPX7	
Noradrenaline and Adrenaline Degradation	5.16E00	NaN	4.47E-01	ALDH4A1,ALDH1B1,ADH1C,ALDH2,ALDH1A1,DHRS9,SMOX,ALDH1A3,ALDH3A2,COMT,ALDH1A2,PECR,ALDH3B1,ALDH3A1,ADHFE1,MAOA,DHRS4	
NRF2-mediated Oxidative Stress Response	6.78E00	3.181980515339464	2.94E-01	DNAJB4,MAF,HRAS,DNAJC15,DNAJB2,CLPP,GSTM2,MAP2K2,ABCC1,KEAP1,DNAJA3,ATF4,GCLM,TXN,GSK3B,ACTG2,ACTA1,PIK3C2B,GSTM3,JUNB,TXNRD1,GSR,ERP29,PRKCD,STIP1,MAP2K3,SQSTM1,DNAJB6,MAPK7,HACD3,MAP2K5,FTH1,EPHX1,GSTM5,NQO2,GSTT1,MAFG,HMOX1,JUN,DNAJC4,PRKCE,FMO1,PIK3R2,GSTM1,NQO1,DNAJC1,FOS,RRAS2,DNAJB11,CAT,AOX1,CDC34,GSTO2	
Hepatic Fibrosis / Hepatic Stellate Cell Activation	6.92E00	NaN	2.95E-01	CTGF,MYL5,KLF6,COL8A1,MYL6B,IL6,TGFBR2,VEGFD,MYL3,CXCL8,VEGFC,BAMBI,MMP2,IFNAR2,COL6A3,IL10RA,IGFBP3,CD14,PDGFD,COL3A1,COL7A1,IGFBP4,COL4A5,LEP,FGF2,LEPR,MYH11,COL15A1,COL6A6,COL5A1,COL16A1,COL1A2,COL6A1,CCL2,EDN1,TIMP1,COL22A1,LBP,COL18A1,MYH1,AGT,COL5A2,VCAM1,COL6A2,COL12A1,SMAD7,IL18RAP,COL1A1,LY96,COL5A3,EDNRA,COL11A1,KDR,MMP9	
tRNA Charging	9.8E00	NaN	5.90E-01	CARS,GARS,HARS,HARS2,TARS,MARS,EPRS,FARSA,WARS2,NARS,WARS,LARS,TARS2,FARS2,YARS,VARS2,EARS2,AARS2,AARS,SARS2,SARS,VARS,IARS	

Upstream Regulators for My Projects->David Bulger->P1
Analysis	ID	Upstream Regulator	Expr Log Ratio	Molecule Type	Predicted Activation State	Activation z-score	Notes	Bias Term	Bias-corrected z-score	p-value of overlap	Target molecules in dataset	Mechanistic Network	
P1	 	beta-estradiol	 	chemical - endogenous mammalian	Activated	3.230	 	0.183	-0.112	2.03E-38	AARS,ABCA3,ABHD5,ACADM,ACADVL,ACKR2,ACP5,ACTA1,ADAMTS1,ADCY1,ADGRG2,ADH1C,ADIPOQ,ADM,ADM2,ADORA1,ADRB2,AEBP1,AES,AGT,ALCAM,ALDH1A2,ALDH4A1,ALDOA,ANGPT1,ANO2,ANXA3,AP1B1,AP3D1,APCDD1,APOE,ARF5,ARID4A,ASB1,ATF3,ATF5,ATP2B1,ATP5I,ATP6V1F,BACE2,BCL2L1,BEX2,BIN1,BIRC3,BMP2,BMP4,BNIP3L,BOP1,BSG,BTG1,BTG2,BYSL,C1QTNF6,CA12,CASP4,CAST,CAV1,CBX6,CCDC170,CCDC80,CCL2,CCND2,CCND3,CCNG2,CCR1,CD14,CD24,CD276,CD55,CD69,CD86,CDC20,CDH2,CDKN1C,CDKN2B,CFB,CLCN3,CLSTN2,CNN1,CNN2,COCH,COL1A1,COL1A2,COL3A1,COL4A5,COL6A6,COLEC12,COMP,COMT,CPXM1,CRABP2,CSE1L,CSF3R,CSTB,CTGF,CTPS1,CTSB,CTSD,CTSH,CTSK,CUBN,CXCL12,CXCL2,CXCL8,CXCR4,CYB5A,CYP1B1,CYP26B1,CYP4B1,CYP51A1,CYR61,CYTH3,DCLK1,DDIT3,DDIT4,DDOST,DEFB1,DGUOK,DHCR7,DHRS9,DLG4,DNAJC1,DNPH1,DPM2,DUSP1,DUSP10,EDN1,EFNB2,EGR1,EGR2,EGR3,EIF3B,EMG1,EMP1,ENO1,ENPP2,EPAS1,EPB41L3,ERBB2,ESR1,ETS1,FAAH,FADS3,FAM162A,FARSA,FCGRT,FGF2,FHL1,FLOT1,FMO1,FMO2,FNDC5,FOS,FOSB,FOXC1,FST,FUCA1,FZD2,G6PD,GADD45A,GADD45B,GARS,GCSH,GFM1,GJB2,GM2A,GNL3,GPAM,GPC1,GPX3,GSK3B,GSR,GSTM3,GTF2IRD1,GUCY1A3,H19,H6PD,HBEGF,HCST,HDAC11,HDGF,HES6,HIST2H2AA3/HIST2H2AA4,HLA-DRB1,HMGCS1,HMOX1,HNRNPK,HOXA9,HRAS,HSD11B2,HSD17B11,HSPA2,HSPA4,HSPA5,HSPA8,HSPA9,IARS,ID1,ID4,IDO1,IER2,IER3,IFRD1,IFT122,IGF2R,IGFBP3,IGFBP4,IGFBP6,IGSF1,IKBKG,IL6,IMPDH2,INHBB,IP6K1,IP6K3,IPO4,IRS2,IRX5,ITGA1,JUN,JUNB,KCNAB1,KDELR3,KDR,KIAA0922,KIT,KLF2,KLF4,KLF6,KLF9,KPNA2,KRT8,LAGE3,LDLR,LEP,LEPR,LHCGR,LHFPL2,LILRB5,LIMA1,LITAF,LMCD1,LMNA,LOC102724428/SIK1,LPIN1,LRP8,LUM,LYZ,MAL2,MAOA,MAP3K8,MATN2,MBP,MCM2,MGP,MMD,MME,MMP2,MMP9,MSMO1,MYC,MYLK,MYOF,NARS,NCF2,NDRG1,NEDD4L,NEDD9,NET1,NFKBIA,NHP2,NIPSNAP1,NME1,NPR3,NR4A3,NR5A2,NRP1,NTRK3,NUCB2,NUPR1,ODC1,OGN,OSBPL7,PA2G4,PADI4,PAQR7,PCBD1,PDCD4,PDE3B,PDK4,PFKL,PHLDA1,PIK3C2B,PIK3R2,PKM,PLA2G4A,PLAA,PLAT,PLAUR,PLIN2,PMP22,PNRC2,POMC,PPP1R3C,PPRC1,PRKCD,PRSS23,PSAT1,PSMB2,PTGDS,PTGFR,PTGIS,PTGS2,PTPRK,PTTG1,PTX3,PYCR1,QSOX1,RALA,RAMP3,RAN,RAP1GAP,RARA,RASGRP2,RBBP8,RBPMS,RCL1,RER1,RERG,RET,RGS1,RPN2,RUNX1,S1PR1,SAA1,SBF1,SDC4,SELE,SEMA3B,SEMA3C,SERPINA3,SERTAD4,SFRP1,SFRP2,SFRP4,SFXN5,SGK1,SHC1,SIAH2,SLC12A2,SLC20A1,SLC22A5,SLC24A3,SLC25A15,SLC2A3,SLC3A2,SLC6A9,SLC7A2,SLC7A5,SLC7A8,SLC9A1,SLCO2B1,SLIT2,SLK,SMAD6,SMPD1,SMPDL3A,SOCS2,SOCS3,SORD,SOS1,SOX9,SPARC,SPRY1,SPRY2,SQLE,SQSTM1,SRC,SRD5A1,ST6GALNAC4,STC1,STC2,STIP1,STON1,STXBP1,SUCLA2,SUSD2,SYT11,TARS,TESK1,TF,TFPI2,TGFBR2,TGFBR3,THBD,THBS1,THBS4,THRA,THRSP,TIMP1,TJP1,TM4SF1,TMED9,TMEM2,TMEM37,TMIE,TNFAIP3,TPM1,TPO,TRIB1,TRIM29,TRO,TSC22D1,TUBG1,TXN,TXNRD1,VAMP1,VAPA,VAV3,VCAM1,VCAN,VHL,WNT5B,YARS,ZBTB9,ZFP36,ZFP36L2,ZNF75D,ZNF91	ESR1,ESR2,FOS,IL1B,JUN,NFKB1,NFKBIA,NFkB (complex),RELA,SMAD3,SMAD4,SP1,STAT3,TGFB1,TNF,beta-estradiol	
P1	 	TNF	-0.288	cytokine	 	0.008	 	0.182	-3.306	2.89E-35	ABCC1,ABCC3,ABR,ACACA,ACADM,ACADVL,ACKR2,ACP5,ACTA1,ADAM17,ADAMTS7,ADIPOQ,ADM,ADORA1,ADRB2,AEBP1,AGT,AK2,AKAP12,AKR1B1,AKR1B10,ALAD,ALCAM,ALDH1A3,ALDH2,ALDH3A1,ANGPT1,ANGPTL4,AOC3,APBA3,APOE,AQP9,ASGR1,ASS1,ATF3,ATF4,ATP2A2,ATP2B1,AXIN1,AXIN2,BAMBI,BCL2L1,BHLHE41,BIRC3,BIRC7,BMP2,BMP4,BMPER,BTG1,BTG2,BTG3,C1QTNF1,C21orf33/LOC102724023,C5AR1,CARD8,CASP4,CAT,CAV1,CBR3,CCDC80,CCL13,CCL18,CCL2,CCL3,CCL3L3,CCND2,CCND3,CCR1,CD14,CD163,CD163L1,CD1C,CD209,CD36,CD4,CD55,CD59,CD69,CD86,CDH2,CDH5,CDK4,CDKN2C,CDO1,CEBPD,CEBPG,CFB,CH25H,CHI3L2,CIDEC,CNN1,COL15A1,COL16A1,COL1A1,COL1A2,COL3A1,CPA3,CSF1R,CTGF,CTSB,CTSK,CXCL12,CXCL16,CXCL2,CXCL8,CXCR4,CYBA,CYP11A1,CYP1B1,CYP26B1,CYP27A1,CYP2C8,CYR61,CYTH3,CYTIP,CYYR1,DCHS1,DDIT3,DHRS3,DLEU1,DUSP1,DUSP10,DUSP14,DUSP5,EDN1,EFNB2,EGR1,EGR2,ELK1,EMP1,ENPP2,ERBB2,ERCC1,ESR1,ETS1,ETV5,EXOSC7,F11R,FBL,FCER1G,FCER2,FCGRT,FGF2,FMO1,FOS,FOSB,FRZB,FSCN1,FST,FTH1,FYN,FZD5,G0S2,GADD45A,GADD45B,GBP1,GCLM,GDF15,GFPT2,GFRA2,GM2A,GNAI1,GPAM,GRN,GSK3B,GSPT1,GSTM2,GUSB,H19,HBEGF,HCAR3,HDC,HEXA,HIF1A,HIPK2,HLA-DRB4,HLA-F,HMOX1,HOXA9,HP,HSPA1A/HSPA1B,HSPA4,HSPA8,ID1,ID3,IDO1,IER2,IER3,IFI27,IFNAR2,IGFBP3,IGFBP4,IGFBP6,IL10RA,IL17D,IL6,IRS2,ITGA10,ITGAM,ITPR2,JUN,JUNB,KCNJ2,KCTD13,KDR,KIT,KLF2,KLF4,KLF6,LAMP3,LBP,LDLR,LEP,LHCGR,LIPE,LITAF,LOX,LSS,LTBP2,LTBR,LXN,LY96,LYN,LYVE1,MAN1C1,MAP2K3,MAP3K20,MAP3K8,MAP4K4,MAPKAP1,MBP,MCAM,MCL1,MECOM,MEOX2,MGMT,MGP,MIA,MIF,MMD,MMP2,MMP28,MMP9,MSC,MST1,MT1A,MT1L,MYC,MYLK,NAGLU,NCF2,NEDD9,NET1,NFKBIA,NFKBIZ,NGF,NINJ1,NLRP3,NME1,NNMT,NOTCH1,NPM3,NQO1,NR4A2,NR4A3,NR5A2,NRP1,NUCB2,ODC1,OGN,OLFML2B,ORM1,OSBPL10,PC,PCBP2,PCDH7,PCK2,PDE8B,PDZD2,PHLDA1,PLA2G2A,PLA2G4A,PLA2G5,PLAA,PLAT,PLAUR,PLD3,PLIN1,PLIN2,PLXNB2,POMC,PPP1R15A,PPP1R3C,PRKCD,PRNP,PRSS23,PSMB10,PSME2,PTGFR,PTGS2,PTX3,RAB32,RAPGEF5,RARA,RARRES2,RARRES3,RASD1,RBPMS,RCAN1,RCAN2,RCN3,RGCC,RGS1,RGS16,RGS20,RGS5,RNASE1,RNASE4,RNF125,RRM2B,S100A8,S100A9,S1PR3,SAA1,SAMD4A,SCUBE2,SDC4,SELE,SEMA3C,SERPINA3,SERPINE2,SFRP1,SGK1,SLC11A1,SLC16A2,SLC16A5,SLC1A3,SLC1A4,SLC20A1,SLC27A1,SLC35B2,SLC7A1,SLC7A2,SLC7A8,SLCO2B1,SMAD7,SMPD1,SMPDL3A,SNRK,SOCS2,SOCS3,SORBS1,SOX9,SPARC,SPP1,SQLE,SQSTM1,ST3GAL3,ST3GAL6,TAGLN,TALDO1,TBC1D8,TEK,TF,TFPI2,TFRC,TGFBR2,TGM2,THBD,THBS1,THRSP,THY1,TIMP1,TIMP4,TJP1,TM4SF1,TNFAIP3,TNFAIP8,TNFRSF10B,TNFRSF21,TNFRSF4,TNFSF10,TNIP1,TPO,TPTEP1,TUB,TUSC5,TXN,TXNRD1,TYMP,UCP2,UTP11,VAV3,VCAM1,VEGFC,VEGFD,WBSCR22,ZFP36,ZNF330	Ap1,IFNG,IKBKB,IL1B,IL6,JUN,NFKB1,NFKBIA,NFkB (complex),RELA,SP1,STAT1,STAT3,TNF	
P1	 	TGFB1	0.032	growth factor	 	-0.006	 	0.172	-2.828	2.73E-32	ABCF1,ABCG1,ABL1,ACKR2,ACLY,ACSL3,ACTA1,ACTG2,ACTN1,ADAM17,ADGRG2,ADIPOQ,ADM,ADORA1,ADRA2A,AHNAK,AK1,ALDH2,ALDH3A2,ALDH5A1,ANGPT1,ANGPTL4,APLNR,APOB,APOE,AQP11,AQP9,ASNS,ASS1,ATF4,ATG7,AXL,BAMBI,BCL2L1,BIN1,BMF,BMP2,BMP4,BMP6,BNIP3L,BSG,BTG1,BUD31,C1QA,C1QB,C1QC,C2,C21orf33/LOC102724023,C5AR1,C9orf3,CAPNS1,CAPRIN1,CARS,CASP4,CAT,CAV1,CBR3,CCL2,CCL3,CCL3L3,CCND2,CCND3,CCNG2,CCR1,CCT5,CD14,CD163,CD36,CD4,CD55,CD59,CD68,CD69,CD86,CDC20,CDH2,CDH5,CDK4,CDKN1C,CDKN2B,CDKN2C,CELF2,CIDEC,CNN1,CNN2,COL11A1,COL12A1,COL16A1,COL18A1,COL1A1,COL1A2,COL3A1,COL5A1,COL6A1,COL6A2,COL6A3,COL7A1,COL8A1,COMP,CPXM1,CSF1R,CSPG4,CST3,CTGF,CTPS1,CTSB,CTSD,CTSH,CTSK,CXCL12,CXCL2,CXCL8,CXCR4,CYB561,CYBA,CYC1,CYP11A1,CYR61,DAAM1,DAB2,DDIT4,DFNA5,DKC1,DKK3,DNAJB4,DNAJB6,DNPEP,DSG2,DUSP1,EDN1,EDNRA,EGR1,EGR2,EGR3,ELN,EMILIN1,EPRS,ESAM,ETS1,F13A1,FAM107A,FAM110B,FAM53B,FCER1A,FCER1G,FCGR3A/FCGR3B,FGF2,FHL1,FLNA,FLRT1,FNDC5,FOS,FOSB,FOXC1,FSCN1,FTH1,FYN,FZD2,GADD45A,GADD45B,GALM,GARS,GBP1,GDF15,GDPD5,GFPT2,GJB2,GLRX2,GNAZ,GNG2,GPR146,GUSB,H6PD,HBEGF,HCAR2,HCST,HDGF,HEXA,HEY1,HIF1A,HINT1,HMGA1,HMOX1,HNMT,HNRNPH1,HSPA1A/HSPA1B,HSPA5,IARS,ID1,ID3,ID4,IER2,IER3,IFI27,IFRD1,IGFBP3,IGFBP4,IGFBP6,IL10RA,IL17D,IL6,ING1,INHBB,IRF3,ITGA1,ITGA11,ITGA3,ITGA7,ITGAM,ITPK1,ITPR2,JUN,JUNB,KCNG1,KDELR3,KDR,KIT,KLF2,KLF4,KLF9,KRT8,LDLR,LEP,LHCGR,LIMS1,LITAF,LOC102724788/PRODH,LOX,LPAR1,LRBA,LTBP2,LYVE1,MAF,MAOA,MAP2K3,MAPK7,MAPK8IP3,MAPKAPK2,MCM2,MFAP2,MFAP4,MGMT,MGP,MMP2,MMP9,MS4A2,MSMO1,MTHFD2,MVD,MYC,MYCN,MYH11,MYL3,MYLK,MYO10,MYOF,NAB1,NBEA,NCF2,NEDD9,NET1,NFKBIA,NGF,NIPA2,NLRP3,NME1,NMNAT2,NNMT,NOC3L,NOTCH1,NOX4,NPAS2,NPTXR,NR4A2,NR4A3,NRBP1,NRP1,NUCB2,NUPR1,OLFM2,P2RX6,PA2G4,PARP3,PCCB,PCOLCE2,PDCD4,PDLIM7,PHLDA2,PLA2G4A,PLAT,PLAUR,PLOD1,PLS3,PMEPA1,POLD1,POMC,PPFIBP2,PPP1R1B,PPP1R3C,PSME4,PTGDS,PTGER4,PTGS2,PTPRK,RAD21,RAMP2,RARA,RBPMS,RGCC,RHOB,RHOD,RHOU,RNH1,ROR1,RPN2,RSU1,RUNX1,S1PR3,SDC4,SDPR,SELE,SEMA3B,SERPINA3,SERPINE2,SERPINH1,SERTAD1,SFRP1,SGK1,SGSH,SLC20A1,SLC22A18,SLC2A3,SLC39A8,SLC4A2,SLC52A2,SLC7A1,SLC7A5,SLIT3,SMAD6,SMAD7,SMOC2,SOCS3,SOX9,SPARC,SPI1,SPP1,SPRY1,SRC,SRM,SRSF3,STC2,STOML2,SVEP1,TACC2,TAGLN,TAX1BP3,TENM4,TFRC,TGFBR2,TGFBR3,TGM2,THBD,THBS1,THY1,TIMP1,TJP2,TNFAIP3,TNFRSF12A,TNFRSF14,TPM1,TPSAB1/TPSB2,TPST2,TSC22D1,TTLL3,TUBB2A,TUFM,TXNRD1,TYMP,VAT1,VCAM1,VCAN,VEGFC,VPS28,WNT5B,XPNPEP2,ZFP36,ZFP36L2,ZFPM2	Ap1,EGR1,ESR1,IFNG,IL1B,JUN,NFKB1,NFKBIA,NFkB (complex),RELA,SMAD3,SMAD4,SP1,STAT1,STAT3,TGFB1,TNF,TP53,Tgf beta	
P1	 	dexamethasone	 	chemical drug	Inhibited	-2.810	 	0.093	-4.490	4.49E-32	ABCC1,ABCC3,ACACA,ACADM,ACAT1,ACTG2,ADAM17,ADAMTS1,ADCK4,ADHFE1,ADIPOQ,ADM,ADRA2A,ADRB2,AEBP1,AGT,AKAP12,AKR1C3,AKR1C4,ALCAM,ALDH1A1,ALDH1B1,ALDH4A1,ANGPTL4,ANK2,ANO1,ANOS1,APOE,ARG2,ARHGAP17,ARHGDIA,ARHGEF2,ASNS,ASPH,ATF4,ATN1,ATP2A2,ATP2B1,ATP6V1B2,AUP1,AXIN2,B4GALT2,BCAT2,BCKDK,BCL2L1,BIRC3,BMP2,BSG,BTG1,BTG2,BZW2,C1QB,C5AR1,CANX,CARS,CAT,CAV1,CBR3,CCL18,CCL2,CCL3,CCL3L3,CCND2,CCND3,CCNG2,CCR1,CD163,CD1C,CD209,CD36,CD55,CD59,CD69,CD86,CDK4,CDKN1C,CDKN2B,CEBPD,CELF2,CES1,CES2,CFB,CLDN5,CMKLR1,CNN2,COL11A1,COL15A1,COL1A1,COL4A5,COL6A1,COL6A2,COL7A1,CPA4,CPSF3,CRABP2,CRHBP,CRIP1,CRISPLD2,CSF1R,CST3,CTGF,CTSB,CTSD,CTSK,CXCL12,CXCL14,CXCL2,CXCL8,CXCR4,CYP11A1,CYP1B1,CYP27A1,CYP2C8,CYP51A1,CYR61,DAP3,DDIT3,DDIT4,DEFB1,DHCR24,DNAJC15,DNM1L,DPAGT1,DUSP1,DUSP10,DUSP5,EDEM1,EDN1,EDNRA,EGR1,EGR2,EGR3,EIF5,EIF6,ELK1,ELN,ELOVL3,ELOVL6,EPAS1,EPB41L4B,ETV5,EYA2,FAM107A,FAM129A,FANCE,FBN2,FGF2,FKBP2,FKBP4,FLRT2,FMO1,FOS,FOSB,FST,FTH1,G0S2,G6PD,GADD45A,GADD45B,GAP43,GAPDH,GBP1,GCAT,GCLM,GDF15,GKN1,GLUL,GNG10,GOT1,GPC3,GRK5,GRN,GSTM1,GSTM3,GSTM5,H6PD,HARS,HBEGF,HCST,HLA-DRB1,HMGA1,HMOX1,HNRNPH1,HOMER2,HP,HSD11B2,HSD17B11,HSPA5,HSPA8,ID1,IDO1,IER2,IER3,IFNAR2,IFRD1,IGFBP3,IGFBP4,IGFBP6,IL10RA,IL6,INHBB,IP6K3,IRAK1,IRF3,IRS2,ISG20,ITGA10,ITGAM,ITPR2,IVD,JUN,JUNB,KAT2A,KCNK3,KDR,KIT,KLF9,KPNA2,KRT8,LAGE3,LAMA2,LBP,LDLR,LEP,LIPE,LITAF,LMO4,LPAR1,LPIN1,LPIN2,LRP8,LRRK2,LSP1,LSS,LTBP2,LY6E,LYN,LYVE1,MAF,MAOA,MAPK7,MARCO,MBD2,MBP,MCL1,ME1,MFAP5,MGMT,MGP,MIA,MID1IP1,MIF,MME,MMP2,MMP9,MPPE1,MT1G,MT1L,MT1M,MT1X,MTOR,MXRA5,MYC,MYCN,MYOC,NAGK,NEDD4L,NET1,NEU1,NFE2L1,NFKBIA,NFKBIZ,NGF,NIPSNAP1,NPM3,NPR3,NR2F6,NREP,NUCB2,ODC1,OLFML2B,ORM1,P2RX7,P4HA2,P4HTM,PC,PCBD1,PCDH9,PCK2,PCSK5,PDCD4,PDK4,PEBP1,PFKFB3,PHLDA1,PHLDA2,PLAT,PLEC,PLIN1,PLOD1,PLOD3,PLSCR4,PNRC2,POMC,POMGNT1,PRAG1,PRELP,PTGDS,PTGS2,PTX3,RARA,RARRES3,RASD1,RBP4,RCAN1,RDH5,RET,RGCC,RGN,RGS1,RGS5,ROR1,RPLP0,S100A8,S100A9,S100P,SAA1,SAA2,SAA4,SDPR,SEC61A1,SELE,SERPINA3,SERPINE2,SFRP1,SGK1,SHC1,SLC25A1,SLC2A3,SLC2A5,SLC2A8,SLC4A7,SLC7A6,SLC9A1,SLCO2A1,SLCO2B1,SMOC2,SOCS2,SOCS3,SOX9,SPARC,SPOCD1,SPP1,SPRY1,SPTBN1,SRGN,SRM,SRPRA,ST3GAL4,STOM,STON1,STX1A,SULF2,TAF6,TAGLN,TBC1D10B,TF,TFPI2,TGFBR2,TGFBR3,TGM2,THBD,THBS1,THRSP,TIMP1,TIMP4,TJP1,TMEM97,TNFAIP3,TNFRSF10B,TNFRSF19,TNFRSF21,TNFSF10,TNS1,TPM1,TPR,TSC22D1,TXN,UCP2,VARS,VCAM1,VCAN,VEGFC,WARS,ZFP36,ZFP36L2,ZFPM1,ZNF91	Ap1,IFNG,IL1,IL6,JUN,NFKB1,NFKBIA,NFkB (complex),RELA,SMAD3,SMAD4,SP1,STAT1,STAT3,TGFB1,TNF,dexamethasone	
P1	 	TP53	0.253	transcription regulator	 	0.669	 	0.106	-1.032	6.22E-32	ABCC1,ABHD4,ACADVL,ACAT1,ACLY,ACO2,ACP2,ACSL3,ACTN1,ADRB2,AEN,AHCY,AHSA1,AK1,AKAP12,AKR1B1,ALDH1A2,ALDH4A1,ANGPT1,ANTXR1,ANXA3,AP1B1,APOE,ARHGEF2,ASNS,ASS1,ASTN2,ATF3,ATF4,ATG7,AXIN2,BAP1,BCL2L1,BHLHE41,BIRC3,BMF,BTG1,BTG2,C1QC,C2,CAMK2D,CAPNS1,CARS,CASP4,CAT,CAV1,CCDC80,CCL2,CCL3L3,CCNB1IP1,CCND2,CCND3,CCNG2,CCNL1,CD59,CDC16,CDC20,CDK4,CEL,CEP164,CEP170B,CERS6,CES2,CHEK2,CLPP,CNN1,CNN2,COL18A1,COL1A1,COL1A2,COL3A1,COL5A2,COL6A2,COMT,COQ8A,CSF1R,CSF2RA,CSF3R,CSK,CSTB,CTGF,CTSB,CTSD,CTSH,CTSK,CXCL12,CXCL8,CYB5A,CYP51A1,CYR61,DBP,DDIT3,DDIT4,DDIT4L,DDX3X,DGCR6/LOC102724770,DHCR24,DHCR7,DHRS9,DKK3,DNM1L,DUSP1,DUSP5,EDN1,EGFL6,EGR1,EGR2,EGR3,EIF4E2,EMILIN1,ENPP2,EPHX1,ERBB2,ERCC1,ESR1,F11R,FAT1,FGF2,FHL1,FKBP1A,FKBP4,FLRT2,FMO1,FOS,FRMD4A,FUCA1,FYN,G6PD,GADD45A,GAPDH,GBP1,GDF15,GLB1,GLRX,GLUL,GNAI1,GNL3,GPX3,GSK3B,GSR,GSTM1,GSTM5,H19,H2AFY2,H2AFZ,HADHA,HBEGF,HDC,HIF1A,HMGCS1,HMOX1,HRAS,HSPA1A/HSPA1B,HSPA8,HSPB7,HYAL1,ID1,ID3,IDH1,IER3,IGFBP3,IGFBP4,IL10RA,IL6,IPO9,JUN,JUNB,KANK3,KAT2B,KCNG1,KCNMA1,KDR,KIAA0368,KIT,KLF4,KPNA2,KRT8,LIMA1,LMO3,LOC102724788/PRODH,LOX,LPIN1,LPP,LSP1,LSS,LYZ,MAP2K2,MAP3K8,MAPRE3,MCAM,MCL1,MCM2,ME1,ME2,MFAP2,MGMT,MICALL1,MLF2,MMP2,MMP23B,MMP9,MOCOS,MPZL2,MSRB1,MST1,MT1L,MVD,MYC,MYO10,MYOF,NAB1,NAP1L4,NARS,NDRG1,NEO1,NFKBIA,NID2,NINJ1,NLRX1,NME1,NOL3,NOTCH1,NOX4,NRP1,NUPR1,NUSAP1,ORM1,ORM2,OSGIN1,P2RX4,PADI4,PANK1,PARP2,PARVA,PAWR,PCDH7,PDIA5,PEG10,PERP,PFKFB3,PFN1,PHKG1,PHLDA1,PHLDA3,PIDD1,PLAUR,PLTP,PLXNB2,PMEPA1,POLD1,POLD2,POLR3E,POMZP3,PPP1R15A,PPP4C,PRKCE,PRNP,PRPSAP1,PSME3,PTGDS,PTGS2,PTPRA,PTPRE,PTTG1,RAD23A,RARRES3,RGS12,RGS16,RHOB,RNASE4,RNF144B,RPN2,RPS27L,RRM2B,RTKN,RUNX1,SEC61A1,SEMA3C,SEMA6A,SERPINA3,SERPINE2,SERPINH1,SESN2,SFRP1,SFRP2,SGK1,SGPL1,SH3BP4,SHC1,SLC19A1,SMAD6,SMAD7,SMARCB1,SNRK,SOCS2,SORBS1,SPATA18,SPHK2,SPP1,SPTLC2,SQLE,SRC,SRSF3,STIP1,SYN1,TACC2,TCTN1,TFPI2,TGFBR2,TGM2,THBD,THBS1,THOP1,THY1,TIMM44,TINAGL1,TJP1,TMEM127,TMEM97,TNFAIP8,TNFRSF10B,TNFSF10,TOB1,TPP1,TRAP1,TRIB3,TRIM28,TRIM6,TSC2,TSPAN6,TUBB,UBA1,UNC5B,UNG,UPP1,UVRAG,VAPA,VCAN,WNT5B,WSB2,XAF1,XPNPEP1,ZFP36,ZMAT3,ZNF84	Akt,Ap1,FOS,HIF1A,Hdac,IFNG,JUN,MYC,NFKB1,NFKBIA,NFkB (complex),PI3K (complex),RELA,SP1,STAT1,STAT3,TNF,TP53,TP63,TP73,YBX1	
P1	 	ERBB2	0.877	kinase	 	0.098	 	0.238	-2.265	6.89E-26	ABHD5,ABL1,ACSL4,ACTA1,ADAM17,ADIPOR2,AHNAK,ALAD,ALDOC,ANG,ANGPTL4,ARHGEF5,ATF4,BCAT2,BCL2L1,BEX2,BIRC3,BTG2,C4BPB,CCDC80,CCND2,CCND3,CD36,CD59,CDC20,CDH2,CDKN2B,CDKN2C,CES1,CHCHD10,CIDEC,CLEC3B,COL18A1,COL1A1,COL3A1,COL5A1,COL5A2,COL6A1,COL6A2,COL6A3,COL7A1,CRIP1,CSF1R,CTGF,CTSB,CXCL12,CXCL8,CYB561,CYP4B1,DAAM1,DDIT3,DNAJB6,DPT,DSG2,EDN1,EGR1,EIF4EBP1,EIF6,ELK1,EMP1,EMP3,ERBB2,ESR1,ETV5,ETV6,FAM134B,FOS,FSCN1,GBE1,GNAI1,GPAA1,GPAM,GPC1,GPX3,GSK3B,GTF3A,GZMH,H19,H6PD,HBEGF,HIF1A,HNRNPK,HOMER2,HP,HSD17B11,HSPA1A/HSPA1B,ID1,IDH1,IGF2R,IGFBP3,IGFBP4,IGFBP6,IL6,IRX3,ITPR2,JCHAIN,JUN,JUNB,KDR,KIT,KLF4,KLHDC3,LAMP2,LITAF,LTBP2,LUM,LXN,MAOA,MAP1B,MAP2K3,MAPK8IP3,MFAP2,MIF,MKNK2,MME,MMP9,MYC,MYCN,MYO10,NDRG1,NDUFAB1,NDUFV1,NEDD9,NET1,NNMT,NOTCH1,NOX4,NPTX2,NRBP1,NRP1,NUCB2,P4HA2,PCK2,PDCD4,PDGFD,PDK4,PFKFB3,PHLDA2,PIN1,PLAT,PLAUR,PMEPA1,POLD1,PTGS2,PTPRB,PTPRK,RAB34,RHOB,RHOD,RNA28S5,S100P,SDPR,SEC61A1,SERPINA3,SERPINI1,SFRP1,SLC4A7,SMAD7,SOCS2,SORBS1,SOWAHC,SPARC,SPINT2,SQLE,SRC,SRPX,ST3GAL4,ST3GAL6,TAGLN,TAX1BP3,TCEAL9,THBD,THBS1,THBS4,THY1,TJP1,TNFRSF10B,TPM1,TSC22D1,UQCR10,VCAN,VEGFC,VEGFD,WNT5B,WSB2,ZFP36L2	ATF2,Akt,EGF,EGFR,ERBB2,ERBB4,HIF1A,JUN,MYC,NFkB (complex),SMAD3,SP1,STAT,STAT3,STAT5A,STAT5B,STAT5a/b,TP53,TP73	
P1	 	lipopolysaccharide	 	chemical drug	 	0.440	bias	0.256	-3.999	2.56E-24	ABCC1,ABCC3,ABCG1,ACADM,ACLY,ACP5,ACTA1,ADIPOQ,ADM,ADORA1,ADRA2A,ADRB2,AGT,AK4,ALCAM,ALDH2,ALDH3A1,ANGPTL4,ANK2,ANXA3,ANXA5,APLNR,APOB,APOC1,APOE,ARG2,ASS1,ATF3,ATG7,ATP1A2,ATP2A2,ATP2B1,ATP5G1,ATP6AP1,BAMBI,BCL2L1,BIRC3,BMP2,BMP4,BSG,BTG1,BTK,C5AR1,CAPN2,CASP4,CAV1,CCDC170,CCL18,CCL2,CCL3,CCL3L1,CCL3L3,CCL8,CCND2,CCNG2,CCNL1,CCR1,CD14,CD163,CD163L1,CD209,CD276,CD36,CD4,CD55,CD59,CD69,CD86,CDC42EP2,CDH2,CDH5,CDK4,CEBPD,CFB,CH25H,CLDN5,COL12A1,COL1A1,COL1A2,COL3A1,COL5A1,COL5A2,COL5A3,COL6A1,CRTAP,CSF1R,CSF2RA,CSF3R,CSPG4,CST3,CSTB,CTGF,CTSB,CTSK,CUBN,CXCL12,CXCL14,CXCL16,CXCL2,CXCL8,CXCR4,CYB5A,CYBA,CYP27A1,CYP2C8,CYR61,CYTIP,DDIT3,DDIT4,DDX3X,DEFB1,DHCR24,DKK3,DLG4,DNAJB11,DUSP1,DUSP5,DVL2,EDN1,EFNB2,EGR1,EGR2,EGR3,ELANE,ELK1,ENO1,ENPP2,ERCC1,ERN1,ETS2,ETV5,ETV6,FAAH,FCER1G,FCGRT,FGF2,FOS,FOSB,FSCN1,FST,FTH1,FYN,G0S2,G6PD,GABARAP,GADD45A,GADD45B,GAP43,GBP1,GBP4,GCA,GJB2,GNA15,GPC4,GPR183,GUCY1A3,GZMH,H19,HBEGF,HCAR2,HCAR3,HDC,HDGF,HEY1,HIF1A,HMGA1,HMOX1,HP,HSPA1A/HSPA1B,HSPA5,HSPA8,HYOU1,ID3,IDH1,IDO1,IER3,IFI27,IFIT2,IFRD1,IGFBP3,IGFBP4,IL10RA,IL18RAP,IL20RB,IL6,INHBB,IRAK1,IRF3,ISG20,ITGA3,ITGAM,JCHAIN,JUN,JUNB,KANK1,KDR,KIAA1551,KIT,KLF2,KLF4,KLF6,LAMP3,LBP,LEP,LIMS1,LIPG,LITAF,LPAR1,LPIN2,LRBA,LRRK2,LY96,LYN,LYZ,MAF,MAP2K2,MAP3K8,MAP4K4,MARCO,MCL1,MCTS1,MIF,MME,MMP2,MMP23B,MMP9,MSC,MT2A,MYC,MYCN,MYL3,NCF2,NFIX,NFKBIA,NFKBIZ,NGF,NID2,NLRP3,NNMT,NOTCH1,NQO1,NR4A2,NR4A3,NR5A2,NRP1,NSFL1C,NUPR1,NUSAP1,ODC1,OGN,ORM1,ORM2,P2RX4,PC,PCDH7,PCOLCE,PCOLCE2,PDCD4,PDK4,PELI1,PERP,PFKFB3,PHLDA1,PHLDB2,PLA2G2A,PLA2G5,PLAA,PLAT,PLAUR,PLIN2,POMC,PPP1CB,PPP1R15A,PPP1R16B,PRDX5,PROCR,PSMB10,PSME2,PTGDS,PTGER4,PTGES2,PTGS2,PTPRB,PTX3,RAN,RARA,RARRES3,RCAN1,RGS1,RGS16,RHOB,S100A8,S100A9,S1PR1,S1PR3,SAA1,SAA2,SCUBE2,SDC4,SELE,SEMA3G,SERPINA3,SERPINE2,SERPINH1,SERPINI1,SFTPD,SLC11A1,SLC15A3,SLC16A2,SLC1A5,SLC31A2,SLC39A8,SLC3A2,SLC9A1,SLCO2A1,SMAD7,SOCS2,SOCS3,SPARC,SPI1,SPP1,SPTLC2,STIM1,STX11,STX6,STXBP1,SWAP70,TALDO1,TEK,TF,TFPI2,TFRC,TGM2,THBD,THBS1,THRA,THRSP,THY1,TIMP1,TIMP4,TIPARP,TNFAIP3,TNFRSF4,TNFSF10,TNIP1,TNK2,TRIB1,TSC22D1,TXN,TYMP,TYROBP,UBA1,UBE2I,UCHL1,UCP2,VCAM1,VCAN,VEGFC,VHL,VSIG4,VTI1B,WARS,XAF1,ZFP36,ZFP36L2,ZFPM1	IFNG,IL1B,IL6,JUN,NFKB1,NFKBIA,NFkB (complex),RELA,SMAD3,SMAD4,SP1,STAT1,STAT3,TGFB1,TNF,lipopolysaccharide	
P1	 	MYC	-1.625	transcription regulator	Activated	3.551	 	0.197	0.972	1.46E-22	ACACA,ACAT1,ACSL4,ACTA1,ACTN1,ADAMTS1,ADM,AEBP2,AHCY,AIMP2,AK2,AKAP12,ALCAM,ALDOA,ANGPT1,ANXA5,APCDD1,ASNS,ASS1,ATAD3A,ATF4,ATP13A2,ATPIF1,AXIN1,B4GALT7,BCL2L1,BIN1,BMPER,BOP1,C1QBP,C9orf3,CANX,CAPN2,CAPNS1,CAST,CAV1,CBX4,CCND2,CCND3,CCNG2,CCT3,CD69,CD86,CDC20,CDC34,CDH2,CDK4,CDKN2B,CEBPD,CIDEC,CLEC3B,CNFN,COBLL1,COL15A1,COL1A1,COL1A2,COL3A1,COL5A1,COL5A2,COL6A3,COL8A1,COX7A2L,CRABP2,CRIP1,CSPG4,CSTB,CTDSPL,CTSB,CTSD,CXCL8,DDIT3,DDIT4,DDX11,DDX3X,DKC1,DLEU1,DNPH1,DUSP1,DUSP5,EBF1,EDN1,EGR1,EGR2,EIF2S2,EIF4EBP1,ELANE,EMP1,EMX2,ENO1,ERBB2,EVPL,EXOSC7,FAM129A,FARP1,FBL,FBN2,FCGRT,FECH,FLNA,FOS,FRZB,FTH1,G6PD,GAA,GABARAP,GADD45A,GADD45B,GAMT,GAPDH,GBP4,GCLM,GCSH,GDI1,GFPT1,GLG1,GLUL,GM2A,GOT1,GOT2,GPC1,GPC3,GSR,H19,H2AFZ,H3F3A/H3F3B,HIF1A,HMGA1,HMOX1,HNRNPH1,HSD11B2,HSPA9,HSPE1,ID1,ID3,IDH1,IER3,IMPA2,IRX3,ITGA3,ITGAM,JUN,KDR,KLF4,KLF6,LAMP2,LEP,LGMN,LIMA1,LIMS1,LOC102724788/PRODH,LOX,LSM4,LUM,LXN,LYZ,MBP,MCL1,ME2,METAP2,MGP,MIF,MMP9,MRPL12,MYC,MYCN,NARS,NCL,NDRG1,NFKBIA,NGF,NME1,NRP1,ODC1,PAICS,PDCD4,PDLIM7,PEG10,PERP,PFKFB1,PFKFB3,PFKL,PKM,PLAUR,PLS3,PMP22,PNCK,POLD1,POLR2G,PRMT1,PRPH,PSAT1,PYCR1,RARA,RARRES1,RHOB,RPL6,RPL9,RPLP1,RRM2B,RUVBL1,SDCBP,SEPHS2,SERPINE2,SERPINH1,SFRP1,SGK1,SHMT2,SLC11A1,SLC1A5,SLC25A19,SLC2A3,SLC38A1,SLC3A2,SLC7A5,SOX17,SOX9,SPARC,SPP1,SRD5A1,SRM,ST3GAL3,ST3GAL4,SUCLA2,TF,TFRC,TGFBR2,THBS1,THOP1,THY1,TIMM23,TIMP1,TLE1,TMEM97,TNFRSF10B,TNFRSF19,TOB1,TRAP1,TSC2,TXN,TXNRD1,UBE2I,USP36,VARS,VCAM1,VEGFC,VHL,YME1L1,ZFP36,ZFP42	Ap1,EGR1,ESR1,ESR2,FOS,JUN,MAX,MYC,MYCN,NFkB (complex),RELA,SMAD3,SP1,STAT3,TP53,TP73,beta-estradiol	
P1	 	PDGF BB	 	complex	Inhibited	-3.189	bias	0.299	-6.075	4.41E-22	ACAT2,ADM,ADRB2,AKAP12,ARF5,ARG2,ATF3,ATP2A2,ATP2B1,BMP4,BMP6,CASP4,CBX4,CCL2,CCL8,CCND3,CCNL1,CDK4,CDO1,CEBPD,CNN1,COL3A1,CSF1R,CTGF,CXCL2,CXCL8,CYR61,DAB2,DBNDD1,DDIT3,DUSP1,DUSP5,EDN1,EGR1,EGR2,EGR3,EIF4E2,ETS1,ETS2,FHL1,FLNA,FMO1,FOS,FOSB,FRZB,FZD2,GADD45A,GDF15,GFPT2,GLUL,GPR183,GSS,H19,HBEGF,HMGCS1,HMOX1,HOMER2,HRAS,ID3,IER2,IER3,IGFBP4,IL6,JUN,JUNB,KLF6,LBP,LDLR,LMNA,MCL1,MMP2,MMP9,MYC,MYH1,MYH11,NOX4,NPR3,NR4A2,NR4A3,ODC1,PAWR,PCOLCE,PHLDA1,PLAT,PPP1R15A,PTGS2,RGS1,RHOB,RPN2,SERPINA3,SGK1,SLC2A3,SLC7A1,SOCS3,SPI1,TAGLN,TGM2,THBD,THBS1,TIMP1,TNFAIP3,TNFRSF12A,TOB1,TRIB1,TRIB3,TRIOBP,UNC5B,VCAM1,VCAN,ZFP36	Ap1,ERK,JUN,Jnk,LDL,NFKB1,NFKBIA,NFkB (complex),P38 MAPK,PDGF BB,RELA,SMAD3,SMAD4,SP1,STAT3,TGFB1	
P1	 	tretinoin	 	chemical - endogenous mammalian	 	-0.020	 	0.172	-2.794	6.49E-22	ABCG1,ABI3BP,ACKR2,ADM,AGT,AHNAK,AKAP12,ALDH1A1,ALDH1A2,ALDH1A3,ALDH3A1,ALPL,ANGPTL4,ANXA5,AP1S2,APBB1IP,APCDD1,APLNR,APOE,AQP9,ASNS,ATF4,ATP2A2,ATP6V1B2,BAMBI,BCL2L1,BIRC3,BMP2,BMP4,BMP6,BNIP3L,BTG1,BTG2,C1QA,C5AR1,CAPN2,CBS/CBSL,CCL2,CCL3,CCL4L1/CCL4L2,CCND2,CCND3,CCPG1,CCR1,CCT5,CD14,CD1C,CD36,CD68,CD86,CDC20,CDH5,CDK4,CDKN2B,CDKN2C,CEBPG,CES1,CIDEA,COL1A1,COL1A2,COL3A1,COL4A5,CRABP1,CRABP2,CRAT,CSE1L,CSF1R,CSF3R,CSRNP1,CTGF,CTSB,CTSD,CTSK,CUBN,CXCL8,CXCR4,CYP11A1,CYP26B1,CYP2R1,CYP4B1,CYP4F11,CYR61,DAAM2,DAB2,DAP3,DAPK2,DDAH2,DDIT3,DHPS,DHRS3,DHRS9,DLEU1,DUSP1,EDN1,EEF1G,EFS,EGR1,EIF3B,EIF3C,EIF4EBP1,EIF4EBP2,EIF5,EIF6,ELN,EMP3,ENPP2,EPHX1,ERCC1,ETS1,ETV6,EYA2,FAM86C1,FASTK,FCER1G,FGF2,FLRT1,FOLR2,FOS,FOXC1,FST,FUBP3,G0S2,GAP43,GARS,GBP4,GCA,GDE1,GDF15,GFM1,GIMAP6,GM2A,HADHA,HBEGF,HDGF,HEY1,HEY2,HGS,HK1,HMGA1,HMOX1,HNRNPK,HOXA9,HSD17B11,HSPA2,ID1,ID3,IER3,IFI27,IFIT2,IGFBP3,IGFBP4,IGFBP6,IL10RA,IL6,IMPDH2,ISLR,ITGA1,ITGAM,ITPR2,IVD,JCHAIN,JUN,KANSL3,KCNJ2,KDR,KIAA0513,KIT,KLF9,LAMP2,LBP,LEPR,LIPE,LRRC25,LRRK2,LSP1,LY6E,LYN,MAP1B,MAP2K3,MAP2K5,MAP7,MAPK8IP3,MAPKAPK2,MCL1,MDK,MECOM,MGP,MIA,MLF2,MMP28,MMP9,MNDA,MSC,MST1,MT1L,MT2A,MTHFD2,MYC,MYCN,NAA10,NCF2,NCL,NDRG1,NDUFA13,NDUFAF4,NDUFV1,NID2,NOTCH1,NRP1,NTRK3,ODC1,OGN,P2RX7,P4HA2,PADI4,PDCD4,PDE1B,PEG10,PFN1,PGA5 (includes others),PGD,PHLDA1,PKP2,PLA2G15,PLAT,PLAUR,PLCE1,PLEKHO2,PLIN2,PLOD3,PLS3,POMC,POR,PPP1R16B,PPP1R1B,PRKCD,PRMT1,PRNP,PSMB10,PTGDS,PTGIS,PTGS2,PTX3,PYCR2,RAE1,RALA,RAN,RARA,RARRES1,RARRES2,RARRES3,RET,RGS5,RNASE1,RNF10,ROR1,RPA1,RPL6,RUVBL1,S100A8,S100A9,SDCBP,SERPINE2,SFRP1,SLC12A2,SLC25A15,SLC7A2,SLCO2A1,SMAD7,SMOX,SMPD1,SNX8,SOX17,SOX7,SOX9,SP110,SPARC,SPI1,SPP1,SRGN,ST3GAL4,STC1,SYN1,TAF6,TF,TFRC,TGFBR2,TGFBR3,TGM2,THBD,THBS1,THRA,TIMP1,TJP1,TLE1,TMEM150A,TNFAIP3,TNFRSF10B,TNFRSF19,TNFSF10,TNIP1,TPP1,TPR,TSPAN14,TUBGCP2,TYROBP,TYSND1,UBA1,UCP2,VCAM1,VEGFC,VSIG4,WAS,WSB1,XAF1,XK,ZFP42,ZP3	CTNNB1,Creb,IFNG,IL6,JUN,NFKB1,NFKBIA,NFkB (complex),RELA,SMAD3,SMAD4,SP1,STAT1,STAT3,TGFB1,TGM2,TNF,tretinoin	
P1	 	D-glucose	 	chemical - endogenous mammalian	 	-0.477	 	0.105	-1.642	1.24E-21	AARS,ABCG1,ACACA,ACADM,ACLY,ACO2,ADAM17,ADIPOQ,ADRBK1,AGT,AKR1B1,ALDOA,ALDOC,ANO1,APOB,ASNS,ASS1,ATF3,ATF4,ATF5,ATP2A2,ATP2B1,BCL2L1,BMP2,BMP4,CANX,CARS,CAT,CAV1,CBR3,CCL2,CCND2,CCND3,CCPG1,CD36,CD55,CD59,CLGN,COL1A1,COL3A1,CTGF,CTSB,CXCL2,CXCL8,CXCR4,CYBA,DDIT3,DDIT4,DFNA5,DNAJB11,EDN1,EGR1,ELOVL6,ENO1,FBP1,FGF2,FKBP2,FOS,FST,G6PC3,G6PD,GAPDH,GCDH,GDF15,GFPT1,GLUL,GOT1,GPAM,GRN,H6PD,HIF1A,HK1,HMOX1,HNRNPK,HP,HSPA5,ID1,IDH1,IER2,IL6,IRS2,ITPR2,JUN,JUNB,KDR,LDLR,LEP,LIPE,LOC102724788/PRODH,LY96,MAPK7,MID1IP1,MIF,MMP2,MMP9,MTOR,MYC,NDUFB9,NEU1,NOX4,NQO1,NR4A2,NR4A3,ODC1,PC,PCCB,PCK2,PDCD4,PFKFB3,PFKL,PLAUR,PREB,PTGDS,PTGIS,PTGS2,PYCR1,RTN3,SARS,SEC61A1,SELE,SEPHS2,SGK1,SHC1,SLC1A3,SLC25A1,SLC25A10,SLC35B1,SLC39A8,SLC3A2,SLC7A1,SORBS1,SOX9,SPHK2,SPP1,SQSTM1,SRM,SRPRA,STUB1,STX1A,STXBP1,SUCLA2,TALDO1,TFRC,TGM2,THBS1,THRSP,TIMP1,TXNRD1,UCP2,VCAM1,WARS,YARS	AGT,Ap1,D-glucose,ERK1/2,FOXO1,JUN,NFKB1,NFKBIA,NFkB (complex),PPARA,PPARG,PPARGC1A,RELA,RXRA,SMAD3,SP1,STAT3,TNF,dexamethasone	
P1	 	progesterone	 	chemical - endogenous mammalian	 	-0.004	 	0.152	-1.677	6.27E-21	ACAT1,ACOT7,ACP5,ACTA1,ADAMTS1,ADIPOQ,ADM,ADRA2A,ADRB2,AEBP1,AKR1C3,AKR1C4,ALDH1A1,ALDH1A2,ALPL,APOE,ASGR1,ATF3,ATP1A2,ATP6V1B2,BCL2L1,BIRC3,BMP2,BSG,C5AR1,CA12,CA3,CAV1,CCL2,CCND3,CD86,CDH2,CDKN2B,CEBPD,CES1,CFB,CIDEC,CLDN5,CNDP2,COL15A1,COMT,CSF3R,CST3,CTDSPL,CXCL12,CXCL8,CXCR4,CYP1B1,CYP2C8,DBP,DDIT3,DNAJB4,EDNRA,EGR1,ENPP2,EPAS1,ERBB2,ESR1,FAAH,FAM49A,FOS,FOXC1,FST,FTH1,G6PD,GABARAPL1,GAP43,GARS,GJB2,GPAM,GRINA,H19,HBEGF,HDC,HEY1,HIF1A,HLA-G,HSD11B2,HSPA2,HSPA8,ID1,ID3,IGFBP3,IL6,IRS2,ISG20,ITGA1,ITGA11,JUN,KCNAB1,KCNG1,KDR,KLF9,LAMA2,LEPR,LHCGR,LIG1,LIPE,LITAF,LPIN1,LXN,MAOA,MAP2K3,MBP,ME1,MME,MMP2,MMP9,MT2A,MTSS1,MYC,MYCN,MYO10,MYO1D,NDRG1,NEDD9,NET1,NFKBIA,NOP16,NPL,NRP1,NSUN5,P2RX4,PARM1,PBX3,PFKFB3,PKM,PMP22,PNKD,POMC,PRNP,PRPSAP1,PRSS23,PTGDS,PTGER4,PTGS2,PTX3,RAB11FIP5,RBP4,RELN,RNASE4,RTN4,S100P,SFRP4,SGK1,SLC1A5,SLC27A1,SLC2A3,SLC31A2,SMPDL3A,SPP1,SRD5A1,ST3GAL4,TBC1D8,TGFBR3,THBD,THRSP,TIMP1,TIPARP,TJP2,TNFRSF21,TNFSF10,TYMP,WNT5B	AKT1,ERK1/2,FOXO1,Growth hormone,HIF1A,IL1B,Insulin,NFKB1,NFKBIA,NFkB (complex),NR3C1,PGR,PPARA,PPARG,RELA,RNA polymerase II,SMAD3,SP1,STAT1,STAT3,TP53,estrogen receptor,progesterone	
P1	 	HNF4A	0.141	transcription regulator	 	1.132	 	0.170	-0.103	1.30E-19	ABCC3,ABCG1,ABHD10,ACAT1,ACBD6,ACLY,ACO2,ACP2,ACP6,ACTN1,ACTR1A,ADGRB2,ADRB2,AGT,AHNAK,AHSA1,AJUBA,AK2,AKR1B1,AKR1C3,AKR1C4,ALDH1A1,ALDH2,ALDH3A1,ALDH5A1,ANG,ANXA5,APEH,APOB,APOC1,APOE,AQP9,ARFGAP1,ARG2,ARL17A/ARL17B,AS3MT,ASGR1,ATAT1,ATF4,ATG9A,ATP10A,ATP6V1D,ATP6V1F,AVPI1,AXIN2,BCL2L1,BLOC1S1,BRF2,BTG1,BUD31,C11orf54,C11orf68,C1orf123,C2,C21orf33/LOC102724023,C4orf19,CAMK2D,CAV1,CBR3,CBS/CBSL,CBX5,CCDC170,CCNG2,CCT8,CD55,CDC42BPB,CDC42EP2,CDCA5,CEBPD,CES2,CHCHD5,CHD1L,CHEK2,CIDEC,CLCNKA,CLPTM1,CMSS1,CNFN,COASY,COMMD9,COPS7A,COPS7B,COPS8,COQ8A,COX7A2L,COX8A,CPED1,CRABP2,CRAT,CRIP1,CS,CSK,CTDNEP1,CTSA,CTSB,CYP11A1,CYP1B1,CYP27A1,CYP2C8,CYP51A1,DBP,DCAF13,DDOST,DDX28,DDX41,DDX49,DHRS4,DHRS7B,DIABLO,DLG4,DNAJA3,DNAJB4,DNPH1,DPAGT1,DPH5,DPH6,DPM2,EGR1,EIF4EBP2,EIF5,ELMOD3,EMG1,EMX2,EPB41L4B,EPHX1,EVPL,EXOSC5,F11R,FAHD2A,FAM46A,FAM50B,FAM86C1,FBP1,FHL1,FIG4,FLNA,FLOT1,FOXRED1,FUK,G0S2,G3BP2,G6PD,GABRE,GALM,GAPDH,GBE1,GDF15,GFM1,GHITM,GJB2,GLYAT,GMDS,GNG5,GNL3,GOT1,GPC6,GPR137,GPR146,GPR160,GPX7,GRB14,GRWD1,GSK3B,GSPT1,GSS,GTPBP3,GUF1,GUSB,HADHA,HEXA,HEY1,HIF1A,HIF1AN,HIST2H2AA3/HIST2H2AA4,HLA-F,HLA-G,HPS6,HSPA5,HSPE1,IFT122,IGSF8,IL10RA,IL11RA,IMMT,INHBE,IPO13,ISOC2,JUN,JUNB,KIF3B,KLHDC3,KRT8,LAMTOR2,LARP4,LBP,LDLR,LIMS1,LMAN2L,LPGAT1,LRSAM1,LSM4,LZTR1,MAL2,MAOA,MAP2K5,MAP7,MAPK7,MAPK8IP2,MCEE,METAP2,MICU1,MID1IP1,MIPEP,MOCOS,MPZL2,MRPL15,MRPL2,MRPL22,MRPL24,MRPL27,MRPL37,MRPL4,MRPL43,MRPL51,MRPS12,MRPS15,MRPS18B,MRPS21,MRTO4,MSRB1,MSRB2,MST1,MT1X,MT2A,MTMR2,MYC,NAA10,NAT10,NBAS,NBEA,NCAPH2,NCBP2,NDRG1,NDUFA7,NDUFS3,NDUFV1,NEK7,NFE2L1,NME1,NMNAT2,NOC3L,NOL7,NOP16,NOSIP,NR1D1,NR5A2,NSF,NUDT2,ORM1,ORM2,OSBPL11,PALMD,PANK1,PCBD1,PCK2,PCMT1,PDCD4,PDIA5,PDK4,PEF1,PEG10,PEPD,PERP,PEX16,PEX6,PHPT1,PI4KB,PKM,PKP2,PLA2G4A,PLAA,PNMA1,PNPLA6,PNPO,POC1A,POLR1C,POLR3E,POLR3F,POLRMT,PPFIBP2,PPIL1,PPP1R11,PPP1R3C,PRDX5,PRKCE,PRMT1,PRPF31,PSAT1,PSMA3,PSMB5,PSMB7,PSMD7,PSME3,PTGDS,PTK7,PTPRE,RANGAP1,RAP1GAP,RARA,RASSF5,RBKS,RBM42,RBM6,RBP5,REXO2,RHPN2,RITA1,RNASE4,RNMTL1,RNPEPL1,RPAP3,RPLP1,RSU1,RTCA,S100A9,SAA1,SAA2,SARS2,SEMA3C,SERPINA3,SESN2,SF3B5,SGK1,SGSH,SLC19A3,SLC22A18,SLC25A1,SLC25A13,SLC25A19,SLC35B1,SLC38A1,SOX17,SOX9,SPATC1L,SPATS2L,SPP1,SRPRA,SRPRB,SSU72,STARD7,STIM1,STK19,STK24,STOM,STOML1,STOML2,STYXL1,SUCLA2,SUPV3L1,TACO1,TADA3,TAF6,TARS,TBC1D16,TEF,TENM4,TF,THOC3,THY1,THYN1,TIMM17B,TM7SF2,TMEM208,TMEM79,TRAPPC3,TRAPPC6A,TRMT112,TRMT12,TRPC4AP,TSPAN14,TUFT1,TXNDC12,TXNL1,TXNRD1,UBE2M,UBL7,UCHL1,UCP2,UROS,USMG5,USP36,USP5,UTP11,VAMP1,VEGFC,VEGFD,VIPAS39,VKORC1,WARS2,WBSCR22,WDR12,WDR13,WDR46,XPNPEP2,YIF1A,ZC2HC1C,ZFYVE19,ZNHIT1,ZNRD1,ZSCAN18	CEBPA,HDAC1,HNF4A,JUN,MYC,PPARG,STAT3	
P1	 	FSH	 	complex	 	-0.351	 	0.180	-1.637	3.98E-19	ACP2,ACP5,ACTA1,ACTG2,ACTN1,ADAM17,ADAMTS1,ADGRG1,ADM,AKAP12,ALDH3A2,ALPL,ARHGEF5,ATP2A2,ATP2B1,ATPIF1,AXL,BCKDK,BNIP3L,BTG2,CASP4,CCND2,CD55,CDH2,CDKN1C,CH25H,CLIP1,COL15A1,COL18A1,CRYM,CTGF,CXCR4,CYP11A1,DAB2,DHCR7,DHRS3,DUSP1,DUSP14,ESR1,FGF2,FLNC,FOS,FOSB,FST,GBP1,GDE1,GOT1,GRK5,ID1,ID4,IGFBP3,IGFBP4,IL6,ING1,INHBB,ISG20,ITGA3,JUN,JUNB,KIF5B,LDLR,LHCGR,LOX,LZTR1,MAP2K3,MAP4K4,MBD2,MCL1,MMP2,MMP9,MN1,MSMO1,MT1L,MT1X,MT2A,MYC,NEO1,NOL3,P4HA2,PAWR,PKM,PLAT,PPIH,PPP1CB,PPP2R1A,PRNP,PTGS2,PTPRE,PTPRF,RAB5A,RANGAP1,RAP1GAP,RARA,RGS12,RGS16,RGS5,RHOB,SGK1,SH3BP4,SMAD6,SMAD7,SRD5A1,STIP1,STK24,TF,TFPI2,TFRC,TGFBR2,TGFBR3,THBS1,TIMP1,TNFAIP3,TNFRSF10B,TOB1,TPM1,TRIB1,TYRO3,UPP1,VEGFC	Ap1,CEBPB,CREB1,Cg,ERK1/2,FOS,FSH,JUN,Lh,NFKBIA,NFkB (complex),RELA,SMAD3,SP1,STAT1,STAT3,STAT5B,cyclic AMP	
P1	 	ESR1	-0.550	ligand-dependent nuclear receptor	Inhibited	-2.338	 	0.070	-3.316	4.27E-19	ABCA3,ABCC3,ADAM17,ADCY1,ADORA1,AES,AGT,AHNAK,AK1,ALCAM,ANO2,ANXA3,AP2S1,APOE,AQP9,ARFGAP1,ARHGEF2,ARID4A,ARPC5L,ASS1,ATF3,ATF5,ATP2B1,AXIN2,BCL2L1,BIN1,BIRC3,BMP2,BMP4,BYSL,C1QTNF6,CAMK1,CAPN2,CARM1,CASQ2,CAV1,CCL2,CCND3,CCNG2,CCPG1,CD55,CD59,CD69,CDC42BPB,CDC42EP2,CDK4,CDK5RAP2,CDKN1C,CDKN2B,CEBPD,CEBPG,CHEK2,CHFR,CLCN3,CNN1,COBL,COG5,COL16A1,COL5A2,COL8A1,COMT,COPE,CPNE1,CRABP2,CSAD,CTNS,CTSB,CTSD,CXCL12,CXCL8,CYP11A1,CYP1B1,CYP26B1,DAB2,DDIT4,DHCR7,DNAJC1,DSG2,DTNA,DUSP10,DUSP5,EDN1,EFNB2,EGR1,ENAH,ENO1,ENPP2,ERBB2,ESR1,FAM102A,FHL1,FIBP,FKBP4,FLCN,FLNA,FOS,FOSB,FOXC1,FST,FZD2,G6PD,GADD45B,GCSH,GJB2,GLB1,GLRX,GM2A,GPAM,GUCY1A3,GULP1,H19,HACD1,HAX1,HBEGF,HDAC11,HIF1A,HIPK2,HLA-G,HOMER3,HSPA13,HSPA2,HYAL1,ICA1,ID1,IER3,IFI27,IFRD1,IGFBP3,IGFBP4,IL6,IMPDH2,INHBB,IRS2,ISG20,ITGA10,ITGB1BP1,JUN,JUNB,KCNMA1,KCTD13,KIF3B,KIF5B,KTN1,LBP,LDLR,LEP,LEPR,LHCGR,LILRB5,LIMA1,LMO3,MAP1B,MAP2K2,MAP2K5,MAP3K12,MAP3K20,MAP3K8,MAP7,MAPK8IP3,MAST2,MCOLN1,MIB2,MMD,MMP9,MST1,MYC,NCF2,NEDD9,NFKBIA,NIPSNAP1,NLGN1,NLGN4X,NME1,NOTCH1,NPR3,NQO1,NR1D1,OTUB2,PADI4,PCBD1,PDCD4,PDGFD,PDK4,PEF1,PGLS,PHF19,PLAUR,PLCE1,PLIN2,POR,PPP1R3C,PPP2R1A,PRKCD,PRSS23,PSAT1,PTGS2,PTPRT,PTTG1,PTX3,PVR,PYCR1,RABEP1,RAD21,RALA,RAMP3,RARA,RBP4,RDH5,RENBP,RERG,RGS16,RNF38,RPS6KA4,RPS6KB2,RRBP1,S100A9,S100P,SCAMP3,SCIN,SCUBE2,SELE,SEMA3B,SEMA3C,SGK1,SH3GLB2,SIAH2,SLC16A2,SLC1A4,SLC35B4,SLC39A8,SLC3A2,SLC7A1,SLC7A2,SLC7A5,SLC7A8,SMAD6,SMPD1,SOCS2,SORD,SOS1,SOX9,SP110,SPP1,SPTBN1,SPTLC2,SQSTM1,SRM,STC2,STX6,SUCLA2,SULF1,TBCD,TEK,TESK1,TFF3,TFRC,TGM2,THBS3,THBS4,TIMM17B,TJP1,TJP2,TM4SF1,TMEM2,TMEM97,TMOD1,TNFAIP3,TNFSF10,TNIP1,TOB1,TP53BP1,TPM1,TPR,TRIB1,TRIB3,TSC2,UBALD1,UQCR10,VAV3,VEGFC,VPS28,WARS,XK,YARS,ZNF544	4-hydroxytamoxifen,Ap1,CREB1,Creb,ESR1,ESR2,FOS,HDAC1,HIF1A,IL1B,JUN,MYC,NFKB1,NFKBIA,NFkB (complex),RELA,SP1,STAT3,TP53,beta-estradiol,tamoxifen	
P1	 	F2	0.143	peptidase	 	-1.392	bias	0.453	-5.402	3.09E-18	AKR1B1,ALDH1B1,ANGPT1,ANGPTL4,BIRC3,CBR3,CCL2,CCL8,CCND2,CD55,CD68,CKAP4,COL1A1,CTGF,CTPS1,CXCL8,CXCR4,CYR61,DAAM1,DHRS9,DKK3,DOK5,DUSP1,EDN1,EGR1,ERP29,ETS1,FAM46A,FGF2,FHL1,FOS,FOSB,HBEGF,HIF1A,HMGA1,HMOX1,IER2,IER3,IGFBP4,IL6,JUN,JUNB,KDR,KLF6,LAMP2,MIF,MMP9,MTSS1,MYC,MYH11,NCF2,NCOA7,NFKBIA,NR4A3,PLA2G4A,PLAT,PLAUR,PRKCE,PROCR,PTGS2,RCAN1,RDH5,RHOB,RNH1,SAMD4A,SDC4,SELE,SLC16A5,SLC2A3,SLC2A6,SLC7A1,SLIT2,SPOCD1,SRGN,SRM,TEK,TFPI2,THBD,THBS1,TMED9,TNFAIP3,TNFRSF12A,TNFSF10,TOMM40,TXNRD2,VCAM1,YIF1A,ZNF205	Ap1,ETS1,F2,F2R,JUN,NFKB1,NFKBIA,NFkB (complex),P38 MAPK,RELA,SMAD3,SMAD4,SP1,STAT3,TGFB1,VEGFA	
P1	 	ESR2	-0.240	ligand-dependent nuclear receptor	 	0.058	 	0.065	-0.452	9.71E-18	ADAMTS1,ADORA1,AES,AGT,AKAP12,ANO2,APOE,ARID4A,ARRDC4,ATF3,ATF5,ATP2B1,BCL2L1,BIN1,BMP2,BMP4,CA12,CADM3,CAPN2,CAV1,CBS/CBSL,CCL2,CDH2,CDKN1C,CEBPD,CES1,CNN1,COL11A1,COL16A1,COL1A1,COMP,CTGF,CTSD,CXCL12,CXCL8,CYP11A1,CYP26B1,DHCR7,DNAJC1,DUSP10,EDN1,EGR1,EGR3,ENPP2,ESR1,FHL1,FOS,FZD2,GCSH,GLB1,GLRX,GM2A,HSPA2,IGFBP3,IGFBP4,IMPDH2,IP6K3,JUNB,KAZALD1,KCNK15,KDR,KLF4,KRT8,LEP,LHCGR,LILRB5,LIMCH1,LMNA,LRP1B,LRRN3,MAOA,ME2,MMP2,MYC,NDRG1,NEDD9,NID2,NIPSNAP1,OTUB2,PCBD1,PDK4,PERP,PLAUR,PLEC,PLIN2,PPP1R3C,PSAT1,PTGDS,PTGFR,PTGIS,PTGS2,PTX3,PYCR1,RALA,RARA,RBP4,RELN,RPS6KA4,S100A9,SELE,SEMA3B,SERTAD4,SFRP4,SGK1,SOCS2,SOCS3,SORD,SPP1,SRXN1,STON1,SUCLA2,TENM4,TESK1,TGM2,THBS4,THRSP,TIMP1,TMEM2,TMIE,TPM1,TRIB1,TSPAN13,VAV3	4-hydroxytamoxifen,Ap1,CREB1,EGR1,ESR1,ESR2,HDAC1,HIF1A,IL6,JUN,MYC,NFKB1,NFkB (complex),RELA,SMAD3,SP1,STAT1,STAT3,TP53,beta-estradiol	
P1	 	APP	0.346	other	 	0.170	 	0.179	-1.539	1.03E-17	ABCG1,ABL1,ACO2,ACTA1,AES,AK1,ALDOA,ALDOC,AMPH,AP3B2,APOE,ARF5,ASCC1,ATF4,ATOX1,ATP1A2,ATP5D,ATP6V1E1,AXIN2,AXL,BCL2L1,BMF,BMP4,BMP6,BSG,C1QBP,C1R,CA12,CAMK2D,CANX,CAST,CAT,CCL2,CCL3,CCL3L3,CCND2,CCNG2,CD59,CD68,CD69,CD86,CDH2,CDH5,CDK4,CDK5RAP2,CH25H,CLDN5,CLTB,COL18A1,CRABP1,CRABP2,CRYL1,CRYM,CS,CSF1R,CTGF,CTSB,CTSD,CXCL12,CXCL2,CXCL8,CXCR4,CYP26B1,DLG4,DNM1L,EDN1,EEF1G,EGR1,ELMOD3,ELN,ENO1,ENPP2,EPAS1,ERBB2,ESR1,ETS2,FAM49A,FBL,FGF2,FKBP1A,FLNA,FOS,FOSB,FYN,FZD7,GALK1,GAP43,GAPDH,GBP4,GDF15,GNG2,GOT2,GPC1,GPM6B,GSK3B,GSTM3,H19,HARS,HAVCR2,HCAR2,HEY1,HEY2,HINT1,HIPK2,HK1,HMGA1,HMOX1,HSPA1A/HSPA1B,HSPA5,HSPA8,HSPE1,IDO1,IFIT2,IGF2BP2,IGF2R,IKBKG,IL6,IRF3,IRS2,ISG20,ITGA1,ITGA3,ITGAM,JUN,JUNB,KAT2A,KCND2,KIF2A,LBP,LDLR,LHFPL2,LMO4,LRP1B,MAF,MAP1B,MAP2K2,MAP6,MAPKAPK2,MBP,MDK,MME,MMP2,MMP9,MTHFD1L,MYC,NAPB,NCDN,NENF,NME1,NR1D1,NR4A2,NRP1,OGN,PDCD4,PDXP,PEA15,PEBP1,PFKFB3,PIN1,PKM,PLAT,PPP2R1A,PRDX5,PRMT1,PRNP,PTGDS,PTGS2,PTPA,RAN,RCAN1,RELN,RNF144B,RNF24,S100A8,S1PR1,SDC4,SHC1,SIGMAR1,SLAMF8,SLIT2,SMAD7,SOCS3,SOX9,STIP1,STUB1,STXBP1,SYN1,SYN2,TAGLN,TGFBR2,THY1,TJP1,TNFRSF10B,TNFSF10,TPM1,TPP1,TUBA1C,TUBB,TUBB2A,TUBB2B,TUFM,TXN,UCHL1,VCAM1,VCAN,XAF1	APP,ATF6,Ap1,ERK1/2,IL1B,JUN,Jnk,LDL,MYC,NFKB1,NFKBIA,NFkB (complex),PSEN1,RELA,SMAD3,STAT3,TP53	
P1	 	valproic acid	 	chemical drug	 	-0.446	 	0.010	-0.534	6.07E-17	ABCG1,ABHD5,ACACA,ADCY1,ADRM1,AKR1B1,AKR1C3,AKR1C4,AMFR,ATF3,ATF4,ATF6,ATP5I,BCL2L1,C1QTNF6,CA12,CARM1,CAT,CCL2,CCND2,CCR1,CD209,CDKN1C,CH25H,COCH,CRAT,CRYL1,CTAGE9 (includes others),CTPS1,CTSB,CXCR4,CYP11A1,CYP1B1,CYP2C8,CYP2R1,CYP51A1,CYR61,DDIT3,DHCR7,DNAJB11,DPM2,EDEM1,EDN1,ELOVL3,ELOVL6,ERN1,ESR1,ETV6,FAM107A,FOXC1,FSCN1,GADD45B,GAP43,GLUL,GPAM,GPX7,H6PD,HIF1A,HMGCS1,HMOX1,HSPA5,IGSF1,IL6,ING1,JUN,KIT,LAGE3,LDLR,LEP,LIMA1,LRP8,MCL1,MRPS2,MSMO1,MT1G,MVD,MYCN,MYOF,NME1,NOTCH1,PAQR7,PLAT,PLTP,PPRC1,PRAG1,PRKCD,PRSS23,PSMA3,PSMA4,PSMB10,PSMB2,PSMB5,PSMB6,PSMB7,PSMD14,PSMD7,PSME2,PSME3,PSME4,PTGS2,PTX3,RARA,RBBP8,RCL1,RERG,RNPEP,ROR1,SDPR,SEMA3C,SERPINH1,SGK1,SIAH2,SLC7A8,SMARCB1,SPI1,SPP1,SQLE,ST3GAL3,TENM3,TGM2,THBS1,THRSP,TNFSF10,TNS1,ZNF296,ZNF585A	AKT1,Akt,ERK1/2,ESR1,ESR2,HIF1A,JUN,LEP,NFKB1,NFKBIA,NFkB (complex),PPARG,RELA,RNA polymerase II,SMAD3,SP1,STAT1,STAT3,TP53,beta-estradiol,valproic acid	
P1	 	FOS	-5.875	transcription regulator	Activated	2.642	 	0.140	1.573	1.41E-16	ABCC1,AGT,AKR1C3,ALDH1A3,AP3D1,ATF3,ATP2C1,BLMH,CAMK2D,CAPN2,CAST,CAT,CCL2,CD14,CD68,CELF2,CLIP1,CMTM4,COBLL1,COL16A1,COL18A1,COL1A1,COL6A1,CPSF1,CRABP1,CRABP2,CSTA,CTGF,CTSB,CTSH,CXCL16,CXCL8,DAPK2,DDX3X,DOCK1,EDN1,EGR1,EGR2,ELOVL3,ELOVL6,ENAH,ENO1,ERCC1,FARS2,FGF2,FLRT2,FOLR2,FOS,FOSB,FOXC1,FRZB,FTH1,FZD5,GBA,GKN1,GM2A,GSK3B,GSR,HMOX1,HSPA5,IL6,IRS2,JUN,JUNB,KIF2A,KIF5B,KLF6,KRT8,LAMP2,LARGE1,LOX,LRP8,LTBP2,MAOA,MAP3K20,MAP4K4,MMP2,MMP9,MPZL2,MT1A,MT2A,MYC,NCF2,NDUFS7,NET1,NGF,NIPSNAP1,NPTX2,NQO1,NR5A2,OCIAD2,ODC1,PCYT2,PFN1,PHLDA1,PKN1,PLA2G4A,PLAT,PLAUR,PMEPA1,POMC,PRKCE,PTGDS,PTGS2,PTS,PTTG1,RAP1GAP,RARA,RFNG,RNH1,RPL9,RPLP0,RPS24,RUNX1,S100A8,S100A9,SEMA3B,SERPINE2,SFRP2,SFRP4,SFTPD,SLC19A1,SMAD7,SOCS3,SPP1,STIM1,STX11,SULF2,SWAP70,TBCA,TCEA1,TIMP1,TIPARP,TNMD,TPP1,TRAPPC3,TUBB,TXN,VAV3,VCAM1,VEGFD,ZHX2	Ap1,EGR1,ESR1,ESR2,FOS,JUN,NFATC2,NFKB1,NFKBIA,NFkB (complex),Nfat (family),RELA,SMAD3,SP1,STAT3,TP53	
P1	 	hydrogen peroxide	 	chemical - endogenous mammalian	 	1.164	bias	0.313	-2.071	2.34E-16	ACAT2,ADAM17,ADIPOQ,ADRBK1,AEBP1,AEN,AGT,ATF3,ATF6,ATG7,BCL2L1,BIRC3,BSG,BTG2,CAT,CAV1,CCL2,CCL3L3,CCND3,CD55,CD59,CD68,CD86,CDC34,CDKN2C,CEBPG,COL1A1,COL1A2,CST3,CTGF,CTSB,CTSD,CXCL8,CXCR4,CYP51A1,DDAH2,DDIT3,DDIT4,DHCR7,DPAGT1,DUSP1,DUSP10,EDN1,EGR1,ELANE,ELN,ENPP2,EPAS1,ETS1,ETS2,FGF2,FOS,FTH1,FZD2,GADD45A,GADD45B,GDF15,GLRX,GSTM3,HBEGF,HDC,HIF1A,HMOX1,HRAS,HSPA5,ID3,IFIT2,IL6,ISCU,JUN,KDR,KIT,KLF2,KLF4,LDLR,MAPKAP1,MCAM,MCM2,MDK,MIF,MMP2,MMP9,MPV17,MSMO1,MYC,NAT10,NGF,NOL3,NUPR1,ODC1,OSGIN1,PCBP2,PDCD4,PKIA,PLAUR,PRKCSH,PTGER4,PTGS2,PTX3,RAN,RCN1,RTN3,SERPINH1,SGK1,SHC1,SLC20A1,SPARC,SPP1,SQLE,SRGN,TAGLN,TFRC,TGFBR3,TGM2,TNFAIP3,TNFRSF10B,TRIB3,TUBB2A,TXN,UCP2,UNG,UQCRH,VCAM1,XAF1	AGT,Ap1,D-glucose,ERK1/2,HIF1A,JUN,MYC,NFKB1,NFKBIA,NFkB (complex),P38 MAPK,PPARG,RELA,SMAD3,STAT3,TNF,hydrogen peroxide	
P1	 	ATF4	0.848	transcription regulator	Activated	3.681	bias	0.419	0.969	2.40E-16	AARS,APBA3,ASNS,ATF3,ATF4,ATF5,CANX,CCL2,CEBPG,CHAC1,DDIT3,DDIT4,EDN1,EIF2S2,EIF4EBP1,FYN,GARS,GDF15,GHITM,GYS1,HSPA5,IARS,IL6,JUN,KLF4,KLF9,LARS,MARS,MCL1,MID1IP1,MT2A,MTHFD2,NARS,NDRG1,NID2,NUPR1,PCK2,PMP22,PPP1R15A,PSAT1,PTGS2,PTX3,PYCR1,SARS,SHMT2,SIGMAR1,SLC1A5,SLC3A2,SLC6A9,SLC7A1,SLC7A5,STC2,TNFRSF10B,TNFRSF12A,TRIB3,WARS,XPOT	ARNT,ATF4,BACH1,CEBPA,CEBPB,DDIT3,EPO,FOXO3,HIF1A,MYC,NFAT (complex),NFE2L2,NFKB1,NFkB (complex),PPARG,RELA,STAT1,STAT3,TP53,VHL	
P1	 	PD98059	 	chemical - kinase inhibitor	 	0.001	bias	-0.311	3.583	2.61E-16	ACAT2,ACOT7,ADIPOQ,AGT,AKAP12,ALDOA,ATF3,ATF4,BCL2L1,BMP2,CAV1,CCL2,CCL3,CCL3L3,CCND2,CCR1,CD14,CD36,CD4,CD55,CD69,CD86,CDH2,CDKN2B,CEBPD,CHN1,COL1A1,COL1A2,COL3A1,CTGF,CTSB,CTSH,CTSK,CXCL2,CXCL8,CXCR4,CYP1B1,DDIT3,DHRS3,DUSP1,DUSP5,EDN1,EGR1,EGR2,EGR3,EIF5,ELK1,ELN,EMP1,EMP3,ENO1,EPAS1,ERBB2,ETS1,FGF2,FOS,FOSB,FTH1,GADD45A,GAP43,GFPT1,GRN,GSK3B,HBEGF,HIF1A,HMOX1,HSD11B2,HSPA5,HYOU1,ID3,IER3,IGF2BP2,IGFBP3,IL6,ITGAM,JUN,JUNB,KRT8,LAMP2,LDLR,LEP,LIPG,LPGAT1,MAPKAPK2,MCL1,MIF,MMD,MMP2,MMP9,MT1F,MT1L,MT1M,MYC,MYCN,MYH1,MYH11,NAB1,NGF,NINJ1,NQO1,PAWR,PC,PFKFB1,PHLDA1,PHLDA2,PLA2G4A,PLAT,PLAUR,PLEC,POMC,PPP1R15A,PTGS2,RAN,RGS1,RNASE4,RPS2,RUNX1,S100A8,SELE,SIGMAR1,SLC35B1,SLC3A2,SOCS2,SOCS3,SPP1,SPRY2,SQLE,ST3GAL4,ST6GALNAC2,STOM,TF,THBS1,TIMP1,TNFRSF10B,TOMM40,TSC22D1,TUBB2A,TXN,TYMP,VAPA,VCAM1,VCAN,VEGFC,ZFP36L2	Ap1,EGF,IL1B,JUN,MYC,NFKB1,NFKBIA,NFkB (complex),P38 MAPK,PD98059,RAF1,RELA,STAT3,TNF,TP53	
P1	 	HRAS	0.899	enzyme	 	-0.567	 	0.170	-2.001	4.32E-16	ACTA1,ADM,ADRA2A,ALDH1A3,ANTXR1,ANXA3,ASNS,ATP2A2,BCL2L1,BMP4,BTG2,C1QC,CAPG,CAPN2,CAV1,CCDC80,CCND2,CCND3,CD24,CD69,CDK4,CDKN2B,CEBPD,CFB,CNN1,CNN2,COL18A1,COL1A1,COL1A2,COL3A1,COL5A2,COL6A2,CSTA,CTGF,CTSB,CXCL12,CXCL2,CXCL8,DDIT3,DOK2,DUSP1,EGR1,EIF3C,EIF4E2,EIF4EBP1,ELK1,ELN,EPHX1,ERCC1,ERP29,ETS1,FAT1,FGF2,FHL1,FLNA,FLRT2,FOS,FOSB,FZD2,GJB2,GPX3,GRN,GUSB,H2AFY2,HDC,HEY1,HEY2,HIF1A,HMOX1,HRAS,HSPA8,IGFBP4,IL6,ITGAM,JUN,JUNB,KLF6,LIPG,LPP,LSP1,LXN,LYZ,MAP3K8,MCAM,MMP2,MMP23B,MMP9,MRPL12,MSMO1,MSRB1,MTHFD1L,MYC,MYCN,MYH11,MYL3,NFKBIA,NID2,NOTCH1,NQO1,NRP1,NSFL1C,PAWR,PDIA5,PFN1,PIN1,PKP1,PLA2G4A,PLAUR,PLOD1,PLS3,PLTP,PMEPA1,POLR2G,PRKCD,PRNP,PRSS23,PTGS2,PTPRE,RAP1GAP,RGS12,RHOB,RPLP1,RSU1,RTN4,SERPINA3,SERPINE2,SORBS1,SPARC,SPON1,SPP1,SPRY2,SQLE,SYN1,TAGLN,TENM3,TGM2,THBS1,TINAGL1,TNFRSF10B,TOX2,TPO,TSC22D1,TSPAN6,TYMP,TYRO3,UBASH3B,VCAN,WSB2	ATF2,CEBPB,CTNNB1,EGFR,ERK,HDAC1,HRAS,JUN,MAP2K1,MYC,NFkB (complex),RELA,RNA polymerase II,SMAD3,SP1,STAT3,TERT,TP53,TP73	
P1	 	IL1B	-0.392	cytokine	Inhibited	-2.052	 	0.225	-4.924	6.20E-16	ABCC3,ACKR2,ADAMTS1,ADM,ADRB2,AKR1B1,ALPL,ANGPT1,ANGPTL4,ANTXR1,APOB,APOE,ASS1,ATF3,ATF4,ATF5,ATP2A2,BAMBI,BCL2L1,BIRC3,BMF,BMP2,BMP4,BTG2,C19orf25,C1R,CASP4,CAT,CCL13,CCL2,CCL3,CCL3L1,CCR1,CD14,CD4,CD55,CD69,CD86,CEBPD,CEBPG,CFB,CLIP2,COL1A1,CSRNP1,CTGF,CTSB,CXCL12,CXCL2,CXCL8,CXCR4,CYBA,CYP11A1,CYTIP,DAB2,DBP,DDIT3,DDIT4,DUSP1,DUSP5,EDN1,EGR1,ELN,ENPP2,EPAS1,ERBB2,ESR1,ETS2,F13A1,FAM129A,FCER2,FGF2,FOS,FOSB,FST,G0S2,G6PD,GADD45A,GADD45B,GBP1,GDF15,GM2A,GRN,GSK3B,GUSB,GYS1,H19,HBEGF,HEXA,HIF1A,HMGA1,HMOX1,HP,HSPA1A/HSPA1B,ID3,IDO1,IER2,IER3,IFRD1,IGFBP3,IGFBP4,IGFBP6,IL10RA,IL18RAP,IL6,IRAK1,IRS2,ISG20,ITGA1,ITGAM,JUN,JUNB,KDR,LBP,LDLR,LEP,LOX,LY96,MAP3K8,MCL1,MFAP2,MIA,MIF,MMP2,MMP9,MT2A,MYC,MYH11,MYLK,NFKBIA,NFKBIZ,NGF,NQO1,NR1D1,NR4A2,NR4A3,NRP1,ODC1,ORM1,PCDH7,PHLDA1,PLA2G2A,PLA2G4A,PLA2G5,PLAA,PLAT,PLD3,POMC,PPP1R14A,PRKCD,PSMB10,PSME2,PTGDS,PTGFR,PTGIS,PTGS2,PTX3,RAN,RARA,RCAN1,RGS16,RHOB,RNASE1,S100A8,S100A9,SAA1,SAA2,SCUBE2,SDC4,SELE,SERPINA3,SERPINH1,SLC1A3,SLC20A1,SMAD7,SOCS2,SOCS3,SOX9,SPARC,SPP1,SRGN,TFPI2,TGFBR2,TGM2,THBD,THBS1,THRSP,THY1,TIMP1,TIMP4,TJP1,TNFAIP3,TNFSF10,TNMD,TOB1,TYMP,VCAM1,VCAN,VEGFC,ZFP36	IFNG,IL1B,IL6,JUN,NFKB1,NFKBIA,NFkB (complex),RELA,SP1,STAT1,STAT3,TNF,prostaglandin E2	
P1	 	IFNG	-0.137	cytokine	 	-0.653	 	0.226	-4.090	6.95E-16	ACLY,ADGRG1,ADGRG2,ADIPOQ,ADM,ADORA1,ADRA2A,ADRBK1,AGT,AHCY,ALDH1A3,ANGPTL4,AQP11,AQP9,ARG2,ASNS,ASS1,ATF3,ATF4,ATP2A2,BCL2L1,BMF,BMP6,BTG1,C1QA,C1QB,C1QC,C1R,C2,C5AR1,CASP4,CAT,CAV1,CCL13,CCL18,CCL2,CCL3,CCL3L3,CCL8,CCND2,CCR1,CD14,CD163,CD163L1,CD209,CD276,CD36,CD4,CD55,CD86,CDK4,CDKN2B,CEBPD,CERS6,CFB,CH25H,CHAC1,CHI3L2,CLEC10A,CLIP2,COL1A1,COL1A2,COL5A2,CSE1L,CSF1R,CSK,CTGF,CTSB,CTSD,CTSH,CTSK,CXCL12,CXCL16,CXCL2,CXCL8,CXCR4,CYB561,CYB5A,CYBA,CYP11A1,CYP27A1,DBP,DDIT3,DEFB1,DIABLO,DUSP1,DUSP5,EDN1,EDNRA,EFNB2,EGR1,EGR2,EGR3,ELK1,ELN,ERAP2,ERBB2,ETS2,F11R,FAAH,FAM107A,FAM26F,FBP1,FCER1G,FCER2,FCGR3A/FCGR3B,FECH,FGF2,FLAD1,FLRT2,FOS,FOSB,FTH1,FZD2,GBP1,GBP4,GDF15,GFM1,GJB2,GLIPR2,GLUL,GNG2,GPR146,GUSB,H6PD,HBEGF,HCAR2,HCAR3,HIF1A,HLA-DOA,HLA-DRB1,HLA-F,HLA-G,HMGA1,HMGCS1,HMOX1,HSPA1A/HSPA1B,HSPA8,ID1,IDO1,IER2,IER3,IFI27,IFIT2,IGFBP4,IL10RA,IL17D,IL18RAP,IL6,IRAK1,IRF3,IRS2,ISG20,ITGAM,ITPK1,JUN,JUNB,KCNMA1,KDR,KLF2,KLF4,KLF6,LAMP3,LARGE1,LEP,LOX,LY6E,LY96,LYN,MAP2K2,MAP3K8,METAP2,MIF,MMP2,MMP9,MNDA,MYC,MYCN,NCF2,NEDD9,NFE2L1,NFKBIA,NFKBIZ,NGF,NLRP3,NOTCH1,NQO1,NR1D1,NR5A2,NUPR1,ODC1,PCDH17,PEA15,PELI1,PHLDA1,PI4KB,PLA2G2A,PLA2G5,PLAUR,POMC,PPP1R1B,PRKCD,PRNP,PSMA4,PSMB10,PSME2,PSME3,PTGES2,PTGS2,PTPN23,PTPRB,RAB38,RARRES1,RARRES3,RBCK1,RFXANK,RGN,RHOB,RRAGD,S100A8,S100A9,S1PR3,SBF1,SDC4,SELE,SERPINH1,SFRP1,SHARPIN,SLC11A1,SLC12A2,SLC15A3,SLC1A3,SLC4A2,SLC52A2,SLC7A5,SMAD7,SMARCB1,SOCS2,SOCS3,SP110,SPI1,SPP1,SQLE,SQSTM1,STX11,SYNM,TFRC,TGFBR2,TGFBR3,THBS1,THOP1,THY1,TIMP1,TIMP4,TJP1,TMEM158,TMOD1,TNFRSF10B,TNFRSF12A,TNFRSF14,TNFSF10,TPO,TYMP,TYROBP,UNC5B,VCAM1,VEGFC,WARS,WBSCR22,ZFP36,ZPR1	IFNG,IL10,IL1B,IRF8,JUN,NFKB1,NFKBIA,NFkB (complex),RELA,STAT1,STAT3,TNF	
P1	 	CEBPA	0.073	transcription regulator	 	0.674	 	0.163	-0.948	1.10E-15	ABCA3,ACACA,ACLY,ADH1C,ADIPOQ,AGT,AKAP12,AKR1B1,AKR1B10,AKR1C3,APCDD1,APLNR,APOB,ARG2,ARHGEF5,ASNS,ASS1,ATF4,B9D1,BIN1,BTG1,BTG2,CCND2,CCR1,CD14,CDK4,CEBPD,CKAP4,CNFN,COL1A1,COL1A2,CRABP2,CSF1R,CSF2RA,CSF3R,CTSK,CXCL8,CXCR4,CYP11A1,DGAT2,DHCR7,EDF1,EFNB2,EGR2,ELANE,EMX2,EPHX1,EVPL,F8,FHL1,FOS,G0S2,GADD45A,GAPDH,GBP1,GLRX,GSK3B,GTF3A,HCAR3,HMGA1,HMOX1,HP,HSPA5,ID1,IER3,IFI27,IGFBP3,IGFBP4,IL6,IRS2,ITGAM,JUN,JUNB,LEP,LEPR,LHCGR,LITAF,MAPKAPK2,MNDA,MT2A,MYC,MYCN,NR4A2,NR5A2,NRP1,PGD,PIN1,PLIN1,PLIN2,PPP1R14A,PPP1R3C,PTGFR,PTGS2,PTPN3,PTPRE,PTX3,S100A8,S100A9,SAA1,SCAP,SERPINI1,SFTPD,SMPDL3A,SOCS3,SPI1,SPINT2,SPP1,THBD,THBS1,THRA,TIMP4,TNFRSF19,TNFSF10,TRIB1,TUBB2A,UBE2I,VCAN	Ap1,CEBPA,CEBPB,CTNNB1,ESR1,FOS,FOXO1,HDAC1,HDAC2,Histone h3,JUN,NFKB1,NFkB (complex),PPARA,PPARG,PPARGC1A,RELA,RNA polymerase II,RXRA,SIN3A,SP1,STAT1,STAT3,TP53	
P1	 	thapsigargin	 	chemical toxicant	 	-1.021	bias	0.259	-2.969	1.39E-15	ADCY1,ADIPOQ,ADIPOR2,ASNS,ATF3,ATF4,ATF6,ATP2A2,BCL2L1,BIRC3,C5AR1,CAPN5,CAV1,CCL3L3,CCNG2,CD86,CHAC1,COL1A1,CSK,CXCL2,CXCL8,DDIT3,DDIT4,EDN1,EGR1,EGR2,ERBB2,ETS1,FOS,GADD45A,GADD45B,HDC,HIF1A,HMOX1,HSPA5,HSPA9,IER2,IL6,JUN,KLF4,LONP1,LPIN1,MCL1,MMP9,MYC,NFKBIA,NGF,NR4A3,PAWR,PCK2,PPP1R15A,PRNP,RCAN1,SERPINI1,SESN2,SGK1,STARD5,TGM2,THRSP,TMEM100,TNFRSF10B,TNFSF10,TPO,VCAM1	ERK1/2,IL1B,IL6,JUN,NFKB1,NFKBIA,NFkB (complex),P38 MAPK,RELA,SMAD3,SP1,STAT1,STAT3,thapsigargin	
P1	 	dihydrotestosterone	 	chemical - endogenous mammalian	 	0.921	 	0.242	-1.255	2.30E-15	ABCG1,ACACA,ACADVL,ACLY,ACO2,ACTA1,ADAMTS1,ADH1C,ADIPOQ,ADM,AES,AGT,ALDH1A3,ALDOA,ANO1,APOE,ATP13A2,ATP2A2,AXIN2,BCL2L1,BMF,BTG2,C1orf21,CA3,CANX,CCND2,CCND3,CCT3,CD36,CDC20,CDH2,CDO1,CMKLR1,COL3A1,COL5A2,COL5A3,COL6A1,CTGF,CYP11A1,CYP4B1,DHCR24,DLG4,EGR1,EIF4EBP1,ELN,ENO1,ERBB2,ESR1,FGF2,FOS,FST,FTH1,G0S2,GAP43,GAPDH,GLUL,GPX3,GRN,GRWD1,HINT1,HOMER2,HSD11B2,HSPA1A/HSPA1B,IGFBP3,IGFBP4,IL6,INHBB,IRS2,JUN,LDLR,LDLRAP1,LEP,LIPE,LOX,LY6E,LYZ,MAF,MCAM,ME1,MED16,MME,MMP2,MYC,MYLK,MYRIP,NDRG1,NEDD4L,NFKBIA,NID2,NOTCH1,ODC1,PA2G4,PC,PDCD4,PEA15,PFN1,PHLDA1,PMEPA1,POMC,PRNP,PTGER4,PTGS2,RAD21,RAD23A,RARRES2,RGN,RHOB,RPL8,RPL9,RPS24,SERPINE2,SFRP4,SGK1,SHC1,SLC1A3,SLC1A4,SLC1A5,SLC2A3,SLC2A5,SLC3A2,SLC4A7,SLC7A6,SLC7A8,SMG7,SPARC,SPP1,SQLE,SRD5A1,STXBP1,TACC2,TALDO1,TF,TGFBR2,TGFBR3,TGM2,THBS1,TRPM8,VCAM1,VCAN	AGT,AR,Akt,Ap1,CEBPB,ESR1,ESR2,HIF1A,JUN,NCOR1,NFKB2,NFkB (complex),NR3C1,PGR,PPARG,RELA,SMAD3,SP1,STAT3,TP53,beta-estradiol,dihydrotestosterone,progesterone	
P1	 	LY294002	 	chemical - kinase inhibitor	 	0.553	bias	-0.392	4.849	4.31E-15	ABCC1,ACACA,ACAT1,ADAMTS1,ADH1C,ADIPOR2,ADRB2,AGL,APOE,ATF3,ATF4,ATP2B1,AXIN1,BCL2L1,BIRC3,BMP2,BSG,BTK,CASP4,CCL2,CCL8,CCND2,CCND3,CCR1,CD14,CD36,CD69,CD86,CDK4,CDKN2B,CLCN3,COL1A1,COL1A2,CST3,CTGF,CUBN,CXCL16,CXCL2,CXCL8,CYP11A1,CYR61,DDIT3,DHCR24,DUSP1,EFNB2,EGR1,EGR2,EGR3,EMILIN1,EPAS1,ERCC1,ESR1,ETS1,ETS2,FGF2,FLRT2,FOS,FOSB,FOXC1,GBP1,GDF15,GPR183,GRN,GSK3B,GSR,GSTM3,HAVCR2,HBEGF,HIF1A,HLA-DRB1,HMGCS1,HMOX1,HSPA5,IER2,IER3,IGFBP3,IL6,INHBB,IRS2,ISG20,ITGAM,JUN,JUNB,LEP,LHCGR,LMNA,LOC102724428/SIK1,MAF,MAP3K8,MCL1,ME1,MMP2,MMP9,MT2A,MYC,MYH11,NDRG1,NFKBIA,NQO1,NR4A2,NR4A3,NTRK3,PHLDA1,PLA2G2A,PLAA,PTGS2,RAMP3,RGS1,S1PR1,SEMA3C,SGK1,SOCS2,SOCS3,SOS1,SPP1,SPRY1,SPRY2,SQLE,TFPI2,THBD,THBS1,TNFAIP3,TPO,TYMP,VAMP1,VCAM1,VCAN,VEGFC,ZFP36,ZFP36L2,ZNF75D	Ap1,CEBPB,HIF1A,IGF1,IL1B,JUN,LY294002,NFKB1,NFKBIA,NFkB (complex),PI3K (complex),RELA,SMAD3,SP1,STAT3,TNF,prostaglandin E2	
P1	 	EIF2AK3	-0.003	kinase	 	0.001	bias	0.406	-1.652	5.59E-15	AARS,ANG,ASNS,ATF3,ATF4,ATF5,ATF6,BIRC3,BTG2,CARS,CBX4,CEBPG,CLCN3,CYB5R1,DDIT3,EGR1,EIF4EBP1,EPRS,ETS2,FGF2,GADD45A,HSPA5,HSPA9,IARS,JUN,KLF4,LARS,LMO4,LONP1,MECR,MYC,NARS,NDRG1,NUPR1,PCK2,PPP1R15A,SARS,SHMT2,SIAH2,SLC1A4,SQSTM1,TARS,WARS,YARS,ZFP36	ATF4,Ap1,CREB1,Ca2+,E2F1,EGR1,EIF2AK3,FOXO1,FOXO3,HIF1A,JUN,Jnk,MXI1,NFKBIA,NFkB (complex),PPARG,RELA,SIRT1,SP1,STAT3,TP53,reactive oxygen species	
P1	 	Cg	 	complex	 	-0.168	bias	0.336	-3.276	5.74E-15	ADAMTS1,ADM,AKR1B10,AKR1C3,APCDD1,APLNR,BCL2L1,BMP2,BTG1,BTG2,BTG3,CCDC86,CCL2,CCND2,CDH2,CEBPD,CNPY4,COL11A1,CXCL8,CXCR4,CYP11A1,DHCR7,DPT,DUSP1,EFNB2,EGR1,EMP1,ENPP2,EPAS1,EPHB6,FHL1,FST,FYN,G0S2,GJB2,GM2A,GPC1,HIF1A,HMGA1,HSD11B2,IER3,IGFBP3,IGFBP4,IL6,INHBB,IRS2,ITGA1,JUN,KLF4,KLHDC4,LDLR,LEPR,LHCGR,LIMCH1,LRP1B,LRRN3,MAF,MAP2K5,MAPKAPK2,MCAM,MCL1,MMP2,MMP9,NPR3,NR2F6,NR5A2,NRP1,NUCB2,PFKFB3,PHLDA1,PKIA,PLAT,PLAUR,PPP1R14A,PTGFR,PTGS2,PTX3,RGS20,RUNX1,SDC4,SFRP4,SLC20A1,SLC52A2,SMAD6,SPP1,SPRY2,SRXN1,STC1,TENM4,TFPI2,TGFBR3,TIMP1,TIMP4,TM4SF1,TMEM158,TNFRSF12A,TRO,TSPAN13,UNG,UPP1,VCAN,VEGFC	CEBPB,CTNNB1,Cg,ERK1/2,ESR1,ESR2,HDAC1,JUN,NFKB2,NFKBIA,NFkB (complex),NOTCH1,PGR,RELA,SMAD3,SP1,STAT3,Vegf,beta-estradiol,progesterone,prostaglandin E2	
P1	 	leukotriene D4	 	chemical - endogenous mammalian	Inhibited	-4.849	bias	0.483	-7.528	9.05E-15	ADAMTS1,APOLD1,ATF3,BMP2,CCL2,CCL3,CCL3L3,CXCL2,CXCL8,CYR61,DUSP1,EGR1,EGR2,EGR3,HBEGF,IL6,KCNJ2,KLF2,KLF4,LOC102724428/SIK1,MAP3K8,MCL1,NDRG1,NEDD9,NR4A2,NR4A3,PDK4,PLAA,PTGS2,RCAN1,SELE,ZFP36	AR,Ap1,CREB1,Ca2+,EGR1,ERK,ERK1/2,JUN,NFKBIA,NFkB (complex),PI3K (complex),RELA,SIRT1,SMAD3,SP1,STAT3,TP53,leukotriene D4	
P1	 	cisplatin	 	chemical drug	 	0.317	 	0.149	-1.365	1.28E-14	ABCC3,ABL1,ACADM,ACADVL,ADAMTS1,ADRM1,AEBP2,ALDH1A3,ANXA5,ASCC1,ASNS,ASTN2,ATF3,ATF4,BCL2L1,BCL2L12,BHLHE41,BIRC3,BIRC7,BMP4,BNIP3L,BTG2,CAPN2,CAPN6,CAT,CAV1,CCL2,CCNG2,CCR1,CD14,CDKN2B,CDO1,CHEK2,CHFR,COL1A1,CORO7/CORO7-PAM16,CTGF,CTSB,CUL9,CXCL14,CXCL8,DDIT3,DDIT4,DHRS3,DOCK1,DUSP1,EDN1,EFEMP2,EGR1,EMP3,ERCC1,ESR1,FADS3,FOS,FYN,G6PD,GADD45A,GAMT,GAP43,GDF15,GMDS,GOT2,GPNMB,GSTM1,GSTM3,HADHA,HEYL,HIF1A,HIPK2,HK1,HMGCS1,HMOX1,HSPA5,HYAL1,IER3,IGFBP3,IL10RA,IL6,ITGA7,JUN,KATNB1,LBP,LMNA,LMO4,LPIN1,LXN,LYZ,MAOA,MARCH8,MCL1,MGP,MMP2,MYC,MYCN,NAT10,NCF2,NEO1,NOTCH1,NOX4,NQO1,NREP,ODC1,PAWR,PBX3,PDCD6,PDE3B,PDK4,PEBP1,PEX6,PFKL,PHLDA3,PIDD1,PIN1,PLAT,PROCR,PSMB10,PYCR2,RBP4,RCN1,RGL1,RGN,RNF144B,RPS21,RPS27L,RRM2B,RUNX1,SESN2,SLC22A5,SLC2A3,SLC39A3,SLC7A6,SMARCB1,SMOX,SMPD1,SOCS3,SPP1,SUSD2,THBS1,TIMP1,TNFAIP8,TNFRSF10B,TNFRSF12A,TNFSF10,TNK2,TOB1,TRO,TSC22D1,TUBB,TYMP,UCP2,UPP1,VCAM1,WDR4,ZMAT3,ZNF174,ZNF334	Ap1,ERK,ERK1/2,JUN,Jnk,MYC,NFKBIA,NFkB (complex),P38 MAPK,RELA,SMAD3,SP1,STAT3,TP53,TP73,cisplatin	
P1	 	PGR	-0.024	ligand-dependent nuclear receptor	 	0.096	bias	0.326	-2.666	1.45E-14	ACP5,ADAMTS1,AHCYL1,AK4,AKR1C3,ALDH1A3,BCL2L1,BIRC3,BTG1,CA12,CAPN2,CCL8,CCND3,CD59,CDC20,CDH12,CDKN1C,CEBPD,CKAP4,COL6A1,COL6A2,COMT,CTDSPL,CTSD,DNAJB4,EDN1,EDNRA,EPAS1,ERBB2,ESR1,FAM49A,FOS,FOXC1,GLUL,GOT1,GPR160,GSTM3,H19,HBEGF,HIF1A,HSD11B2,HSPA2,ID1,IER3,IFI27,IRS2,KCNG1,KLF4,KLF9,LIG1,MAP2K3,MATK,MBOAT7,MFAP5,MTSS1,MYC,MYCN,MYO10,NDRG1,NEDD9,NET1,NFKBIA,NOP16,NQO2,NSUN5,P2RX4,P4HA2,PFKFB3,PTGS2,RASGRP2,RUNX1,S100A8,S100P,SLC31A2,SLC39A8,SLC7A5,SLC9A1,SPRY2,ST3GAL4,STC1,TBC1D8,TIPARP,TNFRSF21,VCAN	CEBPB,ERK1/2,ESR1,ESR2,IGF1R,JUN,NFKB1,NFKB2,NFKBIA,NFkB (complex),PGR,RELA,RNA polymerase II,SMAD3,SP1,STAT3,STAT5a/b,TP53,dexamethasone,progesterone	
P1	 	NFKBIA	-1.259	transcription regulator	 	-1.535	 	0.132	-2.852	1.46E-14	AEBP1,AK2,AXL,BCKDK,BCL2L1,BIRC3,BMP2,BRF2,BTG2,C21orf33/LOC102724023,CASP4,CCL2,CCL3L3,CCND2,CCR1,CD69,CD86,CEBPD,CH25H,CHI3L2,COL1A2,COL3A1,COL5A2,CSK,CTSB,CXCL12,CXCL2,CXCL8,CXCR4,CYBA,CYP1B1,DDIT3,DDX3X,ENPP2,ERAP2,ERBB2,FCGRT,FGF2,FOS,FSCN1,FZD7,GADD45A,GADD45B,GM2A,GPX3,GRK5,GRN,GSTM5,HEY1,HIF1A,HMGA1,HMOX1,HSPA5,HSPA8,IER3,IGF2R,IGFBP6,IL6,IPO9,IRAK1,IRX3,ITGA3,JUN,JUNB,KRT8,LIMA1,LITAF,LY6E,MATK,MGMT,MGP,MMP9,MSC,MYC,NAGLU,NFKBIA,NGF,NINJ1,OGN,PCDH7,PEA15,PLAT,PLD3,PMEPA1,POLR1C,PTGS2,PTX3,RABEP1,RCAN1,RGS16,RPL8,RPS2,S100A8,S100A9,SDC4,SELE,SEMA3C,SERINC1,SERPINE2,SFRP1,SGK1,SH3GLB2,SLC12A2,SLC16A2,SOCS3,SORL1,SOX9,SPTBN1,TCEAL9,TFRC,TIMP1,TNFAIP3,TNFAIP8,TNFRSF10B,TNFSF10,UBA1,VCAM1,VEGFC	Ap1,CHUK,HDAC3,IKBKB,IL1B,JUN,NFKB1,NFKB2,NFKBIA,NFkB (complex),RELA,SP1,STAT1,STAT3,TNF	
P1	 	NFE2L2	0.307	transcription regulator	Activated	5.456	bias	0.330	2.113	2.85E-14	ABCC1,ABCC3,AKR1B10,ALAS2,ALDH3A1,ALDOA,ANG,AOX1,APBA3,ATF4,BCL2L1,CAT,CCT3,CD36,CD86,CDC34,CDKN2C,CLPP,COL1A1,COL3A1,CTGF,CTSD,CTSK,CXCL2,CXCL8,DDIT3,DHCR7,DNAJB11,EIF3C,ELN,EPAS1,EPHX1,ERP29,ETV6,FMO1,FTH1,G6PD,GBE1,GCLM,GNA11,GPX3,GSPT1,GSR,GSS,GSTM1,GSTM5,HACD3,HAX1,HMBS,HMOX1,HSPA9,IFRD1,IKBKG,IL6,KEAP1,KIFC2,LMNA,LY6E,MAFG,MATK,ME1,MMP9,MRPS18B,MSMO1,NARS,NCF2,NFE2L1,NQO1,NSMF,NUCB2,OSGIN1,P2RX4,PGD,PIP5K1C,PKIA,PSAT1,PSMA4,PSMB2,PSMB5,PSMB6,PSMD14,PSMD7,PTGS2,PTPRB,RAMP2,RAN,RELN,RPLP0,RUVBL1,S100P,SAA1,SEC61A1,SERPINA3,SHC1,SLC16A2,SLC1A4,SLC35B1,SLC6A9,SLC7A8,SOCS3,SQSTM1,SRXN1,STIP1,SYN2,THRSP,TMED2,TUB,TXN,TXNRD1,VCAM1	Ap1,BACH1,CREB1,EP300,FOS,HMOX1,IL13,IL1B,NFE2L2,NFKB1,NFKBIA,NFkB (complex),Pkc(s),RELA,SP1,STAT1,STAT3,STAT6	
P1	 	NKX2-3	0.021	transcription regulator	Activated	2.206	 	0.005	2.166	3.11E-14	ADAMTSL2,ADM,AGAP3,ALPL,ANGPTL4,ASNS,BCYRN1,BMP2,BMP4,BTG1,C2CD4B,CBS/CBSL,CD36,CD68,CENPW,CSRNP1,CXCL16,CXCL8,DANCR,DCLK1,EDN1,EIF4EBP3,FAM46A,FAR2,FBN2,FCN3,FGF2,FLRT2,GALNT15,GBP1,GCA,GDF15,HEY1,HEY2,HIST2H2AA3/HIST2H2AA4,HIST2H2AC,HLA-F,IDO1,KLF2,KLF4,LGMN,LY6E,MAMDC2,MCTP1,MT1M,MTURN,MYO5A,PARP10,PAWR,PKIA,PSAT1,PTGS2,PTPRE,SDPR,SERPINE2,SHMT2,SMAD7,SP110,SRPX,SYT11,TCTEX1D2,TFF3,TFPI2,TIPARP,TMEM100,TMEM158,TRIM5,TXNDC12,TYMP,VCAM1,XAF1,ZMAT3	 	
P1	 	UCP1	-0.060	transporter	Activated	4.174	 	0.150	3.086	3.23E-14	AARS,ACACA,ARHGEF2,ASNS,ATF4,ATF5,ATG7,BCAT2,BZW2,CCDC136,CEBPG,CHCHD10,CLCN3,CYB5R1,DDIT3,DKK3,EIF4EBP1,ERN1,G6PD,GADD45A,GARS,GDF15,GHITM,GOT1,GPX3,GSR,GSTM1,KCNAB1,LEP,MTHFD1L,MTHFD2,MYC,MYH1,NT5C,NUPR1,ODC1,OTUB2,PCK2,PGD,PGLS,PSAT1,PYCR1,REEP6,SHMT2,SLC3A2,SLC6A9,SMOX,SRM,SYNM,TBC1D31,TENM4,TRIB3,UCP2,XPOT	CEBPB,JUN,NFkB (complex),STAT1,STAT3,UCP1,cyclic AMP	
P1	 	camptothecin	 	chemical drug	 	0.356	 	0.147	-0.915	4.31E-14	AEN,AK4,ALDOA,APOE,ARFGAP1,ARHGDIA,ATF3,BAMBI,BCL2L1,BIRC3,BNIP3L,BTG2,BTG3,BTK,C11orf68,C1orf216,CARD8,CASP4,CAST,CCL2,CCL3,CCR1,CD59,CD86,CDC42EP2,CDK4,CHAC1,CIDEA,CLTB,CXCL2,CXCL8,DNM1L,DPAGT1,DUSP10,EDN1,EGR2,FOS,FOSB,FOXC1,FSCN1,FZD7,GADD45A,GADD45B,GAMT,GAPDH,GAPVD1,GDE1,GPNMB,GRINA,GRK5,GSR,GTPBP6,H3F3A/H3F3B,HBEGF,HCAR3,HIF1A,HLA-F,HLA-G,ID1,ID3,IGFBP3,IL10RA,IL6,IMPA2,ITGA7,ITSN1,JUN,KIF3B,LDLR,LIMCH1,LITAF,LOC102724788/PRODH,LPIN1,MAP2K5,MAP4K4,MBOAT7,MCL1,MFSD5,MGMT,MIR22HG,MKL2,MMP9,MYC,MYO10,MYO5A,NCL,NFKBIA,NR4A2,NRP1,ORM1,P2RX4,PCGF1,PDLIM7,PDZD2,PERP,PHLDA2,PIDD1,PIK3C2B,PLEC,PLIN2,PPFIBP2,PTGER4,PTGS2,PTPRK,PTX3,RAPGEF5,RARA,RASGRP2,RCN1,RND2,RRAGD,RRM2B,RSU1,SAA1,SDC4,SELE,SIAH2,SORL1,SOWAHC,SPP1,SPRY2,SPTBN1,STC2,STX11,TBC1D31,TFRC,THAP10,THBD,TLN2,TMEM158,TNFAIP3,TNFRSF10B,TNK2,TOB1,TP53BP1,TPM1,TPP1,TRIB1,TRO,TUBB,TUBB2A,TWNK,VAC14,VAV3,VCAM1,ZHX2,ZNF408,ZP3	ERK,GSK3B,JUN,NFKB1,NFKB2,NFKBIA,NFkB (complex),RELA,SMAD3,STAT1,STAT3,TP53,camptothecin	
P1	 	forskolin	 	chemical toxicant	 	-0.992	 	0.242	-3.585	4.60E-14	ACP5,ACTA1,ACTG2,ACTN1,ADAMTS1,ADGRG1,ADIPOQ,ADSL,AKAP12,ALDH3A1,ALDOA,ALDOC,ALPL,ARHGEF5,ATF3,ATP6V0B,ATP6V1B2,AVPI1,BNIP3L,BTG2,CASP4,CCND2,CCND3,CD14,CD4,CD55,CD68,CD86,CDH2,CDKN1C,CDKN2B,CEBPD,CIDEC,CNN1,COL15A1,COL18A1,COL1A1,CRHBP,CRISPLD2,CTGF,CXCR4,CYP11A1,CYP1B1,DAB2,DDIT3,DDIT4,DHCR7,DHRS3,DNM1L,DUSP1,DUSP14,EDN1,EGR1,EMD,ESR1,FCER1A,FLNC,FOS,FOSB,FST,GADD45A,GADD45B,GAP43,GBP1,GPRC5C,GRK5,GRN,GSTM5,H19,H3F3A/H3F3B,HIF1A,HMOX1,HP,HSD11B2,HSPA1A/HSPA1B,ID1,ID3,IER2,IER3,IGFBP3,IGFBP6,IL6,ING1,INHBB,IRS2,ITGA3,ITPR2,JUN,JUNB,KLF4,LARGE1,LEP,LHCGR,LITAF,MAP2K3,MAP4K4,MIF,MMP23B,MMP9,MSMO1,MYC,NFKBIA,NGF,NNAT,NOL3,NPTX2,NR4A2,NR4A3,OCIAD2,ODC1,ORM1,P4HA2,PAWR,PDK4,PEG10,PLAT,POMC,PPIH,PPP1R3C,PPP2R1A,PTGS2,PTPRE,PTPRF,RAB5A,RANGAP1,RGS5,RHOB,RUNX1,S100A8,S1PR3,SERINC2,SGK1,SH3BP4,SHC1,SLC2A5,SLC7A8,SMAD7,SPP1,SRXN1,STARD7,STC1,STK24,TFPI2,THBS1,THRSP,TIMP1,TJP1,TM4SF1,TMBIM1,TNFAIP3,TPM1,TPO,TRIB1,UCP2,UPP1,VCAN,VNN2,ZHX2	CEBPB,CREB1,CREBBP,CREM,Creb,FOS,FSH,IL1B,JUN,Lh,NFKB1,NFKBIA,NFkB (complex),RELA,SMAD3,STAT1,STAT3,STAT5B,TNF,forskolin	
P1	 	NR3C1	-0.274	ligand-dependent nuclear receptor	 	-0.443	 	0.085	-1.027	5.65E-14	ABL1,ACAT1,ACTN1,ADCK4,ADH1C,ADM,AGT,ANGPTL4,APOE,APTX,AS3MT,ATP6AP1,BCL2L1,BIN1,BIRC3,BMF,BMP2,BNIP3L,BRE,BTG1,BTK,C1QTNF1,C1R,CAPN2,CASP4,CAT,CAV1,CBX4,CCL2,CCL3L3,CD69,CDKN1C,CIDEA,CIDEC,CLDN5,COMT,COQ8A,CSRNP1,CSRNP2,CXCL2,CXCL8,CYP11A1,CYP27A1,CYP2C8,CYR61,DAPK2,DDIT4,DEAF1,DGAT2,DIABLO,DMAP1,DNAJC15,DNASE1L3,DPP7,DUSP1,DUSP22,EDN1,EGR1,ELMOD3,EMP1,EPB41L4B,ERN1,FCER1G,FKBP4,FNTA,FOS,GADD45A,GADD45B,GAP43,GLUL,GPX3,GULP1,H6PD,HCAR2,HSD11B2,IDH1,IER2,IER3,IFIT2,IFT122,IL6,ING1,IP6K3,JUN,KLF9,LEP,LMO4,MAOA,MAP3K20,MAPK7,MBD2,MCL1,MGMT,MKNK2,MMP9,MSRB1,MT1L,MTCH2,MYC,MYOC,NFKBIA,NLRP3,NMT1,NOL3,NSMAF,PAWR,PDCD4,PEA15,PHLDA2,PLEKHF1,PLIN2,POMC,PPP1R15A,PRKCD,PRKCE,PRPH,PTGS2,RAD21,RASD1,RHOB,RNF10,RNF38,RRAGC,RTN4,S100P,SCAP,SDPR,SELE,SEMA3C,SERP2,SGK1,SGPL1,SH3GLB1,SIAH2,SLC2A5,SLC38A1,SLC7A6,SPP1,SPPL2B,ST3GAL3,STK39,STOM,STON1,STUB1,TADA3,THBD,THBS1,TIPARP,TNFAIP3,TNFAIP8,TNFRSF10B,TNFRSF12A,TNFRSF21,TPST2,TRIB3,TXN,UNC13B,VCAM1,WDR12	Ap1,HIF1A,JUN,Jnk,LEP,NFKB1,NFKBIA,NFkB (complex),NR3C1,PPARG,RELA,RNA polymerase II,SP1,STAT3,dexamethasone	
P1	 	VEGFA	-0.390	growth factor	 	-0.593	bias	0.382	-3.849	6.64E-14	ABCC1,ACADM,ADAMTS1,AK4,ALDH2,ANGPT1,ARG2,BCAT2,BMP4,BTK,CAV1,CCL2,CD55,CDH5,COL1A1,COX8A,CST3,CSTB,CTGF,CTSB,CXCL12,CXCL8,CXCR4,CYR61,DUSP5,EDN1,EFNB2,EGR1,ETS1,ETS2,ETV5,FGF2,FOS,GBP1,HAVCR2,HBEGF,HIF1A,HK1,HMOX1,ID1,ID3,IGFBP4,IL6,ITGA1,JUNB,KDR,LMNA,LOC102724828/MRPL23,MCL1,ME2,MEOX2,MMP2,MMP9,MRPS12,MYCN,MYLK,NME1,NOTCH1,NRP1,PLAT,PTGS2,RAB5A,RCAN1,RUNX1,SELE,SHMT2,SLC25A6,SPARC,STC1,SYNM,TBC1D8,TEK,TFPI2,THBD,THBS1,TJP2,TUFM,UNC5B,VCAM1	CEBPA,CEBPB,CREB1,ERK1/2,FGF2,FOS,JUN,NFKBIA,NFkB (complex),P38 MAPK,Pkc(s),RELA,SMAD3,SP1,STAT1,STAT3,TP53,VEGFA	
P1	 	AGT	1.383	growth factor	 	0.364	bias	0.254	-2.240	8.58E-14	ACAT2,ACTA1,ADAM17,ADH1C,ADIPOQ,ADM,AGT,ANGPT1,ANXA3,ATF3,ATP2B1,BMP6,CAT,CAV1,CCL2,CCL3L3,CCL8,CCND2,CCND3,CD36,CD86,CDK4,CLGN,COL1A1,COL1A2,COL3A1,COL6A1,CRABP2,CREB5,CTGF,CXCL2,CXCL8,CYBA,CYTH3,DAB2,DDAH2,DUSP1,EDN1,EDNRA,EFNB2,EGR1,ETS1,FGF2,FOS,GALNT13,GAP43,GFPT1,GRK5,GSK3B,GSS,GSTM5,HBEGF,HEY1,HIF1A,HMGCS1,HMOX1,HOXA9,HSPA1A/HSPA1B,ID3,IDH1,IGFBP3,IGFBP4,IL6,INHBB,ITGA7,ITPR2,JUN,LDLR,LEP,LEPR,LPP,LSS,MAPK7,MATN2,MIF,MMP2,MMP9,MSMO1,MYC,NCF2,NCL,NDRG1,NGF,NMNAT2,NOX4,NPR3,NR4A2,NREP,PFN1,PIR,PNKD,PPP1R3C,PTGFR,PTGS2,RCAN1,SELE,SEMA6A,SGCD,SGK1,SHC1,SLC9A1,SMAD7,SOCS3,SPP1,SRGAP3,STC1,TFRC,TGFBR2,THBD,TIMP1,TJP1,TLN2,TNFRSF12A,UCP2,VCAM1,VEGFC,ZFP36	AGT,Ap1,ERK1/2,JUN,NFKB1,NFKBIA,NFkB (complex),P38 MAPK,RELA,SMAD3,SMAD4,SP1,STAT3,TGFB1,TNF,Tgf beta	
P1	 	CREB1	-0.106	transcription regulator	Inhibited	-2.873	 	0.152	-4.361	1.29E-13	ADM,ADRA1A,AK4,APOE,APOLD1,AQP11,ATF3,ATF5,ATP5I,ATP6V0B,BCAP29,BCL2L1,BHLHE22,BRINP2,BTG2,CADPS2,CAPN5,CARS,CCDC85A,CCL3,CCND3,CD4,CD68,CDH2,CEBPD,CH25H,CIART,CNN1,COCH,COX8A,CPEB1,CRHBP,CRYM,CSRNP1,CXCL2,CXCL8,CXCR4,CYP11A1,CYP51A1,CYR61,DUSP1,DUSP14,EDN1,EGR1,EGR2,ETV6,FAM46A,FAM65B,FOS,FOSB,GAA,GABARAP,GADD45A,GADD45B,GAP43,GPNMB,HLA-G,HMGCS1,HMOX1,HSPA4,HSPA5,ID1,IER2,IER3,IGSF10,IL6,IRS2,JUN,JUNB,KCND2,KDELR3,KIAA1549L,LDLR,LEP,LITAF,LSS,MCAM,MCL1,MCTP1,MKNK2,MNS1,MRPS18B,MSMO1,MTSS1,MVD,MYC,NDUFA10,NDUFV1,NEO1,NNAT,NPTX2,NR4A2,NR4A3,NREP,NRP1,OCIAD2,PDE3B,PEG10,PLAT,PPP1R15A,PTGS2,RBP4,RERG,RNH1,RRAS2,S1PR3,SERINC2,SERPINI1,SERTAD1,SFRP4,SGK1,SIAH2,SLC19A1,SLC2A3,SLC35G2,SMAD6,SOCS2,SQSTM1,SRD5A1,SRXN1,STC1,SYN2,TCEAL9,TF,TFRC,THOP1,TIPARP,TMBIM1,TPO,TXN,UPP1,WARS2,ZFP36,ZFPM2	CEBPA,CEBPB,CREB1,CREBBP,CREM,CTNNB1,Creb,EP300,FOS,JUN,NFKB1,NFKBIA,NFkB (complex),PPARG,RELA,RNA polymerase II,STAT1,STAT3,TP53	
P1	 	FGF2	0.804	growth factor	 	1.937	bias	0.255	-0.359	1.65E-13	AGAP3,AKR1B1,AKR1B10,ANG,ANGPT1,ANGPTL4,ATF4,BCL2L1,BMP4,BTG2,CAV1,CCL2,CCND2,CCND3,CIDEC,COL1A1,COL1A2,COL3A1,CTSK,CXCL12,CXCR4,CYP11A1,CYR61,DDIT3,EFNB2,EGR1,ELK1,ELN,ENO1,ENPP2,EPAS1,ETS1,ETV5,FGF2,FLNA,FOS,FTH1,GADD45A,GAP43,GBP1,GPNMB,HBEGF,HIF1A,ID3,IGFBP3,IGFBP4,IL6,ITGA3,JUN,JUNB,KDR,LMNA,LOX,LYVE1,MBP,MCAM,MEOX2,MGMT,MGP,MIF,MMP2,MMP9,MYC,NOTCH1,NR4A2,ODC1,PLAT,PLAUR,PRKCD,PRKCE,PTGS2,PTPRE,PTTG1,RUNX1,S100A8,SELE,SFRP1,SLC20A1,SOCS3,SOX9,SPARC,SPP1,SPRY1,SPRY2,SQSTM1,ST3GAL3,ST3GAL4,TAGLN,TF,TGFBR3,THBS1,TIMP1,TNFRSF12A,TNFSF10,TPO,USP47,VCAM1,VEGFC	ATF2,CEBPB,EGFR,ERK1/2,FGF2,HIF1A,IGF1,JUN,NFKB1,NFKBIA,NFkB (complex),P38 MAPK,RELA,SMAD3,SP1,STAT3,TNF	
P1	 	EGF	0.090	growth factor	 	0.990	bias	0.307	-2.099	1.71E-13	ACSL4,ACTN1,ADAM17,ALCAM,ANGPT1,ARHGEF2,ATF3,ATP2A2,BCL2L1,BTG2,CAV1,CCND2,CCND3,CDC34,CEBPD,CLCN3,COL1A1,COL1A2,COL3A1,CSF1R,CSN1S1,CTGF,CTSD,CXCL14,CXCL8,CXCR4,CYP11A1,CYR61,DDIT3,DUSP1,DUSP5,DVL2,EDN1,EGR1,EGR2,EGR3,ELK1,ENAH,EPAS1,ERBB2,ERCC1,ESR1,ETS1,ETS2,FGF2,FOS,FOSB,FST,GADD45A,GFPT1,GLG1,GPS2,GSK3B,HBEGF,HIF1A,HMGCS1,HMOX1,HNRNPK,HRAS,ID1,IDH1,IER2,IER3,IGFBP3,IGFBP4,IL6,ITGAM,JUN,JUNB,LHCGR,MCL1,MMP2,MMP9,MST1,MYC,MYCN,NCL,NGF,NOTCH1,NR4A2,NR4A3,NRP1,ODC1,PDCD4,PDK4,PFKFB1,PHLDA2,PLAT,PLAUR,PSMB2,PSMB5,PSMB6,PSMB7,PTGS2,PTTG1,RAB5A,RALA,RHOB,RUNX1,S100A9,SDPR,SERPINA3,SHC1,SLC4A7,SOCS3,SPARC,SPI1,SPP1,SPRY2,ST3GAL3,ST3GAL4,TFPI2,TGFBR2,TGM2,THBS1,TIMP1,TJP1,TNFRSF12A,TNFRSF4,TUFM,VCAM1,VCAN,VEGFC,ZFP36,ZFP36L2	ATF2,Akt,EGF,EGFR,ERK,HIF1A,JUN,NFKBIA,NFkB (complex),P38 MAPK,RELA,SMAD3,SP1,STAT3,TP53,prostaglandin E2	
P1	 	PPARG	0.401	ligand-dependent nuclear receptor	 	0.201	 	0.162	-1.271	1.93E-13	ABCA3,ABCG1,ACACA,ACADM,ACLY,ACSL4,ADIPOQ,ADIPOR2,ADRB2,AGT,ALDH1A2,ANGPTL4,APOE,ATP2A2,ATP6V1D,BIN1,CAT,CAV1,CCL2,CCPG1,CD36,CDKN2C,CES1,CIDEA,CIDEC,COL1A1,COL1A2,CRABP2,CRAT,CS,CTGF,CTPS1,CXCL14,CXCL2,CXCL8,CYBA,CYP4B1,DGAT2,DHRS3,EDN1,EIF4EBP1,ELOVL6,EPHX1,ETS1,F11R,FST,GAPDH,GDF15,GPAM,H6PD,HADHA,HMOX1,HP,HYOU1,IDH1,IGFBP3,IGFBP6,IL6,IRS2,IVD,JUN,KLF4,KLF6,LDLR,LEP,LHPP,LIPE,LOC102724788/PRODH,MCTP1,ME1,MKNK2,MMP9,MRTO4,NDRG1,NOX4,NR1D1,NSF,ODC1,PACS1,PC,PCK2,PCLO,PDE3B,PDK4,PEA15,PEPD,PEX6,PFKFB3,PLA2G2A,PLIN1,PLIN2,PTGS2,PTPRF,RARRES2,RBP4,RGL1,RHOB,RNF144B,S100A8,SAA1,SDPR,SELE,SGK1,SLC27A1,SLC9A1,SMO,SNX1,SOCS3,SORBS1,SPP1,STIM1,TGFBR2,TJP1,TNFSF10,TRIB3,TUBB,UCP2,VCAM1	Ap1,EGR1,HIF1A,JUN,LEP,NFkB (complex),NR3C1,Nr1h,PPARA,PPARG,RELA,RNA polymerase II,RXRA,SP1,SREBF1,STAT3,pioglitazone,rosiglitazone,troglitazone	
P1	 	Vegf	 	group	 	-1.690	bias	0.368	-5.741	2.24E-13	ADAMTS1,ADGRF5,ADGRG1,AKAP12,ANGPTL4,APLNR,ASNS,ATF3,AXIN2,BIRC7,BMP2,C1QTNF1,CALCRL,CDC20,CDH5,CDKN2C,CNN1,CPA3,CRABP1,CSE1L,CXCL12,CXCL8,CXCR4,CYR61,CYYR1,DDIT3,DDX11,DDX3X,DHPS,DKC1,DOK5,DUSP5,EDN1,EFNB2,EGR1,ELN,EMP1,ENPP2,ETS1,ETV5,FANCG,FGF2,FLNA,FOSB,FST,GJB2,GPR4,GRB14,GRK5,HBEGF,HDC,HIF1A,HMOX1,ID1,IGFBP3,IGFBP4,IL17RC,IL6,INHBB,ISG20,ITGA10,KDR,LDLR,LPAR1,LRP8,LYN,LYVE1,MAP2K3,MAP3K8,MAPKAPK2,MCL1,MCM2,MEOX2,MGP,MIF,MMP2,MMP9,MT1G,MYC,MYCN,NID2,NOP2,NOTCH1,NPL,NR4A2,NR4A3,NR5A2,NRP1,OSBPL10,PC,PHLDA1,PHLDA2,PLAUR,PMP22,PPAN,PPP1R1B,PTGS2,PVR,RAMP3,RCAN1,RGCC,RGS20,RNF125,SELE,SFRP1,SGK1,SLC20A1,SLC7A1,SLC7A2,SLCO2B1,SLK,SNRK,SOCS2,SOCS3,STC1,TBC1D8,TGFBR2,THBD,TIMP1,TJP1,TMEM158,TNFRSF10B,TRIB1,VAV3,VCAM1,VEGFC	Ap1,ERK1/2,ETS1,JUN,NFKB1,NFKBIA,NFkB (complex),P38 MAPK,RELA,SMAD3,SMAD4,SP1,STAT3,TGFB1,VEGFA,Vegf	
P1	 	EGFR	0.186	kinase	 	-0.399	 	0.202	-2.130	2.68E-13	ACOT7,ACTA1,BCL2L1,BTG1,CASP4,CAV1,CCL2,CCNG2,CDK4,CELF1,COL1A1,COL3A1,COL5A2,COL6A1,COL6A2,COL8A1,CST3,CTGF,CTSK,CXCL12,CXCL8,CXCR4,DDIT3,DSG2,DUSP1,EFNB2,EGR1,EGR3,EIF6,ELK1,ERBB2,FOS,GADD45A,GBP1,GPC1,GRN,HBEGF,HDC,HIF1A,HNRNPH1,HNRNPK,HP,HSD11B2,HSPA5,ID1,IER2,IER3,IGFBP3,IGFBP4,IL6,JUN,JUNB,KIAA0391,MATN2,MCL1,MME,MMP2,MMP9,MT1F,MT1L,MT1M,MYC,NOTCH1,PARP2,PLAT,PLAUR,PSMB2,PSMB5,PSMB6,PSMB7,PTGER4,PTGIS,PTGS2,PTPRE,RHOB,RUNX1,SDF2L1,SERPINA3,SERPINE2,SFRP1,SLC2A3,SLC4A7,SOCS3,SOX9,SPRY2,TGM2,THBS1,TUBG1,VCAN	EGF,EGFR,ERBB3,ERBB4,ERK1/2,ESR2,JUN,MYC,NFKBIA,NFkB (complex),P38 MAPK,PGR,RELA,SMAD3,STAT,STAT3,STAT5A,STAT5B,STAT5a/b,TP53	
P1	 	SP1	-0.096	transcription regulator	 	1.332	bias	0.436	-1.987	3.34E-13	ADAMTS1,ADRA1B,AEBP1,AKAP12,ALAS2,ALDH3A2,ALPL,APOE,ASNS,ASS1,ATF3,ATP2A2,BACE2,BMP4,BNIP3L,C1QBP,CAT,CAV1,CBS/CBSL,CCL2,CCND2,CCND3,CCNG2,CD55,CD59,CDH2,CDK4,CDKN2B,CDKN2C,CEBPD,CES1,COL1A1,COL1A2,COL7A1,COL8A1,CRABP2,CTGF,CTSD,CXCL12,CXCL8,CYC1,CYP11A1,CYP1B1,CYP51A1,DHCR24,DRG2,EGR1,ELANE,ESR1,FGF2,FLNA,FOLR2,FOS,GDF15,GSS,HADHA,HDC,HIF1A,HINT1,HMGA1,HMOX1,HSD11B2,HSPA5,ID4,IGFBP3,IGFBP4,IRF3,ITGAM,JUN,KDR,KIT,KLF4,LDLR,LHCGR,MAOA,MCL1,MEOX2,MMP2,MMP9,MYC,MYCN,MYH11,MYLK,NCF2,NDRG1,NFKBIA,NPTXR,NR5A2,P2RX7,PADI4,PKM,PLA2G4A,PLAA,PLAUR,POLD1,PRKCD,PRKCE,PROCR,PTGER4,PTGS2,PTTG1,RARA,RASGRP2,RNLS,SERPINE2,SGK1,SH3GL1,SLC11A1,SLC19A1,SLC2A3,SLC39A8,SLC4A2,SLC4A7,SLC7A1,SMAD7,SMPD1,SOX9,SPARC,SPP1,SRC,TAGLN,TFPI2,TGFBR2,TGFBR3,THBD,TIMP1,TIMP4,TNFAIP3,TNFRSF10B,TNFRSF4,TNFSF10,TRIB1,TXNRD1	AR,Ap1,CEBPB,CTNNB1,EGR1,ESR1,HDAC1,JUN,MYC,NFATC2,NFkB (complex),NOTCH1,Nfat (family),RELA,Ras,SIRT1,SP1,STAT1,STAT3,TP53,TP73,Vegf	
P1	 	Lh	 	complex	 	-0.368	 	0.138	-1.117	3.81E-13	ACP2,ACP5,ACTA1,ACTG2,ACTN1,ADAMTS1,ADGRG1,AKAP12,ALPL,ARHGEF5,ATP2A2,ATP2B1,ATPIF1,AXL,BNIP3L,CASP4,CCND2,CD55,CDKN1C,COL15A1,COL18A1,CXCL8,CXCR4,CYP11A1,DAB2,DHCR7,DHRS3,DUSP1,DUSP14,FLNC,FOS,FST,GBP1,GRK5,IL6,INHBB,ITGA3,LHCGR,MAP2K3,MAP4K4,MBD2,MCL1,MMP2,MMP9,MSMO1,NOL3,P4HA2,PAWR,PLAT,PPIH,PPP2R1A,PTGS2,PTPRE,PTPRF,PTX3,RAB5A,RANGAP1,RGS12,RGS16,RGS5,RHOB,RUNX1,SFRP4,SGK1,SH3BP4,SLIT2,STIP1,STK24,TFPI2,THBS1,TNFAIP3,TNFRSF12A,TPM1,TRIB1,TYRO3,UPP1,VEGFC	Akt,CREB1,CTNNB1,Cg,HIF1A,IL1B,ITGB1,JUN,Lh,NFKB1,NFKBIA,NFkB (complex),RELA,SP1,STAT1,STAT3,STAT5a/b,TP53,prostaglandin E2	
P1	 	triamcinolone acetonide	 	chemical drug	 	-0.917	 	0.015	-1.037	3.88E-13	ALDH5A1,ANGPTL4,ANOS1,ATF3,ATP10A,BMP2,BMP4,BMP6,BTG2,CAPG,CASP4,CBX4,CYTIP,DDIT3,DGCR6/LOC102724770,DUSP1,DUSP10,EDNRA,EFNB2,EFS,EGR1,ELK1,FOS,GNAZ,HIPK2,IER2,IGFBP3,IGFBP4,ITGA10,JUN,JUNB,KLF9,LDLR,LSP1,MEGF9,MT1E,MT1F,MT1G,MT1L,MT1M,MT1X,MT2A,MXRA5,MYC,MYOC,NEK7,NFKBIA,NTM,PDIA5,PEX6,RGCC,RGS16,RUNX1,SAA1,SCNN1D,SEMA6A,SERPINA3,SFRP2,SLC31A2,SLC4A7,SOCS2,SPP1,SPRY1,SRGN,STC2,TACC2,TNFAIP8,TRIB1,ZNF263	Ap1,CTNNB1,EP300,HDAC1,JUN,Jnk,NFkB (complex),NOTCH1,NR3C1,RELA,STAT1,STAT3,Vegf,triamcinolone acetonide	
P1	 	OSM	-0.257	cytokine	 	-1.167	 	0.165	-2.966	4.33E-13	AADAC,ABCC1,ABCC3,ABCG1,ACKR2,ACSL3,ADAM17,ADAMTS1,AHCYL1,AKR1B10,AKR1C3,ANXA3,AQP9,ARHGEF2,ASNS,BAMBI,BLMH,C1R,CASP4,CAT,CCL2,CCND2,CCNG2,CDH2,CEBPD,CH25H,CHI3L2,CIZ1,CLIP1,CLPP,COL3A1,COL6A1,COL8A1,CTSH,CXCL12,CXCL2,CXCL8,CYP1B1,DHCR24,DHRS3,DNM1L,ECM2,EIF4EBP1,EMP3,EPHB6,ETS2,EVPL,FGF2,FOS,FOXC1,GBP1,GCA,GFPT1,GLUL,GPNMB,HBEGF,HIF1A,HLA-F,HMOX1,HOXA9,HP,HSD11B2,HSPA2,HSPA5,ID1,IGFBP6,IL6,IRAK1,ISG20,JUN,JUNB,KCNG1,KIF5B,LARGE1,LBP,LDLR,LITAF,LSM4,MAOA,MAPK7,MGMT,MKNK2,MMP2,MMP9,MPZL2,MSC,MT1X,MT2A,MYC,NEDD4L,NOMO1 (includes others),OLFML2A,PDCD4,PEPD,PFKFB3,PLA2G4A,PLLP,POMC,PTOV1,QSOX1,RAD23A,RNASE4,RUNX1,S100A8,S100A9,S100P,SAA1,SBF1,SELE,SERPINA3,SKIV2L,SLC7A8,SMPD1,SOCS3,SORD,STX11,TECR,TIMP1,TM4SF1,TM7SF2,TPM1,TPO,TSTA3,TUBGCP2,TULP3,TYMP,TYRO3,VCAM1,ZHX2,ZNF263,ZNF330	Ap1,ERK1/2,ESR2,FOS,IL6,IL6R,JUN,NFKBIA,NFkB (complex),OSM,P38 MAPK,RELA,SMAD3,SP1,SP3,STAT1,STAT3	
P1	 	PTEN	-0.306	phosphatase	 	-0.976	 	-0.031	-0.672	4.91E-13	ACACA,ACO2,ADIPOQ,ADM,AKR1C3,ALG3,ANGPT1,ARHGDIA,ASPH,ATP5G1,ATP5I,BTG1,BTG2,CA12,CA3,CBX4,CCND3,CDC20,CDH5,CDK4,CDKN2B,COX8A,CS,CSTF3,CTDSPL,CTSB,CXCL2,CXCL8,CXCR4,CYB561,CYP27A1,DRAP1,DUSP1,EDN1,EFNB2,EGR2,EIF4EBP1,EPAS1,ESR1,ETS1,FOS,G0S2,GCAT,GMDS,GPX3,GTPBP6,GYS1,HADHA,HIF1A,HSPA1A/HSPA1B,ID4,IFRD1,IGFBP3,IGFBP6,IL6,INPPL1,IRS2,KAT2A,KDR,KIF3B,KLF6,LIMS1,LZTR1,MBP,MCL1,MME,MMP2,MMP23B,MMP9,MRPL12,MT2A,MTOR,MVD,MYC,NDRG1,NDUFS3,NEU1,NOP2,NR4A2,NR5A2,PA2G4,PCBP2,PDCD4,PFKFB3,PFKL,PLEC,PLOD1,POLD2,PTGS2,PTPRK,RAD51D,RANGAP1,RUNX1,SBF1,SDC4,SFTPD,SLC20A1,SLC25A1,SMAD6,SMOX,SOCS3,SORD,SPP1,SPRY2,SRC,SUCLA2,TAF10,THBS1,TNFRSF14,TNFSF10,TRAPPC3,VAV3,VCAM1,VEGFC,WDR45	Akt,Ap1,CEBPA,CEBPB,ERK1/2,HIF1A,IGF1,JUN,NFKBIA,NFkB (complex),PI3K (complex),PTEN,RELA,SMAD3,SP1,STAT1,STAT3,TP53	
P1	 	genistein	 	chemical drug	Activated	4.475	 	0.144	3.056	6.52E-13	ACP2,ACP5,ADM,ADRBK1,AKR1C3,ALDH5A1,ANGPTL4,AP1B1,AP1S2,AP3B2,APEH,APOB,ARSA,ATP6AP1,ATP6V0B,BCL2L1,BIRC7,BMP2,BTG3,CAT,CCL2,CD4,CD68,CD86,CHEK2,CHPF,CLCN7,COL1A1,CTGF,CTNS,CTSA,CTSB,CTSD,CTSG,CTSH,CTSK,CXCL12,CXCL2,CXCL8,DNASE1L3,DNASE2,DNPH1,DUSP1,ERBB2,ESR1,FERMT3,FOS,FUCA1,GABARAP,GBA,GDF15,GFPT1,GJB2,GLB1,GLMP,GM2A,GUSB,HCST,HEXA,HIF1A,HMOX1,HS2ST1,HS3ST3A1,HSPA1A/HSPA1B,HSPA5,ID1,IDUA,IFIT2,IGF2R,IL6,JUN,JUNB,KCNJ2,LBP,LDLR,LGMN,MAL2,MAN2B1,MAOA,MCOLN1,MMP2,MMP9,MYC,NAGLU,NDST2,NEU1,PCDH17,PDCD4,PLA2G15,PLAT,PLBD2,PLCXD3,PLTP,POMC,PTGS2,RPN2,RRAGC,SGSH,SLC11A1,SLC1A5,SMPD1,SPP1,SQSTM1,TPP1,VCAM1,VPS52	ERK1/2,HIF1A,JUN,NFKB1,NFKB2,NFKBIA,NFkB (complex),PRKCD,RAC1,RELA,SMAD3,SP1,SRC,STAT3,TFEB,genistein	
P1	 	gentamicin	 	chemical drug	 	1.834	 	0.123	0.766	7.16E-13	ACADM,ACSL3,ALAD,ALCAM,ALDH1A1,ALPL,ATF3,ATIC,ATP6V1D,AZIN1,BTG2,BTG3,CA4,CBS/CBSL,CCL2,CCNL1,CDC34,CDO1,CPEB1,CPSF2,CTSD,DDIT3,DECR2,EGR1,EIF3B,ENPP2,EXOC3,FMO1,GADD45A,GDF15,GJB2,GNL3,GSTM5,H3F3A/H3F3B,HMOX1,HSD11B2,HSPA1A/HSPA1B,HSPA5,HYOU1,IDH1,IFRD1,IGFBP3,JUN,JUNB,KLF6,LITAF,LOC102724828/MRPL23,MAF,MGMT,MYC,NCL,NME1,NR1D1,PC,PLIN2,PLLP,PPP1R1A,PSAT1,RBP4,RGCC,RPS27L,RUVBL1,S100A1,SLC22A5,SPP1,SQSTM1,ST6GALNAC3,TANGO2,TARS,TFRC,THY1,TIMP1,TSC22D1,TUBB,VAT1,VCAM1	Ap1,CAT,ESR1,FOS,Histone h3,JUN,MAPK8,NFKBIA,NFkB (complex),P38 MAPK,RELA,RNA polymerase II,SP1,STAT1,STAT3,TP53,gentamicin	
P1	 	L-dopa	 	chemical - endogenous mammalian	Inhibited	-2.080	 	0.054	-2.752	1.04E-12	ADCK4,ADGRB2,ALPL,ARG2,ARHGAP4,ASPSCR1,ATP2A2,AXL,BANF1,C1GALT1C1,C1QA,C9orf114,C9orf24,CA12,CACNA1H,CAPG,CBR3,CCNG2,CDC42EP2,CEBPG,CHAC1,CIART,CINP,CLDN5,CMTM4,CMTM8,COCH,COMT,CORO2B,CRYM,CTSB,CXCL12,DAAM1,DBP,DCAF4,DCAKD,DDIT4L,DDOST,DGAT2,DPP7,DUSP1,EGR2,EIF4EBP2,EIF6,EPS15L1,ETS2,F11R,FAAH,FAAP100,FAM127A,FAM3A,FCGRT,FOS,FOSB,GABARAPL1,GAPDH,GLB1,GPC3,GPS1,GSTM1,GUCY1A3,HBEGF,HCST,HEXA,HRAS,IDO1,IER3,IFNAR2,IL11RA,ITGB1BP1,JUNB,KCNAB1,KCND2,KIAA1551,KLF6,KLF9,LAMP2,LMNA,LPP,MAPKAP1,MBP,MRPL48,MRPS21,MSMO1,MSRB1,MVB12A,NAGLU,NAV1,NEDD4L,NOL3,NOMO1 (includes others),NPM3,NPTX2,NTRK3,PA2G4,PALM2,PARM1,PCYT2,PDCD4,PDZD2,PKIA,PKP2,PLEKHA2,PLEKHO2,PPP1R1B,PQLC2,PTGIS,PTPRT,RAP1GAP,RASSF5,RBM6,RELN,RENBP,RERG,RILPL1,RNF135,RPUSD1,RUNDC3B,SCRN1,SERAC1,SH3PXD2B,SHC1,SIAH2,SLC22A17,SLC22A18,SLC25A44,SLC2A6,SLC8B1,SMUG1,SOBP,SORCS2,SOX9,SRM,SRPK3,SRPRB,STAB1,STXBP1,SYN1,SYN2,TAF9B,TAX1BP3,TLE1,TMEM106C,TMEM141,TMEM41B,TMEM63B,TNFRSF19,TRAPPC1,TRIB3,TRIOBP,TTYH1,UAP1L1,UBQLN4,UBXN6,VAMP1,VAT1,VTI1B	Ap1,CREB1,Creb,JUN,L-dopa,NFkB (complex),RELA,RPS6KA5,STAT1,STAT3,nitric oxide	
P1	 	tosedostat	 	chemical drug	Activated	2.878	bias	0.468	0.742	2.02E-12	ASNS,ASS1,ATF3,ATF5,CARS,CBS/CBSL,CCNG2,CHAC1,CXCL8,DDIT3,DDIT4,FYN,GADD45A,MARS,PPP1R15A,PSAT1,SARS,SESN2,STC2,TRIB3,WARS	 	
P1	 	pirinixic acid	 	chemical toxicant	Activated	2.035	bias	0.311	-0.928	2.29E-12	AADAC,ABCC1,ABCC3,ACACA,ACADM,ACADVL,ACAT1,ACAT2,ACOT4,ACSL4,ADH1C,ADIPOR2,AKR1B10,AKR1C3,ALDH3A1,ALDH3A2,ALDOC,ANGPTL4,APOE,AQP9,ASNS,BSG,CAT,CCL2,CCND3,CCT3,CD36,CDH2,CDK4,CIDEA,CIDEC,COL1A1,CTSB,CXCL12,CXCL8,CYP27A1,CYP2C8,DECR2,DNAJB2,ECI1,ELOVL3,ELOVL6,FBP1,FCER1G,FKBP1A,G0S2,G6PD,GADD45A,GADD45B,GAPDH,GBE1,GLUL,GOT1,GOT2,GPAM,GSTM3,HADHA,HIF1A,HIST1H1C,HMGCS1,HMOX1,HSD17B11,HSPE1,IL6,ITGAM,JUNB,KDR,KRT8,LDLR,LEP,LIG1,LPIN2,MAP3K8,MCL1,MMP9,MYC,NFKBIA,NR1D1,ORM1,PAICS,PCK2,PCSK5,PDCD4,PDK4,PERP,PFKL,PHLDA1,PLA2G2A,PLIN2,PLTP,POR,PSMA3,PSMA4,PSMB5,PSMB6,PSMB7,PSMD14,PTGS2,PTPRF,RTN4,SAA1,SLC16A5,SLC22A5,SLC27A1,STK36,TALDO1,TBCA,THRA,TUFM,TXN,UCP2,VCAM1,VEGFD	ATF6,Ap1,CEBPB,FOXO1,JUN,NFKB1,NFKBIA,NFkB (complex),PPARA,PPARG,PPARGC1A,RELA,RXRA,SREBF1,STAT3,THRB,TNF,oleic acid,pirinixic acid	
P1	 	cycloheximide	 	chemical reagent	Inhibited	-2.463	 	-0.064	-1.870	3.90E-12	ADCY1,ADM,ADRA1B,ALDOA,APBB1IP,APOB,ASS1,BCL2L1,BIRC3,BTG2,BTK,CAT,CAV1,CCL2,CCL3L1,CCND3,CCR1,CD4,CD55,CEBPD,COL1A1,COL5A1,CTGF,CXCL2,CXCL8,CXCR4,CYP11A1,CYR61,DDIT4,DUSP1,EDN1,EGR1,ESR1,FGF2,FOS,FOSB,FST,GADD45A,GADD45B,GAP43,GBP1,GCLM,GNAI1,GOT1,HBEGF,HEXA,HMOX1,IGFBP4,IGFBP6,IL6,IRS2,ISG20,ITGAM,JUN,JUNB,KCND2,LARP6,LEP,LONP1,MCL1,MME,MMP2,MYC,MYCN,MYOC,NFKBIA,NQO1,OGN,PERP,PFKFB3,PLA2G2A,PLAT,PLAUR,PTGDS,PTGIS,PTGS2,PTX3,RCAN1,RERG,RHOB,S100A8,SELE,SOCS3,SPP1,TGFBR2,THBD,THBS1,THRA,TIMP1,TNFAIP3,TNFRSF10B,TNFSF10,TNIP1,TOB1,VCAM1,VHL,YME1L1	Ap1,ERK,IL1B,JUN,Jnk,NFKB1,NFKBIA,NFkB (complex),P38 MAPK,RELA,SMAD3,STAT3,TNF,cycloheximide	
P1	 	Alpha catenin	 	group	 	-0.129	bias	-0.484	3.067	5.66E-12	ADAMTS1,AXIN2,BCL2L1,BIRC3,COL15A1,COL1A1,COL1A2,COL3A1,COL5A1,COL5A2,COL6A1,COL6A2,COL6A3,CTSB,CXCL12,CXCL2,EGFL6,ELN,GAP43,IGFBP4,IGFBP6,IL6,ITGAM,LAMA2,LUM,LYN,LYZ,MMP2,MMP23B,MMP9,MYC,NFKBIA,NFKBIZ,PTGS2,PTX3,S100A8,S100A9,SAA1,SELE,SGK1,SOCS3,TGM2,TIMP1,TNFAIP3,TNFRSF12A,VCAM1	APC,Alpha catenin,CTNNB1,HDAC1,HIF1A,JUN,NFKB1,NFKBIA,NFkB (complex),RELA,STAT3,TCF	
P1	 	INHA	0.253	growth factor	 	-1.649	 	-0.010	-1.586	5.95E-12	ACTG2,ADAMTS1,ADAMTSL2,CCND2,CDK4,CNN1,COCH,COL1A2,COL3A1,COL4A5,COL6A1,COMP,CTGF,CYP11A1,CYP1B1,CYP51A1,CYR61,EMILIN2,EPHX1,F11R,FST,HSD17B11,IGFBP4,INHBB,ITGA3,KIT,KRT8,LAMC3,LHCGR,LMNA,MATN2,MMP2,MYC,MYH11,PCDH7,PRSS23,PTGS2,PTX3,SFRP4,SGK1,SMAD7,TJP1	CREB1,EGR1,FOS,FSH,INHA,INHBA,JUN,NFkB (complex),SMAD3,SMAD7,SP1,Smad	
P1	 	HIF1A	0.623	transcription regulator	 	-0.599	bias	0.362	-3.726	6.26E-12	ADAM17,ADAMTS1,ADIPOQ,ADM,AGT,AKAP12,ALDOA,ALDOC,ANGPTL4,APOE,AQP9,ASNS,ATG9A,ATP2A2,AXIN2,AXL,BCL2L1,BHLHE41,BMP2,BNIP3L,C9orf9,CARS,CAV1,CD24,CDH2,CTGF,CTPS1,CTSD,CXCL12,CXCL2,CXCL8,CXCR4,CYB5A,CYR61,EDN1,ENO1,EPAS1,ERBB2,ERGIC1,ETS1,FAM162A,FHL1,FOS,FSCN1,FZD2,GADD45B,GAPDH,GBE1,HES6,HIF1A,HIST1H1C,HIST2H2AC,HMGCL,HMOX1,HSPA4,HSPA5,IGFBP3,IL6,INHBB,IRS2,ITGA1,JUN,KIAA1217,KIFC2,LEP,LOX,MCL1,MGMT,MIF,MMP2,MMP9,MYC,NDRG1,NOTCH1,NOX4,NR4A3,P4HA2,PFKFB3,PFKL,PHLPP1,PKM,PLAUR,POLRMT,PTGS2,RET,SDC4,SESN2,SFRP1,SLC2A3,SMAD7,SOCS3,SOX9,SRD5A1,STC2,TAF9B,TFRC,TMEM19,TMEM79,VEGFC	AHR,ARNT,Akt,Ap1,CTNNB1,ERK1/2,ESR1,HDAC1,HIF1A,JUN,NFKB1,NFKBIA,NFkB (complex),NOTCH1,RELA,SMAD3,SP1,STAT3,TP53,Vegf	
P1	 	CHUK	0.012	kinase	 	-0.006	bias	0.413	-3.113	6.79E-12	AEBP1,ATF3,BCL2L1,BMP2,CASP4,CCL2,CCL3L3,CCR1,CEBPD,CH25H,COL18A1,CTSB,CXCL12,CXCL2,CXCL8,CYBA,ENAH,ENPP2,FOS,GADD45B,GBP4,GM2A,GRN,HES6,HEY1,HEY2,HMOX1,IFIT2,IGFBP6,IL6,JUNB,MFAP5,MGP,MMP2,MMP9,MYC,MYH1,NAGLU,NFKBIA,NGF,NOTCH1,OGN,PCDH7,PLA2G4A,PLD3,PTGS2,PTX3,RCAN1,RGS16,SELE,SEMA3C,SERPINE2,SFRP1,SGK1,SLC16A2,SMOC2,SNX10,SOCS3,SPP1,SQSTM1,SRC,TNFAIP3,TNIP1,VCAM1,VEGFC	Ap1,CHUK,IKBKB,IKBKG,JUN,NFKB1,NFKBIA,NFkB (complex),RELA,STAT1,STAT3,TNF,TP53	
P1	 	sirolimus	 	chemical drug	Inhibited	-4.060	bias	-0.298	-1.135	8.82E-12	ACACA,ACADM,ACADVL,ADM,ANXA5,ASNS,ASS1,ATF4,ATP5G1,BCL2L1,BEX2,BMP2,CCL3L3,CCND2,CCND3,CD209,CD86,CDK4,COL1A1,COL1A2,CRAT,CXCR4,DDIT3,DDIT4,DDT,DENND1A,DLG4,DVL3,EGR1,EIF5,ENO1,ERBB2,ERCC1,FOS,FSCN1,FTH1,G6PD,GAP43,H3F3A/H3F3B,HIF1A,HLA-DOA,HMOX1,HSPA4,HSPA5,ID1,IDH1,IL6,IRS2,JUNB,KDR,KLF2,LEP,LEPR,LMNA,LPIN1,MAF,MBP,MCL1,MMP2,MMP9,MTOR,MYC,MYH11,NCL,NDUFA9,NR4A3,ODC1,PDCD4,PKM,PLAUR,PLIN1,PLIN2,PRDX5,PRMT1,PRNP,PSMA3,PSMA4,PSMB6,PSMB7,PSME3,PYGB,RAN,RBM6,RCAN2,RPL34,RPL8,RPLP0,RPN2,RPS2,RPS21,RPS24,SLC1A5,SLC2A3,SLC3A2,SOCS3,SQLE,SQSTM1,SRC,SRSF3,TARS,THBD,TIMP1,TP53BP1,TSC2,TUBB2A,TUFM,UBA1,UCP2,VCAM1,VEGFD,ZFP36	CEBPA,CEBPB,D-glucose,ERK1/2,FOXO1,Growth hormone,HIF1A,Insulin,MTOR,MYC,NFKB1,NFKBIA,NFkB (complex),PPARA,PPARG,RELA,SMAD3,STAT1,STAT3,TP53,sirolimus	
P1	 	cholesterol	 	chemical - endogenous mammalian	 	0.396	 	0.144	-0.686	1.10E-11	ABCG1,ACLY,AGT,APOB,APOE,AQP9,ATF3,ATF4,BSG,C1QC,CAV1,CCL2,CD14,CD1C,CD68,CNN1,COL1A1,COL3A1,CTSK,CXCL2,CXCL8,CYP27A1,DDIT3,DHCR7,EPHX1,FBXO3,FGF2,GBA,GNAI1,HBEGF,HES6,HMGCS1,HSPA5,IL10RA,IL6,ITGAM,LDLR,LEPR,LYZ,ME1,MMP2,MSMO1,MYH11,NCF2,NR4A2,NR4A3,PCYT2,PLTP,PSAT1,PTGS2,RGCC,RGS16,S100A8,SAA1,SLC1A3,SLC7A5,SOCS3,SQLE,STARD5,STX6,THBS1,TIMP1,TM7SF2,VCAM1,ZFPM2	APOE,Ap1,CTNNB1,IL1B,IL6,LDL,NFKB1,NFKBIA,NFkB (complex),RELA,SP1,STAT1,STAT3,TNF,cholesterol	
P1	 	atorvastatin	 	chemical drug	 	-0.554	 	-0.063	-0.068	1.65E-11	ABCC1,ABCC3,ABCG1,ADIPOQ,APOB,APOE,BMP2,BMP6,CAT,CAV1,CCL2,CD36,CD55,CD59,CD69,COL1A1,CTGF,CXCL8,CXCR4,CYBA,CYP27A1,CYP51A1,CYR61,DHCR24,DHCR7,DUSP1,EDN1,EDNRA,EGR1,FOS,FOSB,GADD45B,GPAM,GSR,HMGCS1,HMOX1,IER3,IL6,JUN,JUNB,LDLR,LEP,LIPG,LSS,MMP2,MMP9,MSMO1,MVD,NOX4,PLAT,PRNP,PTGS2,RGS1,RHOB,RNU4-1,RNU4-2,SELE,SLCO2B1,SPP1,SQLE,TM7SF2,TMEM267,VCAM1,ZFP36	APOE,Ap1,CTNNB1,ERK1/2,JUN,Jnk,NFKB1,NFKBIA,NFkB (complex),P38 MAPK,RELA,SMAD3,SP1,STAT3,TNF,atorvastatin	
P1	 	fluticasone	 	chemical drug	 	-1.478	 	0.012	-1.567	1.91E-11	ABCG1,ADM,ANGPTL4,AQP9,C1QB,CCL2,CCL4L1/CCL4L2,CCL8,CD163,CD36,CD4,CD86,CES1,CFB,CSF2RA,CXCL2,CXCL8,DDIT4,EMP1,FSCN1,GADD45B,GJB2,GSTM1,HLA-DOA,HLA-DRB4,HLA-F,IFI27,IL6,IRS2,KLF9,MMP9,MT1A,MT1X,MT2A,OLFML2B,OLFML3,PCOLCE2,PDK4,PHLDA1,PLIN2,RARRES1,RARRES3,RCAN1,RNASE1,S100A8,SDC4,SLC1A3,SLC2A5,SPP1,SPRY1,SRPX,TBC1D16,TGM2,THBS1,TIMP1,TSC22D1,VSIG4,WARS	EP300,FOXO1,HDAC1,HIF1A,Hdac,Histone h4,IL4,JUN,NFKB1,NFKBIA,NFkB (complex),NR3C1,PPARA,PPARG,PPARGC1A,RELA,RXRA,STAT1,STAT3,STAT6,fluticasone	
P1	 	IL5	-0.037	cytokine	 	0.931	bias	0.476	-3.251	1.99E-11	ACP5,ALDOA,ALDOC,ASNS,ASS1,ATF4,BCL2L1,BNIP3L,CA4,CASP4,CCL2,CCL3,CCND2,CCND3,CCR1,CD24,CD55,CD69,CHMP1A,CKAP4,CRIP1,CSF3R,CXCL8,CXCR4,DUSP5,EGR1,EGR2,EGR3,EIF4EBP1,ENO1,FAM162A,FAM65B,GADD45A,GALK1,GBP4,GCAT,GCLM,GLIPR2,GPAM,HBEGF,HCAR3,HIF1A,HIGD1A,HSPA5,IER2,IER3,ITGAM,JCHAIN,KIAA1147,LUM,MMD,MMP9,MS4A2,MYADM,MYC,NABP1,NDRG1,PKM,PMP22,PSAT1,PYCR1,QSOX1,RAP1GAP,RASGRP2,RBPMS,RRAS2,SCRIB,SDF2L1,SGK1,SLC1A5,SLC39A8,SLC7A5,SNTB1,SOCS2,STK39,THY1,TMEM97,TNFRSF4,TUBB2B,UPP1	Ap1,CREB1,CSF2,ERK,IFNG,IL5,JUN,NFKBIA,NFkB (complex),P38 MAPK,PI3K (complex),RELA,SMAD3,SP1,STAT1,STAT3	
P1	 	HGF	0.223	growth factor	 	-1.112	bias	0.366	-4.690	2.03E-11	ADAMTS1,ADGRF5,ADGRG1,AIMP2,AKAP12,ANGPTL4,ASNS,ATF3,BCL2L1,BIRC3,BMP2,CALCRL,CAV1,CCL2,CCNG2,CDC20,CDK4,CDKN2B,CDKN2C,COL1A1,COL1A2,COL3A1,CSE1L,CTGF,CTSK,CXCL2,CXCL8,CXCR4,CYR61,DDIT3,DDX11,DDX3X,DHPS,DKC1,DOK5,EDN1,EFNB2,EGR1,EMP1,ETS1,FANCG,FASTK,FLNA,FOS,FOSB,GBA,GPR4,GRB14,GRK5,HBEGF,HDGF,HK1,HMOX1,ID1,IGFBP3,IGFBP4,IL17RC,IL6,INPPL1,IRX5,ISG20,LDLR,LGMN,LRP8,LYVE1,MAP2K3,MAP3K8,MAPKAPK2,MCL1,MCM2,MEOX2,MMP2,MMP9,MYC,NID2,NOP2,NR4A2,NR4A3,NR5A2,NRP1,PHLDA1,PHLDA2,PKD1,PLAUR,PLOD1,PMP22,PPAN,PTGS2,PTPRF,PTTG1,PVR,RAB5A,RARRES2,RGS20,RHOB,S100A9,SFRP1,SGK1,SLC20A1,SLC7A1,SLK,SOCS2,SOCS3,SPP1,SPRY2,STAB1,STC1,TBC1D8,TGFBR2,THBD,THBS1,TIMP1,TJP1,TMEM158,TMEM97,TNFAIP3,TNFRSF10B,TRIB1,VCAM1,VEGFC	Ap1,ERK1/2,ETS1,HGF,JUN,NFKB1,NFKBIA,NFkB (complex),P38 MAPK,RELA,SMAD3,SP1,STAT3,TNF,VEGFA,prostaglandin E2	
P1	 	ANGPT2	-0.264	growth factor	Activated	3.480	bias	0.366	0.825	2.05E-11	ABCC1,ACTA1,ARHGEF2,AXIN2,C1R,CAT,CCL3L3,CD68,CDC34,CFB,COL1A1,COL1A2,COL3A1,COMT,CYBA,DBNL,DDIT3,DNAJB4,EDN1,EFR3A,ETS1,FKBP2,FKBP4,GSK3B,GSTT1,HIF1A,HMGCS1,HMOX1,HSPA1A/HSPA1B,HSPA2,HSPA4,HSPA5,IL6,KPNA2,LARP4,LEP,LEPR,LYN,MGMT,MIF,MMP2,MMP9,NME1,NOX4,PDCD4,PDIA5,PHLDA1,POLD1,PTGS2,RAD21,RCAN1,RHOB,SRXN1,TEK,TGFBR2,THBS1,TMEM41B,TNFRSF10B,TNFRSF12A,VCAM1,YIPF5	ANGPT2,Ap1,ERK1/2,JUN,Jnk,NFKB1,NFKBIA,NFkB (complex),P38 MAPK,PI3K (complex),RELA,SMAD3,SP1,STAT3,TNF	
P1	 	U0126	 	chemical - kinase inhibitor	 	1.770	bias	-0.334	4.751	2.29E-11	ADIPOQ,ANGPTL4,APLNR,ARG2,ARHGEF2,ATF3,ATF4,AXIN2,BCL2L1,BIRC3,BMP6,CAV1,CCL2,CCL3,CCL3L3,CCND2,CCND3,CCNG2,CCNL1,CD36,CD69,CDH5,CEBPD,COL1A1,CSF1R,CTGF,CXCL2,CXCL8,CYP11A1,CYP1B1,DAB2,DBNDD1,DBP,DCHS1,DDIT3,DUSP1,DUSP10,DUSP5,EDN1,EEF1E1,EGR1,EGR3,EIF4EBP1,EMP1,ENPP2,ENPP4,ERCC1,ESR1,ETS1,ETV5,FAM53B,FGF2,FMO3,FOS,FOSB,G0S2,GADD45B,GAMT,GDF15,GFPT2,GRN,GSK3B,HBEGF,HIF1A,HMOX1,HSPA5,IDUA,IER2,IER3,IL6,ITGA3,JUN,JUNB,KDR,LAMP2,LDLR,LEP,LLGL1,MCL1,MMP2,MMP9,MYC,NNAT,NR4A2,NR4A3,NREP,PAWR,PHLDA1,PLA2G4A,PLAUR,PLIN1,PRELP,PTGS2,RUNX1,S100A9,SGK1,SLC2A3,SOCS3,SOX9,SPP1,SPRY1,STC1,STC2,TBCD,TF,TFPI2,TGFBR2,TGM2,THBS1,TMEM158,TPM1,TRIB1,TSC22D1,TSC22D4,TULP3,TYMP,VCAM1,ZFP36	EGF,ERK1/2,IL1B,JUN,MYC,NFKB1,NFKBIA,NFkB (complex),P38 MAPK,RELA,SMAD3,STAT3,TNF,TP53,U0126	
P1	 	INSR	-0.097	kinase	Activated	2.713	bias	0.337	0.647	2.32E-11	ACADM,ACADVL,ACO2,ACSL4,ACTA1,ALAD,ALDH2,ARHGDIA,ARHGEF2,ATF3,ATP5D,ATP5G1,C1QA,C2,CCL2,CCND2,CCNG2,CD36,CDKN2C,COL6A3,CORO2B,CRAT,CS,CSTB,CTGF,CTSB,CXCR4,CYC1,CYP1B1,CYP51A1,DHCR7,DUSP1,ECI1,EDN1,EGR1,EGR2,FBP1,FEM1A,FHL1,FLNC,FOS,GADD45A,GAPDH,GOT2,GRN,HADHA,HBEGF,HMGCS1,IDH1,IER2,IER3,IFNAR2,IGF2R,IL6,JUNB,KIT,KLF9,LEP,LEPR,LSS,LYZ,MAOA,MCM2,MMP2,MMP9,MRPS21,MSMO1,MVD,MYC,MYOM2,NDRG1,NDUFA9,NDUFB9,NGF,OGN,PDCD4,PDK4,PECR,PHLDA1,PHLDA2,RGS16,RHOB,SLC20A1,SOCS2,SOCS3,SQLE,SUCLA2,THRA,TK2,TOMM40,TSC22D1,UCP2,UQCRC1,VCAM1,ZNRD1	CEBPA,CEBPB,CREB1,D-glucose,ESR1,FOS,HIF1A,IGF1R,IGF2,INSR,Ins1,JUN,LEP,MYC,NFKB1,NFKBIA,NFkB (complex),PPARA,PPARG,RELA,RNA polymerase II,STAT3,STAT5a/b	
P1	 	RASSF1	0.254	other	 	-0.517	 	0.119	-1.225	3.43E-11	ALDH1A1,APOE,CARD8,CASP4,CAV1,CCND2,CDH2,CRABP2,CXCR4,DAB2,EFNB2,EGR1,EMP1,EPB41L3,ESR1,FGF2,FOS,GDF15,HBEGF,IGFBP3,KLF4,LITAF,MAP1B,MDK,MGMT,MMP2,MTUS1,MYC,PCDH7,PTGS2,SAMD5,SOX9,SPP1,SRPX,TGM2,TMEM158	ERK,ERK1/2,FOS,HIF1A,JUN,MAPK1,MYC,NFKBIA,NFkB (complex),RAC1,RASSF1,RELA,SMAD3,SP1,STAT1,STAT3,TP53,TP73	
P1	 	methylprednisolone	 	chemical drug	 	0.769	 	0.101	-0.250	5.00E-11	ABCC9,ADAM17,ADRA1B,AHCY,AK4,AKR1C3,ALAD,ALDH1A1,ALDH3A2,ANXA3,AP2A2,ASNS,ASS1,ATIC,ATP2A2,ATPIF1,AZIN1,BTG1,C1QB,C1QBP,CAMK1,CDH2,CIDEA,CLEC4F,COMT,CSNK2B,CST3,CTGF,CTSH,CYC1,DAB2,DDIT4,DHRS9,DNPH1,DUSP1,EIF3B,EMP1,ENPP2,EPHX1,FAAH,FARSA,FKBP4,FOS,G0S2,GADD45A,GCLM,GNL3,GOT1,GPC1,HACD3,HAGH,HMBS,HMOX1,HNMT,HSPA1A/HSPA1B,ID1,ID3,IDH1,IGF2R,IL6,ITGA7,IVD,JUN,KLF9,LDLR,LOX,LYVE1,ME1,MGMT,MGP,MIPEP,MMP9,MYC,NCL,NME1,NUPR1,ODC1,OPLAH,PAQR7,PC,PCYT2,PDE3B,PHLDA2,PKIA,PKP1,PLAA,PLAT,PLAUR,PLIN2,PLLP,PLS3,POR,PPOX,PRMT1,PSAT1,PSME2,PTER,RAB38,RABEP1,RAMP3,RGCC,RGN,RUVBL1,SDC4,SEPHS2,SERPINA3,SGK1,SLC19A1,SLC25A10,SLC2A3,SLC4A11,SLC4A7,SLC7A2,SLCO2A1,SNX1,SORD,SPARC,TFRC,TINAGL1,TNK2,TOB1,TRIM29,TUBA1C,TYRO3,VARS,VCAM1,ZFP36	AR,ARNT,ERK1/2,FOS,FOXO3,HIF1A,IL6,JUN,MAPK1,MYC,NFKBIA,NFkB (complex),NR3C1,NR3C2,PPARG,RELA,SMAD3,SP1,STAT1,STAT3,VHL,corticosterone,methylprednisolone	
P1	 	FAS	0.103	transmembrane receptor	 	-0.923	 	-0.073	-0.463	5.15E-11	ARFGAP1,ARHGDIA,BCL2L1,BIRC3,BTG3,BTK,CAST,CCL2,CCL3,CCL3L3,CCR1,CD59,CD86,CDC42EP2,CEBPD,CLTB,COL15A1,COL18A1,COL1A1,COL1A2,COL3A1,COL5A1,COL6A1,COL6A3,COL8A1,CTGF,CXCL2,CXCL8,DUSP10,EGR1,EGR2,ERCC1,FOS,FOSB,FSCN1,GBP1,GDE1,GPNMB,GRK5,GTPBP6,HCAR3,HLA-F,IER3,IL10RA,IL6,IMPA2,ITGA7,JUN,KIF3B,LAMP3,LDLR,LUM,MAP2K5,MAP4K4,MAPK7,MBOAT7,MGP,MIF,MME,MMP9,MYO5A,NFKBIA,NR4A2,ORM1,P2RX4,PDLIM7,PHLDA2,PIK3C2B,PLEC,PLIN2,PPFIBP2,PPP1R15A,PTGER4,PTX3,RAPGEF5,RARA,RASGRP2,RND2,RRAGD,SHC1,SIAH2,SORL1,SPP1,SPTBN1,TFRC,THBD,TLN2,TNFAIP3,TNFSF10,TNK2,TP53BP1,TPM1,TRIB1,VCAM1,ZFP36,ZP3	ERK,FAS,HIF1A,JUN,NFKB1,NFKB2,NFKBIA,NFkB (complex),RELA,SMAD3,STAT3,TP53	
P1	 	ciprofloxacin	 	chemical drug	 	-1.406	 	0.009	-1.465	5.26E-11	ABCB6,ACO2,ACTN1,ALDH2,ALDH3B1,ATP6V1B2,ATP6V1D,ATP6V1E1,BMP4,CCR1,CD68,CD86,COLEC12,CPNE1,CTSA,CTSD,EMILIN2,GBA,GRN,GUSB,HSPA9,ITM2C,LDLR,LGMN,LONP1,MMP2,MTHFD1L,MYOF,NRP1,PLXNB2,RRAGC,RUFY1,RUVBL1,SHMT2,SLC2A6,SPP1,SRPRA,STAB1,STXBP1,TEX264,TTYH3,TUFM	 	
P1	 	MAP2K1	-0.184	kinase	 	0.291	bias	0.412	-2.264	7.14E-11	ABCC1,ADGRG1,APOE,ATF3,AXIN2,BCL2L1,BIRC3,CCL2,CCL3L3,CDH5,CDKN2B,COL1A1,COL1A2,COL3A1,CSTA,CTGF,CTSB,CXCL8,CYP11A1,DAB2,DUSP1,DUSP5,EGR2,ELK1,ENO1,ETV5,FGF2,FLNA,FOS,GUSB,HDC,HIF1A,HSPA5,IL6,JUN,LDLR,LEP,LHCGR,MBP,MMP2,MMP9,MYC,MYCN,NET1,NFKBIA,PLA2G4A,PLAUR,PTGS2,RAB38,RAP1GAP,RRAGD,SERPINE2,TFPI2,TGM2,THBS1,UNC5B	Ap1,EGR1,ERK1/2,ESR1,FOS,JUN,MAP2K1,NFKBIA,NFkB (complex),P38 MAPK,PD98059,RELA,SMAD3,SP1,STAT3,TP53	
P1	 	ADRB	 	group	Inhibited	-2.408	 	-0.174	-1.195	7.79E-11	ABL1,ACAT2,ADGRL4,ANGPTL4,ANXA5,ATF3,ATF5,AXL,BNIP3L,CASP4,CD68,CDK4,CXCL2,CYP51A1,DDIT3,DDIT4,FOS,GADD45A,GCLM,GDF15,HGH1,HMGCS1,HMOX1,IDH1,IKBKG,JUN,JUNB,KLF4,LPIN1,LSS,MMP9,MSMO1,MVD,NCL,NFKBIA,NPM3,NQO1,NR4A2,NR4A3,PCYT2,PKD1,RAN,SDPR,SLC6A9,SMAD6,SQSTM1,SRM,SRXN1,TEK	ADRB,Ap1,CREB1,Ca2+,ERK,FOS,JUN,JUNB,NFKBIA,NFkB (complex),P38 MAPK,RELA,SMAD3,SP1,STAT3,TP53	
P1	 	NR4A1	-0.119	ligand-dependent nuclear receptor	 	-0.658	 	0.044	-0.881	1.07E-10	ACACA,ACLY,ACSL4,ADIPOQ,ADIPOR2,ADM,AKR1C4,ALDOA,APOB,APOE,ATF3,AXIN2,BRE,CD36,CDH5,CIDEA,CLDN5,COL16A1,COL1A1,COL6A1,COL6A2,CRABP2,CXCL12,DDIT3,FBP1,G0S2,GSTM5,GYS1,HCAR1,HDC,HIF1A,HMOX1,IL6,KRT8,LDLR,LEP,LPIN1,LY6E,MMP9,NFKBIA,NR4A2,NR4A3,NUCB2,PDK4,PEBP1,PHKG1,POMC,PPP1R3C,PTGDS,RAMP3,SPINT2,TJP1,TNFSF10,UCP2,VCAM1	Akt,Ap1,CREB1,D-glucose,FOXO1,Growth hormone,HIF1A,Insulin,JUN,MYC,NFKBIA,NFkB (complex),NR4A1,POMC,PPARA,PPARD,PPARG,RELA,SREBF1,STAT3,TP53,fatty acid	
P1	 	IL4	0.092	cytokine	 	0.330	bias	0.293	-2.822	1.32E-10	ACP2,ACP5,ADRM1,ALDH1A2,ALDH2,ALDOC,ALG3,ANO1,APOE,APOLD1,APRT,ARG2,ASS1,B4GALT7,BCAT2,BCL2L1,BIN1,BNIP3L,BOP1,C5AR1,CAPG,CARM1,CCDC86,CCL13,CCL18,CCL2,CCL3,CCL3L3,CCL8,CCND2,CCND3,CCT3,CD14,CD163,CD163L1,CD1C,CD209,CD276,CD36,CD55,CD69,CD86,CELF2,CENPB,CLCN3,CLDN5,CLEC10A,CLEC4G,CLIP1,COBLL1,COL18A1,COL1A1,COL1A2,COL6A3,CRIP1,CSF3R,CTGF,CTNS,CTSK,CXCL16,CXCL2,CXCL8,CXCR4,EBNA1BP2,EGR2,EPHX1,F13A1,FAAH,FAM162A,FBL,FCER1G,FCER2,FCGR3A/FCGR3B,FLRT2,FNIP2,FOS,FOSB,GBE1,GCAT,GLIPR2,GNA15,GPM6B,HDDC2,HIPK2,HOMER2,HRSP12,HSPA1A/HSPA1B,IDO1,IER2,IER3,IFNAR2,IGFBP4,IL10RA,IL18RAP,IL6,ISG20,ITGA1,ITPA,JCHAIN,JUN,JUNB,KIT,KLF6,LAMP2,LIG3,LIPG,LPIN2,LSP1,MAF,MAOA,MARCO,MATK,MCL1,MMP2,MMP28,MMP9,MS4A2,MYC,NABP1,NCL,NDRG1,NEDD9,NFKBIA,NRP1,PAWR,PDE1B,PFKL,PIN1,PLIN2,PMP22,PRMT1,PRNP,PSMB10,PSMG1,PTGS2,RAB5A,S100A8,S100A9,SAMD4A,SDF2L1,SELE,SLC7A2,SMG7,SOCS2,SOCS3,SPHK2,SPINT2,SPP1,SQSTM1,SRM,STAB1,STUB1,SWAP70,SYT11,TFF3,TGM2,THBD,THOP1,THY1,TIMP1,TINAGL1,TLE1,TM7SF2,TMED5,TNFRSF4,UQCRC1,VCAM1,ZFP36	Ap1,CEBPB,FOS,IFNG,IL10,IL13,IL4,JUN,NFKB1,NFKBIA,NFkB (complex),RELA,STAT1,STAT3,STAT6,TNF	
P1	 	CTNNB1	-0.268	transcription regulator	 	-0.729	bias	0.398	-3.638	1.53E-10	ABCC1,ACAP1,ADAM17,ADGRG2,ADIPOQ,AES,ALCAM,ALDH1A1,ALDH1A2,ALDH1A3,ALDH3A2,ALG3,AOC3,APCDD1,ARHGDIA,AXIN2,BAMBI,BCL2L1,BMF,BMP2,BMP4,C6,CA3,CAPNS1,CCND2,CD4,CDH2,CDKN2B,CIDEC,CLDN5,CNN2,COL1A1,COL4A5,CRABP2,CRAT,CRIP1,CTDSPL,CTGF,CTHRC1,CXCL12,CXCL8,CYB5A,CYP11A1,CYP51A1,CYR61,DDIT3,EDN1,ELOVL3,EMX2,ENPP2,EPHB3,EYA2,F13A1,FCER1G,FOS,FOXC1,FST,FZD7,GADD45B,GAP43,GIPC1,GJB2,GLUL,GNG10,GPR1,GTPBP6,HDGF,HSPE1,ID3,ID4,IDO1,IMPDH2,INHBB,ITGA1,ITSN1,JCHAIN,JUN,LHCGR,LMNA,LSP1,LY6E,MAN2B1,MCL1,ME1,MECOM,MME,MMP2,MMP23B,MMP9,MPZL2,MT1L,MYC,MYLK,NOTCH1,NR5A2,OGN,P2RX7,PCDH9,PFN1,PHLDA2,PKD1,PLAUR,PLS3,PMP22,PRKCSH,PTGS2,QPCT,RAD23A,RASSF5,RBP4,RCN1,RGN,S100A8,SAA1,SCAP,SCRN1,SEC61A1,SEMA3C,SERPINA3,SERPINE2,SFRP1,SFRP4,SGK1,SLC12A2,SLC1A5,SMAD6,SMAD7,SOX17,SOX7,SOX9,SPI1,SPP1,SQSTM1,STARD7,STXBP1,SYNM,TGM2,TIMP1,TJP1,TMEM2,TNFSF10,TSC22D1,UBA1,UBQLN4,VCAM1,VCAN,WNT5B,XAF1,ZFP42,ZP3	Akt,CEBPA,CEBPB,CREBBP,CTNNB1,Creb,FOS,HIF1A,JUN,NFKB1,NFKBIA,NFkB (complex),RELA,STAT1,STAT3,TCF,TNF,TP53	
P1	 	CEBPB	0.181	transcription regulator	 	0.104	bias	0.320	-2.816	1.77E-10	ADH1C,ADIPOQ,AGT,AKR1B10,AKR1C3,ALDH1A1,ALDH1A2,ANTXR1,APCDD1,APLNR,APOB,ASNS,B9D1,BCL2L1,CCL2,CCL3,CCL3L3,CCND2,CD14,CDKN2B,CDO1,CEBPD,CLPP,COL1A1,COL1A2,COL5A2,CSF1R,CSF3R,CXCL2,CXCL8,CXCR4,CYB5A,CYP11A1,DAB2,DDIT3,DGAT2,DHCR7,DYNLT1,EFNB2,ELANE,F8,FHL1,FOS,GADD45A,GLIPR2,GSK3B,HDC,HMGA1,HP,HSPA8,HSPE1,ID1,IER3,IGFBP3,IGFBP4,IL11RA,IL6,IRS2,JUN,LBP,LDLR,LEP,LEPR,LHCGR,LYN,MBP,MGP,MIA,MYC,NFE2L1,NFKBIZ,NRP1,NUPR1,ODC1,ORM1,PDK4,PEA15,PLA2G4A,PLAUR,POMC,PPP1R14A,PPP1R15A,PRKCD,PSMA3,PTGFR,PTGS2,SAA2,SFTPD,SGK1,SLC12A2,SLC7A1,SOCS3,SPP1,TF,TIMP4,TM4SF1,TNFRSF19,TRIB3,UPP1,VCAN	Ap1,CEBPA,CEBPB,ESR2,FOS,HDAC1,IL6,JUN,MYC,NFkB (complex),PPARG,RELA,RNA polymerase II,SP1,STAT1,STAT3,TP53,cyclic AMP	
P1	 	PTH	0.070	other	 	-1.148	bias	0.302	-2.915	1.86E-10	ADAMTS1,AHNAK,ANGPT1,ATP2A2,BMP2,CCL2,COL1A1,COL1A2,CTGF,CXCL12,CXCL2,CXCR4,CYBA,DUSP1,EFNB2,EGR2,ESAM,FOS,FOSB,ID4,IGFBP3,IL6,JUN,LIMA1,LMNA,LRBA,MGP,MME,MMP2,NR4A2,ODC1,PHLDB2,PPP1R1A,PPP1R1B,PTGS2,RAP1GAP,RGS1,RUNX1,SDC4,SFRP2,SFRP4,SMAD7,SOCS3,SPP1,SRC,STC1,TFPI2,THBS4,TJP2,TMEM119,TNS1	Akt,CEBPB,ERK1/2,HIF1A,IL6,JUN,NFKBIA,NFkB (complex),NR3C1,NR3C2,PTH,RELA,SMAD3,SP1,STAT1,STAT3,TP53,aldosterone,cyclic AMP	
P1	 	PPARA	0.146	ligand-dependent nuclear receptor	 	0.282	 	0.156	-1.109	2.03E-10	AADAC,ACACA,ACADM,ACADVL,ACAT1,ACAT2,ACTA1,ADIPOQ,AHCY,ALDH2,ALDH3A2,ANGPTL4,APOE,AQP9,ARHGDIA,ASNS,ASS1,BCKDK,C1QA,C1QB,C1R,C2,C6,CAT,CD36,CDK4,CDKN2C,CEBPD,CIDEA,CIDEC,CS,CSAD,CXCL12,CYBA,CYP27A1,CYP2C8,CYP51A1,DECR2,DHCR7,ECI1,EDN1,ELOVL3,ELOVL6,F11R,FOS,G0S2,G6PD,GLUL,GOT2,GPAM,GSTM3,H2AFZ,HADHA,HIF1A,HIST1H1C,HMGCS1,HMOX1,HSD17B11,IGFBP3,IGFBP6,IL6,KRT8,LIPG,LSS,ME2,MGMT,MMD,MMP9,MSMO1,MVD,MYC,NCF2,NFKBIA,NR1D1,PAQR7,PC,PDK4,PHLDA1,PLA2G2A,PLIN1,PLIN2,PLTP,POR,PTGS2,QPCT,RBP4,RTN4,SAA1,SERINC2,SLC27A1,SOCS2,SORD,SQLE,SRM,STIM1,TALDO1,TJP1,TMEM98,TPP1,TXN,UCP2,UQCRC1,VCAM1	CEBPA,CEBPB,FOXO1,JUN,NFKB1,NFkB (complex),PPARA,PPARD,PPARG,PPARGC1A,RXRA,SMAD3,SREBF1,STAT3,THRB,bezafibrate,fenofibrate,pirinixic acid	
P1	 	CSF3	-0.179	cytokine	 	0.354	 	0.130	-0.534	2.05E-10	ARHGDIA,BCL2L1,BIRC3,CAPG,CCL3,CCL3L3,CCND2,CCND3,CD14,CDK4,CSF3R,CST3,CTSD,CXCL12,CXCL8,CXCR4,EDN1,EGR1,EGR2,EGR3,ELANE,ENPP2,ERAP2,ETS1,FGFBP2,FOS,GADD45A,GADD45B,GPR183,GZMH,HDC,HLA-DRB1,HMOX1,IL6,ITGAM,JUN,KIT,LBP,LY96,LYZ,MMP2,MMP9,MYC,ODC1,PRKCE,RARA,RGS1,S100P,SOCS3,SPI1,TFRC,TNFAIP3,TNFSF10,VCAM1	Ap1,CSF3,IL6,IRF8,JUN,Jnk,NFKB1,NFKBIA,NFkB (complex),P38 MAPK,RELA,SP1,STAT1,STAT3	
P1	 	phorbol myristate acetate	 	chemical drug	 	-0.534	 	0.229	-3.549	2.19E-10	ACSL4,ACSM5,ADAM17,ADAMTS1,ADM,AGT,AHSA1,AKR1B10,ALDH1A3,ANGPT1,ANGPTL4,APRT,ATP2A2,AXL,BCL2L1,BIRC3,BMP6,BNIP3L,BTG2,BTK,C5AR1,CAPG,CAV1,CBS/CBSL,CCL18,CCL2,CCL3,CCL3L1,CCL3L3,CCND2,CCND3,CD14,CD163,CD209,CD276,CD36,CD4,CD55,CD68,CD69,CDK4,CDKN2B,CES1,CH25H,CIDEC,CRHBP,CSF1R,CSF2RA,CSTA,CTGF,CTSD,CXCL8,CXCR4,CYBA,CYP11A1,CYR61,DAB2,DBP,DDIT4,DUSP1,EDF1,EFNB2,EGR1,EGR2,EGR3,EIF4EBP1,EIF4EBP2,EIF6,ELANE,ELK1,ERBB2,ERCC1,ESR1,ETS1,ETS2,FAAH,FCER1G,FGF2,FOS,FOSB,FST,FTH1,GAP43,GDF15,GNAZ,GRK5,GSTM1,H19,HBEGF,HDC,HIF1A,HMBS,HMGA1,HNRNPK,HOXA9,HRAS,HSPA4,HSPA5,ID1,ID3,IGFBP3,IGFBP6,IL6,INHBB,IRAK1,ITGAM,ITM2A,JUN,JUNB,KAT2B,KIT,KLF2,KLF4,LARP4,LDLR,LEPR,LIPE,LTBR,LYVE1,LYZ,MAF,MCL1,METAP2,MME,MMP2,MMP9,MRPL12,MRPS12,MT2A,MYC,MYH1,NEU1,NFKBIA,NPR3,NQO1,NR4A2,NRP1,ODC1,PAQR7,PDCD4,PDE3B,PDK4,PEA15,PKM,PLA2G15,PLAT,PLAUR,PODXL2,POLR1C,POMC,PRKCD,PRKCE,PRNP,PTGDS,PTGER4,PTGFR,PTGS2,PTPRB,PTPRE,PTPRF,RAE1,RARA,RCAN1,RGN,RGS1,RUNX1,S100A8,S100A9,SELE,SERPINA3,SFRP2,SLC11A1,SLC12A2,SLC7A1,SMPD1,SOCS3,SPARC,SPP1,SRC,SRGN,SRXN1,STC1,STK40,STX1A,TEF,TFPI2,THBS1,THRSP,THY1,TIMP1,TJP1,TJP2,TNFAIP3,TNFRSF12A,TNFSF10,TPO,TUFM,TYMP,VCAM1,VCAN,VEGFC,VSIG4,ZFP36	EGF,ERK1/2,IFNG,IL1B,JUN,MYC,NFKB1,NFKBIA,NFkB (complex),RELA,SMAD3,STAT1,STAT3,TNF,TP53,phorbol myristate acetate	
P1	 	LDL	 	complex	 	0.640	bias	0.253	-1.135	2.82E-10	ABCG1,APOE,ARG2,ATF3,ATP2A2,AXL,BCL2L1,CAPN2,CBS/CBSL,CCL2,CCL3,CCL8,CD36,CD68,CDH5,CLIP2,CTGF,CTSK,CXCL2,CXCL8,CYP2C8,DDIT3,DUSP1,EGR1,EGR3,ERBB2,FOS,FOSB,G0S2,GCLM,GNAI1,GPR183,HIF1A,HMOX1,HSPA5,HYOU1,IDO1,IFIT2,IGFBP3,IGFBP4,IL10RA,IL6,ITPR2,JUN,LDLR,LIMS1,MCL1,MMP2,MMP9,MSC,NME1,NR4A2,NR4A3,PLAT,PLIN2,PTGS2,PTPRF,RABEP1,RARA,RCAN1,S100A8,SELE,SHC1,SOCS3,TGFBR2,TGFBR3,TNFAIP3,VCAM1	CREB1,FOS,IL1B,JUN,LDL,NFKB1,NFKBIA,NFkB (complex),Pkc(s),RELA,SP1,STAT3,TNF,lipopolysaccharide,prostaglandin E2	
P1	 	decitabine	 	chemical drug	 	-1.558	bias	0.380	-5.332	3.12E-10	ABCC1,ABCC3,ADRB2,AKAP12,ALDH1A2,ANGPTL4,APOE,BIRC3,BMP4,BTG1,BTG3,CAV1,CCND2,CCND3,CCNG2,CDH2,CDKN1C,CDKN2B,CHFR,CLDN5,COL1A1,COL1A2,COL3A1,COL6A3,COL7A1,COMT,CTGF,CXCR4,CYP11A1,CYP1B1,CYP4B1,DEFB1,DNAJC15,DNASE1L3,DUSP1,EEF1G,EGFL6,EGR3,EPHB6,ESR1,FAM127A,FBN2,FECH,FLNC,GADD45B,GDF15,GLB1,GLRX,GPC3,H19,HBEGF,HOXA9,HSPA1A/HSPA1B,IFI27,IFIT2,IGFBP3,IL6,ING1,ITGA1,ITGA3,JUNB,KLF4,KLF6,KRT8,LAMA2,LDLR,LEPR,LOX,LUM,LXN,LY96,MAF,METAP2,MGMT,MIB2,MMP2,MMP9,MYC,NDRG1,NFKBIA,NME1,NPTX2,NQO1,PAWR,PCDH9,PKP2,PLCE1,PTGS2,RARRES1,RASSF5,RELN,RNASE4,RPL9,RRM2B,SERPINH1,SFRP1,SGK1,SLC19A1,SLC22A17,SLC2A3,SOCS3,SPARC,SPI1,SPINT2,SPP1,TFPI2,TFRC,TGFBR2,THBD,THBS1,TJP2,UBA1,UCHL1,VCAN	Ap1,CEBPA,CEBPB,EGR1,ESR1,HIF1A,JUN,MAX,MYC,NFkB (complex),RELA,SMAD1,SMAD3,SMAD4,SP1,STAT1,STAT3,Smad,TGFBR2,TP53,TP73,decitabine	
P1	 	JUN	-1.846	transcription regulator	 	0.788	 	0.250	-0.977	3.14E-10	ACAT2,ACP5,AKAP12,APOE,ASNS,ATF3,AXL,BIRC3,BTG1,CA3,CAPN2,CAPNS1,CAV1,CCL2,CCL8,CCND2,CCND3,CD14,CD68,CDC20,COL1A1,COL1A2,COMT,CSF1R,CSTA,CTGF,CXCL16,CXCL8,CYGB,CYP11A1,CYP1B1,DUSP1,EDN1,ERCC1,FGF2,FLNC,FOLR2,FOS,FOXC1,FRZB,FTH1,GAP43,GOT1,GSK3B,HLA-G,HMGA1,HMOX1,IGF2R,IGFBP3,IGFBP4,IL6,IRS2,ITGAM,JUN,JUNB,LAMP2,LBP,LHCGR,LMNA,LPAR1,MBP,MMP2,MMP9,MT2A,MVD,MYC,NCF2,NFKBIA,NFKBIZ,NGF,NQO1,NR5A2,PADI4,PARVA,PEA15,PLA2G4A,PLAUR,PRKCE,PTGDS,PTGS2,PTX3,RARA,RGN,RHOB,SAA1,SF3B3,SFTPD,SGK1,SLC19A1,SLC7A1,SMAD7,SOCS3,SPARC,SPP1,STIM1,SULF2,THBS1,TIMP1,TXN,VAV3,VCAM1,XPO5,ZFP36	Ap1,EGR1,ESR1,ESR2,FOS,JUN,NFATC2,NFKB1,NFKBIA,NFkB (complex),Nfat (family),RELA,SMAD3,SP1,STAT1,STAT3,TNF,TP53	
P1	 	HTT	0.065	transcription regulator	Activated	2.253	 	0.103	1.747	4.41E-10	ACADM,ACAT2,ACTA1,ADRBK1,AGT,AKAP12,ALDOA,ALDOC,ASGR1,ATF3,ATP2A2,ATP2C1,ATP5G1,ATPAF2,AZIN1,BTG3,C1R,C2orf40,CA12,CA4,CANX,CAST,CBX1,CBX5,CLOCK,COCH,COL16A1,COL18A1,COL6A1,COL6A3,CORO2B,COX15,CPSF2,CSF1R,CTGF,CTSD,CYC1,CYP51A1,DBNL,DBP,DDIT3,DHCR7,DKK3,DLG4,DPM2,DUSP5,EBF1,ECI1,EGR1,EGR2,EMP3,ENPP2,EPB41L3,FAM173A,FHL1,FKBP4,FOS,GAP43,GAPDH,GKN1,GLUL,GPC1,GPX3,GRK5,GSR,GSS,HBEGF,HIF1A,HMGA1,HMGCS1,HRAS,HSPA5,HSPA8,HSPA9,HSPE1,IL11RA,JUN,JUNB,KAT2A,KCNAB1,KCNJ2,KCNK3,KLF4,KLF9,LDLR,LOX,LTBP2,MCAM,MFAP4,MGP,MICU1,MLF2,MMP2,MTOR,MYH1,NDUFA7,NDUFS3,NDUFS7,NR4A2,NREP,NSF,P2RX7,PC,PDE1B,PEA15,PFN1,PLAUR,PLOD3,POR,PPP1R16B,PPP1R1A,PPP1R1B,PPRC1,PRELP,PRKCD,PTPN23,RAP1GAP,RARA,RASGRP2,RBP4,RGS16,SERPINA3,SERPINH1,SFRP1,SGK1,SGTA,SLC12A2,SLC1A3,SLC25A22,SOCS2,SPP1,SQSTM1,SRM,STRN4,STX1A,STXBP1,SYN1,SYN2,TAGLN,TFRC,TGM2,THRA,THRSP,TM4SF1,TRAP1,TUBB,TYRO3,UCHL1,VAMP1,VAPA,VCAM1,VEGFD,VTI1B	APP,Ap1,CREB1,Ca2+,EGR1,ESR1,HIF1A,HTT,JUN,MYC,NFKB1,NFKBIA,NFkB (complex),RELA,SMAD3,SP1,STAT1,STAT3,TP53,TP73	
P1	 	thioacetamide	 	chemical toxicant	 	1.812	bias	0.423	-0.410	5.20E-10	ACP5,ADAMTS1,AKAP12,AKR1C3,ARG2,ASNS,BIRC3,CAPN6,CD14,CD55,CIDEC,CLIP2,COL1A1,COL1A2,COL3A1,CPA3,CTGF,CYGB,DKK3,ELMOD3,ELN,EMP1,EMP3,EPHX1,ERBB2,FCER1A,GDE1,GNG11,GOT1,GPNMB,GPX3,GSTM3,HK1,HSPA4,IER3,IGFBP3,IL6,ITGA7,JUN,LOX,LRP8,LXN,LYVE1,MMP2,MS4A2,MYC,NLGN1,NUPR1,ODC1,PCOLCE,PDGFD,PIK3R2,PKM,PMP22,POR,PRELP,PSMB10,PTGS2,RCN1,RGCC,SLC22A5,SMAD7,SPARC,SPP1,TAGLN,TGM2,TIMP1,TNFRSF12A,TYRO3,UPP1	HIF1A,NFKB1,NFKBIA,NFkB (complex),RELA,SMAD3,SMAD4,SP1,STAT1,STAT3,TGFB1,TNF,adenosine,reactive oxygen species,thioacetamide	
P1	 	VHL	0.531	transcription regulator	 	0.359	 	-0.195	1.152	5.74E-10	ADGRG1,AHCYL1,ALDH1A1,ATF4,BCL2L1,CA12,CAV1,CDH2,CDKN1C,CNN1,CTGF,CXCL12,CXCR4,DAB2,EIF5,EPAS1,FAF1,FLCN,FTH1,GBE1,HIF1A,HMOX1,HYAL1,IER3,LMNA,MAF,MIF,NEDD9,NOSIP,NOX4,NREP,PFKFB3,POLRMT,PPIL1,PREB,QPRT,RUNX1,SLC1A3,SPARC,TAGLN,TFRC,TMED3,TNFSF10,VEGFC	ARNT,Ap1,CTNNB1,CXCR4,EPAS1,ESR2,ETS1,HIF1A,JUN,MYC,NFKB1,NFKBIA,NFkB (complex),PPARG,RELA,RNA polymerase II,SMAD3,STAT3,VEGFA,VHL	
P1	 	Jnk	 	group	 	-1.652	bias	0.363	-4.186	6.09E-10	AGT,ALDH1A2,ANXA5,ATG7,BCL2L1,BIRC3,BMF,BTG1,CCL2,CCL3,CD209,CD55,CD69,CD86,CDH2,CDK4,CELF2,CLEC10A,COL1A1,COL3A1,CTGF,CXCL12,CXCL8,CXCR4,DDIT3,DUSP1,EDN1,EGR1,ETS1,FOS,FOSB,GADD45A,GAP43,GDF15,HMOX1,HSPA5,IL6,JUN,KLF6,MMP2,MMP9,MYC,NOX4,NQO1,PLAT,PLAUR,PTGS2,RARA,SELE,SESN2,SOCS3,TGFBR2,TGM2,TIMP1,TNFRSF10B,TNFRSF12A,VCAM1,VCAN,ZFP36	Ap1,ERK1/2,FOS,IL1B,JUN,Jnk,MAPK8,NFKB1,NFKBIA,NFkB (complex),P38 MAPK,RELA,SMAD3,STAT3,TNF	
P1	 	ERK	 	group	 	-0.611	bias	0.319	-3.038	6.12E-10	ACP5,ACTN1,AGT,ARG2,BCL2L1,BMF,BTG2,BTG3,CAV1,CCL2,CCND3,CCR1,CDK4,CEBPD,COL1A1,COL3A1,CTGF,CTSK,CXCL2,CXCL8,DUSP1,EDN1,EGR1,EGR2,ETS1,FGF2,FOS,FST,GDF15,GOT1,GPRC5C,HBEGF,HEY1,HEY2,HMGA1,HMOX1,IER3,IFNAR2,IL6,ITGAM,JUN,JUNB,LDLR,MAP4K4,MCAM,MCL1,MMP2,MMP9,MYC,MYLK,NDRG1,NFKBIZ,ODC1,OSBPL10,PDK4,PTGS2,SLC4A7,SPTBN1,TGM2,THBS1,TIMP1,TNFAIP8,TNFRSF10B,TYMP,VCAN,ZFP36	Akt,CEBPA,CEBPB,ERK,ERK1/2,HIF1A,JUN,NFKB1,NFKBIA,NFkB (complex),RELA,SMAD3,STAT1,STAT3,TNF,TP53	
P1	 	PI3K (complex)	 	complex	 	1.310	bias	0.338	-1.167	7.15E-10	ADRB2,ATF3,ATF4,BCL2L1,BIRC3,CCL2,CCL3,CCND2,CCND3,CCNG2,CCR1,CD55,CD86,CDH2,CDK4,CDKN2B,COL1A1,CTGF,CTSD,CXCL8,CXCR4,DDIT3,DUSP1,ETS1,FOS,G6PD,GAP43,GCLM,GSTM5,H19,HBEGF,HIF1A,HIF1AN,HK1,HMOX1,IL6,ITGAM,JUN,KDR,KLF2,LEP,LHCGR,LSP1,LTBP2,MCAM,MCL1,MMP2,MMP9,MT2A,MTHFD2,MYC,NCL,NFKBIA,NME1,NOTCH1,NOX4,NQO1,NR4A2,NUPR1,PDCD4,PIN1,PLA2G5,PPP1R1B,PTGS2,RHOB,SGK1,SLC9A1,SOCS3,SOX9,SPI1,SPP1,TGM2,THBS1,TNFSF10,TYMP,VCAM1	Akt,Ap1,EGR1,ERK1/2,HIF1A,JUN,Jnk,LY294002,NFKB1,NFKBIA,NFkB (complex),PI3K (complex),RELA,SMAD3,STAT3,TNF,TP53	
P1	 	NFkB (complex)	 	complex	 	-1.300	bias	0.447	-5.742	7.22E-10	ABCG1,ADRA2A,AGT,ALDH1A3,ALDH1B1,AMPH,APOE,ATF3,ATP2A2,BAMBI,BCL2L1,BEX2,BIRC3,BMP2,C1R,CAMK2D,CAPNS1,CARD8,CASP4,CBR3,CCL2,CCL3,CCL3L1,CCL3L3,CCL8,CCND2,CD36,CD69,CD86,CEBPD,CFB,CLIP2,COL18A1,COL1A2,CTGF,CXCL12,CXCL2,CXCL8,CXCR4,CYR61,DBP,DDIT3,DOK5,DUSP5,DVL3,EDN1,EGR1,ELK1,ERAP2,ERBB2,ETS1,FAM46A,FCER2,FGF2,FOS,FST,FTH1,FUCA1,G0S2,GADD45A,GADD45B,GDF15,GFPT2,GRK5,HDGF,HIF1A,HLA-F,HMOX1,HSPA9,IDO1,IER3,IFNAR2,IL10RA,IL6,IRF3,ITGAM,JUN,JUNB,KDR,KIT,LAMP2,LITAF,LSP1,MAP3K8,MCL1,MMP2,MMP9,MTSS1,MYC,MYLK,NCF2,NCOA7,NFKBIA,NFKBIZ,NGF,NOTCH1,NR1D1,ODC1,PEA15,PKP1,PRKCD,PTGS2,PTX3,RGS16,RRAS2,RUNX1,SAA1,SDC4,SELE,SERPINA3,SLC2A5,SLC2A6,SLC7A1,SLC7A5,SLIT2,SMAD7,SOCS3,SPP1,STIM1,TFPI2,TFRC,TGM2,TIMP1,TNFAIP3,TNFAIP8,TNFRSF10B,TNFRSF4,TNFSF10,TNIP1,TPO,TRIB3,VCAM1,VEGFC,ZFP36	HIF1A,IL1B,JUN,NFKB1,NFKB2,NFKBIA,NFkB (complex),RELA,SP1,STAT3,TNF,TP53	
P1	 	MKNK1	0.090	kinase	 	1.947	bias	0.501	 	9.59E-10	ACOT7,ANXA5,AP3D1,ATAT1,CYR61,EPB41L2,ETS1,FAM49A,FLNA,FOS,FOSB,GAP43,GNAI1,GPC4,GPS1,HADHA,HSPA2,IFIT2,IFRD1,MAP1B,MAPK8IP3,MYC,MYO5A,NCDN,NR4A3,PLTP,PLXNB2,RNH1,SERPINH1,SFRP1,SPARC,STRN4,STXBP1,SYN2,TAGLN,THRA,TP53BP1,TPP1	 	
P1	 	RAF1	0.240	kinase	 	-0.825	bias	0.437	-4.061	1.04E-09	ACAT2,ACOT7,AKAP12,BTG1,CDKN2B,CHN1,CSTA,CTSH,DHRS3,DUSP5,EGR1,EGR3,ELK1,EMP1,EMP3,ERBB2,ESR1,FOS,GRN,HBEGF,HDC,HIF1A,HSD11B2,ID3,IER2,IER3,IGFBP3,IL6,ITGAM,JUN,KIAA0391,LPGAT1,MMP9,MT1F,MT1L,MT1M,MYC,NGF,NINJ1,PC,PHLDA1,PHLDA2,PLAT,PLAUR,PLEC,PTGS2,RAN,RET,RGS1,RPS2,SPRY2,SQLE,ST3GAL4,ST6GALNAC2,TFPI2,TGM2,TIMP1,TOMM40,TSC22D1,TUBB2A,TUBG1,ZFP36L2	CEBPB,ELK1,ERK1/2,FOS,HRAS,JUN,MAP2K1,MAPK3,Mek,NFKBIA,NFkB (complex),RAF1,RELA,SMAD3,SP1,SRF,STAT1,STAT3,TP53	
P1	 	PI3K (family)	 	group	 	0.621	bias	0.254	-0.806	1.10E-09	ABCG1,ADM,AKR1B10,ATG7,BIRC3,CCL2,CCND3,CCNG2,CDKN2B,CTSD,CXCL12,CXCL8,CXCR4,DDIT3,ESR1,FOS,GCLM,HIF1A,HK1,HMOX1,HSPA5,IL6,KLF2,LEP,MMP9,NQO1,PKM,PTGS2,SIAH2,SLC4A7,TJP1,TNFRSF10B,TNFSF10	AKT1,Akt,Ap1,EGR1,ESR1,GSK3B,HIF1A,JUN,NFKB1,NFKBIA,NFkB (complex),P38 MAPK,PI3K (family),RELA,SMAD3,SP1,STAT1,STAT3,TP53	
P1	 	halofuginone	 	chemical drug	Inhibited	-2.778	bias	-0.371	-1.510	1.39E-09	ACP5,AKAP12,CD55,CLIP2,COL1A1,COL1A2,CPA3,CTGF,CTHRC1,CYGB,DKK3,EGR1,ELN,EMP1,EPHX1,FCER1A,GDE1,GNG11,GOT1,GPX3,H19,HK1,HSPA4,IGFBP3,ITGA7,LOX,MMP2,MMP9,MS4A2,NLGN1,NUPR1,PCOLCE,PIK3R2,PKM,PMP22,POR,PRELP,RGCC,SMAD7,SPARC,SPP1,TAGLN,TGFBR2,TGM2,TIMP1,TYRO3	Ap1,CEBPA,CEBPB,FOS,JUN,NFKB1,NFKBIA,NFkB (complex),P38 MAPK,RELA,SMAD3,SMAD4,SMAD7,SP1,STAT1,STAT3,Smad,TP53,halofuginone	
P1	 	EDN1	-1.046	cytokine	 	-1.245	bias	0.394	-3.954	1.40E-09	ACTA1,ADIPOQ,ANXA5,ATF6,ATP2A2,CALCRL,CDH2,COL1A2,COL5A1,COL7A1,COMP,CST3,CTGF,CXCL8,CXCR4,CYP11A1,EDN1,EDNRA,EGR1,FGF2,FOS,FOSB,FST,GRN,HEY1,HIF1A,HSPA5,HSPA8,IL6,ITGAM,ITPR2,JUN,JUNB,LEP,LEPR,MBP,MCAM,MMP2,MMP9,MYC,NUPR1,ODC1,PLAUR,PLOD1,POMC,PRKCD,PRKCE,PTGER4,PTGS2,RAMP3,SELE,SOCS3,TGM2,THBS1,TIMP1,VCAM1,VCAN,VEGFC	Ap1,CEBPA,CEBPB,EDN1,ERK1/2,JUN,Jnk,NFKBIA,NFkB (complex),P38 MAPK,RELA,SMAD3,SMAD4,SP1,STAT1,STAT3,TGFB1,TP53	
P1	 	TREM1	-0.125	transmembrane receptor	 	-1.267	bias	0.266	-3.297	1.46E-09	ACSL3,ADRB2,ARRDC4,ASNS,ASPH,ATF3,BRE,CCL18,CCL3,CD14,CD86,CDKN2B,CFB,CXCL2,CXCL8,CXCR4,DUSP14,EDN1,EGR1,EGR2,EGR3,ETS2,GADD45B,GCLM,HBEGF,HES4,IDO1,IFIT2,IL6,KANK1,KCNJ2,LAMP3,LRFN4,MAP3K8,MT1E,MT1F,MT1M,NEDD4L,NFKBIA,NR4A2,OSGIN1,PHLDA1,PHLDA2,PTGS2,RCAN1,RGS1,RGS16,RHOU,S1PR3,SLC1A3,SNUPN,SPP1,SPRY2,TBC1D7,TCEAL9,TFPI2,THBD,THBS1,TMEM158	ELK1,FOS,IL1B,IL6,JUN,MAPK1,MAPK3,NFKB1,NFKBIA,NFkB (complex),RELA,SP1,STAT1,STAT3,TNF,TREM1	
P1	 	1,2-dithiol-3-thione	 	chemical reagent	Activated	5.368	bias	0.371	2.489	1.54E-09	ABCC3,AKR1B10,ALAS2,ALDOA,ANG,APBA3,CCT3,CDC34,CLPP,CTSD,DHCR7,DNAJB11,EIF3C,EIF6,EPHX1,ERP29,ETV6,FMO1,FTH1,GBE1,GCLM,GNA11,GSPT1,GSR,GSTM1,GSTM5,HACD3,HAX1,HMBS,HMOX1,IKBKG,LMNA,LY6E,MRPS18B,MSMO1,NARS,NQO1,NUCB2,P2RX4,PSAT1,PSMA4,PSMB2,PSMB5,PSMB6,PSMD14,PSMD7,RAN,RPLP0,RUVBL1,SAA1,SEC61A1,SERPINA3,SLC16A2,SLC35B1,SRXN1,STIP1,TFRC,THRSP,TMED2,TXN,TXNRD1	1,2-dithiol-3-thione,BACH1,NFE2L2,NFKB1,NFkB (complex),RELA	
P1	 	mifepristone	 	chemical drug	 	1.350	 	-0.097	2.173	1.71E-09	ABCC3,ADM,AKR1C4,ALPL,APOE,ATF3,BCL2L1,C1QB,CAV1,CCL2,CD14,CEBPD,CLEC3B,COL15A1,COL18A1,COL5A2,CTGF,CTSD,CYBA,DDIT4,DKK3,DUSP1,EFNB2,EGR1,EGR2,EPHB3,FGF2,FOS,FST,FTH1,GSTM1,H6PD,HBEGF,HDC,HSPA4,HSPA5,IGFBP3,IL6,INHBB,IRS2,ITGAM,JUN,JUNB,KIT,KLF4,LAMA2,LDLR,LOX,MME,MMP9,MYC,NDRG1,NFKBIA,NOX4,NPL,NPM3,OGN,P2RX7,PC,PEPD,PFKFB3,PLAT,PTGIS,PTGS2,RAMP3,RARA,RELN,RHOB,SFRP2,SFRP4,SOX17,SPP1,SRM,TENM3,TNFRSF10B,VCAN	Ap1,CEBPB,EGR1,ERK,ERK1/2,ESR1,ESR2,JUN,NFKB2,NFKBIA,NFkB (complex),PGR,RELA,SMAD3,SP1,STAT3,TP53,dexamethasone,mifepristone,progesterone	
P1	 	IL6	-3.152	cytokine	 	-1.748	bias	0.262	-4.548	1.82E-09	ABCC1,ABCC3,ACKR2,ADAMTS1,ADRBK1,AGT,AHNAK,ANG,APOB,APOE,ATF3,ATP2A2,AXIN1,BCL2L1,BMP2,BMP6,BTG2,C5AR1,CAPRIN1,CCL2,CCL3L1,CCL3L3,CCR1,CD14,CD163,CD163L1,CD209,CD36,CD68,CD86,CDC20,CDKN2B,CEBPD,CES1,CES2,COL1A1,COL3A1,CSF3R,CST3,CTGF,CTSK,CXCL2,CXCL8,CXCR4,CYP1B1,CYP2C8,CYTIP,DUSP1,EGR1,EGR2,ELANE,ENPP2,ETS2,FCER2,FCGRT,FGF2,FOS,FSCN1,GADD45A,GADD45B,GALE,GLRX,HIF1A,HMOX1,HOMER3,HP,HSPA5,ID1,IDO1,IFIT2,IGFBP3,IGFBP4,IGFBP6,IL17D,IL17RC,IL6,ITGAM,JCHAIN,JUN,JUNB,KCTD13,KDR,KIT,KRT8,LARGE1,LBP,LDLR,LEP,LHCGR,LIG1,LYZ,MAF,MCL1,MMP2,MMP9,MTOR,MYC,NCF2,NFKBIA,NGF,NOTCH1,NUCB2,ORM1,PLA2G2A,PLAT,POLD1,POMC,PPP1R15A,PPRC1,PRNP,PRPH,PSMB10,PSME2,PTGER4,PTGFR,PTGS2,PTTG1,ROR1,S100A9,SAA1,SAA2,SAA4,SERPINA3,SGK1,SH3GLB1,SLC12A2,SMAD7,SMOX,SNX10,SOCS2,SOCS3,SP110,SPI1,SPP1,SRC,STOM,SV2B,TF,TFRC,TGM2,THBS1,THRSP,TIMP1,TMEM8B,TNFRSF10B,TNFSF10,VCAM1,WARS,WASF3,XPNPEP2	CEBPA,CEBPB,IFNG,IL1B,IL6,JUN,NFKB1,NFKBIA,NFkB (complex),RELA,STAT1,STAT3,TNF,TP53	
P1	 	tunicamycin	 	chemical - endogenous non-mammalian	 	0.945	 	0.220	-0.522	1.96E-09	ADIPOR2,ASNS,ATF3,ATF4,ATF6,ATP2A2,AXL,BIRC3,CANX,CASP4,CCND3,CD36,CHAC1,CLDN5,COL1A1,CXCL2,DDIT3,DDIT4,EDEM1,EGR1,ETS1,GADD45B,HMOX1,HSPA5,HSPA9,IL6,KLF4,LONP1,LPIN1,MCL1,MMP9,MYC,NDRG1,NFKBIA,PCK2,PHLDA1,PLIN2,PRNP,PTGS2,PVR,SDF2L1,SEC61A1,SESN2,SIGMAR1,STARD5,TJP1,TNFRSF10B,TPO,VCAM1	ATF6,ATF6B,Ap1,Creb,DDIT3,EIF2AK3,FOXO1,FOXO3,JUN,Jnk,NFE2L2,NFKB1,NFKBIA,NFkB (complex),RELA,STAT1,STAT3,TP53,XBP1,tunicamycin	
P1	 	DICER1	-0.318	enzyme	 	1.383	 	-0.115	2.066	1.99E-09	ACVR1C,ANGPTL4,CAMK2D,CCND2,CDKN2B,CHD7,COL18A1,CRYM,CXCL8,CXCR4,CYR61,DHCR24,DLG4,EGR1,EGR2,EGR3,ERBB2,FOS,GNG2,H19,ID3,IGF2BP2,IGF2R,JUN,KDR,LIPG,MAF,MMP9,MT2A,MTOR,MYC,NANOS1,NOTCH1,PBX3,PMP22,PRKCD,PROCR,RAD23A,RANGAP1,RBM38,RET,RGCC,RGS5,RTN1,RUNX1,S1PR1,SERTAD4,SFRP4,SOCS3,SPARC,SPI1,SPRY2,TEK,THBS1,TM4SF1,TRIM6	ATF2,Akt,Ap1,CTNNB1,DICER1,EGFR,ERBB2,HIF1A,JUN,MET,MYC,NFkB (complex),SMAD3,SP1,STAT3,TP53,TP73,estrogen receptor	
P1	 	KRAS	-0.412	enzyme	Activated	2.284	 	0.000	2.284	2.01E-09	AKR1B10,ALDOA,AMPH,AOX1,ATG7,AXIN2,BCL2L1,BIRC3,BMP4,BSG,CAMK1,CAV1,CCDC80,CCND3,CDH2,COL1A1,COL3A1,CXCL8,DCLK1,DDIT3,DUSP5,EIF5,ELK1,ELN,ETV5,FOS,FTH1,G6PD,GADD45A,GBA,GLUL,GPC3,GRN,HEXA,HIF1A,HLA-DRB1,HSPA5,HYOU1,ID1,IER3,IGF2BP2,ITM2A,JUN,LAMP2,LIPG,LOX,MCAM,MMD,MMP2,MYC,MYCN,MYLK,NAB1,NQO1,NR5A2,PARVA,PAWR,PCOLCE,PLAT,PRKCD,PRPH,PTGS2,RHOB,RNASE4,RNH1,SDC4,SERPINA3,SERPINE2,SLC35B1,SLC3A2,SNX16,SOX17,SOX9,SPARC,SPRY2,SQSTM1,STOM,TCEA1,TGFBR2,THBS1,THY1,TMEM98,TNFRSF10B,UBE2I,UPP1,VAPA,VCAN,ZFAND2A	ATF2,Ap1,EGFR,ERK1/2,HIF1A,JUN,Jnk,KRAS,MAX,MYC,NFKBIA,NFkB (complex),RELA,SMAD3,SP1,STAT3,TP53,TP73	
P1	 	tert-butyl-hydroquinone	 	chemical reagent	 	1.972	bias	0.435	-0.355	2.33E-09	ABCC1,AGL,ATF3,AXIN1,EMILIN1,FLRT2,FOS,FOXC1,FTH1,G6PD,GADD45A,GCLM,GSR,GSS,GSTM3,GSTM5,HMOX1,HSPA5,HSPA8,IDO1,ITGAM,JUN,JUNB,MAF,MAP1A,ME1,MYH11,NQO1,OSGIN1,SESN2,TXNRD1,ZFP36L2	AHR,Ap1,BACH1,CEBPB,ESR1,FOS,JUN,NFATC2,NFE2L2,NFKB1,NFkB (complex),Nfat (family),RELA,SMAD4,SP1,TP53,tert-butyl-hydroquinone	
P1	 	TO-901317	 	chemical reagent	Activated	3.460	 	0.160	2.481	2.40E-09	ABCA5,ABCA8,ABCG1,ACACA,ACLY,ADH1C,ADIPOR2,ADM,ALAS2,ALDH2,ALDH3A2,APOC1,APOE,ARG2,ASS1,BCL2L1,CASP4,CCL2,CDK4,CIDEA,COMT,COX17,CRAT,DHCR7,DNASE1L3,ECI1,ELOVL3,ELOVL6,ENO1,EPHX1,FBP1,FBXO3,FMO1,G6PD,GAMT,GBE1,GPAM,HP,HSD17B11,HSD17B8,IGFBP4,IL6,LDLR,LIPG,MID1IP1,MMP9,MRPS2,NFKBIA,NR1D1,NR5A2,PFKFB3,PFKL,PLTP,POR,PSMB2,PTGDS,PTGS2,RARA,SERPINA3,SIGMAR1,TGM2,THRA,THRSP,TIMP1	Ap1,CEBPB,D-glucose,ESR1,FOXO1,HIF1A,JUN,MYC,NFkB (complex),PPARA,PPARG,PPARGC1A,RELA,RXRA,SREBF1,SREBF2,STAT3,THRB,TO-901317,USF1	
P1	 	arsenite	 	chemical toxicant	 	-0.110	 	0.191	-0.851	2.52E-09	ABCC1,ALDH3A1,ATF4,CAV1,CELF2,COL8A1,CXCL8,CYP1B1,DUSP1,EGR1,FOS,FST,GADD45A,GCLM,GPC1,HMOX1,HSPA1A/HSPA1B,HSPA9,IER3,INHBB,JUN,KLF2,MAFG,MCL1,MYC,NAPB,NBEA,NQO1,PPP1R3C,PTGES2,PTGS2,RNH1,SFRP4,SGCD,SQSTM1,THBS1,TXNRD1,VEGFD	ATF2,Ap1,EGFR,ELK1,ERK,FOS,JUN,Jnk,MAPK3,NFKBIA,NFkB (complex),P38 MAPK,RELA,SMAD3,SP1,STAT3,arsenite	
P1	 	TAZ	0.599	enzyme	 	-1.408	bias	0.501	 	2.60E-09	ADAMTS1,ADRB2,AHNAK2,AMPH,AOX1,AXL,C7,CAV1,CCL2,CDH2,CTGF,CYP1B1,CYR61,EDN1,ENPP2,KIT,LOX,LUM,MFAP5,MYOF,PCLO,PRSS23,S1PR1,SEMA3C,TAGLN,TFPI2,UPP1	BMP4,HDAC1,SMAD1,SMAD4,SMAD5,SMARCA4,TAZ	
P1	 	arsenic trioxide	 	chemical drug	 	0.760	 	0.108	0.055	2.71E-09	ACAT2,ATF6,BCL2L1,BNIP3L,CST3,CXCL8,CYB5R1,CYP51A1,DDIT3,DHCR24,DHCR7,FTH1,GCLM,GLRX,GLRX2,GSR,HIF1A,HMGCS1,HMOX1,HSPA5,ITGAM,KEAP1,LSS,MAF,MCL1,ME1,MMP9,MSMO1,MT1F,MT1G,MT1X,MT2A,MYC,NFKBIA,NQO1,NQO2,PFKFB1,PIR,PTGS2,S100A8,SHMT2,SQLE,TFRC,TNFRSF10B,TXNRD1	BACH1,CREB1,FOS,HIF1A,JUN,NFE2L2,NFKB1,NFKBIA,NFkB (complex),P38 MAPK,Pkc(s),RELA,SP1,STAT3,TP53,arsenic trioxide,hydrogen peroxide,reactive oxygen species	
P1	 	tamoxifen	 	chemical drug	 	-0.701	 	0.042	-1.003	2.82E-09	ACACA,ADM,ADORA1,AHNAK,ANG,AQP9,ASS1,BMP2,BMP4,CAT,CAV1,CCDC80,CDH2,COL11A1,CSAD,CTSD,CXCL8,CYR61,EPHX1,ERBB2,ESR1,ETV5,F13A1,FLOT1,FOS,G0S2,GAP43,GAPDH,GDF15,GJB2,H19,HMGCS1,IER3,IGFBP3,IGFBP4,IL6,INPPL1,ISG20,JUN,JUNB,LDLR,LSS,LTBP2,MIF,MYC,NNMT,ORM1,PFN1,PRSS23,PTGS2,RAMP3,RERG,SCUBE2,SELE,SEMA3B,SERPINA3,SHC1,SLC2A3,SLC7A2,SLC7A5,SMAD7,SOX9,SPP1,SQSTM1,TAGLN,TGFBR2,TXN,TYMP,UCP2	AGT,Ap1,CEBPB,ESR1,ESR2,FOS,HIF1A,IGF1,JUN,NFKB1,NFkB (complex),PPARG,RELA,SMAD3,SMAD4,SP1,STAT3,TGFB1,estrogen,tamoxifen	
P1	 	AKT1	0.317	kinase	Activated	2.608	 	0.219	1.025	2.91E-09	ACAT2,ACLY,ADIPOQ,AKR1B10,ASS1,BCL2L1,BIRC3,BMP2,C1QC,CCL2,CCND2,CCND3,CD4,CD69,CD86,CDK4,CEBPD,CIDEA,COL8A1,CST3,CXCR4,DHCR7,DLG4,EGR1,ESR1,FGF2,FOS,FOSB,GCLM,GDF15,GSTM5,HIF1A,HLA-DRB4,HMGCS1,HMOX1,IL6,IRS2,KDR,LEP,LSS,MBP,MCL1,ME1,MMP2,MMP9,MSMO1,MT2A,MYC,MYH11,NOTCH1,NQO1,PCOLCE,PHLDA1,PPP1R1B,PTGS2,RAMP3,RHOB,SLC3A2,SLC4A7,SPP1,STUB1,TGFBR3,THBS1,TIMP1,TNFSF10,VCAN	AKT1,Akt,ERK1/2,HIF1A,IFNG,JUN,NFKB1,NFKBIA,NFkB (complex),P38 MAPK,RELA,SMAD3,STAT1,STAT3,TNF,TP53	
P1	 	HMGA1	1.382	transcription regulator	 	0.179	 	0.139	-0.743	3.40E-09	ALPL,CAV1,CCND2,COL1A1,COL1A2,CSK,CTSH,CYR61,DAB2,DDIT3,DHCR7,DPYSL4,EGR1,ELK1,ESR1,FOS,GNA15,H19,ID3,IER2,IER3,IGFBP3,IGFBP4,IL6,JUNB,KIT,KLF2,LIPE,LY6E,MAPKAPK2,MIA,MMP9,MVD,MYC,NFIX,PHLDA2,PTGS2,PYCR2,RAN,RARA,RHOB,SDC4,SERPINH1,SOX17,SPARC,TAGLN,TRIM28	Akt,Ap1,CEBPA,CEBPB,EGR1,ESR1,FOS,HIF1A,HMGA1,Ins1,JUN,NFATC2,NFKB1,NFKBIA,NFkB (complex),Nfat (family),PPARA,PPARG,RELA,SMAD3,SP1,STAT3,TP53	
P1	 	paclitaxel	 	chemical drug	 	0.520	 	0.191	-0.487	3.48E-09	ANXA5,APLNR,ARHGEF2,ATF3,ATF4,BCL2L1,BHLHE41,BIRC3,BTG2,CAV1,CCL2,CCNG2,CD86,CDC20,CTGF,CXCL2,CXCL8,CYP1B1,CYP2C8,DCHS1,DDIT3,DUSP10,DUSP5,EEF1E1,EGR1,EMP1,ENPP2,ENPP4,ETV5,FAM53B,FLNA,FMO3,G0S2,GADD45B,GAMT,GDF15,GFPT2,GRINA,HBEGF,HIF1A,IDUA,IER2,IER3,IGFBP3,IL6,ITGA3,JUN,LLGL1,MCL1,MMP9,MYC,NFKBIA,NNAT,NREP,PHLDA1,PLAUR,PNKD,PRELP,PTGS2,S100A9,SLC12A2,SLC2A3,SPRY1,STC1,TBCD,TFPI2,TGFBR2,THBD,THBS1,TMEM158,TNFRSF10B,TSC22D1,TSC22D4,TULP3,TYMP	Ap1,ERK,HIF1A,JUN,NFKB1,NFKBIA,NFkB (complex),P38 MAPK,PI3K (complex),RELA,SMAD3,SP1,STAT3,TNF,paclitaxel	
P1	 	AHR	-0.041	ligand-dependent nuclear receptor	 	-1.917	 	0.041	-2.232	3.49E-09	ABCB6,ACTN1,ADIPOR2,ADM,ALDH1B1,ALDH2,ALDH3A1,ARG2,ATP2B1,BTG2,BZW2,CBR3,CCND3,CCNG2,CD36,CDH2,CDK4,CDKN2B,CDKN2C,CHD7,COL11A1,COL12A1,COL16A1,COL1A1,COL1A2,COL3A1,COL5A1,COL5A2,COL6A1,COL6A3,COX8A,CTSD,CYP1B1,CYP2C8,EDN1,EMILIN1,EMILIN2,ESR1,FBN2,FMO2,FMO3,FOS,FZD7,GADD45A,GHITM,GOT1,GSTM5,HEY2,HIF1A,HP,HSPA5,IL6,ITGA7,ITGAM,JUN,JUNB,KIT,KLF2,LBP,LTBP2,MATN2,MMP2,MT2A,MYC,NID2,NNMT,NQO1,PLAT,PPP1R15A,PTGS2,SAA1,SDSL,SLC16A5,SLC1A4,SNTA1,SPP1,TFF3,TGFBR2,THBS1,TIPARP,TNFRSF19,TXN,VEGFC	AHR,ATF2,Akt,Ap1,EGFR,HIF1A,IL6,JUN,NFkB (complex),PI3K (complex),RELA,SMAD3,SMAD4,SP1,STAT1,STAT3,TGFB1,TP53	
P1	 	P38 MAPK	 	group	 	-1.019	bias	0.408	-4.311	4.48E-09	ADAM17,ADIPOQ,ANGPT1,ANXA5,ARG2,ASS1,ATF3,ATG7,BCL2L1,BMP2,BNIP3L,CAV1,CCL2,CCL3L3,CCL8,CCND2,CCNG2,CD55,CD69,CD86,CLDN5,COL3A1,CTGF,CTSK,CXCL12,CXCL8,CXCR4,DDIT3,DUSP1,EDN1,EGR1,EGR2,ELK1,ETS1,FCER2,FGF2,FLNA,FOS,FST,GBP1,GDI1,HIF1A,HMOX1,HP,HSPA5,ID3,IER3,IL6,ITGAM,JUN,JUNB,KDELR3,KLF4,LEP,MAP4K4,MCL1,MIF,MMP2,MMP9,MYC,MYH11,NGF,NR4A3,PLA2G4A,PLAUR,PTGS2,RAB5A,RARA,RCAN1,RHOB,RUNX1,SATB2,SELE,SGK1,SOCS3,STIM1,THBS1,TIMP1,TJP2,TNFRSF10B,TNFSF10,TNIP1,TRIB1,VCAM1,VEGFC,ZFP36,ZMAT3	Ap1,ERK1/2,IL1B,JUN,Jnk,NFKB1,NFKBIA,NFkB (complex),P38 MAPK,RELA,SMAD3,STAT3,TNF	
P1	 	TP73	-0.020	transcription regulator	 	1.073	 	0.181	-0.519	4.74E-09	ABCC1,ADAM17,AEN,ALAS2,ATF3,ATG7,BAP1,BTG2,C1R,CASP4,CCL2,CCND3,CCNG2,CDC42EP2,CDKN1C,CLIP3,CLMN,COL18A1,COL1A1,COL5A2,CTSD,CXCL2,CYR61,DBP,DDIT3,DDIT4,DHRS3,EGR1,ERCC2,FGF2,FST,G6PD,GADD45A,GPNMB,GRK5,HAGH,HSPA1A/HSPA1B,IER3,IGFBP3,IGFBP4,IL6,KIT,LDHD,LIG1,LYZ,MGMT,MIR22HG,MMP2,MMP23B,MMP28,MPZL2,MT1L,MYCN,NUPR1,P2RX4,PERP,PMP22,POLD2,PROCR,PTPN3,RELN,RNF144B,RRM2B,RUNX1,SERPINA3,SERPINE2,SLC4A3,SMUG1,SNRK,SPHK2,SPP1,THBS1,TIMP1,TIMP4,TNFRSF10B,TNFRSF12A,TPP1,TSC2,TSHZ2,TSPAN1,UVRAG,VEGFC,ZMAT3	Ap1,HDAC1,HIF1A,Hdac,JUN,Jnk,MAX,MYC,NFATC3,NFkB (complex),RELA,SNAI1,SP1,STAT3,TP53,TP63,TP73	
P1	 	KLF2	-1.133	transcription regulator	Activated	2.044	 	-0.238	3.202	5.08E-09	ADM,APLNR,ASS1,BMP4,CCL2,CCL3,CCND3,CD36,CD55,CDH2,CTGF,CXCL2,CXCL8,CXCR4,CYP1B1,EDN1,ELN,EPAS1,GADD45A,HIF1A,ID1,ID3,IL6,JUNB,KDR,LBP,LEPR,MT2A,MYC,NDRG1,NFKBIA,NQO1,PTGDS,PTGIS,PTGS2,RALA,S1PR1,SFTPD,SLCO2A1,SOX9,TFPI2,TFRC,THBD,THBS1,TIMP1,VCAM1	ARNT,CCL11,CCL5,CREB1,HIF1A,JUN,KLF2,MYC,NFKB1,NFKBIA,NFkB (complex),PPARG,RELA,STAT1,STAT3,VHL	
P1	 	NRG1	0.027	growth factor	 	-1.052	bias	0.251	-2.527	5.16E-09	ACTN1,ANGPT1,ARHGEF2,ATF4,BIN1,CAV1,CCND2,CCND3,COL1A1,COL6A3,CTGF,CXCL8,CXCR4,CYR61,DDIT3,DNAJB2,DUSP1,EDN1,EGR1,EGR2,EGR3,ERBB2,FOS,FOSB,GLG1,GPS2,GPX3,HIF1A,HMGA1,HMOX1,HNRNPK,ID1,IER2,IER3,IMMT,IRF3,ITGAM,JUNB,LMO4,MBP,MCL1,MMP9,MST1,MYC,NOTCH1,NR4A3,PCCB,PDCD4,PFKFB1,PHKG1,PLAUR,PTGS2,RUNX1,SELE,SGSH,SLC2A3,SLC4A7,TF,VEGFC,ZFP36,ZFP36L2	ATF2,EGF,EGFR,ERK,JUN,MYC,NFKB1,NFKBIA,NFkB (complex),NRG1,P38 MAPK,RELA,SMAD3,SP1,SRC,STAT3,TP53	
P1	 	WT1	0.086	transcription regulator	 	0.093	 	0.077	-0.402	5.16E-09	AHCY,AMHR2,APRT,ARL2,ASNS,ATP5I,BCL2L1,BTG2,BTK,CAPRIN1,CBS/CBSL,CCL2,CDKN2C,CSF1R,CSPG4,CTGF,DDX3X,DESI1,EGR1,ETS1,FIBP,FOSB,GSR,HBEGF,ITGAM,ITGB1BP1,JUNB,KLF4,LSS,MCL1,MMP2,MMP9,MT1X,MYC,MYCN,NCSTN,NDRG1,NME1,NQO2,NR4A2,ODC1,PCK2,PHLDA1,PIR,PLAUR,RAB40C,RARA,SEC13,SLC20A1,SLC2A3,SLC35G2,SOS1,SOX9,SPRY1,SQLE,SQSTM1,TARS,THBS1,TM4SF1,TRAP1,TSC22D1,TYROBP,WARS,YARS	CEBPA,CEBPB,CTNNB1,HDAC1,HIF1A,IGF1,JUN,RELA,RNA polymerase II,Ras,SMAD3,SP1,STAT1,STAT3,TERT,TP53,WT1	
P1	 	F2R	-0.103	g-protein coupled receptor	Inhibited	-3.600	bias	0.483	-5.945	5.64E-09	ANGPT1,CCL2,CD55,CTGF,CXCL12,CXCL8,CYR61,DUSP1,EGR1,EGR3,FOS,HMOX1,IL6,KDR,MIF,MMP9,PTGS2,SELE,TAGLN,TEK,TFPI2,TGM2,THBS1,TJP1,TNFAIP3,VCAM1	Ap1,CREB1,F2R,FOS,HIF1A,JUN,NFKB1,NFKBIA,NFkB (complex),P38 MAPK,Pkc(s),RELA,STAT3,nitric oxide	
P1	 	PSEN1	0.082	peptidase	Inhibited	-3.033	 	-0.058	-2.730	5.93E-09	ABCG1,ACO2,ACTA1,ALDOA,AMPH,APOE,ARF5,ATOX1,ATP1A2,ATP2A2,ATP5D,ATP6V1E1,AXL,BSG,C1QA,C1QB,C1QBP,C1QC,C1R,CAMK2D,CANX,CCL3L3,CDH2,CLEC16A,CLTB,COX8A,CRYM,CS,CUEDC1,CXCL2,CYTIP,DBP,DLG4,DNM1L,DUSP1,EEF1G,EGR1,EMP1,ENO1,ENPP2,FBL,FKBP1A,FOS,GADD45B,GAPDH,GNG2,GOT2,GPM6B,HINT1,HK1,HSPA5,HSPA8,HSPE1,IRF3,KIF5B,LRP1B,LRP8,MAP2K2,MAP6,MBP,MME,MMP9,MTHFD1L,MYC,NAPB,NCSTN,NME1,NOTCH1,NUPR1,PEA15,PEBP1,PKM,PRDX5,PTGS2,PTPRF,RELN,SRC,STAB1,STIP1,STXBP1,SYN1,TGFBR2,TIPARP,TNFRSF10B,TUBA1C,TUBB,TUBB2A,TUBB2B,TUFM,TXN,UCHL1,WARS	APP,Ap1,FOS,FOXO1,HIF1A,JUN,MAPK8,MTOR,NFE2L2,NFKB1,NFKB2,NFKBIA,NFkB (complex),PSEN1,RELA,SOD1,STAT1,STAT3,TP53	
P1	 	ADORA2A	-0.050	g-protein coupled receptor	 	1.410	 	0.076	0.938	7.87E-09	ALDOC,ATP1A2,ATP2A2,ATP2B1,ATP6AP1,ATP6V1B2,CCT5,CLDN5,COL3A1,COL6A1,CSF1R,CXCL2,DGAT2,DUSP1,EGR2,EIF2S2,FBL,FOS,G3BP2,GAPDH,GDI1,HMOX1,HNRNPK,IL6,KIF5B,MMP9,NAPB,NFKBIA,NR4A2,NR4A3,PEA15,PPP1R1B,PPP2R1A,PTGS2,SELE,SPARC,SPTBN1,SYT11,TIMM44,TJP1,TUBB2A,USP5,VPS4A	ADORA2A,CREB1,Creb,FOS,IL10,JUN,NFKB1,NFKBIA,NFkB (complex),P38 MAPK,Pka,Pkc(s),RELA,STAT1,STAT3,norepinephrine	
P1	 	MAPT	0.208	other	 	-1.093	 	0.017	-1.143	8.38E-09	ABCG1,ACO2,ACTA1,ALDOA,AMPH,ARF5,ATOX1,ATP1A2,ATP5D,ATP6V1E1,BSG,C1QBP,C1R,CAMK2D,CANX,CAST,CLTB,CRYM,CS,DLG4,DNM1L,EEF1G,ENO1,FBL,FKBP1A,FOS,FYN,GAPDH,GNG2,GOT2,GPM6B,GSTM5,HINT1,HK1,HSPA1A/HSPA1B,HSPA5,HSPA8,HSPE1,IL6,JUN,LRP1B,MAP1A,MAP1B,MAP6,MBP,MTHFD1L,NAPB,NDUFS3,NME1,NMNAT2,PCLO,PEA15,PEBP1,PKM,PRDX5,PRNP,SLC1A3,STIP1,STUB1,STXBP1,SYN1,TUBA1C,TUBB,TUBB2A,TUBB2B,TUFM,TXN,UCHL1	APP,ATF6,HIF1A,MAPT,MYC,NFKB1,NFKBIA,NFkB (complex),PSEN1,STAT1,STAT3,TP53	
P1	 	EP300	0.003	transcription regulator	 	0.220	bias	0.416	-2.207	8.97E-09	ACADM,ACTA1,ADIPOQ,AGT,AKAP12,AMHR2,ANGPT1,AP3M2,AQP11,ATF6,AXIN2,BCL2L1,BMF,CAMK2D,CAPG,CCL2,CCND3,CCNG2,CDKN2B,CLOCK,COL1A2,COMT,CORO2B,CRABP2,CRISPLD2,CXCL8,CXCR4,CYP11A1,DHRS3,DNAJB4,DUSP1,DUSP22,EDN1,EGR1,EPN1,ERBB2,EYA2,FRMD4A,FTH1,GM2A,GNG2,GSK3B,H6PD,HDAC11,HES6,HLA-G,HMOX1,HSD11B2,ID1,ID3,IL10RA,IL17RC,IL18RAP,IL6,JUN,KCTD1,KDR,LEP,LMNA,MAF,MAFG,MAP3K8,MGMT,MIA,MMD,MME,MYC,MYH11,NDRG1,NOTCH1,NPAS2,NTRK3,PDK4,PERP,PLA2G4A,PLAA,PLEKHF1,PPFIBP2,PRKCD,PTGS2,PTPRF,RGL1,RNF157,SDC4,SELE,SLC27A1,SMAD6,SMAD7,SOCS3,STOM,TANC2,TGFBR2,TIPARP,TNFAIP3,TNFRSF10B,TPO,WNT5B,ZFP36L2	Ap1,CREBBP,EP300,HIF1A,JUN,NFKB1,NFKBIA,NFkB (complex),PPARG,PTGS2,RELA,SP1,STAT1,STAT3,TNF,TP53	
P1	 	CD40LG	0.075	cytokine	 	-1.221	bias	0.404	-4.168	8.99E-09	ADAM17,ALCAM,ALG3,APRT,ATF3,ATF5,BCAT2,BCL2L1,BIRC3,BTG1,BTG3,CAST,CCL18,CCL2,CCL3,CCND3,CCNG2,CCR1,CD1C,CD69,CD86,CELF2,CLIP1,CSF2RA,CSTF2,CTGF,CXCL2,CXCL8,CXCR4,CYP1B1,CYTIP,DUSP1,DUSP5,EGR1,FBL,FOS,FOSB,FSCN1,G0S2,GADD45A,GPR183,HDDC2,HIF1A,HLA-DRB4,HRSP12,HSPA1A/HSPA1B,ID3,IDO1,IFIT2,IL10RA,IL6,ITGAM,ITPA,JUN,JUNB,KIF2A,LAMP3,LIG3,MAP2K3,MCL1,MIF,MT1E,MT1G,MT1L,MT2A,MYC,NET1,NFKBIA,NINJ1,PAWR,PLAUR,PSMB10,PSME2,PSMG1,PTGS2,PVR,RAD21,RGS1,SELE,SMG7,SPHK2,SWAP70,TFRC,TGM2,TM7SF2,TNFAIP3,TNFSF10,TNIP1,TUBB,TYMP,UVRAG,VCAM1	CD40LG,HIF1A,IL1B,IL4,JUN,NFKB1,NFKBIA,NFkB (complex),RELA,STAT1,STAT3,STAT6,TNF	
P1	 	PRL	-0.022	cytokine	 	1.223	bias	0.329	-1.479	9.15E-09	AKR1C3,AKR1C4,ANXA3,ANXA5,CAMK1,CAPN2,CAV1,CCL2,CCND3,CD69,CDK4,CEBPD,CLDN5,COL1A1,COL1A2,COL3A1,COL5A1,CST3,CTSA,CTSB,CTSD,CTSH,CYP11A1,EGR1,ENO1,ERBB2,ESR1,FOS,GPNMB,GSTM1,HSD11B2,ID1,ID3,IGFBP3,IL6,ITGA1,JUN,LAMP3,LHCGR,LY6E,LYVE1,MAFG,MARS,MGP,MLKL,MME,MYC,N4BP1,NUPR1,ODC1,PARM1,PARP10,PC,PCOLCE,PDIA5,PDK4,PLAT,PSME2,PTGFR,RASD1,RNASE4,SERPINA3,SFRP2,SOCS2,SOCS3,SP110,SPARC,SPP1,TECR,TIMP1,XAF1	CEBPB,ERK1/2,ESR1,ESR2,FOS,HIF1A,IGF1,JUN,MAPK1,NFKB2,NFKBIA,NFkB (complex),PGR,PRL,RELA,SMAD3,SP1,STAT1,STAT3,beta-estradiol,progesterone	
P1	 	PRKCA	-0.102	kinase	 	-1.601	bias	0.277	-3.060	9.41E-09	ACTA1,BCL2L1,BNIP3L,CAV1,CCL2,CD55,COL1A1,CSTA,CTGF,CTSB,CXCL2,EGR1,ERBB2,ETS1,FOS,GBA,GDF15,HS2ST1,HSPA1A/HSPA1B,ID1,ID3,IGFBP3,JUN,MMP9,MYC,NFKBIA,NQO1,PEG10,PHLDA2,PRKCD,PTGS2,PVR,RUNX1,S100A8,S100A9,SDCBP,VCAM1	Ap1,ERK1/2,HIF1A,JUN,Jnk,NFKB1,NFKBIA,NFkB (complex),P38 MAPK,PRKCA,RELA,SMAD3,SP1,SRC,STAT3	
P1	 	10E,12Z-octadecadienoic acid	 	chemical - endogenous mammalian	 	0.202	 	0.113	-0.304	9.57E-09	ADIPOQ,ATF3,ATF4,CA3,CAV1,CBR3,CCL2,CD36,CREB5,CXCL8,DDIT3,EBF1,GDF15,IL6,LDLR,LPIN1,ME1,NR4A2,NR4A3,PLIN1,PLIN2,PPP1R15A,PTGS2,SORBS1,SOX7,TRIB3,UCP2	10E,12Z-octadecadienoic acid,ATF6,ERK1/2,FOXO1,NFKB1,NFKBIA,NFkB (complex),PPARA,PPARD,PPARG,PPARGC1A,RELA,RXRA,SMAD3,SREBF1,STAT3,fatty acid,oleic acid,palmitic acid	
P1	 	F10	0.229	peptidase	 	-1.178	 	0.185	-1.856	1.08E-08	CCL2,CTGF,CXCL8,CYR61,DUSP10,DUSP14,EGR1,IL6,MIF,MMP2,NFKBIA,SELE,TNFAIP3,VCAM1	Ap1,ETS1,F10,F2,F2R,JUN,NFKB1,NFKBIA,NFkB (complex),PROC,RELA,SP1,STAT3,VEGFA	
P1	 	MGEA5	-0.308	enzyme	 	1.941	 	-0.045	2.354	1.09E-08	ACADM,ACO2,ACSL4,ADGRG2,ADRM1,AHNAK2,ALDOC,APOE,ASS1,ATP5I,BCL2L1,C1QA,C1QB,CALCRL,CASQ2,CAV1,CCL2,CCL3L3,CCNG2,CCR1,CD14,CD24,CD302,CD36,CD55,CD68,CD86,CDKN2B,CDKN2C,CH25H,CIAPIN1,CMTM8,CNN1,CRABP1,CREB5,CSF1R,CXCL16,CXCL8,DAB2,DCLK1,DHCR7,EFNB2,EGR2,ELK1,EPHB3,EPHB6,FBP1,FLNA,FSCN1,G6PD,GAA,GADD45A,GLUL,GPR34,GTF2IRD1,GTF3A,HIPK2,HMGCS1,HSDL1,ICK,IGFBP3,IGFBP4,JUN,LSS,MCAM,MSMO1,MTX1,MYO10,NDUFA13,NDUFA9,NDUFB9,PECR,PLCE1,RBP4,RHOB,SDPR,SERPINE2,SLC27A1,SOCS2,SOCS3,SORBS1,SOX9,TGFBR2,TGFBR3,THBS1,THRA,TIMP1,TNFRSF12A,TP53BP1	CEBPB,CHUK,EGR1,ESR1,ESR2,FOXO1,Growth hormone,HIF1A,Insulin,MGEA5,NFKB1,NFKB2,NFKBIA,NFkB (complex),PPARA,PPARG,RELA,STAT3	
P1	 	IGF1	-0.248	growth factor	 	1.859	bias	0.293	-0.766	1.10E-08	ACACA,ACTA1,ADIPOQ,ADM,BCL2L1,BIRC3,BMP2,BMP4,BSG,C1QA,CCL3L3,CCND2,CCND3,CCNG2,CDK4,CEBPD,COL1A1,COL3A1,CTGF,CTSD,CXCL8,CYBA,CYP11A1,CYR61,DCLK1,DDIT3,DDIT4,EDN1,EFNB2,EGR1,EGR2,ELN,EPAS1,ESR1,ETV6,FOS,FOSB,GAP43,GAPDH,HDC,HIF1A,HMGA1,HMOX1,HSD11B2,HSPA5,IER3,IGFBP3,IGFBP4,IGFBP6,IL6,IRS2,JUN,JUNB,KIF1A,LARP6,LEP,LEPR,LHCGR,MAFG,MBP,MCL1,MIF,MMP2,MYC,MYCN,MYH11,NCF2,NFKBIA,NOX4,NUPR1,ODC1,OSBPL7,PCOLCE,PHLDA1,PLA2G2A,PLAUR,PPP1R1B,PRNP,PTGS2,SELE,SLC20A1,SOCS3,SPP1,SQLE,SRD5A1,SRSF3,SYN1,TF,THBS1,THRSP,THY1,TJP1,TNFRSF12A,VCAM1,VEGFC	Akt,ERK1/2,FGF2,HIF1A,IGF1,JUN,LEP,NFKB1,NFKBIA,NFkB (complex),PPARG,RELA,RNA polymerase II,SMAD3,SP1,STAT3,TNF,TP53	
P1	 	indomethacin	 	chemical drug	Activated	2.791	 	0.148	1.662	1.27E-08	ADAMTS1,ANGPT1,ASNS,ATP6V0B,BCL2L1,BIRC3,BSG,BTG2,CAPN2,CAPN6,CBX4,CCL2,CCL3L3,CD14,CD55,COX8A,CTSD,CXCR4,CYP2C8,EFEMP2,EMP3,FGF2,FOS,GBA,GDF15,GPNMB,GSTM3,HIF1A,HMOX1,IDO1,IER3,IL6,ITGAM,KRT8,LDLR,LIMA1,LXN,MMP2,MYC,PLA2G4A,PLAUR,PLIN2,POMC,PSMB10,PSMB5,PTGER4,PTGS2,RCN1,RPS21,S100A8,SLC7A5,SPP1,STRN4,TEK,TFPI2,TIMP1,TJP1,TNFRSF10B,TNFRSF12A,TNFRSF21,TUBB,UCP2,UPP1,UQCR10,VCAN	Ap1,ERK1/2,IL1B,IL6,JUN,NFKB1,NFKBIA,NFkB (complex),PPARG,PTGS2,RELA,SMAD3,SP1,STAT1,STAT3,TP53,indomethacin,prostaglandin E2	
P1	 	palmitic acid	 	chemical - endogenous mammalian	 	-0.370	 	0.215	-1.769	1.31E-08	ACACA,ACADM,ACLY,ADIPOQ,ADIPOR2,ALDOA,ATF3,ATF4,ATF6,BIRC3,CCL2,CCL3L3,CD36,CIDEA,CS,CTGF,CTSB,CXCL2,CXCL8,CYBA,DDIT3,DGAT2,ERN1,FOS,GAPDH,GDF15,HMOX1,HSPA5,IL6,IRS2,LEP,MTOR,NCF2,NFKBIA,NR4A2,NR4A3,PLIN2,PROCR,PTGS2,SLC25A1,SOCS3,SQSTM1,THBD,TNFRSF10B,TNFSF10,TRIB3,UCHL1,UCP2,VCAM1	ADIPOQ,CREB1,D-glucose,FOS,FOXO1,Growth hormone,HIF1A,Insulin,MYC,NFKB1,NFkB (complex),PPARA,PPARD,PPARG,Pkc(s),RELA,SREBF1,STAT3,fatty acid,palmitic acid	
P1	 	CLDN7	0.388	other	 	0.235	 	0.008	0.183	1.35E-08	AGT,ALDH3A1,ANXA3,APOE,ATP5G1,CA12,CD68,CKAP4,CTGF,CXCL8,DNAJB6,FADS3,FZD2,GRINA,HIST2H2AA3/HIST2H2AA4,HIST2H2AC,LIMA1,LYSMD2,MMP2,MMP9,MRPL40,MRPS15,MT1A,MT1X,MT2A,NCOA7,NNMT,NTPCR,PLGRKT,PRNP,PRSS23,RPL34,RPP40,RRAS2,SLC25A22,SLC35B1,SLCO2A1,SYTL2,TINAGL1,TJP1,XXYLT1	 	
P1	 	BDNF	0.123	growth factor	 	0.307	 	0.201	-1.157	1.43E-08	ACOT7,ADRB2,ANXA5,AP3D1,ATAT1,BCL2L1,BMP2,CCND2,CSPG4,CXCR4,CYGB,CYR61,DUSP1,EGR1,EGR2,ELOVL6,EPB41L2,FAM49A,FLNA,FOS,FOSB,FSCN1,GAP43,GLUL,GNAI1,GPC4,GPS1,GRB14,HADHA,HSPA2,HSPA5,IFRD1,IL6,INHBB,JUN,KIF1A,LEP,MACROD1,MAP1B,MAPK8IP3,MBP,MVD,MYCN,MYO5A,NAPB,NCDN,NR4A3,PALMD,PFKFB3,PLTP,PLXNB2,POMC,PPP1R1B,RELN,RNH1,S100A9,SERPINH1,SFRP1,SFRP2,SORL1,SPARC,SPP1,SPRY2,STRN4,STXBP1,SYN1,SYN2,TAGLN,TBC1D8,TFRC,THRA,TIPARP,TMED2,TP53BP1,TPP1,ZFPM1	BDNF,CEBPB,CREB1,CREBBP,CREM,Ca2+,Creb,ELK1,FOS,HDAC2,Hdac,JUN,LEP,NFkB (complex),PPARG,Pkc(s),RELA,RNA polymerase II,SP1,SRF,STAT3,TP53	
P1	 	dinoprost	 	chemical - endogenous mammalian	 	-0.194	 	0.182	-1.042	1.49E-08	ADM,AKR1C4,ATP2A2,CCND2,CD36,CYP11A1,EDN1,ESR1,FGF2,FOS,GSTM1,HSD11B2,HSPA1A/HSPA1B,HSPA4,ID1,ID3,IL6,JUN,LHCGR,MMP9,MYC,NR4A2,PLA2G4A,POR,PTGFR,PTGS2,PTX3,SPP1,THBS1,THRSP	Akt,CEBPB,CREB1,Ca2+,ERK1/2,ESR2,HIF1A,JUN,NFKB1,NFKB2,NFKBIA,NFkB (complex),PGR,RELA,SMAD3,SP1,STAT3,TNF,TP53,dinoprost,progesterone	
P1	 	IL15	-0.061	cytokine	 	-0.712	bias	0.331	-2.974	1.53E-08	ACTG2,ATF4,BAMBI,BCL2L1,BTG1,CCL18,CCL2,CCL3,CCND2,CCND3,CCR1,CD55,CD59,CD69,CD86,CDK4,CDKN2B,CMKLR1,CTGF,CXCL12,CXCL2,CXCL8,CXCR4,DDT,DHRS4,DUSP14,DUSP5,EDN1,EGR2,ETS1,FCGR3A/FCGR3B,FKBP1A,FMO3,FYN,G6PD,GAPDH,GARS,HAVCR2,HCST,HIST2H2AA3/HIST2H2AA4,HSPA8,HSPE1,ID4,IL18RAP,IL6,JUN,JUNB,KIT,LEP,LSP1,LYN,MAF,MCL1,MIF,MST1,MT1G,MYC,MYH1,NFKBIA,NME1,OGN,PA2G4,PCBP2,PDCD4,PFN1,PSMB10,RBBP8,RGS16,SMAD7,SOCS2,SORL1,SOS1,SRGN,TCEA1,TFRC,TGFBR2,TIMP1,TJP1,TJP2,TNFRSF10B,TNFSF10,TRIM5,TXNRD1,TYROBP,UPP1,VCAM1,YARS,ZFP36	IFNG,IL15,IL2,JUN,NFKB1,NFKBIA,NFkB (complex),NR3C1,P38 MAPK,RELA,STAT1,STAT3,TNF	
P1	 	TNFSF10	-0.992	cytokine	 	0.044	 	0.091	-0.457	1.68E-08	ANGPT1,BCL2L1,BIRC3,CD14,CD69,CTSB,CXCL8,CXCR4,DIABLO,DPYD,FOS,FTH1,HLA-F,IFI27,IL6,ITGAM,JUN,MCL1,MMP2,MMP9,NFKBIA,PRKCE,PSME2,PTGS2,RCAN1,SELE,SERPINH1,TAF6,TFRC,TIMP1,TNFAIP3,TNFRSF10B,TNFSF10,TNK2	IFNG,JUN,NFKB1,NFKBIA,NFkB (complex),P38 MAPK,RELA,SP1,STAT1,STAT3,TNFSF10,TP53,prostaglandin E2	
P1	 	ERK1/2	 	group	 	-0.900	bias	0.308	-3.296	1.70E-08	ADIPOQ,AKR1B10,AKR1C3,ATF6,BCL2L1,BIRC3,BMP2,CAT,CAV1,CCL2,CCL3,CCL3L3,CCL8,CCND2,CD86,CDK4,COL1A1,COL3A1,CTGF,CTSB,CXCL8,CXCR4,DUSP1,EDN1,EFNB2,EGR1,ELK1,ENO1,ESR1,ETS1,FGF2,FOS,FOSB,GRK5,H19,HBEGF,HIF1A,HMGA1,HSPA5,ID1,ID3,IGFBP3,IL6,IRS2,ITGA3,JUN,JUNB,LDLR,LEPR,MAP2K2,MMP2,MMP9,MYC,MYCN,NOX4,NR4A3,PLAUR,PSMB10,PSMB6,PTGER4,PTGS2,PTPRE,RAB4B,SGK1,SOCS3,SOX9,SPP1,TIMP1,TNFRSF10B,TYMP,VCAM1,VCAN	ATF2,Ap1,CEBPB,EGFR,ERK1/2,HIF1A,IGF1,IL1B,JUN,Jnk,NFKB1,NFKBIA,NFkB (complex),RELA,SMAD3,SP1,STAT3,TNF	
P1	 	TNFSF11	-0.024	cytokine	 	0.490	bias	0.396	-2.605	1.71E-08	ACP5,ADRA1A,AEBP2,AQP9,BCL2L1,BMP4,BSG,CAPN2,CAV1,CCL2,CCL3L3,CCND3,CCR1,CD14,CLOCK,CSF1R,CTSK,CXCL8,DAB2,DOK2,DUSP1,EGR2,ESR1,ETS1,FOS,GADD45B,GLRX,GRN,HIPK2,HMOX1,IER3,IL11RA,IL6,ITGAM,JUN,JUNB,KEAP1,MMP9,MYC,NFKBIA,NFKBIZ,PA2G4,PAG1,PCDH7,PHLDA3,PLAUR,POR,PTGER4,PTGS2,PTPN23,PTPRE,RCAN1,RCL1,RGL1,RGS16,RHOB,SDC4,SH3PXD2A,SIGMAR1,SLC20A1,SOCS3,SPP1,SRC,SRXN1,TNIP1,TSPAN13,VCAM1	Ap1,CHUK,ERK,FOS,IL1B,JUN,NFKB1,NFKB2,NFKBIA,NFkB (complex),P38 MAPK,RELA,SMAD3,SP1,STAT3,TNFSF11	
P1	 	raloxifene	 	chemical drug	 	-1.305	 	0.000	-1.305	1.78E-08	ALDH4A1,ANXA3,BMP2,BMP4,CBX6,CD24,CTSH,CXCL12,CYP1B1,DDIT4,DUSP1,EGR3,ENPP2,ERBB2,ESR1,HIST2H2AA3/HIST2H2AA4,HMOX1,HSPA1A/HSPA1B,IER3,IGFBP4,IL6,INHBB,JUN,KIAA0922,KLF6,LDLR,LITAF,LUM,MATN2,MFAP5,MIF,MMD,MMP2,NDRG1,PPP1R3C,PRSS23,PTGS2,PTTG1,RAP1GAP,SIAH2,SLC22A5,SLIT2,SMAD7,SMPD1,SPP1,STC1,TFRC,TGFBR2,THBD,TIMP1,TM4SF1	Akt,CEBPB,CREB1,ESR1,ESR2,FOS,FSH,HIF1A,IGF1,IL6,JUN,NFKB1,NFkB (complex),RELA,SMAD3,SP1,STAT1,STAT3,TP53,raloxifene	
P1	 	cerivastatin	 	chemical drug	 	-0.048	 	-0.046	0.151	2.13E-08	AGTRAP,ASS1,BMP2,CCL2,CCL3,CD36,COL1A1,CTGF,CXCL8,CYP1B1,ETV6,FGF2,HMGCS1,HMOX1,IL6,JUN,KLF2,MMP9,MYC,NET1,NR2F6,PLAT,PLAUR,PTGDS,PTGS2,S100A8,S100A9,TGFBR3,THBD,VCAM1	Ap1,F2,HIF1A,IL1B,JUN,Jnk,LDL,NFKB1,NFKBIA,NFkB (complex),RELA,STAT3,cerivastatin	
P1	 	benzo(a)pyrene	 	chemical toxicant	 	0.852	 	0.225	-0.499	2.33E-08	ABCB6,ABHD4,AJUBA,ALAS2,ALDH3A1,ARHGDIA,ARHGEF6,BTG3,CEBPG,CELF2,COL8A1,COMT,CYB5A,CYP1B1,CYR61,DOK5,EPHX1,FOS,FST,FYN,G6PD,GCLM,GNA11,GNAI1,GPC1,GSTM1,HMOX1,HP,HRAS,HSPA1A/HSPA1B,IER3,IGFBP6,ING1,INHBB,JUN,KLF2,MAF,MAFG,MAP2K3,ME1,NAPB,NBEA,NQO1,PDCD6,PGD,PPP1R3C,PTGS2,RAE1,RAP1GAP,RGS5,SFRP4,SGCD,SLC1A4,SQSTM1,TAF6,TF,THBS1,TXNRD1,UBL7,VEGFD,ZMAT3	AHR,Ap1,CEBPB,ERK,ESR1,JUN,MYC,NFATC2,NFKBIA,NFkB (complex),Nfat (family),P38 MAPK,RELA,SMAD3,SMAD4,SP1,STAT3,TP53,TP73,benzo(a)pyrene	
P1	 	deferoxamine	 	chemical drug	Inhibited	-2.169	 	0.218	-3.637	2.54E-08	ADM,ALDOA,ANGPTL4,CCL3L3,CCND2,CCND3,CD59,CXCL8,DDIT3,DUSP1,DUSP10,DUSP5,EGR1,ELN,ENO1,EPAS1,FOS,GADD45A,GADD45B,GDF15,HIF1A,HMOX1,HSPA13,HSPA1A/HSPA1B,IGFBP3,IGFBP4,IL6,ISG20,LEP,MMP2,MYC,MYCN,NDRG1,NR4A2,PFKFB1,PFKFB3,PKM,PLA2G4A,PLAT,PLAUR,SELE,SERPINE2,SLC2A3,SMAD7,SPP1,TFRC,TNFRSF10B,TSC22D1,VCAM1	ARNT,Ap1,ERK1/2,HIF1A,JUN,Jnk,MAX,MYC,NFKBIA,NFkB (complex),P38 MAPK,PPARG,RELA,SMAD3,SP1,STAT3,TP53,VHL,deferoxamine	
P1	 	ERBB4	0.004	kinase	 	0.176	 	0.024	0.045	2.70E-08	ACTA1,BTG2,CASP4,CCL2,COL3A1,COL5A2,CXCL12,DDIT3,DUSP1,EFNB2,EGR1,GADD45A,GAP43,GPAA1,GPC1,GZMH,HBEGF,HIF1A,HMOX1,IGFBP4,JUN,MAP2K3,MYC,PTGIS,PTGS2,SERPINA3,SERPINE2,SFRP1,SLK,SOCS3,THBS1,VEGFD	ATF2,Ap1,EGFR,ERBB2,ERBB3,ERBB4,ESR2,JUN,MYC,NFkB (complex),PGR,PI3K (complex),RELA,SMAD3,SP1,STAT3,TP53,estrogen receptor,prostaglandin E2	
P1	 	GDF2	-0.036	growth factor	 	-0.737	bias	0.453	-3.189	2.70E-08	ANXA3,CAV1,COL1A1,CRABP1,CXCL12,CXCL8,CXCR4,EDN1,EFNB2,ENPP2,ENTPD6,FOS,GADD45B,GJA4,HIF1A,ID1,ID3,LYVE1,MMP9,MYC,NGF,NINJ1,NRP1,SELE,SEMA3B,SEMA3C,SERPINE2,SLC3A2,SMAD6,SMAD7,SOCS2,SPP1	ACVRL1,CTNNB1,ERK1/2,GATA4,GDF2,JUN,MMP9,NFKB1,NFKBIA,NFkB (complex),NOTCH1,P38 MAPK,RELA,RUNX2,SMAD1,SMAD3,SMAD5,SP1,STAT3,Smad	
P1	 	Insulin	 	group	 	0.771	 	0.161	-0.545	2.94E-08	ACACA,ACADM,ACAT1,ACLY,ACTA1,ADIPOQ,ADIPOR2,ADRBK1,AEBP1,AGT,ALDOA,ANGPTL4,APOE,AQP9,ARG2,BCL2L1,CA3,CCL2,CCND3,CCNG2,CD36,CIDEA,COL1A1,CYP11A1,DDIT4,DEFB1,DUSP1,EDN1,EGR1,EPAS1,FOS,FOSB,G6PD,GRB14,GSK3B,HIF1A,HMOX1,HNRNPK,HSPA5,IGFBP3,IGFBP4,IL6,IRS2,JUN,LEP,LEPR,LIPE,LPIN1,MAOA,ME1,MMP2,MMP9,MTCH2,MTOR,MYC,NDUFB9,NFKBIA,NR4A2,NR4A3,NUCB2,ODC1,PCCB,PDK4,PKM,PLIN1,POMC,PPP1R15A,PRKCD,RBP4,RDH5,SLC2A3,SLC2A5,SLC2A8,SLC7A1,SORBS1,SQLE,SRD5A1,SRSF3,THRSP,TJP1,TPO,UCP2	ATF4,CEBPB,D-glucose,E2F1,EGR1,FOXO1,HIF1A,IGF1,Insulin,JUN,LEP,MYC,NFKB1,NFKBIA,NFkB (complex),PPARG,RELA,RNA polymerase II,SIRT1,SMAD3,SP1,STAT3,TNF	
P1	 	bexarotene	 	chemical drug	 	-0.670	 	0.009	-0.726	2.99E-08	ADRB2,AKR1C3,APOE,ASNS,AXL,CCL2,CEBPG,CTSH,CYR61,DDIT4,DHRS3,DUSP1,DUSP5,EGR3,GARS,GPM6B,ID1,IER2,IGFBP6,ITM2A,MAF,MAP3K8,MMP9,MTHFD2,ODC1,PLAT,PLAUR,PTGS2,S100A9,SIAH2,SLC27A1,SLC7A1,SLC7A5,SPARC,TGM2,TM4SF1,VCAM1	CEBPA,CEBPB,FOXO1,IL6,LPL,NFKB1,NFKBIA,NFkB (complex),PPARA,PPARG,PPARGC1A,RELA,RXRA,SP1,STAT1,STAT3,TNF,TP53,bexarotene	
P1	 	IL13	-0.002	cytokine	Activated	2.258	 	0.210	0.394	3.02E-08	ACADVL,ADORA1,ALDH1A2,ARG2,ATF3,AVPI1,BCL2L1,BZW2,CAPN2,CCL18,CCL2,CCL3,CCL3L3,CD14,CD163,CD163L1,CD1C,CD209,CD36,CD4,CD86,COL18A1,COL1A1,COL1A2,COL3A1,COL6A2,CTGF,CTSB,CTSH,CTSK,CXCL2,CXCL8,CXCR4,DHCR24,DNASE2,DUSP10,EGR1,ENPP2,EPAS1,F13A1,FAM162A,FCER2,FKBP1A,FLOT1,G0S2,G6PD,GPNMB,GPX3,HDC,HK1,HMOX1,HOMER2,IARS,IDO1,IL11RA,IL6,KLF6,MAF,MAOA,MATK,MCL1,MCUR1,MMP2,MMP9,MN1,MS4A4A,MSMO1,MT1X,MTSS1,NCLN,PHLDA1,PLA2G4A,PTGS2,QSOX1,S100A8,SLC7A2,SOCS3,SPINT2,SPP1,ST3GAL6,STXBP1,SWAP70,TFF3,TGM2,THBS1,TIMP1,TIMP4,TNS1,TPSAB1/TPSB2,VCAM1	IL10,IL13,IL1B,IL4,IL6,NFKB1,NFKBIA,NFkB (complex),RELA,SP1,STAT1,STAT3,STAT6,TNF	
P1	 	25-hydroxycholesterol	 	chemical reagent	 	-1.036	 	0.067	-1.367	3.09E-08	ABCG1,ACAT2,ACLY,ASNS,ATF3,ATF4,CHAC1,CXCL8,DDIT3,FAM189B,FCER1A,FOS,FOSB,GPX3,HMGCS1,HMOX1,HSPA5,IL6,JUN,JUNB,LDLR,NFKBIA,NR4A2,NR4A3,PTGS2,TRIB3	25-hydroxycholesterol,ATF2,Ap1,ESR1,HIF1A,JUN,NFATC2,NFE2L2,NFKB1,NFKBIA,NFkB (complex),Nfat (family),PPARA,PPARG,PRKCE,RELA,SREBF1,SREBF2,STAT1,STAT3,arachidonic acid,cholesterol	
P1	 	KIAA1524	0.065	other	 	-0.966	 	-0.195	0.003	3.09E-08	ACTG2,CDKN2B,CFB,COL15A1,COL8A1,CORO6,GADD45A,GPNMB,GPR183,IER3,LUM,LXN,MFAP5,MYC,NCL,PDK4,PDLIM7,PLAUR,PRG4,PTPRB,RHOD,S100A16,SCIN,SERPINE2,SLC12A8,SLC22A18	 	
P1	 	IGF2	0.357	growth factor	 	0.130	 	0.179	-0.526	3.15E-08	ALAD,ARHGDIA,ARHGEF2,BMP2,CCNG2,CD36,CORO2B,CTGF,CXCR4,CYP1B1,DDIT3,DHCR7,DUSP1,EGR1,EGR2,FEM1A,GADD45A,GRN,H19,HBEGF,HIF1A,IDH1,IER2,IER3,IGF2R,IGFBP3,IGFBP4,IGFBP6,IL6,JUNB,KLF9,LEP,MCM2,MYC,NDRG1,NFKBIA,NGF,OGN,PDCD4,PHLDA1,PTGS2,RGS16,RHOB,SLC20A1,SOCS3,SPP1,THRA,TOMM40,ZNRD1	ATF2,Ap1,CEBPB,CREB1,EGFR,FOS,HIF1A,IGF1,IGF2,IKBKB,INSR,JUN,NFKB1,NFKBIA,NFkB (complex),P38 MAPK,PDX1,RELA,SMAD3,SP1,STAT3,STAT5a/b	
P1	 	SMARCA4	0.334	transcription regulator	 	-0.198	bias	0.458	-4.234	3.33E-08	ACTA1,ADGRG1,ADIPOQ,AGT,AHNAK,ALDH1A3,ALDH2,ANO1,AP1S2,AP3M2,ARL16,ARRDC4,ASCC1,ASNS,ATG9A,BAMBI,BIN1,BIRC7,BMP4,BNIP3L,C19orf12,C1orf54,CCL2,CCR1,CD163L1,CDKN2B,COL7A1,CORO6,CSF2RA,CTGF,CTSB,CTSH,CXCR4,CYP4B1,DHRS9,EBF1,ECM2,EDNRA,EGR1,ELOVL6,EMP3,ESPNL,ETS2,FADS3,FBP1,FMO2,FOS,GADD45A,GAPDH,GBP1,GCAT,GPR183,GULP1,GYS1,HCST,HEY1,HLA-F,HNMT,ID3,IER3,IFI27,IGFBP4,IL20RB,IL6,ITGA3,ITGA7,JUN,KCNJ2,KCNS3,KDR,KIT,LMNA,LOX,LUM,MAP1B,MGP,MMP2,MN1,MT1L,MYC,MYH11,MYL5,MYLK,NFKBIZ,NRP1,OCIAD2,PARVA,PERP,PHLDA2,PKIA,PLAT,PLAUR,PLIN2,PTX3,RAB38,RGS1,SEMA3B,SERPINE2,SERPINH1,SERTAD1,SLC11A1,SLC35G2,SLF1,SMAD6,SNAPC2,SOCS2,SOX17,SPOCD1,SPP1,SPRY2,SRPX,ST6GALNAC4,STAMBPL1,STXBP6,TAGLN,TBX15,THY1,TNFAIP8,TNFRSF14,TNFSF10,TPM1,TSPAN13,TUBB,TXNRD1,WDR45	Ap1,CEBPA,CEBPB,EGR1,ESR1,HDAC1,Histone h3,MYC,NFkB (complex),RELA,RNA polymerase II,SMAD3,SMARCA4,SP1,SP3,STAT1,STAT3,TP53,TP73	
P1	 	STAT4	-0.184	transcription regulator	 	0.577	bias	0.501	 	3.40E-08	ACAP1,ACP6,AHNAK,ALDOC,AP2A2,ARMCX1,ASPH,ATF4,BCL2L1,BSG,C10orf54,CAPN5,CCL2,CXCL2,DAPK2,DDAH2,DNAJB6,ETV5,FCER1G,FSCN1,FZD7,GBE1,GLG1,H3F3A/H3F3B,HES6,HIST2H2AA3/HIST2H2AA4,IER3,IFIT2,IL10RA,IL18RAP,IL6,ISG20,ITGA7,KLF9,LPIN1,MAP3K8,MAPK8IP3,MATK,MYC,NDRG1,P4HA2,PGP,PKP2,RAMP2,RCN3,RGCC,RGS16,RRAGD,SELE,SERTAD1,SH3BP4,SH3GLB1,SLC2A3,SMPDL3A,SOCS3,STC2,SUN1,TIMP1,TUBB2B,ZNF524	CEBPA,CEBPB,IFNG,IL17A,IL4,JUN,NFKB1,NFKBIA,NFkB (complex),RELA,STAT1,STAT3,STAT4,STAT6,TP53	
P1	 	HOXA10	-0.062	transcription regulator	 	0.342	 	-0.167	1.502	3.41E-08	ACTA1,ADIPOQ,ADM,AIMP2,ALAS2,ALDH1A1,ALDH1A2,ALPL,APOE,ARL2,ATP1A2,CA3,CD1C,CDKN2B,CLDN5,COL15A1,COL3A1,CSF3R,CSTA,CTSG,DBP,DHRS9,EGR2,EMX2,ENPP2,FAF1,FCER1G,FST,FZD5,HMBS,ID1,IGFBP3,IRX3,KCNAB1,KLF9,LAMA2,LEPR,LYZ,MAP1B,ME1,MYCN,MYLK,NCF2,PBX3,PRKCD,PTGER4,RNASE4,SLC27A1,SOS1,TGFBR3,THBD,THRSP	 	
P1	 	doxorubicin	 	chemical drug	 	-0.324	 	0.180	-1.918	3.45E-08	ABCC1,ABCC3,ADAMTS1,ADM,ASNS,ATF3,ATG7,ATP2A2,BCL2L1,BIRC3,BMP4,BNIP3L,BTG1,BTG2,CAMK2D,CAPN6,CAT,CD14,CHCHD6,CHEK2,COL3A1,CTGF,CTSB,CTSD,CXCL8,CYR61,DDIT3,DPAGT1,DUSP1,DUSP5,EDN1,EFEMP2,EGR1,EMP3,ERBB2,ESR1,FOS,FTH1,GADD45A,GDF15,GLB1,GPNMB,GSR,GSS,GSTM3,HBEGF,HIF1A,HIPK2,HMOX1,ID1,IER3,IGFBP6,JUN,KMT5A,LIMA1,LOC102724788/PRODH,LXN,MCL1,MMP2,MYC,NDRG1,NFKBIA,NOL3,NOX4,NQO1,OSGIN1,PANK1,PERP,PIDD1,PMEPA1,PSMB10,PTGDS,PTGS2,PTTG1,RCN1,RELN,RGS16,RRM2B,RUNX1,SLC22A5,SMAD7,SOX9,SPP1,TIMP1,TNFRSF10B,TNFRSF12A,TNFSF10,TUBB,TXN,UPP1	Ap1,HIF1A,IL1B,JUN,Jnk,MYC,NFKB1,NFKBIA,NFkB (complex),RELA,SP1,STAT3,TP53,TP73,doxorubicin	
P1	 	Tgf beta	 	group	 	-0.116	 	0.218	-1.727	3.90E-08	ACKR2,ADH1C,ANGPTL4,AXIN1,BAMBI,BCL2L1,CCL2,CCL3,CCL3L3,CCND2,CD209,CDH2,CDKN2B,COL1A1,COL1A2,COL7A1,CSF1R,CTGF,CTSK,CXCL2,CXCL8,CXCR4,CYR61,DAB2,EDN1,EGR2,FGF2,FOS,FSCN1,FST,GADD45B,GUSB,HEY1,HMOX1,IDO1,IGFBP3,IL6,JUN,JUNB,LOX,MAF,MIF,MMP2,MMP9,MN1,MYC,MYCN,NEDD9,NOX4,NR4A2,PLAT,PMEPA1,PTGS2,RUNX1,SELE,SMAD7,SOCS3,SPARC,SPP1,TAGLN,TIMP1,VCAM1	IL6,JUN,NFKB1,NFKBIA,NFkB (complex),RELA,SMAD3,SMAD4,SMAD7,SP1,STAT1,STAT3,Smad,TGFB1,TNF,Tgf beta	
P1	 	IgG	 	complex	 	0.293	 	-0.238	1.899	3.90E-08	ADGRG1,ADM,APOE,BCL2L1,CCL2,CCL3,CCND2,CD86,CDKN2B,CEBPD,CLDN5,COL3A1,CRABP2,CSNK2B,CXCL8,CYP27A1,DDIT3,DHCR7,DUSP1,DUSP14,EDN1,ELK1,EMP1,FOSB,FST,HDGF,HSPA5,IER2,IL6,LDLR,MMP9,MYC,NGF,PEA15,PHLDA2,PLAUR,PLS3,PPP1R15A,PTGS2,RND2,S1PR1,SLC2A3,STK24,TNFAIP3,TOB1,TRIM29,TUBB2A,VCAM1,ZFP36	IL1B,IgG,JUN,NFATC2,NFKB1,NFKBIA,NFkB (complex),P38 MAPK,RELA,STAT1,STAT3,TLR4,TNF	
P1	 	EPAS1	-0.737	transcription regulator	Inhibited	-2.087	bias	0.387	-4.197	4.25E-08	ACACA,ACP5,ADM,AKAP12,ALDOC,ANGPTL4,ARG2,AXL,BIRC3,C1QA,CA12,CAT,CAV1,CTGF,CXCL2,CXCR4,CYP51A1,DDIT3,DECR2,EDN1,ENO1,FHL1,FOS,GADD45B,GBE1,HIF1A,HIST1H1C,HMGCS1,HSPA4,HSPA5,IGFBP3,IL6,INHBB,IRS2,KDR,LDLR,LOX,MIF,MYOM2,NDRG1,NOTCH1,PFKFB3,PLIN2,RET,SCAP,SFTPD,SLC2A3,SLC7A5,SOX9,STC2,TAF9B,TEK,TNFAIP3,UNG	ATF2,CTNNB1,EGFR,EPAS1,HDAC1,HIF1A,JUN,MAX,MYC,NFkB (complex),NOTCH1,PPARA,PPARD,PPARG,RNA polymerase II,SMAD3,SP1,SREBF1,STAT3,TP53,Vegf,fatty acid	
P1	 	APOE	1.573	transporter	 	-1.235	bias	-0.282	0.357	4.75E-08	ACAT1,ADIPOQ,APOB,APOE,BMP4,C5AR1,CAT,CAV1,CCL3L3,CCND2,CD36,CD68,CD86,COL18A1,COL1A1,CTGF,CTSB,CTSD,CTSK,CYR61,EDN1,EGR1,EMILIN1,FKBP4,FOS,GPX3,HMOX1,IGFBP6,IL10RA,IL6,ITGA3,ITGAM,JUN,KCTD10,LDLR,LEP,LIPG,LRP8,LTBP2,LTBR,MGP,MMP2,MMP9,NCF2,NOX4,PHLDA1,PMEPA1,PTGS2,PTX3,S100A8,S100A9,SDC4,SELE,SERPINA3,SOCS3,SPP1,THY1,TIMP1,TNFRSF14,VCAM1,WBP2	APOE,CD44,ELK1,FOXO1,IFNG,IL1B,IL6,JUN,NFKB1,NFKBIA,NFkB (complex),RELA,SMAD3,SP1,STAT1,STAT3,TNF	
P1	 	TGM2	-1.559	enzyme	 	-1.438	 	0.216	-3.075	4.75E-08	ACTA1,ALPL,AQP9,BIRC3,BTG2,C5AR1,CCL2,CCL3,CCL4L1/CCL4L2,CD36,CD86,CSRNP1,CXCL8,CYP2R1,DAAM2,DAPK2,DLEU1,FAM86C1,FCER1G,GCA,GIMAP6,GM2A,HIF1A,IFIT2,IL10RA,IL6,ITGAM,KIAA0513,LRRC25,LRRK2,LSP1,LY6E,MGP,MMP2,MMP9,MT2A,MYC,NCF2,PADI4,PGA5 (includes others),PHLDA1,PLEKHO2,POR,PPP1R16B,RARA,RARRES3,S100A8,SDCBP,SLC20A1,SLC25A15,SLC7A2,SMPD1,SP110,SPP1,THBS1,TNIP1,TSPAN14,TYROBP,VHL,VSIG4,XAF1	CTNNB1,EGR1,ERK1/2,FN1,HIF1A,ITGB1,JUN,NFKB1,NFKBIA,NFkB (complex),PDGFB,RELA,SMAD3,SP1,STAT1,STAT3,STAT5a/b,TGM2	
P1	 	GnRH analog	 	biologic drug	 	-0.453	 	-0.020	-0.276	4.77E-08	ABCC1,ACACA,ACOT7,ACTN1,AHCYL1,AP3D1,ATF3,ATP6V1E1,BRE,C21orf33/LOC102724023,CAPNS1,CLOCK,COL6A1,CTNS,CYB5A,CYC1,DDOST,DUSP1,EIF4EBP1,ESR1,FCGRT,FGF2,FKBP1A,FOS,GABARAP,HDDC2,HELZ,HIF1A,HINT1,HSPA2,IFI27,IL11RA,JUN,LIMS1,MED24,MFAP5,MGMT,MICU1,MIPEP,MPV17,MTX1,MXRA7,N4BP1,NARS,NCBP2,NDRG1,NDUFS7,NFKBIA,NFX1,NR4A2,NTRK3,PHLDA2,PI4KA,PLD3,POLR3F,PPOX,PSMB7,PVR,RALA,RAN,RARA,RELN,RER1,SFRP1,SLC25A44,SLC2A3,SLC7A6,SMG5,SRSF3,TAF1C,TCEA1,THRA,TNK2,TPM1,TUBGCP2,UBE2M,VAT1,VPS52,WSB2,YIF1A,ZSWIM3	 	
P1	 	PRKAG3	0.016	other	 	 	 	 	 	4.82E-08	ANGPTL4,APBB3,ASPH,BTG2,CD36,CD55,CDH5,CELF2,CES1,CIDEC,CLCN3,CYP27A1,DDIT4L,DUSP10,EGR1,EIF4E2,GBE1,GLRX,GOT1,GPX3,HIST2H2AA3/HIST2H2AA4,HSPA5,ID1,IRX3,JUNB,KLF2,KLF4,LEP,LMCD1,MID1IP1,MMD,NEO1,ODC1,PHLDA3,PPP1R14B,RGCC,RHOU,RPE,SLC2A3,SLC4A3,SLC7A2,SORD,SOX17,TFRC,THRSP,TMEM100,TMEM37,TPPP3,ZFP36	 	
P1	 	STAT3	-0.484	transcription regulator	 	-0.800	 	0.208	-2.534	6.09E-08	ADIPOQ,ADM,AGT,ALAS2,ALDH1A1,ANGPTL4,ARG2,BCL2L1,BEX2,BMF,C5AR1,CAT,CCL2,CCL3L3,CCND2,CCR1,CD209,CD86,CDH2,CDH5,CEBPD,CFB,COL1A1,COL1A2,COL3A1,COL5A1,CTGF,CTSB,CXCL12,CXCL2,CXCL8,CXCR4,DDIT3,DVL3,EGR1,EGR2,EGR3,EPAS1,ESR1,FAM26F,FCER1G,FGF2,FOS,FSCN1,FST,GADD45A,HEY1,HIF1A,HIST2H2AA3/HIST2H2AA4,HMOX1,HP,IFI27,IFIT2,IL6,ISG20,ITGAM,JUNB,KAT2B,KDR,KLF4,LBP,LEP,LEPR,LTBR,LYZ,MAF,MAP2K5,MCL1,MMP2,MMP9,MYC,NDRG1,NFKBIZ,NOTCH1,NR4A2,NRP1,PEG10,PFKL,PHLDA1,PLA2G2A,PLA2G4A,PLAUR,POMC,PSMB5,PTGS2,RET,RNLS,ROR1,RUNX1,S100A9,S1PR1,SAA1,SERPINA3,SERPINE2,SGK1,SLC1A3,SMAD6,SOCS3,SP110,STC2,TAGLN,TFF3,TFPI2,THBD,THBS1,TIMP1,TNFRSF10B,TNFSF10,TRIM5,VCAN,WARS,XAF1,ZFP36	CEBPB,IFNG,IL1B,IL6,IRF8,JUN,NFKB1,NFKBIA,NFkB (complex),RELA,SP1,STAT,STAT1,STAT3,TNF	
P1	 	Sos	 	group	 	 	 	 	 	6.18E-08	ABCC1,AKR1C3,ALDH1A3,ATP2C1,CAMK2D,CAST,CAT,CLIP1,CMTM4,COBLL1,COL16A1,CRABP2,DAPK2,DDX3X,DOCK1,ELOVL3,ELOVL6,ENAH,FLRT2,FOS,GBA,GKN1,GM2A,GSK3B,GSR,HMOX1,IRS2,KIF2A,KIF5B,KLF6,LARGE1,LRP8,MAOA,MAP3K20,MAP4K4,MPZL2,NDUFS7,NET1,ODC1,PFN1,PHLDA1,PKN1,PMEPA1,PTGS2,PTS,PTTG1,RAP1GAP,RFNG,RUNX1,SEMA3B,SMAD7,STX11,TIPARP,TNMD,TPP1,ZHX2	Ap1,CEBPB,FOS,HRAS,JUN,MAP2K1,MAPK8,Mek,NFkB (complex),RELA,Ras,SMAD3,SP1,SRF,STAT1,STAT3,Sos,TP53	
P1	 	PAX3	0.189	transcription regulator	 	0.831	bias	0.279	0.106	6.23E-08	ALDH3A2,ANOS1,AP3M2,ASNS,ASS1,ATN1,BCL2L1,BMP4,CLDN5,COL1A2,CST3,CSTF2,CTSA,CXCR4,CYP1B1,EGR2,EYA2,FHL1,FKBP1A,G0S2,G6PD,GLB1,GPR1,GSTM5,GUCY1A3,HARS,HLA-DRB1,ID3,ID4,IL6,KIAA0368,LIPE,MAP2K5,MCAM,MGP,MMP9,NEDD9,NNMT,PEA15,PKIA,PTPN3,RARRES2,RET,RHOB,SNRK,SRGN,SRSF3,TEK,TFPI2,TJP2,TSC22D1,TYRO3,VCAN,YARS,ZFP36L2	Ap1,JUN,Jnk,MYC,NFkB (complex),PAX3,RELA,SP1,STAT3,TP53,TP73	
P1	 	Pkc(s)	 	group	 	-1.960	bias	0.280	-3.768	7.33E-08	ACAT1,ADM,ARG2,ATF3,ATF6,BCL2L1,CCL2,CCND3,CD36,CD4,CD55,COL3A1,CTGF,CTSB,CXCL8,CXCR4,CYR61,DBP,DDIT3,DUSP1,EDN1,EGR1,EGR2,ERN1,FGF2,FOS,GADD45A,GADD45B,GAP43,HIF1A,HMOX1,HSPA5,IL6,JUN,JUNB,KCNJ2,KLF6,KRT8,MMP2,MMP9,NOX4,NQO1,NR1D1,NR4A2,NR4A3,PHLDA1,PPP1R15A,PTGS2,PTPRE,RARA,S100A1,S100A8,SLC6A9,SPP1,STC1,STC2,VCAM1	Ap1,CREB1,Ca2+,ERK1/2,JUN,Jnk,NFKBIA,NFkB (complex),P38 MAPK,PI3K (complex),Pkc(s),RELA,SMAD3,SP1,STAT3,TP53	
P1	 	SREBF1	0.063	transcription regulator	Activated	3.383	bias	0.331	1.600	7.51E-08	AARS,ACACA,ACLY,ACSL4,ADH1C,ADIPOQ,AK4,ALDOC,ATOX1,BCL2L1,BHLHE41,CDK4,CEBPD,COL6A1,CSAD,CYB5A,CYP51A1,DGKQ,DHCR7,ELOVL6,FAM189B,G6PD,GPAM,GPX3,GSR,HMGCS1,HMOX1,HSPA13,HSPA1A/HSPA1B,HSPA5,IDH1,IL6,IMMT,IRS2,LDLR,LEP,LPIN1,LSS,MSMO1,MVD,NCF2,PCK2,PLS3,PTGDS,PTGS2,RPLP0,RPS24,SQLE,STX1A,STXBP1,TF,THRSP,TM7SF2,TMEM97,UCP2	CEBPA,CEBPB,D-glucose,FOS,FOXO1,Growth hormone,HIF1A,Ins1,Insulin,MYC,PPARA,PPARG,PPARGC1A,RELA,SCAP,SREBF1,SREBF2,STAT3,Srebp,TP53	
P1	 	ELK1	0.578	transcription regulator	 	-0.805	bias	0.420	-2.486	8.07E-08	BCL2L1,BMP2,CCT8,EGR1,EGR2,ELK1,FOS,JUN,JUNB,MCL1,MECOM,MMP9,MTHFD2,MYLK,NUPR1,PTGS2,SPP1,TAGLN,THBS1,TIPARP,TNFRSF10B,ZFP36	Ap1,ELK1,ERK,ESR2,FOS,JUN,MAPK3,MKL1,MKL2,NFKB1,NFKBIA,NFkB (complex),RELA,SMAD3,SP1,SRF,STAT3,TNF	
P1	 	IL3	0.074	cytokine	 	-0.507	bias	0.362	-2.763	8.83E-08	ALDH2,ATF5,BCL2L1,BIRC3,BMP2,BNIP3L,BTG2,C1QA,CAT,CCL2,CCND2,CCND3,CCT5,CD14,CD69,CD86,CEBPG,CIAPIN1,CRAT,CSF1R,CXCL8,CXCR4,DDIT3,DHPS,DOK2,EGR1,EGR2,EGR3,EMP3,FCER1A,FCER2,FOS,GADD45A,GADD45B,HBEGF,HDGF,HK1,HRSP12,HSPA2,HSPA5,HSPA9,IL6,IMPDH2,ITGAM,JCHAIN,JUN,JUNB,KLF9,LAMP3,LYN,MAN2B1,MCL1,MLF2,MS4A2,MYC,NARS,NCL,NEDD9,NOTCH1,NRP1,ODC1,ORMDL3,PDE1B,PFKL,PSMB7,RALA,RAN,RPL6,SELE,SERPINA3,SLC2A3,SLC3A2,SOCS3,SPI1,TARS,TNFRSF4,TNFSF10,TPSAB1/TPSB2,UCP2,VCAM1	Ap1,CEBPA,CEBPB,IL10,IL3,JUN,NFKB1,NFKBIA,NFkB (complex),P38 MAPK,PI3K (complex),RELA,SP1,STAT1,STAT3,TP53	
P1	 	CD 437	 	chemical drug	Inhibited	-4.245	bias	-0.418	-1.154	8.91E-08	AK2,AKR1B1,ALDOA,AP2M1,AP2S1,ARL2,ARSA,BANF1,CCT3,CDK4,COX7A2L,ENO1,FOS,FSCN1,FTH1,GADD45A,GDF15,HADHA,HSPA8,INO80B,ITGA11,JUN,KPNA2,MAN1B1,MTCH2,MYC,NARS,NDUFB9,NFKBIA,NME1,ODC1,PCBP2,PFN1,PIN1,PLP2,PNPLA6,POLR2G,PSMA4,RASL10B,RPL8,RPLP1,RPS2,S100P,SLC25A6,SLC38A7,SNRPB,SRGN,SRSF3,STOML2,TIMM8B,TNFRSF10B,TXN,UBE2M,UQCRH,WDR45,XRN2	Ap1,CD 437,CEBPA,E2F1,FOS,HIF1A,JUN,Jnk,MAPK8,NFKB1,NFKBIA,NFkB (complex),RELA,RNA polymerase II,SP1,STAT3,TP53	
P1	 	tributyrin	 	chemical drug	Inhibited	-3.250	bias	0.470	-5.625	9.81E-08	ADM,ADRB2,AKAP12,ATF3,BIRC3,CCL2,CD55,CTGF,CXCL8,CXCR4,CYR61,DUSP1,DUSP14,EDN1,ETS1,GBP1,HBEGF,HSPA5,ID3,IL6,MME,NDRG1,PTGS2,SAMD4A,TNFAIP3,TUFT1	Ap1,CTNNB1,HDAC1,HDAC2,HDAC3,HDAC4,HIF1A,NCOR2,NFE2L2,NR3C1,PPARG,RELA,SIN3A,SNAI1,SP1,STAT1,STAT3,TP53,tributyrin	
P1	 	CREBBP	-0.164	transcription regulator	 	0.154	bias	0.328	-1.734	1.03E-07	AGT,AKAP12,AMHR2,ANGPT1,AP3M2,AQP11,ATF6,CAMK2D,CAPG,CCND2,CCND3,CDH5,CLOCK,COL1A2,CORO2B,CRISPLD2,CTSG,CXCL12,CXCL8,CXCR4,CYP11A1,CYR61,DHRS3,DNAJB4,DUSP22,EGR1,EGR2,EGR3,ELANE,EPN1,ERCC1,ESAM,EYA2,FGF2,FOS,FOSB,FRMD4A,GM2A,GNG2,HDAC11,HLA-G,HMGCS1,IL10RA,IL17RC,IL18RAP,IL6,JUN,KCTD1,KLF2,LDLR,MAF,MAFG,MAP3K8,MGMT,MIA,MMP9,MST1,MYC,MYH1,NDRG1,NOTCH1,NPAS2,NR4A2,NR4A3,NTRK3,PDE3B,PLEKHF1,PPFIBP2,PRKCD,PTGS2,PTPRF,RGL1,RNF157,SDC4,SELE,SERPINA3,SERPINE2,SOCS3,STOM,TAGLN,TANC2,THRSP,TIPARP,TNFAIP3,TNFRSF10B,TNFSF10,VCAM1,WNT5B,ZFP36L2	CEBPA,CEBPB,CREBBP,EP300,HDAC1,HIF1A,Hdac,Histone h4,JUN,NFKB1,NFKBIA,NFkB (complex),PPARG,RELA,SP1,STAT1,STAT3,TP53	
P1	 	carbon tetrachloride	 	chemical toxicant	 	0.443	bias	0.318	-1.717	1.07E-07	ABCC1,AK4,AOX1,APOB,APOE,ASS1,ATF3,BCL2L1,CA3,CAT,CCL3L3,CCR1,CEL,COL1A1,COL1A2,COL3A1,CTGF,DDIT3,DUSP1,FAAH,FKBP1A,FOS,GADD45A,GADD45B,GDF15,GSTM1,HDGF,HMOX1,IGF2R,IGFBP6,IL6,INHBE,JUN,JUNB,KDR,ME1,MMP2,MMP9,MYC,NQO1,ODC1,PDGFD,PPP1R15A,PRNP,PTGS2,RGN,S1PR3,SMAD7,SORD,SPHK2,SPP1,TF,TGFBR2,TIMP1,TNFRSF12A,VCAM1	Ap1,IFNG,IL6,JUN,Jnk,NFKB1,NFKBIA,NFkB (complex),RELA,SP1,STAT1,STAT3,TNF,carbon tetrachloride	
P1	 	prostaglandin E2	 	chemical - endogenous mammalian	 	-1.216	 	0.164	-2.445	1.08E-07	ABCG1,ADAMTS1,ANGPT1,ANGPTL4,ATF3,BCL2L1,BIRC3,BMP2,BTG1,C5AR1,CCL13,CCL2,CCL3,CCL3L3,CCL8,CCR1,CD14,CD55,CD69,CD86,CEBPD,COL1A1,CTGF,CXCL12,CXCL8,CXCR4,CYTIP,DUSP1,EGR1,EGR2,ERBB2,ETS1,FOS,FOSB,FST,HDC,HIF1A,HMOX1,IDO1,IER3,IGFBP4,IL6,ITGAM,JUN,LMNA,MCL1,MMP2,MMP9,MYC,NEDD9,NFKBIA,NR4A2,NR5A2,NRP1,PLA2G4A,PTGER4,PTGS2,RAB5A,S100A8,SOCS2,SOCS3,ST3GAL3,ST3GAL4,ST6GALNAC2,TGFBR3,THBD,THBS1,THRSP,TJP1,TRAP1,UCP2,VEGFC	CREB1,CSF2,IFNG,IL1B,JUN,NFKB1,NFKBIA,NFkB (complex),P38 MAPK,RELA,STAT1,STAT3,TNF,prostaglandin E2	
P1	 	dalfampridine	 	chemical drug	Inhibited	-3.638	bias	0.439	-5.447	1.12E-07	ATF3,BTG2,CYR61,DUSP1,EGR1,EGR2,FOS,FOSB,GADD45B,HSPA8,IER2,JUN,JUNB,KLF4,NR4A2,PTGS2,TIPARP	Ap1,CREB1,FOS,JUN,L-glutamic acid,MAPK8,Muscarinic cholinergic receptor,NFKBIA,NFkB (complex),P38 MAPK,Pkc(s),RELA,STAT3,dalfampridine	
P1	 	curcumin	 	chemical drug	 	0.393	 	-0.193	1.979	1.16E-07	ABCC1,ABCG1,ADAM17,ADIPOQ,APOE,ATOX1,AXIN1,AXL,BCL2L1,BIRC3,CAV1,CCL2,CCND2,CCND3,CD24,CD36,CD86,CDK4,COL1A1,COL1A2,CTGF,CXCL8,CXCR4,DDIT3,DIABLO,DLG4,EDN1,EGR1,ERBB2,ETS1,FASTK,FGF2,FOS,FOSB,FTH1,FYN,GCLM,GLUL,GNA11,GSK3B,GSR,HELZ,HIF1A,HMOX1,HSPA1A/HSPA1B,HSPA8,IGFBP4,IL6,ITGAM,JUN,JUNB,KLF9,LEP,LSP1,MCL1,MIF,MLF2,MMP2,MMP9,MTOR,MYC,NEO1,NFKBIA,NOTCH1,NQO1,PTGIS,PTGS2,SELE,SFTPD,SMAD7,SOCS3,SOX9,TACC2,TCEB2,TESK1,TFRC,TGFBR2,TNFRSF10B,TOB1,UBE2E2,UCP2,VCAM1	Ap1,HIF1A,JUN,NFKB1,NFKBIA,NFkB (complex),P38 MAPK,PI3K (complex),RELA,SP1,STAT3,TNF,curcumin,reactive oxygen species	
P1	 	SP3	-0.308	transcription regulator	 	0.402	 	0.239	-0.683	1.28E-07	AEBP1,AKAP12,ASNS,ATF3,BMF,CBS/CBSL,CDH2,CDKN2C,CES1,COL1A1,COL1A2,COL7A1,CYP51A1,DUSP1,EGR1,ESR1,FOS,GDF15,HSD11B2,HSPA5,IGFBP3,IRF3,JUN,KDR,KLF4,LDLR,LHCGR,MMP2,MYCN,MYH11,MYLK,NCF2,NPTXR,NR5A2,PADI4,PKM,PLAUR,PRKCD,PROCR,PTGS2,PTTG1,RASGRP2,SERPINH1,SGK1,SLC19A1,SLC2A3,SLC39A8,SLC4A7,SPARC,SRC,TAGLN,TGFBR2,TGFBR3,TIMP1,TNFRSF4,TXNRD1	Ap1,CTNNB1,ESR1,HDAC1,HDAC2,Histone h3,JUN,NFATC2,NFkB (complex),Nfat (family),RELA,RNA polymerase II,Ras,SIN3A,SP1,SP3,STAT1,STAT3,TP53	
P1	 	SFTPA1	0.047	transporter	Activated	3.051	 	-0.172	3.956	1.30E-07	ADRB2,ANGPTL4,ANKRD35,CCL3,COL1A1,CTGF,CXCL2,CYP1B1,CYR61,EGR1,ERN1,FOS,FOSB,GFPT2,GSTO2,GUCY1A3,HBEGF,IL6,KLF2,LOX,MAP1B,MYC,PDK4,PHLDA1,PLIN2,RASD1,SFRP2,TCEA3	ARRB2,Ap1,HIF1A,LDL,NFKB1,NFKBIA,NFkB (complex),RELA,SFTPA1,STAT3,TNF,TP53,lipopolysaccharide	
P1	 	trichostatin A	 	chemical drug	 	-1.625	bias	0.283	-4.218	1.31E-07	ABHD5,ADAMTS1,ADCY1,AGT,AKAP12,ALPL,ANGPT1,APOE,ATP5I,BCL2L1,BMP2,BMP4,BRMS1,BTG1,C1QTNF6,CA12,CAST,CCND2,CD14,CD86,CDKN1C,CDKN2B,CLEC3B,COCH,COL1A2,COL6A3,COLEC12,CPA3,CSF3R,CSTF2,CTPS1,CXCL8,CXCR4,CYP1B1,CYP2C8,CYP4B1,DDT,DNASE1L3,DOK2,DPM2,DUSP1,ENPP2,ERBB2,ESR1,FAM127A,FOS,FOXC1,FRZB,G6PD,GADD45A,HDAC11,HIF1A,HLA-DRB1,HMGCS1,HSD11B2,ID1,ID3,IGFBP3,IGSF1,IL10RA,IL6,ING1,ITGA1,ITGAM,JCHAIN,KDR,KIT,LAGE3,LAMA2,LDLR,LEPR,LGMN,LHCGR,LIMA1,LMNA,LRP8,MAF,MGMT,MMP9,MNDA,MT1L,MYC,MYCN,MYOF,NDRG1,NFKBIA,NOTCH1,NRP1,PLCE1,PPRC1,PRKCD,PRNP,PRSS23,PSMB2,PTGS2,RARA,RBBP8,RCL1,RELN,RERG,SELE,SEMA3C,SFRP1,SFRP4,SGK1,SGPL1,SHC1,SIAH2,SLC7A8,SQSTM1,TAGLN,TFPI2,TGFBR2,TGM2,THBS1,TIMP1,TNFRSF10B,TNFSF10,VCAM1,VEGFC,VHL	Ap1,CTNNB1,EGR1,ESR1,HDAC1,HDAC2,IL6,MECP2,MYC,NFkB (complex),RELA,RNA polymerase II,SIN3A,SMAD3,SP1,STAT1,STAT3,TP53,decitabine,trichostatin A	
P1	 	IKBKB	0.233	kinase	 	0.009	bias	0.346	-2.659	1.32E-07	AEBP1,ATF3,BCL2L1,BIRC3,BMP2,CCL2,CCL3,CCL3L3,CCR1,CEBPD,CH25H,CTSB,CTSK,CXCL12,CXCL2,CXCL8,CXCR4,CYBA,CYP1B1,EDN1,EGR1,ENPP2,ETS1,FOS,FYN,GADD45A,GM2A,GRK5,GRN,HIF1A,HMOX1,IGFBP6,IL6,JUNB,LIPE,MBP,MGP,MMP2,MMP9,MYC,MYO1D,NAGLU,NFKBIA,NGF,OGN,PCDH7,PLA2G4A,PLD3,PLIN1,PTGS2,PTX3,RCAN1,RGS16,SELE,SEMA3C,SERPINE2,SFRP1,SGK1,SLC16A2,SOCS2,SOCS3,TGFBR2,TNFRSF4,VCAM1,VCAN	CHUK,IKBKB,IKBKG,IL1B,NFKB1,NFKB2,NFKBIA,NFkB (complex),RELA,STAT1,STAT3,TNF,TP53	
P1	 	EIF4E	0.219	translation regulator	Activated	3.965	bias	0.501	 	1.34E-07	ATOX1,BCL2L1,CAPG,CDC34,CDK4,CHMP1A,DGUOK,DPYD,EIF4EBP1,FASTK,FGF2,GPS1,GPS2,GPX3,HIF1A,HMOX1,HRAS,IGFBP4,KAT2B,LSM10,LSM4,LSM7,MCL1,MIA,MPV17,MYC,NFKBIA,NHP2,NOL3,NRP1,ODC1,PA2G4,PIN1,PLAUR,PRDX5,SERTAD1,SRXN1,TP53BP1,TRIP6,UPP1,VEGFC,ZPR1	CREB1,Ca2+,EIF4E,JUN,Mek,NFkB (complex),RELA,Ras,SP1,SRF,STAT1,STAT3,TP53	
P1	 	bromobenzene	 	chemical toxicant	 	1.093	 	0.011	1.048	1.37E-07	ABCC1,ABCC3,CDO1,DDIT3,FMO1,FMO3,FOS,GADD45A,GAPDH,GOT1,GSR,GSTM1,HMGCS1,HMOX1,HSPA13,HSPA5,JUN,LONP1,MSMO1,MYC,NQO1,NUPR1,POR,PPP1R15A,TIMP1,TSC22D1,TUBB2B	 	
P1	 	TCF	 	group	 	-1.715	bias	0.501	 	1.40E-07	ADGRG2,ALDH1A1,ALDH3A2,BCL2L1,BMP4,CCT8,CNN2,CRAT,EGR1,EPHB3,F13A1,FOS,ID3,IDO1,INHBB,ITGA1,JUNB,LHCGR,MME,MMP2,MT1L,MYC,PLS3,PTGS2,QPCT,RCN1,SAA1,SEMA3C,SERPINA3,SLC1A5,TSC22D1	Ap1,CREBBP,CTNNB1,Creb,EP300,ESR2,FOS,HDAC1,JUN,NFkB (complex),PPARG,RELA,SP1,STAT1,STAT3,TCF,TP53	
P1	 	okadaic acid	 	chemical toxicant	 	-1.859	 	0.163	-2.734	1.40E-07	ALDH3A1,BCL2L1,CCND2,CCND3,CCNG2,CDK4,CRABP2,CXCL2,CXCL8,CYP1B1,EGR1,ELN,ESR1,FOS,FOSB,IL6,JUN,JUNB,KLF4,MAP3K8,MCL1,MMP9,MYC,NDRG1,ODC1,PTGS2,SAA1,SPP1,SQSTM1,SRSF3,THRSP	Akt,ELK1,ERK,ERK1/2,FOS,HIF1A,JUN,MAPK3,Mek,NFKBIA,NFkB (complex),RELA,SMAD3,SRF,STAT1,STAT3,TP53,okadaic acid	
P1	 	SB203580	 	chemical - kinase inhibitor	 	0.917	bias	-0.411	4.508	1.60E-07	ADIPOQ,ADRB2,AGT,ALPL,ANXA3,AQP9,ATF3,BMP2,BMP4,CCL2,CCL3,CCL8,CD55,CD86,CDH2,CEBPD,CLDN5,COL1A1,COL1A2,COL3A1,CTGF,CTSK,CXCL8,CYP1B1,CYP26B1,DCHS1,DDIT3,DUSP1,EGR1,ENO1,ERP29,ETS2,FCER2,FOS,FOSB,GADD45A,GLRX,HCAR3,HIF1A,HMOX1,HSPA5,IDO1,IER3,IFI27,IFIT2,IGFBP3,IL6,ISG20,ITGAM,JUN,JUNB,KDR,LIMS1,MMP2,MMP9,MYC,MYH11,NQO1,PLAT,PLAUR,POMC,PPP1R15A,PTGDS,PTGS2,RARRES3,RCN3,RUNX1,SELE,SGK1,SLC20A1,SOCS3,SPARC,SPP1,STC2,TAGLN,TGM2,THBS1,TIMP1,TNFSF10,TYMP,UCP2,VCAM1,VEGFC	Ap1,IL1B,IL6,JUN,Jnk,NFKB1,NFKBIA,NFkB (complex),P38 MAPK,RELA,SB203580,SP1,STAT1,STAT3,TNF	
P1	 	TGFB2	0.382	growth factor	 	0.003	 	0.174	-0.951	1.73E-07	ANGPTL4,BMP4,CD36,CD59,CDH5,CNN1,COL1A1,COL1A2,COL3A1,CTGF,EDN1,EGR1,EGR2,FGF2,FOS,HBEGF,HEY1,HMOX1,ID4,KDR,LIPG,MMP9,NGF,NOTCH1,OSR1,PDK4,RUNX1,S100A8,SPP1,TAGLN,TGFBR3,THBS1,TIMP1,VCAN	Ap1,CEBPA,CEBPB,FGF2,JUN,NFkB (complex),RELA,SMAD3,SMAD4,SMAD7,SP1,STAT1,STAT3,Smad,TGFB1,TGFB2,TP53,Tgf beta	
P1	 	Hdac	 	group	 	1.347	 	-0.018	1.461	1.82E-07	ADAMTS1,ATF3,BMP2,CCNG2,CRABP2,CSF1R,CSF2RA,CXCL8,CXCR4,DDIT3,DKK3,EDN1,EDNRA,EGR1,EGR3,EMX2,ERBB2,FOS,GADD45B,HIF1A,IGFBP3,IL6,IRX3,JUN,KLF6,KLF9,MEOX2,MT1E,MT1F,MYC,MYCN,NRP1,OSR1,RNASE1,RRM2B,SEMA3C,SFRP1,SFRP2,SMO,SPP1,SPRY1,SPRY2,TGFBR2,THBS4	ARNT,Ap1,CTNNB1,EGR1,ESR1,HDAC1,HDAC2,HIF1A,Hdac,MYC,NFKB1,NFKBIA,NFkB (complex),PPARG,RELA,SIN3A,SMAD3,SP1,STAT3,TNF,TP53,TP73,VHL	
P1	 	FN1	0.319	enzyme	 	-1.050	bias	0.281	-2.898	1.86E-07	ACP5,AHCY,APOE,BIRC3,BNIP3L,CANX,CAPN2,CCL2,CDH2,CDK4,COL1A1,CTSD,CXCL2,CXCL8,DDX3X,DHCR24,DLGAP4,EPB41L1,FGF2,FLNA,FOS,G3BP2,GFRA2,HK1,IL6,ITGA1,ITGAM,LIMS1,MGP,MMP2,MMP9,MTOR,MYC,NFKBIA,PLAUR,PREB,RNF125,RRAGD,SCRN1,SDC4,SDCBP,SLC9A1,SOCS3,SOX9,SPARC,SPP1,SQSTM1,SURF1,TAGLN,TGFBR2,TGM2,THBS1,TNFRSF10B,TNIP1,VPS4A	Ap1,CEBPB,CTNNB1,EGR1,ESR1,FN1,HIF1A,ITGB1,JUN,Jnk,MAP2K1,NFkB (complex),PI3K (complex),RELA,SMAD3,SP1,STAT1,STAT3,STAT5a/b,TP53	
P1	 	AR	-0.254	ligand-dependent nuclear receptor	 	-0.258	bias	0.329	-2.817	1.93E-07	ABCG1,ACTA1,ADM,AKR1C3,ALDH1A1,AMHR2,ATP2A2,BCL2L1,BMF,CA4,CASQ2,CAST,CAV1,CCL3L3,CDCA5,CDH2,CHTF18,CKAP4,CLGN,COL3A1,CXCL12,CYC1,CYP11A1,DDT,DHCR24,DHCR7,DNM1L,EDN1,EDNRA,EGR1,EPAS1,EPB41L4B,EPHX1,ERBB2,ERN1,ETS2,FAM174B,FKBP4,GDF15,GDI1,GSTM1,GUCY1A3,GUSB,HSPA5,HSPB7,IGFBP3,IL6,IMPDH2,KCNJ2,KPNA2,LAMC3,LHCGR,MAD2L2,MAOA,MCM2,MME,MSMO1,MT1X,MTHFD2,MYC,MYL3,NDRG1,NOTCH1,NUPR1,NUSAP1,ODC1,PCMT1,PDIA5,PLAT,PLS3,PMEPA1,POMC,PRKCD,PTGDS,RARRES1,RHOB,S1PR3,SCAP,SGK1,SLC2A3,SLC39A8,SORD,SOX9,SRD5A1,STK39,TACC2,TF,TFF3,TGFBR2,THBS1,TJP1,TMEM158,TNFRSF12A,TRMT12,VCAN	AR,ATF2,CEBPB,CREB1,CREBBP,CTNNB1,Creb,EGFR,EP300,ESR1,FOXO1,HIF1A,IGF1,JUN,MYC,NFkB (complex),RNA polymerase II,SMAD3,SP1,STAT3,TP53,dihydrotestosterone,metribolone,testosterone	
P1	 	CAT	-0.506	enzyme	 	-1.369	bias	-0.261	-0.193	1.93E-07	ADM,AGT,ATG7,CAV1,CCL2,CD36,CD69,COL1A1,CXCL8,CYP1B1,HIF1A,HMOX1,HSPA4,IL6,MCL1,MMP9,PTGS2,THBS1,TIMP1,TNFRSF10B,VCAM1,XAF1	Akt,Ap1,CAT,CEBPA,CEBPB,ERK,HIF1A,JUN,Jnk,NFKBIA,NFkB (complex),P38 MAPK,RELA,SMAD3,STAT1,STAT3,TP53	
P1	 	troglitazone	 	chemical drug	 	-0.388	 	0.048	-0.776	1.98E-07	ABCG1,ACADM,ACTA1,ADIPOQ,AGT,AK2,ALAD,ANGPTL4,ATF3,ATP2B1,AXIN2,BCL2L1,BIRC3,CARS,CAV1,CCL2,CCL3,CCND2,CCND3,CD36,CD59,CD86,CDK4,CDKN2C,CEBPD,CEBPG,CHCHD10,CIDEC,COL15A1,COL1A1,COL1A2,CXCL8,DDIT3,DHRS3,EGR1,EIF5,ELK1,ETS1,FOS,G0S2,GADD45A,GDF15,GPAM,HIPK2,HMOX1,HSPA5,IFRD1,IL6,ITM2A,JUN,KLF4,LEP,LIPE,LOC102724788/PRODH,MCL1,ME1,MGMT,MME,MMP9,MT1G,MYC,MYH11,NAGK,NDRG1,NFKBIA,NNMT,NR4A3,PC,PDE3B,PDK4,PLEC,PLIN1,PLIN2,PNRC2,PTGS2,RASD1,SELE,SLC27A1,SLC9A1,SORBS1,SPOCD1,SPP1,TALDO1,THRSP,TRIB3,UCP2,VCAM1	D-glucose,FOXO1,Growth hormone,HIF1A,Insulin,JUN,MYC,NFKB1,NFKBIA,NFkB (complex),PPARA,PPARG,PPARGC1A,RELA,RXRA,STAT3,TNF,troglitazone	
P1	 	sphingosine-1-phosphate	 	chemical - endogenous mammalian	Inhibited	-2.801	 	0.245	-4.084	2.09E-07	ANGPT1,CCL2,CD36,CTGF,CXCL2,CXCL8,EGR1,ENPP2,ERN1,ETS1,FGF2,FOS,GAP43,HIF1A,IL6,JUN,LEP,MMP9,PLA2G2A,PRPH,PTGS2,RARA,S1PR1,S1PR3,SELE,TAGLN,THBS1,TIMP1,VCAM1,VEGFC	Akt,Ap1,CREB1,FOS,HIF1A,IL6,JUN,Jnk,NFKBIA,NFkB (complex),P38 MAPK,Pkc(s),RELA,SP1,STAT1,STAT3,TP53,sphingosine-1-phosphate	
P1	 	SP600125	 	chemical - kinase inhibitor	 	0.869	 	-0.213	2.395	2.63E-07	ACAT2,ADM,AKR1C3,APOE,ATF3,BCL2L1,CCL2,CCL3,CD86,CIDEC,COL1A1,COL7A1,COL8A1,CSF1R,CSPG4,CTGF,CXCL16,CXCL2,CXCL8,CYR61,DDIT4,DSG2,EGR1,ERCC2,FOS,FOSB,GADD45A,HIST2H2AA3/HIST2H2AA4,HMOX1,IL6,ITGA3,JUN,JUNB,LDLR,LEP,MCL1,MMP9,MTHFD2,P4HA2,PCK2,PLA2G4A,PLEC,PTGDS,PTGS2,PTX3,SELE,SGPL1,SMPDL3A,SOCS3,SPP1,THBS1,TNFRSF10B,TPM1,VCAM1,ZFP36	Ap1,ERK1/2,IL1B,JUN,Jnk,NFKB1,NFKBIA,NFkB (complex),RELA,SMAD3,SMAD4,SP1,SP600125,STAT3,TGFB1,Tgf beta	
P1	 	CCL5	0.274	cytokine	 	-0.706	bias	0.457	-3.006	2.68E-07	ALCAM,ATF4,C5AR1,CAPN2,CCL2,CCL3,CCL3L3,CCR1,CD163,CXCL2,CXCL8,CYP1B1,DUSP1,EMP1,FOS,HDC,HMGA1,IER2,IL6,LIMS1,MMP9,PLAUR,PLEC,PTGDS,SGK1,SQLE,ZFP36	CCL5,CEBPA,CEBPB,ERK1/2,IFNG,IL10,JUN,NFKB1,NFKBIA,NFkB (complex),RELA,SMAD3,STAT1,STAT3,TNF,TP53	
P1	 	miR-16-5p (and other miRNAs w/seed AGCAGCA)	 	mature microrna	Inhibited	-2.635	bias	-0.501	 	2.70E-07	ABHD10,ACP2,ACTR1A,ARHGDIA,ARL2,ASXL2,ATF6,ATG9A,CA12,CAPRIN1,CARD8,CCND2,CCND3,CRHBP,DNAJB4,DTD1,ECHDC1,FGF2,GFM1,GFPT1,GPAM,GRN,H3F3A/H3F3B,HARS,HMGA1,HMOX1,HRSP12,HSPA1A/HSPA1B,IFRD1,IGF2R,IPO4,JUN,MCL1,NPR3,PDCD4,PHLDB2,PLAG1,PSAT1,PTGS2,RTN4,SERPINE2,SLC12A2,SLC25A22,SLC38A1,SLC7A1,SPI1,SQSTM1,SRPRA,SRPRB,TOMM34,TPPP3,UCP2,VTI1B,YIF1B	 	
P1	 	ERG	-0.185	transcription regulator	 	0.769	bias	0.416	-1.611	2.76E-07	ACTN1,ADGRG1,ADRB2,APOC1,ARHGAP17,ARHGAP20,ARHGAP28,ARHGAP4,ARHGEF2,ARHGEF6,AXIN2,BIRC3,CD59,CDC42BPB,CDK5RAP2,CLIP1,COLGALT1,CXCL8,CXCR4,DAAM1,DOCK1,EPB41L3,ETS1,FAM174B,FHL1,FLNC,FOSB,FYN,GUCY1A3,IKBKG,MMP9,MYCN,MYO10,MYO1D,MYO5A,NDRG1,NLGN1,NR4A2,PARVA,PLAT,PLAUR,RAPGEF5,RAPH1,RCAN2,RPA1,RSU1,SLIT2,SPARC,SPP1,TGFBR2,THBS1,TRIOBP,WASF3	Akt,Ap1,BRAF,ELK1,ERG,FOS,HIF1A,JUN,NFKB1,NFKBIA,NFkB (complex),NFkB (family),RELA,SP1,SRC,STAT3,TP53	
P1	 	mycophenolic acid	 	chemical drug	Inhibited	-3.278	bias	0.320	-5.022	2.82E-07	ADM,ADRB2,AKAP12,ATF3,BIRC3,CCL2,CCND2,CCND3,CD55,CD59,CTGF,CXCL8,CXCR4,CYR61,DUSP1,DUSP14,EDN1,ETS1,GBP1,GNL3,HBEGF,HSPA5,ID3,IL6,LDLR,MME,PTGS2,SAMD4A,TNFAIP3,TUFT1	ALB,Ap1,EDN1,FOS,HIF1A,JUN,NFKB1,NFKBIA,NFkB (complex),P38 MAPK,RELA,SP1,SQSTM1,STAT3,mycophenolic acid	
P1	 	FOXO3	0.407	transcription regulator	Inhibited	-2.544	 	0.212	-3.807	2.90E-07	ALDH3A1,BNIP3L,CAT,CCND2,CCNG2,CDK4,CDKN1C,CDKN2B,CTGF,CXCL8,CYR61,DDIT3,DDIT4,DOK5,EGR1,EGR2,EIF4EBP1,ESR1,FOS,FOSB,GABARAPL1,GADD45A,GADD45B,GLUL,GRB14,GSTM5,IARS,IER3,IL6,IMPDH2,IRS2,JUNB,LARS,MMP9,MTHFD2,MYC,NFKBIA,NOL3,PDE3B,PPP1R15A,PRDX5,PRNP,SGK1,SLC1A4,SLC7A1,TNFSF10,TXNRD2,UCP2	AR,ATF4,E2F1,EGR1,FOXO1,FOXO3,JUN,MAX,MXI1,MYC,NFKB1,NFKBIA,NFkB (complex),PPARG,RELA,SIRT1,SP1,STAT3,TP53,TP73	
P1	 	sodium arsenite	 	chemical drug	 	1.619	 	0.131	1.062	2.92E-07	ABCB6,ABCC1,AHCY,CBS/CBSL,DDIT3,EGR1,ESR1,FOS,FTH1,GADD45A,GADD45B,GCLM,GSS,HIF1A,HMOX1,HSPA4,JUN,LITAF,RND2,SOCS3,TNFRSF10B,TNFSF10	Ap1,CEBPA,CEBPB,JUN,Jnk,NFKB1,NFKBIA,NFkB (complex),P38 MAPK,RELA,STAT1,STAT3,TP53,sodium arsenite	
P1	 	CSF2	-0.046	cytokine	 	0.971	bias	0.388	-2.467	3.06E-07	ABCG1,ACP5,BCL2L1,BIRC3,BSG,C5AR1,CCL18,CCL2,CCL3,CCL3L3,CCND3,CCR1,CD14,CD1C,CD209,CD24,CD276,CD69,CD86,CDC20,CDCA5,CDKN2B,CDKN2C,CHTF18,COL8A1,CSF1R,CSF2RA,CXCL2,CXCL8,CXCR4,DDIT3,DOK2,EDN1,EFEMP2,EGR1,EGR2,EGR3,ELN,FAM65B,FOLR2,FOS,GADD45GIP1,GCLM,GDF15,HBEGF,HCAR2,HCAR3,HDC,ID3,IDO1,IER3,IL6,ITGAM,LAMP2,LEP,LY96,MAP3K20,MARCO,MCL1,MMD,MME,MMP2,MMP9,MNS1,MYC,NET1,NFKBIA,NLRP3,NR4A2,NRP1,NUSAP1,ODC1,PDE1B,PLA2G15,PMP22,POLD1,PPP1R15A,PRNP,PTGER4,PTGS2,QSOX1,RARA,RBBP9,RRM2B,SGK1,SLC1A5,SNTB1,SOCS2,SOCS3,SPI1,SPP1,SQSTM1,TGM2,THBS1,TNFAIP3,TNFRSF4,UPP1,UTP11,ZFP36	Ap1,CSF2,IFNG,IL4,IL6,JUN,NFKB1,NFKBIA,NFkB (complex),PI3K (complex),RELA,SP1,STAT1,STAT3,STAT6,TNF	
P1	 	SRC	0.609	kinase	 	0.218	 	0.236	-1.071	3.08E-07	ACAT1,BCL2L1,CAV1,CCL2,CCND2,COL1A2,CTSB,CXCL8,DUSP1,ENO1,ERBB2,FOS,GBP1,HIF1A,HMOX1,ID1,IL6,JUN,LAMP2,LDLR,MCL1,MMP2,MMP9,MYC,NQO1,NQO2,PLAUR,PRKCD,PRKCE,PTGS2,SLC4A7,SPP1,SRC,TFPI2,TJP1,VCAM1,VEGFC	Akt,CEBPB,CREB1,CTNNB1,ERK1/2,HIF1A,JUN,MAP2K1,NFKBIA,NFkB (complex),P38 MAPK,PIK3R1,RELA,SMAD3,SP1,SRC,STAT3,TP53	
P1	 	trans-hydroxytamoxifen	 	chemical drug	 	-1.151	 	-0.116	-0.447	3.08E-07	ALDH4A1,ANXA3,BMP4,CBX6,CD24,COL4A5,CTSH,CXCL12,CYP1B1,DDIT4,DUSP1,EGR3,EPB41L3,ERBB2,HIST2H2AA3/HIST2H2AA4,IER3,IGFBP4,INHBB,KIAA0922,KLF6,LHFPL2,LITAF,MATN2,MMD,NDRG1,PPP1R3C,PRSS23,RAP1GAP,SIAH2,SLC22A5,SLIT2,SMPD1,SRD5A1,STC1,STXBP1,TM4SF1,TPM1	ESR1,ESR2,FOS,JUN,NFKB1,NFkB (complex),SP1,STAT3,trans-hydroxytamoxifen	
P1	 	ethanol	 	chemical - endogenous mammalian	 	1.496	 	0.143	0.284	3.42E-07	ABCG1,ACACA,ACADM,ACLY,ACTA1,ADAM17,ADH1C,ADIPOQ,ADM,ADRBK1,ALDH1A3,ATF3,BCL2L1,BMP4,C5AR1,CAPN5,CAT,CCL2,CD14,CEBPD,COL1A2,COL3A1,CTGF,CXCL8,CXCR4,CYP2C8,DDIT3,DUSP1,EDN1,EGR1,ELOVL3,EPHX1,ESR1,FAAH,FAM46A,FOS,FOSB,GADD45A,GDE1,GNAI1,GPAM,GSR,HEY1,HIF1A,HMOX1,HOMER2,HSPA5,ID1,IL6,ITGAM,JUN,LPIN1,LSS,MAP1B,MBP,MCOLN1,MME,MMP2,MMP9,MYC,NCF2,NQO1,ORM1,PHLDA2,PLAT,PLIN1,POMC,PPP1R1B,PPP1R3C,PTGS2,RARRES2,RGCC,RHOB,SELE,SGK1,SPTBN1,SQLE,SRXN1,STIM1,TFF3,TFPI2,TIMP1,VCAM1	Ap1,CEBPB,HIF1A,IGF1,JUN,Jnk,NFKB1,NFKBIA,NFkB (complex),P38 MAPK,RELA,SMAD3,SP1,STAT3,TNF,ethanol,reactive oxygen species	
P1	 	CD38	-0.017	enzyme	 	1.320	bias	0.436	-1.537	3.46E-07	ALDOA,ALDOC,ASNS,ASS1,B4GALT7,BNIP3L,CCND2,CD86,CKAP4,CLCN3,CRIP1,EIF4EBP1,FAM162A,GALK1,GBE1,GBP4,GCAT,GLIPR2,GPAM,HIGD1A,IL6,JCHAIN,KIAA1147,MYADM,NABP1,NDRG1,PFKL,PKM,PSAT1,PYCR1,RAP1GAP,RASGRP2,RBPMS,RRAS2,SDF2L1,SLC39A8,SLC7A5,SOCS2,SOCS3,STK39,THY1,TMED5,TMEM97,TUBB2B,VCAM1	Akt,CD38,CEBPA,CEBPB,FOS,HIF1A,IFNG,Ins1,JUN,NFKB1,NFKBIA,NFkB (complex),PPARA,PPARG,RELA,STAT1,STAT3,TP53	
P1	 	nitrofurantoin	 	chemical drug	Activated	2.052	 	0.064	1.617	3.51E-07	ACADM,ACADVL,ADAMTS1,ANXA5,APOE,ASNS,ASS1,BCL2L1,BTG2,CAPN2,CAPN6,CAT,CCL3L3,CES1,CST3,CTSB,DDIT3,ERBB2,GADD45A,GPNMB,GSR,GSS,GSTM1,GSTM3,HMGCS1,HMOX1,HSPA5,ID1,IER3,IFRD1,IGFBP3,IL6,LBP,LOX,MYC,NFKBIA,NQO1,ODC1,ORM1,PLAT,RPL6,SPP1,TIMP1,TNFRSF12A,TUBB,TXN,VCAM1	 	
P1	 	Pdgf (complex)	 	complex	 	0.055	bias	0.301	-1.542	3.89E-07	CAV1,CCL2,CCND2,CDKN2B,CYBA,EDN1,EGR1,FAM189B,FGF2,FOS,FOSB,HEY1,HEY2,HIF1A,HMOX1,IRS2,JUN,JUNB,LDLR,MEOX2,MMP2,MYC,NOTCH1,NOX4,NR4A2,ODC1,PLAUR,PTGS2,SPARC,THBD,TIMP1,VCAM1	EDN1,ERK,ERK1/2,HIF1A,JUN,NFKBIA,NFkB (complex),P38 MAPK,Pdgf (complex),RELA,Ras,SMAD3,SP1,STAT1,STAT3	
P1	 	benzyloxycarbonyl-Leu-Leu-Leu aldehyde	 	chemical - protease inhibitor	 	1.363	 	0.234	-0.477	4.13E-07	ABL1,AK2,AKR1B1,ATF3,ATF4,BCL2L1,BIRC3,CAT,CCL2,CCND2,CCND3,CDK4,CDKN1C,CFB,CTGF,CTSB,CXCL2,CXCL8,CYP2C8,DDIT3,DIABLO,DUSP1,EIF4EBP1,EPAS1,ESR1,ETS1,FGF2,FOS,G0S2,GNAI1,HIF1A,HMOX1,HSPA4,HSPA5,HSPA8,HSPA9,IER3,IL6,IRS2,ITPR2,JUN,MCL1,MMP2,MMP9,MRTO4,MYC,MYCN,NCF2,NFKBIA,NOX4,NQO1,PDCD4,PEBP1,PFN1,PIN1,PSMA3,PSMB2,PTGFR,PTGS2,RANGAP1,RPLP0,SCRIB,SLC27A1,SQSTM1,TIMP1,TJP1,TNFRSF10B,TNK2,TXN,VCAM1,WAS	Akt,Ap1,ERK1/2,HIF1A,JUN,Jnk,NFKB1,NFKBIA,NFkB (complex),RELA,SMAD3,STAT3,TNF,TP53,benzyloxycarbonyl-Leu-Leu-Leu aldehyde	
P1	 	NFYA	0.113	transcription regulator	 	1.299	bias	0.368	-0.293	4.21E-07	ACLY,CAT,CBS/CBSL,CHEK2,COL11A1,COL1A2,COL5A3,EGR1,ELANE,EPHX1,F8,FTH1,GADD45A,GADD45B,GPAM,HSPA5,JUN,JUNB,LPIN1,NOTCH1,PADI4,PIDD1,PKM,PPP1R15A,PTTG1,RHOB,TGFBR2,THOP1,THRSP	Ap1,CREB1,ESR1,Histone h3,JUN,JUNB,NFYA,NFkB (complex),RELA,RNA polymerase II,SMAD3,SP1	
P1	 	ursolic acid	 	chemical drug	Inhibited	-2.361	 	-0.215	-1.495	4.42E-07	AKR1B1,ATF3,BCL2L1,CD69,CXCR4,EIF2S2,EIF3C,EIF4EBP1,FGF2,FOS,GDF15,LARS,LEP,MARS,MMP2,MMP9,NARS,PDCD4,PTGS2,SARS,SLC6A9,TNFRSF10B,VCAM1	Ap1,CREB1,FOS,HIF1A,JUN,Jnk,NFKB1,NFKBIA,NFkB (complex),P38 MAPK,Pkc(s),RELA,STAT3,ursolic acid	
P1	 	PP1	 	chemical - kinase inhibitor	 	-1.190	bias	-0.285	-0.030	4.53E-07	ANGPT1,BCL2L1,CCND2,CXCL16,CXCL8,CXCR4,ERBB2,ESR1,FOS,HMOX1,JUN,MMP2,MYC,ODC1,PTGS2,SRC,TJP1,VCAM1	Akt,CREB1,CTNNB1,HIF1A,JUN,NFKB1,NFKBIA,NFkB (complex),P38 MAPK,PIK3R1,PP1,RELA,Ras,SP1,SRC,STAT1,STAT3,TP53	
P1	 	FGF1	0.213	growth factor	 	0.614	 	-0.076	1.032	4.60E-07	ACTA1,AKR1B1,AKR1B10,APOE,AXIN2,CCL3,CTGF,CYR61,EDN1,EGR1,FOS,FRMD3,FZD2,FZD7,GCLM,GSTM1,GSTM5,HMOX1,JUN,MYC,NDNF,NOTCH1,NQO1,NR4A2,ODC1,PMEPA1,PTGS2,RHOU,SELE,SLC7A2,SPP1,TGM2,THBS1,TNFRSF12A,VCAM1,VEGFC	APOE,CTNNB1,ERK,FGF1,FGF2,JUN,NFKB1,NFKBIA,NFkB (complex),RELA,Ras,SMAD3,SP1,STAT1,STAT3,TNF,TP53	
P1	 	lactacystin	 	chemical - protease inhibitor	Activated	2.680	 	0.196	1.339	4.78E-07	ADRB2,AK2,AKR1B1,APOB,ASNS,ATF3,CCL2,CCND2,CCND3,CD24,CD69,CTSD,CXCL8,CXCR4,CYB5A,DDIT3,DUSP1,EBNA1BP2,ESR1,FBP1,GNAI1,HIF1A,HMOX1,HSPA5,IFRD1,IL6,IRS2,LDLR,MAP1B,MMP2,MMP9,MRTO4,MYCN,NEDD9,NFKBIA,P4HA2,PEA15,PEBP1,PFN1,PIN1,PRKCE,PTGS2,RANGAP1,RPLP0,SLC3A2,SQSTM1,TUBB2A,TXN,TXNRD1,VAV3,VHL,ZFP36L2	AKT1,APP,Akt,ERK1/2,HIF1A,JUN,NFKB1,NFKBIA,NFkB (complex),P38 MAPK,RELA,SMAD3,SP1,STAT1,STAT3,TP53,lactacystin	
P1	 	SMAD3	0.251	transcription regulator	 	0.189	bias	0.257	-1.455	4.81E-07	ADORA1,APOB,BMP2,BMP6,CCL2,CCL3L3,CCND2,CCNG2,CDH2,CDH5,CDK4,CDKN2B,COL1A1,COL1A2,COL3A1,COL6A1,COL6A3,COL7A1,CTGF,CYP11A1,EDN1,EGR1,ELN,ESR1,FNDC5,FOS,FST,GADD45B,HBEGF,HEY1,HMOX1,HP,ID1,ID3,IL6,JUN,JUNB,LPAR1,LUM,MMP9,MYC,NET1,PMEPA1,POR,PTGS2,RHOB,S1PR1,SMAD7,SPP1,TAGLN,TF,THBS1,TIMP1,TPM1,TPSAB1/TPSB2,VEGFC,ZFP36	Ap1,CTNNB1,JUN,NFKB1,NFKBIA,NFkB (complex),P38 MAPK,RELA,SMAD1,SMAD3,SMAD4,SMAD7,SP1,STAT3,Smad,TGFB1,TP53,Tgf beta	
P1	 	cyclosporin A	 	biologic drug	 	0.316	 	-0.152	1.744	4.89E-07	ADORA1,AGT,AKR1B1,ANG,APOB,APOE,ASNS,ATF3,BCL2L1,BIRC3,BMP2,CADM3,CAPN6,CARD8,CAV1,CCL2,CCL3L1,CD14,CD163,CD55,CD68,CD86,CDK4,COL1A1,CSTF2,CTGF,CXCL8,CXCR4,CYBA,CYP27A1,DDIT4,DEXI,EDN1,EDNRA,EFEMP2,EGR1,EGR2,EIF6,EMP3,FCER2,FLNA,FOS,FST,FYN,GNPDA1,GPNMB,GSTM3,HIF1A,HMOX1,HS2ST1,HSPA5,ID3,IER3,IL6,ITPR2,JUN,KCNK3,KDR,LDLR,LXN,LYN,LYVE1,MAF,MIF,MMP2,MMP9,MYC,MYH11,NFKBIA,NME1,ODC1,PA2G4,PDCD4,PDE3B,PERP,PKM,PSMB10,PTGS2,RCAN1,RUNX1,S100A9,SDCBP,SELE,SERPINH1,SIAH2,SPP1,TAGLN,THOP1,TIMP1,TNFRSF12A,TNFSF10,TUBB,UPP1,VCAM1,VPS4B,XAF1	HIF1A,IL6,JUN,MYC,NFKB1,NFKBIA,NFkB (complex),P38 MAPK,RELA,SP1,STAT1,STAT3,TNF,TP53,cyclosporin A,doxorubicin	
P1	 	5-N-ethylcarboxamido adenosine	 	chemical reagent	 	0.620	 	-0.024	0.757	4.93E-07	ADM,ARG2,BTG2,CCL2,CCL3L3,CDKN2B,CEBPD,CES1,COL1A2,CTGF,CXCL8,EGR1,EGR2,FGF2,GADD45A,HIF1A,HMOX1,IER2,IFIT2,IL6,JUNB,KLF6,NR4A2,NR4A3,NRP1,ODC1,PROCR,SLC4A7,SOCS3,SOX17,SRXN1,THBD,THBS1,VCAN	5-N-ethylcarboxamido adenosine,Akt,CEBPB,HIF1A,IL6,JUN,NFKB1,NFKBIA,NFkB (complex),P38 MAPK,RELA,SP1,STAT1,STAT3,TP53,cyclic AMP	
P1	 	HMOX1	1.058	enzyme	 	1.066	 	-0.033	1.242	4.93E-07	ABCG1,ADIPOQ,ANGPT1,BCL2L1,CCL2,CD14,COL1A1,CS,CXCL12,CXCL2,CXCL8,FOS,G6PD,HMOX1,ID1,ID3,IL6,ITGAM,KDR,MMP9,NQO1,NR4A2,PROCR,PTGS2,RELN,SELE,SPARC,TEK,THBD,THBS1,TYMP,VCAM1,VEGFD,ZFP36	Ap1,EP300,ERK,HMOX1,JUN,Jnk,NADPH oxidase,NFKBIA,NFkB (complex),P38 MAPK,PPARG,PTGS2,RELA,SMAD3,SP1,STAT3,TP53	
P1	 	ADCYAP1	0.373	other	 	1.080	 	0.120	0.191	4.95E-07	ACAT1,ACTN1,ANGPT1,AZIN1,BMP6,BTG2,CCL3L3,CD86,CEBPD,COL3A1,COL5A1,COL5A2,CXCL2,EGR1,EGR2,EGR3,ENPP2,FOS,FST,GAP43,GCLM,GPC3,GRK5,H2AFZ,HK1,ID3,IER3,IL6,IRF3,ITGAM,KRT8,LUM,MAPK8IP3,MCAM,MCM2,MME,MYC,NECAP2,NFKBIA,NPR3,NPY5R,NQO1,ORM1,POMC,POR,PSMB7,RAB3IP,RGCC,RHOB,SCAMP3,SERPINA3,SERPINE2,SLC1A3,SOCS3,SPARC,TSC22D1,TTYH1,TUBB2B,TXNRD1,UCP2	ADCYAP1,CEBPA,CEBPB,ERK,IL6,JUN,NFKB1,NFKBIA,NFkB (complex),P38 MAPK,RELA,SMAD3,SP1,STAT1,STAT3,TNF,TP53	
P1	 	lysophosphatidic acid	 	chemical - other	Inhibited	-2.431	bias	0.360	-4.291	5.02E-07	CCL2,CD36,CTGF,CXCL2,CXCL8,CYR61,DUSP1,EDN1,EGR1,FOS,GRN,HIF1A,HYOU1,IL6,ITGAM,JUN,JUNB,KDR,LIPE,LIPG,MMP9,MYC,PFKFB1,PLAUR,PTGS2,RALA,S1PR3,TAGLN,TF,VEGFC	CREB1,ERK,FOS,JUN,NFKB1,NFKBIA,NFkB (complex),P38 MAPK,Pkc(s),RELA,SMAD3,STAT3,TNF,lysophosphatidic acid	
P1	 	AG490	 	chemical - kinase inhibitor	 	0.592	bias	-0.389	2.592	5.64E-07	ACAT1,AGT,AKR1C3,BCL2L1,BIRC3,CCL2,CCND3,CD24,CD68,CXCL8,EDN1,ESR1,FGF2,FOS,IL6,LY96,MCL1,MMP9,MYC,MYH11,PLA2G2A,PTGS2,PTTG1,SAA1,SOCS3,SPP1,TAGLN,TIMP1,TNFSF10	AG490,CEBPA,CEBPB,ERK1/2,GSK3B,IL6,IRF8,JUN,NFKB1,NFKBIA,NFkB (complex),RELA,SMAD3,SP1,STAT1,STAT3,TP53	
P1	 	ST3-Hel2A-2	 	chemical reagent	 	-1.666	bias	0.501	 	6.10E-07	ATF3,CDKN1C,DDIT3,EGR2,FOS,GADD45A,IER3,NR4A2,PHLDA1	CEBPA,CEBPB,DDIT3,EGR2,JUN,NFAT (complex),NFkB (complex),RELA,ST3-Hel2A-2,STAT1,STAT3,TP53	
P1	 	PDX1	-0.059	transcription regulator	Inhibited	-2.669	 	0.092	-3.221	6.15E-07	AKR1B1,ARRDC4,ATF3,ATG9A,ATP2A2,CAT,CDO1,COL1A1,COL3A1,CSNK2B,CXCL2,CXCR4,DUSP5,EGR1,FGF2,GAP43,GCLM,GOT1,GRN,GUSB,HK1,ID1,ID3,IDH1,IER3,IGFBP3,IL6,IRS2,JUN,JUNB,KLF6,KRT8,LXN,MYC,NDUFB9,NPTX2,NQO1,NR5A2,NUPR1,PC,PNPO,PPP1R1A,PRSS23,PTPRF,SLIT3,SPP1,TGFBR3,TIPRL	CEBPA,CEBPB,CREBBP,EP300,FOS,FOXO1,FOXO3,Growth hormone,HIF1A,INS,Ins1,Insulin,NFkB (complex),PDX1,PPARA,PPARG,RELA,RNA polymerase II,SP1,TP53	
P1	 	NCOR1	0.049	transcription regulator	 	0.966	bias	-0.301	1.848	6.30E-07	ADIPOQ,COX8A,CSF3R,DDT,DHCR24,DUSP1,IGFBP3,LYZ,ME1,MME,MMP9,MRPS18B,MT1X,NDRG1,NDUFV1,NR1D1,PDK4,PLA2G2A,PLIN1,PMEPA1,PRKCD,PTGS2,RARA,SCAP,SORD,STK39,THRSP,WARS2	AR,Ap1,ESR1,FOS,FOXO1,HDAC3,JUN,NCOR1,NCOR2,NFkB (complex),NR3C1,PPARA,PPARG,PPARGC1A,RELA,RXRA,SMAD3,SP1,SREBF1,STAT3,THRB,TP53,mifepristone	
P1	 	amino acids	 	chemical - endogenous mammalian	 	0.337	 	-0.150	0.843	6.42E-07	ASNS,DDIT3,FOS,FOSB,GAPDH,HIF1A,IL6,JUN,JUNB,ODC1,SELE,SLC7A1,SLC7A2,THOP1	ATF2,CEBPB,ELK1,FOS,FOXO1,Growth hormone,HIF1A,IGF1,Insulin,JUN,MAPK3,NFKB1,NFKBIA,NFkB (complex),PPARA,PPARG,RELA,SMAD3,SP1,STAT3,amino acids	
P1	 	E. coli serotype 0127B8 lipopolysaccharide	 	chemical - endogenous non-mammalian	 	0.024	 	0.154	-1.057	7.10E-07	ADGRG2,ADIPOQ,ADORA1,ADRA2A,AQP11,AQP9,CAV1,CCL2,CD14,CTGF,CXCL12,CXCL16,CXCL2,CXCR4,DDIT3,EDEM1,EDNRA,EGR2,ELN,FAM107A,FGF2,FZD2,GJB2,GLUL,GNG2,GPR146,HCAR2,HMOX1,HSPA5,IL17D,IL6,IRF3,ITPK1,KLF2,LOX,MAP3K8,NFKBIA,NGF,PCK2,PPP1R1B,PRDX5,PTGS2,S1PR3,SLC4A2,SLC52A2,SLC7A5,SOCS3,SYNM,TGFBR2,TGFBR3	Ap1,E. coli serotype 0127B8 lipopolysaccharide,IFNG,IL1B,JUN,Jnk,NFKB1,NFKBIA,NFkB (complex),RELA,STAT1,STAT3,TNF	
P1	 	MEOX2	-0.658	transcription regulator	 	1.767	bias	-0.347	3.224	7.35E-07	ANGPT1,CCL2,CD69,CDKN1C,CXCL2,CXCL8,EDN1,FGF2,HBEGF,ID1,ID3,ID4,IL6,PTX3,SELE,TNFAIP3,VCAM1,VEGFC	JUN,MEOX2,NFKB1,NFKBIA,NFkB (complex),RELA,STAT3	
P1	 	TGFB3	-0.039	growth factor	 	-0.513	bias	0.379	-2.538	7.37E-07	ACTA1,ACTG2,CD59,CDH2,CDKN2B,COL11A1,COL1A1,COL1A2,COL3A1,COL5A1,CYR61,ELN,ETS1,FGF2,FOS,FOSB,JUN,LTBP2,MGP,MMP2,MMP9,MYO10,PLAUR,SERPINE2,SH3PXD2A,SMAD7,TAGLN,TGFBR3,THBS1,TJP1,TNS1,TPM1,TSPAN13	Ap1,ERK1/2,FGF2,FOS,HRAS,JUN,MAPK8,NFKBIA,NFkB (complex),RELA,SMAD3,SMAD4,SMAD7,SP1,STAT3,Smad,TGFB3,TP53	
P1	 	simvastatin	 	chemical drug	 	0.117	 	-0.114	0.790	7.74E-07	ABCG1,ACP5,ADRB2,ANXA3,APOB,ARHGDIA,ARHGEF2,ATP13A1,BCL2L1,BMP2,C12orf10,C5AR1,CCL2,CCL3,CCND2,CD14,CD55,CTGF,CXCL2,CXCL8,CYR61,EDN1,ESR1,FOS,HIST1H1C,HK1,HMOX1,IGFBP3,IL6,KIT,KLF2,LDLR,MMP2,MMP9,MYC,NCF2,NFIX,NFKBIA,PLAT,PTGS2,RHOB,RHOU,S1PR3,SDC4,SELE,SOCS3,SPP1,ST6GALNAC4,THBD,TIMM10,TIMP1,TNFRSF10B,VCAM1	Ap1,ERK1/2,IL1B,IL6,JUN,Jnk,NFKB1,NFKBIA,NFkB (complex),RELA,SMAD3,SP1,STAT1,STAT3,simvastatin	
P1	 	MAPK3	0.231	kinase	 	-1.193	bias	0.380	-2.945	8.22E-07	BMP4,CCL3,CD69,CDKN2B,CSTA,CXCL8,EGR1,ESR1,FOS,FOSB,HDC,IL6,JUN,JUNB,MCL1,MMP9,MYC,PLA2G4A,PLAUR,PTGS2,SLC4A7,SPP1,THBS1,TIMP1,TNFRSF10B	CEBPB,ELK1,ERK,ERK1/2,FOS,HDAC2,Hdac,JUN,MAP2K1,MAPK1,MAPK3,NFKBIA,NFkB (complex),RELA,SMAD3,SP1,SRF,STAT1,STAT3	
P1	 	GNA15	0.555	enzyme	 	 	 	 	 	8.57E-07	AKAP12,CASP4,CD69,CDO1,CEBPD,CXCL2,CXCL8,DAB2,DDIT3,FHL1,FMO1,GADD45A,GLUL,HMOX1,IL6,LBP,MYC,MYH1,MYH11,NOX4,NPR3,ODC1,PAWR,PLAT,SERPINA3,SLC7A1,TAGLN,THBD,TIMP1,TRIB3,UNC5B,VCAN	Ap1,CEBPA,CEBPB,GNA15,HRAS,IKBKB,JUN,Jnk,NFKB1,NFKBIA,NFkB (complex),RELA,SP1,STAT1,STAT3,TP53	
P1	 	INHBA	0.047	growth factor	 	-0.123	bias	0.265	-1.864	8.66E-07	ACTN1,ADRB2,AKR1C3,BAMBI,BCL2L1,BMP2,CCL2,CCND2,CD24,CDK4,CDKN2B,CHD7,CTGF,CXCL8,CXCR4,CYP11A1,DTNA,EFNB2,ESR1,ETS2,F13A1,FOLR2,FST,GULP1,HLA-G,IL6,INHBB,JUNB,KLF4,LHCGR,LOX,MAF,MCL1,MGP,MMP2,NR4A2,PCDH9,PCSK5,POMC,RGS16,S100A8,S100A9,SMAD6,SMAD7,SOX17,TAGLN,TIMP1,TPSAB1/TPSB2,VAV3	CREB1,Cg,ERK1/2,FOS,FSH,IL1B,INHBA,JUN,NFKB1,NFKBIA,NFkB (complex),RELA,SMAD3,SMAD4,SMAD7,SP1,STAT3,Smad	
P1	 	POR	0.888	enzyme	 	-1.270	 	-0.196	-0.321	8.66E-07	ABCC3,ACADVL,ACAT2,ACLY,ACTA1,ALDH1A1,ALDH1A2,ANXA5,APCDD1,ASNS,ATF5,C11orf54,CD36,CPA3,CSAD,CYP2C8,CYP51A1,DHCR24,DHCR7,ECI1,ELOVL3,ELOVL6,FOXC1,GADD45B,GSTM1,GSTM5,HIF1A,HMGCS1,HMOX1,HSD17B11,KDR,LDLR,LSS,MSMO1,MVD,PDK4,PFKFB3,PGD,POR,PRNP,SDC4,SERPINA3,SLC22A5,SQLE,SUSD2,TM7SF2,TMEM267,TMEM97,TUBB2B	NFE2L2,POR,VHL,iron	
P1	 	mibolerone	 	chemical drug	Activated	3.928	 	0.160	2.951	8.77E-07	ABCA8,AHNAK,ALCAM,ALDH3A1,BMP6,CCDC80,CLTB,COL1A1,COL1A2,COL6A3,CYP51A1,DHRS3,DNAJB11,ERP29,FHL1,FKBP1A,GOT2,GPC3,GPNMB,HMGCS1,HSD17B11,HSPA5,HYOU1,IGFBP3,JUN,LDLR,LSS,MME,MYC,NME1,PRELP,S100P,SCAP,SLC22A5,SMPDL3A,SQLE,SRM,TF,TMED3,UCP2	AR,NCOR1,NR3C1,SP1,STAT3,TP53,mibolerone	
P1	 	estrogen	 	chemical drug	 	1.728	bias	0.333	-0.585	9.25E-07	AGT,ALDH1B1,AP3D1,APOB,APOE,AXL,BMP2,CCL2,COL15A1,COL18A1,COL1A1,COL3A1,COL5A1,COL6A2,CRABP1,CTGF,CTSD,CXCL12,CYP11A1,CYR61,DLG4,DUSP1,EGR1,EPAS1,ERBB2,ESR1,FOS,FTH1,G6PD,GALK1,GAP43,GJB2,HBEGF,HIF1A,IDO1,IGFBP4,IGFBP6,IL6,ITM2A,JUN,JUNB,KDR,LDLR,LIG1,MEOX2,MVD,MYC,NME1,PLAT,POLD1,PPRC1,PTGDS,PTGS2,PTTG1,PTX3,RARA,RET,S1PR1,SERPINA3,SERPINE2,SFTPD,SLC2A8,SPARC,SPP1,SRM,UNG,ZFP36	Ap1,EGF,FOS,IL1B,IL6,JUN,MYC,NFKB1,NFKBIA,NFkB (complex),RELA,SMAD3,SMAD4,SP1,STAT1,STAT3,TGFB1,TP53,estrogen	
P1	 	PRDM1	-0.267	transcription regulator	 	0.698	 	-0.120	1.567	9.50E-07	ADGRG1,ALPL,ANGPTL4,APOBEC3C,ARG2,ATG7,AXIN2,BTK,CADPS2,CD86,CPA4,CRISPLD2,CXCL2,CXCR4,DBNDD1,DDIT4,EGR2,ESR1,FAR2,FCER2,FNDC5,FOS,FTH1,FZD2,GBE1,HIST2H2AA3/HIST2H2AA4,ID3,IL18RAP,IL6,IRF2BP2,JCHAIN,MCL1,ME1,MMP25,MS4A4A,MSC,MT2A,MYC,NLRP3,PLA2G4A,PSMB10,RARRES3,RELN,S100A8,S100A9,SCARA5,SERPINA3,SLC16A5,SLC2A5,SLCO2B1,SRD5A1,SWAP70,TNFSF10,TRIB1,TRPM8,TSPAN10	Ap1,CEBPA,CEBPB,CSF3,ESR1,Histone h3,IRF8,Immunoglobulin,JUN,NFKB1,NFKBIA,NFkB (complex),PRDM1,RELA,RNA polymerase II,SP1,STAT1,STAT3,STAT6,TNF	
P1	 	IKBKG	0.602	kinase	 	0.712	bias	0.382	-1.494	9.78E-07	ACTA1,AEBP1,ATP2A2,BMP2,CCR1,CEBPD,CH25H,CTSB,CXCL12,CXCL2,CXCL8,ENPP2,FCER2,FOS,GM2A,GRN,IGFBP6,IL6,JUNB,KCND2,MGP,NAGLU,NGF,OGN,PCDH7,PLD3,PTX3,RCAN1,RGS16,SEMA3C,SERPINE2,SFRP1,SGK1,SLC16A2,SOCS3,TNFAIP3,TNFSF10	Ap1,CHUK,IKBKB,IKBKG,JUN,NFKB1,NFKB2,NFKBIA,NFkB (complex),RELA,STAT3,TNF,TP53	
P1	 	Growth hormone	 	group	Inhibited	-2.035	bias	0.251	-3.507	1.02E-06	ADIPOQ,ADRB2,ANGPTL4,BMP4,CCND2,CD36,CEBPD,COL1A1,EGR1,FOS,FZD5,FZD7,G6PD,GDF15,GSTM1,GSTM5,IER3,IGFBP3,IGFBP6,LDLR,LEPR,LIPE,MMP9,MYC,NEDD9,NFKBIA,NOX4,NR1D1,PDK4,PFKFB3,PIK3C2B,PPP1R15A,SGK1,SOCS2,SOCS3,SPP1,TGFBR2,TNFSF10	CEBPB,ERK1/2,FOXO1,Growth hormone,HIF1A,IGF1,IL1B,Insulin,JUN,NFKB1,NFKBIA,NFkB (complex),PPARA,PPARG,RELA,SMAD3,SP1,STAT3,TNF	
P1	 	GnRH-A	 	chemical reagent	Inhibited	-3.322	 	0.111	-3.882	1.04E-06	AKR1B10,ANXA5,ATF3,BTG2,CD68,CIDEA,EGR1,EGR2,EIF2AK1,FOS,FOSB,FST,GADD45B,IER2,JUN,JUNB,KLF4,KLF6,NFKBIZ,PPP1R15A,PRSS23,PTGDS,RASD1,SPPL2B,TMBIM1,ZFP36	Ap1,ELK1,ERK,FOS,GnRH-A,JUN,MAPK1,MAPK3,MAPK9,NFKBIA,NFkB (complex),P38 MAPK,RELA,SMAD3,SP1,STAT1,STAT3	
P1	 	corticosterone	 	chemical - endogenous mammalian	 	-1.309	 	0.020	-1.417	1.10E-06	ACACA,APOB,ATP2B1,CAV1,CDK4,CLDN5,CTGF,CYBA,CYP11A1,DDIT3,DDIT4,EDN1,FGF2,FOS,GLUL,GPAM,H19,HSPA5,IL6,JUN,KLF9,LEP,LIPE,MAOA,MMP9,MTOR,MYC,NOX4,PDK4,POMC,PTGS2,RELN,SFRP1,SGK1,UCP2	Ap1,CREB1,EP300,ERK1/2,JUN,LEP,NFKBIA,NFkB (complex),NR3C1,P38 MAPK,POMC,PPARG,RELA,RNA polymerase II,SMAD3,STAT1,STAT3,corticosterone	
P1	 	3,4,5,3',4'-pentachlorobiphenyl	 	chemical toxicant	 	-0.869	 	0.222	-1.969	1.13E-06	BMP4,CA3,CAT,CCND2,CES1,CLDN5,COL1A1,COMT,CYB5A,CYP1B1,CYP2C8,EPB41L3,ESR1,ETS2,GADD45A,HSPA1A/HSPA1B,HSPA2,IDH1,IGFBP3,ITGA7,JUN,MYH11,NOTCH1,NQO1,PTGFR,SLCO2B1,SOCS2,TIPARP	3,4,5,3',4'-pentachlorobiphenyl,9,10-dimethyl-1,2-benzanthracene,AHR,AR,Ap1,CEBPB,Creb,ESR1,ESR2,FOS,JUN,NFKB2,NFkB (complex),PGR,RELA,SP1,STAT1,STAT3,TP53,progesterone,testosterone	
P1	 	homocysteine	 	chemical - endogenous mammalian	 	0.324	 	0.233	-0.734	1.13E-06	ATF3,ATF4,ATF6,BCL2L1,CCL2,CLDN5,CXCL12,CXCL8,DDAH2,DDIT3,FGF2,GADD45A,HCAR2,HMOX1,HSPA5,ID1,IL6,ITGAM,LEP,MMP2,NDRG1,PHLDA1,PTGS2,SAA1,SOCS3,TIMP1,TRIB3,VCAM1	Ap1,CEBPA,CEBPB,JUN,Jnk,NFE2L2,NFKB1,NFKBIA,NFkB (complex),P38 MAPK,RELA,SREBF2,STAT1,STAT3,TP53,cholesterol,homocysteine	
P1	 	BMP6	-1.600	growth factor	 	-0.238	bias	0.251	-1.381	1.14E-06	ACADM,ADAMTS1,ALDH1A2,BMP4,CDKN2C,CTGF,CYP11A1,CYP1B1,EPHX1,ETV5,HBEGF,HMOX1,ID1,ID3,IL6,KLF4,MATN2,MYCN,PCOLCE2,PMEPA1,PMP22,PTGS2,SDPR,SLC20A1,SORD,TAGLN,TEF,TIMP1,TNFRSF12A,TXNRD1	BMP6,IL6,JUN,NFKBIA,NFkB (complex),P38 MAPK,RELA,RUNX2,SMAD1,SMAD3,SMAD4,SMAD5,SP1,STAT1,STAT3,Smad	
P1	 	Akt	 	group	 	-0.557	 	0.216	-2.050	1.18E-06	ADM,ANGPT1,ATF4,ATG7,BCL2L1,BMF,BMP2,CCL2,CCND2,CCND3,CD36,CDK4,CDKN1C,CIDEA,COL3A1,CTGF,CTSD,CXCL12,CXCL8,CXCR4,EGR2,ELK1,EPAS1,ESR1,ETS1,FOS,GSK3B,HIF1A,HMOX1,IER3,IL6,JUN,LEP,LHCGR,LMNA,MCAM,MCL1,MMP2,MMP9,MYC,NDRG1,NDUFV1,NOTCH1,NOX4,PDK4,PEA15,PPP1R1B,PTGER4,PTGS2,PTX3,RHOB,SLC4A7,SOCS3,SPP1,THBS1,TJP1,VCAM1,VCAN	AKT1,Akt,Ap1,ERK,ERK1/2,JUN,Jnk,NFKB1,NFKBIA,NFkB (complex),P38 MAPK,RELA,SMAD3,SP1,STAT1,STAT3,TP53	
P1	 	MAPK1	0.464	kinase	 	0.813	 	-0.019	0.961	1.27E-06	ADAM17,ADH1C,APBB3,APOE,ARG2,ATF3,ATP1A2,CAPN2,CAV1,CCL2,CCL3L3,CD69,CDH2,CFB,COL7A1,COX17,CRABP2,CRYL1,CSTA,CTGF,CTSB,CXCL8,DAB2,DDT,DUSP1,EGR1,EGR2,EMP1,ERCC1,ERP29,ESR1,FLNC,FOS,FOSB,GBP1,GNG2,HDC,HMOX1,IFI27,IFIT2,IL6,ISG20,ITPR2,JUN,JUNB,LAMP3,LIG1,LMNA,MAP3K20,MBP,MCL1,MMP2,MMP28,MMP9,MNS1,NRP1,NUPR1,OLFML2A,PLA2G4A,PLA2G5,PSME2,PTGS2,PTPRK,RGS16,SFRP2,SLC4A7,SOCS2,SP110,SPP1,SPRY2,TJP1,TMEM158,TNFRSF10B,TNFSF10,TRIM5,UBE2I,ZFP42	CEBPA,CEBPB,EGR1,ELK1,FOS,JUN,MAP2K1,MAPK1,MAPK3,NFKBIA,NFkB (complex),P38 MAPK,PD98059,RELA,SMAD3,SP1,STAT1,STAT3,TP53	
P1	 	TFAP2C	-0.069	transcription regulator	 	0.402	 	-0.135	0.946	1.29E-06	ALCAM,CTGF,CYP11A1,EGR3,ERBB2,ESR1,FKBP4,FOXC1,FST,GZMH,HIST1H1C,HK1,KRT8,MBP,MYC,NRP1,RARA,RET,SEMA3B,SFTPD,SLC19A1,THBS1,TNFAIP3	 	
P1	 	poly rI:rC-RNA	 	biologic drug	Inhibited	-3.034	bias	0.373	-6.315	1.31E-06	ACSL3,AFAP1,ATF3,ATF4,ATP6V0A2,AXL,BIRC3,C2,CCL2,CCL3,CCL3L1,CCL3L3,CCL8,CCND3,CD14,CD209,CD36,CD69,CD86,CDH2,CEBPD,CFB,CHN1,CXCL2,CXCL8,CXCR4,DEFB1,DUSP1,DUSP5,EDN1,EGR1,FGF2,FOS,GADD45B,GBP1,GDF15,HLA-F,HLA-G,IDO1,IFI27,IFIT2,IGFBP6,IL10RA,IL6,IRAK1,IRF3,ISG20,ITGAM,JUN,JUNB,KLF4,KLF6,LIPG,LY6E,LYN,LYZ,MARCO,MMP2,MMP9,MYC,NFKBIA,NLRP3,NOTCH1,NR4A2,NR4A3,PCK2,PHLDA1,PI4KB,PLAUR,PPP1R15A,PRKCD,PSMA3,PSME2,PTGS2,PTPN23,RARRES3,RGS1,SDC4,SELE,SFTPD,SRGN,STAB1,TFPI2,THBS1,TIPARP,TNFAIP3,TNFRSF10B,TNFSF10,TPO,VCAM1,ZFP36,ZFP42	HIF1A,IFNG,IL1B,JUN,NFKB1,NFKBIA,NFkB (complex),RELA,STAT1,STAT3,TNF,poly rI:rC-RNA	
P1	 	IRAK4	-0.154	kinase	 	-0.498	bias	0.279	-1.206	1.41E-06	ATF3,BIRC3,BTG2,CD86,CSRNP1,CXCL16,CXCL2,CXCL8,DAB2,EDN1,EGR1,FOS,FOSB,IER2,IFRD1,IL6,IRF3,JUN,MAP3K8,MARCO,NFKBIA,NFKBIZ,PHLDA1,RGS16,TNFAIP3,ZFP36	Ap1,HIF1A,IRAK4,JUN,MAPK9,MYD88,NFKB1,NFKBIA,NFkB (complex),RELA,STAT3,TNF	
P1	 	CD3	 	complex	 	-0.439	bias	-0.338	2.869	1.46E-06	AARS,ACTG2,AHCYL1,ANG,AP1B1,ATF4,BAMBI,BCL2L1,BIRC3,BTG1,C1R,C2,CCL18,CCL3,CCL3L1,CCL3L3,CCND2,CCND3,CCR1,CD4,CD69,CD86,CDK4,CH25H,CLIP1,CS,CSTF2,CXCL8,CXCR4,CYBA,CYC1,DDT,DHRS4,DUSP14,DUSP22,EGR2,EGR3,ETS1,ETS2,FBL,FCER1G,FKBP1A,FKBP2,FMO3,FOS,FYN,G6PD,GAPDH,GBP1,GTF2IRD1,GYS1,H19,HAX1,HGS,HIF1A,HINT1,HIST2H2AA3/HIST2H2AA4,HOMER2,HS2ST1,HSPA1A/HSPA1B,HSPA5,HSPA8,HSPE1,ID3,ID4,IGFBP6,IL6,JUN,JUNB,KCNK3,LONP1,LSP1,LYN,MAF,MAP3K8,MMP2,MST1,MT1G,MTHFD2,MYC,NCL,NFKBIA,NFX1,NME1,NPIPA8 (includes others),ODC1,OGN,PA2G4,PCBP2,PCSK7,PCYT2,PFN1,PLEC,PLIN2,POMZP3,PTGER4,PTGS2,RBBP8,RPL6,SCO1,SHC1,SMO,SNRPB,SOCS2,SOCS3,SORL1,SOS1,SRGN,SRPRB,STIM1,STOM,STX6,TCEA1,TFPI2,TFRC,TGM2,THBS1,THY1,TNFAIP3,TNFRSF4,TNFSF10,TRIM5,TSTA3,TXNRD1,VPS4B,XAF1,YARS,ZFP36	Ap1,CD3,CREB1,IL2,JUN,NFKB1,NFKBIA,NFkB (complex),NR3C1,PI3K (complex),RELA,SP1,STAT1,STAT3,TCR,TNF	
P1	 	IL2	-0.082	cytokine	 	-0.513	bias	0.311	-2.991	1.58E-06	ABCC1,ARHGDIA,ATF5,BCL2L1,BIRC3,BMP2,CAPN5,CARD9,CCL2,CCL3,CCL3L1,CCL3L3,CCND2,CCND3,CCNG2,CD59,CD69,CD86,CDK4,CDKN1C,CDKN2C,CMKLR1,CSF1R,CSF2RA,CSRNP1,CTPS1,CXCL12,CXCL8,CXCR4,CYP27A1,CYTIP,DAPK2,DKC1,DUSP5,EDN1,EEF1E1,EMP1,ENPP2,ETS1,FCER1G,FCGR3A/FCGR3B,FGF2,FOS,FYN,GADD45B,GAPDH,GARS,GDF15,GNL3,HAVCR2,HCST,HSPA1A/HSPA1B,HSPA5,IDO1,IER3,IL10RA,IL18RAP,IL6,ISG20,ITGA1,JUN,KIT,KLF6,LDLR,LY6E,MAF,MAP3K20,MAPKAPK2,MMD,MME,MMP2,MMP25,MMP9,MYC,NME1,NOP2,PDCD4,PDE3B,PEA15,PHLDA1,PHLDA2,POLR1C,PTGS2,PUS1,RGCC,RGS16,RHOB,RRAS2,RUFY1,SLC2A3,SOCS2,SOCS3,SOS1,SPP1,STIP1,TIMP1,TNFAIP8,TNFRSF10B,TNFRSF12A,TNFRSF21,TNFRSF4,TNFSF10,TRIB3,UPP1,YARS	Ap1,IL18,IL1B,IL2,JUN,Jnk,NFKB1,NFKBIA,NFkB (complex),RELA,STAT1,STAT3,TNF	
P1	 	SNAI1	0.066	transcription regulator	 	0.897	 	-0.096	1.275	1.65E-06	ACTN1,ACTR1A,ADIPOQ,AFAP1,BCL2L1,CCL2,CCND2,CCND3,CD55,CDH2,CDH5,CDK4,COL1A1,CXCL8,ERCC1,FLNA,FLNC,FOS,ID1,LIMA1,MMP9,MYO5A,PARVB,PEBP1,PTGS2,SPARC,THBD,TMOD1,TPM1,WAS,WASF3	Akt,Ap1,CTNNB1,EGR1,ESR1,EZH2,HDAC1,HDAC2,HIF1A,Hdac,Histone h4,JUN,NFkB (complex),RELA,SIN3A,SMAD3,SNAI1,SP1,STAT3,TCF,TP53	
P1	 	cigarette smoke	 	chemical toxicant	 	-0.353	bias	0.384	-2.377	1.67E-06	ADM,AKR1B10,ALDH3A1,AOX1,ATF4,ATF6,BCL2L1,CAT,CCL2,CCL3L3,CCT5,CXCL2,CXCL8,CYP1B1,CYR61,DDIT3,DNAJB2,EGR1,ELN,EPAS1,FOS,G6PD,GCLM,GPX3,GSR,GSTM5,H19,HIF1A,HMOX1,HSPA5,HSPA9,IL6,JUN,KDR,KLF4,LEP,MMP2,MMP9,NOX4,NQO1,P2RX4,P2RX7,PGD,PTGS2,PTPRB,RAMP2,SERPINA3,SLC1A4,SLC6A9,SMAD7,SOCS2,SQSTM1,TIMP1,TXNRD1	Akt,BACH1,CREB1,ERK1/2,FOS,HIF1A,JUN,NFE2L2,NFKB1,NFKBIA,NFkB (complex),Pkc(s),RELA,SMAD3,STAT3,TNF,TP53,cigarette smoke	
P1	 	tetrachlorodibenzodioxin	 	chemical toxicant	 	-1.078	 	0.027	-1.254	1.74E-06	AARS,ABCB6,ACTN1,ADIPOR2,ADM,ALDH3A1,ANGPT1,ASNS,ATF4,ATP2B1,BMP4,BTG1,CA3,CBR3,CD36,CD86,CES1,CHD7,COL18A1,COL4A5,COL6A1,COMT,CTSD,CXCL8,CYP11A1,CYP1B1,CYP4B1,CYR61,EDN1,EIF4EBP2,ELN,EMP3,EPS15L1,ERBB2,ESR1,ETS2,FMO2,FMO3,FOS,FZD7,GHITM,HDAC11,HMOX1,HRAS,HSPA1A/HSPA1B,HSPA2,HSPA8,IDH1,IL10RA,IL6,ITGA7,JUN,KLF2,LHCGR,MARCO,MYC,MYH11,MYO10,NME1,NQO1,ODC1,PERP,PTGFR,PTGS2,S100A8,S100A9,S1PR1,SAA1,SERPINH1,SLC22A5,SLC2A3,SLC4A2,SLCO2B1,SNAPC2,SOCS2,SRC,STC2,TGFBR2,TIPARP,TNFRSF19,TXN,VEGFC	17-alpha-ethinylestradiol,AHR,CEBPA,CEBPB,EGF,ESR1,IL1B,JUN,MYC,N-cor,NFKB1,NFKBIA,NFkB (complex),RELA,SMAD4,SP1,STAT3,TNF,TP53,tetrachlorodibenzodioxin	
P1	 	Salmonella enterica serotype abortus equi lipopolysaccharide	 	chemical toxicant	Inhibited	-2.922	bias	0.501	 	1.87E-06	ADRB2,ARRDC4,ASNS,BIRC3,BRE,CCL18,CCL3,CCL3L3,CDKN2B,CFB,CXCL2,DNAJB4,EDN1,EGR1,EGR3,ETS2,G0S2,GADD45A,GADD45B,GBP1,GJB2,HES4,HEY1,IDO1,IFIT2,IL6,KANK1,KCNJ2,LAMP3,MAP3K8,NEDD4L,NFKBIZ,NLRP3,NR4A2,OSGIN1,PHLDA1,PHLDA2,PTGS2,PTX3,RGS1,RHOU,SIAH2,SLC1A3,SOCS3,TFPI2,THBS1	Ap1,FOS,IL6,JUN,MAPK8,NFKB1,NFKBIA,NFkB (complex),P38 MAPK,RELA,SP1,STAT1,STAT3,Salmonella enterica serotype abortus equi lipopolysaccharide,TNF	
P1	 	ionomycin	 	chemical reagent	 	-1.164	bias	0.371	-3.566	1.87E-06	AHNAK,BCL2L1,BMP2,BTK,CCL3,CCND2,CCNG2,CD276,CD4,CD69,CIDEC,CUL9,CXCL8,DUSP1,EGR1,EIF4EBP1,EIF4EBP2,ETS1,ETS2,FOS,FOSB,GBP4,HIF1A,HSPA4,HSPA5,IL6,ITM2A,ITPR2,KCNJ2,LDLR,MAF,MMP9,MYC,NCL,NGF,NR4A2,NRP1,PTGS2,PTPRK,RCAN1,SGK1,SLC3A2,SOCS2,SPP1,STC1,TNFSF10	Ap1,ERK1/2,IKBKB,IL1B,IL2,JUN,NFKB1,NFKBIA,NFkB (complex),NR3C1,P38 MAPK,RELA,SMAD3,STAT1,STAT3,ionomycin	
P1	 	isotretinoin	 	biologic drug	 	0.894	bias	0.346	-0.833	1.89E-06	ABCG1,ALDH1A3,BCL2L1,CCL2,CRABP2,CXCL8,CYP1B1,DEFB1,IGFBP3,IL6,MMP9,ODC1,PLA2G15,PSMB10,PTGIS,PTGS2,RARA,RARRES1,RARRES3,S100A9,S100P,SERPINA3,SLC12A8,TFRC,TNFSF10,VCAM1	ALB,ATF2,Akt,Ap1,CEBPB,EGF,EGFR,FOS,HIF1A,JUN,MYC,NFKB1,NFkB (complex),RARB,RELA,SMAD3,SP1,SQSTM1,STAT1,STAT3,TP53,isotretinoin	
P1	 	PDLIM2	0.088	other	 	0.365	 	-0.022	0.485	1.92E-06	C4orf19,CHPF,CRISPLD2,CXCL8,DNAJC15,ENPP2,FBP1,GNG2,GSTM1,GSTM2,HBEGF,IGFBP3,KIT,MECOM,MME,MPZL2,MYEOV,NAV1,NPR3,PHLDA1,PHLDA3,PPP1R14A,PRUNE2,RTN1,SCARA3,SPOCD1,SRGAP1,STC2,TAGLN,TNS1	 	
P1	 	SYVN1	0.184	transporter	Activated	2.960	bias	0.472	0.018	1.96E-06	ABCC3,ACP2,ACSL3,AES,ATP6AP1,AXL,CEP164,CRTAP,CSPG4,CTPS1,CYB561,CYP1B1,DAB2,DPYD,DUSP1,ERN1,FANCG,ITGA3,MCAM,MGRN1,MYOF,PFN1,PVR,RAB34,RPN2,SCARA3,SKIV2L,SLC1A5,SLC20A1,SLC2A3,SLC35B2,SLC3A2,SLC4A7,SLC7A2,SLC7A5,STOM,TARS,TFRC,USP5	 	
P1	 	RELA	-0.046	transcription regulator	Inhibited	-2.805	bias	0.346	-5.285	2.01E-06	AGT,ALCAM,AP1B1,APOE,BCL2L1,BEX2,BIRC3,BMP2,BNIP3L,BTG2,CARD8,CAV1,CBS/CBSL,CCL2,CCL3,CD14,CD59,CD69,CFB,COL1A1,COL1A2,CTGF,CTSB,CXCL2,CXCL8,CXCR4,DDIT3,DGCR6/LOC102724770,DUSP1,EDN1,EGR1,ELN,ERAP2,ERBB2,FCGRT,FGF2,FOS,FSCN1,GBP1,GDF15,GRK5,HIF1A,HMOX1,IER2,IER3,IL6,JUN,JUNB,KIT,LUM,LYN,MGMT,MIA,MIF,MMP9,MYC,NFKBIA,NOTCH1,PI4KA,PSMB10,PTGDS,PTGS2,PTX3,SAA1,SAA2,SBF1,SDC4,SELE,SERPINE2,SLC2A5,SMAD7,SOX9,STIM1,TFPI2,TGM2,TNFAIP3,TNFRSF10B,TNFRSF4,TNIP1,TPO,VCAM1,VHL,WASF3	IL1B,JUN,NFKB1,NFKB2,NFKBIA,NFkB (complex),RELA,SP1,STAT1,STAT3,TNF,TP53	
P1	 	NOTCH1	-0.505	transcription regulator	 	-0.847	 	0.068	-1.321	2.05E-06	ANGPT1,BCL2L1,BIRC3,BMP2,C21orf33/LOC102724023,CCND2,CCND3,CD14,CD68,CDKN1C,CEBPD,COL1A1,COL1A2,CSF1R,CTGF,CTSG,CXCL8,CYR61,EFNB2,ELANE,ERBB2,FCER1G,FGF2,FOS,FOSB,GAA,GRN,HEY1,HEY2,HEYL,ID1,IGFBP3,IGFBP4,IL6,ITGAM,KRT8,LOX,LYVE1,MCAM,MMP2,MYC,MYLK,NOTCH1,PIN1,PRAG1,PTGDS,PTGS2,PTPRK,RHOU,S100A1,SPI1,SPP1,TAGLN,TEK,TGFBR2,TGFBR3	AKT1,Akt,ERK1/2,HIF1A,JUN,NFKB1,NFKBIA,NFkB (complex),NOTCH1,RELA,SMAD3,SP1,STAT1,STAT3,TP53	
P1	 	IL1A	0.102	cytokine	 	-1.896	bias	0.330	-4.233	2.16E-06	ADAMTS1,ALDH1A1,ALDH1A3,ALDH3A2,ASIC1,BCL2L1,BIRC3,CCL2,CCL3,CCL8,CD86,CTSK,CXCL12,CXCL2,CXCL8,CYP11A1,CYR61,FGF2,FOS,FTH1,GBP1,HDC,HLA-DRB4,HMOX1,HSD11B2,IL6,IRAK1,JUN,KIT,LEP,LOX,MCAM,MMP2,MMP9,MT2A,MYC,NFKBIA,NFKBIZ,NGF,ORM1,PLA2G4A,POMC,PTGS2,PTX3,S100A8,S100A9,SAA1,SAA2,SELE,SERPINA3,SPARC,SPP1,TNFAIP3,VCAM1,VEGFC	Ap1,ESR1,FOS,IL1A,JUN,MYD88,NFATC2,NFKB1,NFKBIA,NFkB (complex),Nfat (family),RELA,SP1,STAT3,TNF	
P1	 	SPP1	2.054	cytokine	Activated	3.766	bias	0.319	1.738	2.17E-06	ADIPOQ,ANGPT1,BCL2L1,CAPNS1,CCL18,CCL2,CCL3,CDC20,CDH2,COL1A1,COX7A2L,CXCL12,CXCL2,CXCL8,DHCR7,ERBB2,ETS2,FOS,FOXRED1,GCDH,HMOX1,HOMER2,IL6,ITGA3,LOX,MECR,MMP2,MMP9,MYC,NDUFA9,NDUFB9,NDUFS7,NDUFS8,NDUFV1,NOTCH1,PGD,PLOD1,POR,PTGS2,PTPMT1,SOX9,SPP1,TGFBR2,TIMP1,TM7SF2,TXNRD2,VAT1	Akt,Ap1,ERK1/2,ESR1,HIF1A,IL10,JUN,Jnk,NFATC2,NFKB1,NFKBIA,NFkB (complex),Nfat (family),RELA,SMAD3,SPP1,STAT1,STAT3,TP53	
P1	 	BRD4	-0.053	kinase	 	1.923	bias	0.483	-0.055	2.23E-06	ALDH1B1,BCL2L1,CCND2,CCR1,CD4,CDKN2B,CXCL2,CXCR4,DMAP1,FOS,HMOX1,KAT2A,MCL1,MLF2,MTHFD1L,MTMR2,MYC,NAV1,NME1,NQO1,RNF125,SELE,SFXN4,SLC19A1,SLC7A2,SORD,SRM,STC2,TYRO3	BRD4,CDK9,EP300,IL6,NFkB (complex),RELA,RNA polymerase II,SP1,STAT1,STAT3,TP53	
P1	 	EGR1	-3.667	transcription regulator	 	1.343	bias	0.366	-0.897	2.23E-06	ATF3,ATP2A2,CACNA1H,CAV1,CCL2,CCL3L3,CCND2,CCR1,CDC20,COL1A1,COL1A2,CXCL2,CXCL8,DLG4,EGR1,EGR2,EIF4EBP1,ELK1,FGF2,GADD45A,GADD45B,GDF15,HMOX1,ITGAM,JUN,JUNB,LDLR,LHCGR,LYZ,ME1,MMP9,MYC,NDRG1,PEG10,PTGS2,SGK1,SLC12A2,SLC4A2,SPP1,SQLE,SYN1,TGFBR2,THBS1,TIMP1,TNFSF10,VCAM1	Ap1,CEBPB,EGR1,ERK,ERK1/2,ESR1,FOS,JUN,NFKB1,NFKBIA,NFkB (complex),RELA,SMAD3,SP1,STAT3,TNF,TP53	
P1	 	actinomycin D	 	chemical drug	 	1.143	bias	-0.339	3.533	2.27E-06	ABCG1,ADM,AGT,ASS1,CAV1,CCL2,CD55,CDH2,COL1A2,CTGF,CXCL8,CYR61,DUSP1,EDN1,EPAS1,ETS1,FLNA,FOS,FTH1,GADD45A,GAPDH,GSTM5,GUCY1A3,HBEGF,HIF1A,HK1,HMOX1,IGFBP4,IL6,IRS2,ITPR2,JUN,MAOA,MCL1,MMP2,MYC,NGF,PERP,PFKFB3,PLAUR,PTGIS,PTGS2,PTX3,RRM2B,SELE,SLC20A1,SLC27A1,SMAD7,SOCS3,SPP1,TF,THRA,TNFRSF10B,VEGFC	ARNT,Ap1,HIF1A,IL1B,JUN,Jnk,MYC,NFKB1,NFKBIA,NFkB (complex),PPARG,RELA,STAT3,TNF,VHL,actinomycin D	
P1	 	resveratrol	 	chemical drug	 	0.633	 	-0.052	1.014	2.68E-06	ADAM17,ADIPOQ,ATF3,BCL2L1,BIRC3,BMP2,BSG,CCL2,CCL3,CCL3L3,CCND2,CD14,CD36,CD69,CDK4,CS,CSF1R,CTSK,CXCL2,CXCL8,CYP11A1,CYP1B1,DDIT3,EDN1,EGR1,ESR1,FOS,GDF15,GLB1,HDGF,HEY1,HEY2,HIF1A,HMOX1,HSPA5,IGFBP3,IL6,ITGA1,JUN,KDR,LDLR,LEP,LITAF,MCL1,MMP2,MMP9,MYC,NDUFA13,NFKBIA,NOTCH1,NQO1,PDCD4,PDK4,PLIN1,PPP1R15A,PSMB5,PTGS2,RAN,SESN2,SPP1,SQSTM1,TFRC,TNFRSF10B,TNMD,TNS1,VCAM1,ZNF91	Ap1,ERK1/2,IL6,JUN,NFKB1,NFKBIA,NFkB (complex),PI3K (complex),RELA,SMAD3,SP1,STAT1,STAT3,TNF,resveratrol	
P1	 	2-deoxyglucose	 	chemical drug	 	0.452	 	0.077	0.116	2.69E-06	ACACA,ATF4,BCL2L1,BMF,DDIT3,DDIT4,FOS,GOT1,HIF1A,HSPA5,IL6,JUN,LEP,MCL1,MYC,MYCN,NLRX1,ODC1,POMC,PTGS2,SPP1,TNFRSF10B	2-deoxyglucose,AR,Akt,CEBPB,FOXO1,FOXO3,GSK3B,Growth hormone,HIF1A,IGF1,Insulin,JUN,NFKB1,NFkB (complex),NR3C1,NR3C2,PPARA,PPARG,RELA,SMAD3,SP1,STAT1,STAT3,TP53,corticosterone	
P1	 	dexamethasone phosphate	 	chemical drug	 	-0.359	 	0.125	-0.810	2.70E-06	CXCR4,DDIT4,DUSP1,ID3,IL6,LYVE1,NFKBIA,PDK4,PLEKHF1,SGK1,SOX9,THBS1,TIPARP	EP300,JUN,NFkB (complex),NR3C1,RELA,STAT1,dexamethasone phosphate	
P1	 	DDIT3	2.344	transcription regulator	Activated	2.094	bias	0.305	0.806	2.83E-06	ATF3,ATF5,BHLHE22,CASP4,CEBPD,CLPP,CXCL8,DDIT3,HMOX1,HSPA5,HSPE1,IL6,ITGAM,PPP1R15A,SARS,SELE,TENM4,TNFRSF10B,TRIB3,WARS,XPOT	CEBPA,CEBPB,CREB1,Ca2+,DDIT3,IL1B,JUN,NFKB1,NFKBIA,NFkB (complex),PPARG,RELA,RNA polymerase II,SP1,STAT3,TNF,TP53	
P1	 	cobalt chloride	 	chemical reagent	 	-1.783	bias	0.356	-3.524	2.84E-06	ADAMTS1,ADM,ALDOA,BHLHE41,COL18A1,CXCL8,CXCR4,DDIT4,DUSP1,EPAS1,HIF1A,HMOX1,HSD11B2,LEP,MCL1,NDRG1,PKM,PLAUR,PTGS2,RGS1,RGS5,SLC1A3,SORL1,TFRC,TJP1	ARNT,Akt,CEBPA,CEBPB,HIF1A,JUN,MAX,MYC,NFKB1,NFkB (complex),PPARG,RELA,SP1,SRC,STAT1,STAT3,TP53,VHL,cobalt chloride	
P1	 	glucocorticoid	 	chemical drug	 	0.177	 	0.048	-0.164	2.91E-06	ADRB2,AGT,ALDH3A1,BMP6,CCL13,CCL2,CCL3,CCND3,CD163,CD69,CDK4,CEBPD,CLDN5,CLOCK,COL1A1,CRIP1,CSF1R,CTGF,CXCL2,CXCL8,CXCR4,CYP11A1,DBP,DUSP1,EDN1,FCER2,G6PD,GLUL,GOT1,GPX3,GRN,HMOX1,HRAS,IGFBP3,IL10RA,IL6,LEP,LPIN1,MAOA,MIF,MMP9,MT2A,MYC,NCF2,NFKBIA,NGF,NR4A2,ODC1,OGN,ORM1,PFKL,PLAT,POMC,PRNP,PTGS2,SELE,SGK1,SOCS3,SPP1,STC1,STX11,VCAM1	Ap1,IFNG,IL1,IL6,JUN,NFKB1,NFKBIA,NFkB (complex),RELA,SMAD3,SMAD4,SP1,STAT1,STAT3,TNF,Tgf beta,glucocorticoid	
P1	 	GATA1	0.019	transcription regulator	 	-1.677	 	0.215	-2.883	2.92E-06	ACTN1,ALAS2,ARHGAP4,BCL2L1,BMP6,BTG2,BZW2,CCND2,CCND3,CCR1,CD36,CDK4,CDKN2C,CHCHD6,CPA3,EGR1,EPB42,ETS1,FCER1A,FHL1,FOSB,GYPE,HIPK2,HSPA9,INHBB,JUNB,KDR,KIT,LEPR,LYZ,MAMDC2,MBP,MECOM,MS4A2,MYC,MYCN,NHP2,NOP2,NR4A2,PIGQ,PLXNA1,POLD1,SCIN,SLC19A1,SRC,SRM,ST3GAL6,TEK,TFF3,TFRC,TGM2,ZFPM1	Ap1,CEBPA,CEBPB,CREBBP,FOXO1,GATA1,HDAC1,IRF8,JUN,MYB,MYC,NFKBIA,NFkB (complex),RELA,SPI1,STAT1,STAT3,STAT5a/b,TP53	
P1	 	WNT3A	0.058	cytokine	Inhibited	-2.537	 	0.205	-4.022	3.01E-06	ADM2,ALDH1A3,ALPL,ANGPT1,ARRDC4,AXIN2,BMP2,BMP4,CCL3L3,CCND2,CD68,CDH2,COL1A1,CTGF,CXCL12,CYR61,DDIT4,DPAGT1,DVL2,EDN1,EGR2,EPAS1,ETV5,GAP43,GPNMB,GSK3B,HEY2,ID1,IL6,IRS2,IRX3,JUN,MESP1,MMD,MT1X,MYC,NDNF,OGN,PLIN1,PMEPA1,PMP22,PTGS2,RHOU,SDC4,SFRP2,SLC7A1,SLC7A2,SOX9,SPARC,SPRY1,THBS1,THY1,TMEM158,TMEM2,TNFRSF19,TRIB3,VCAM1	APC,Akt,Ap1,CTNNB1,ERK1/2,HDAC1,HIF1A,JUN,Jnk,NFKBIA,NFkB (complex),RELA,SMAD3,STAT3,TCF,TP53,WNT3A	
P1	 	N-acetyl-L-cysteine	 	chemical drug	 	-0.758	bias	-0.262	1.047	3.06E-06	ACTA1,ADM,ATF4,BMP2,BSG,CASP4,CAV1,CCL2,CCND2,CD36,CD86,COL1A1,CTGF,CXCL8,CXCR4,CYBA,CYR61,DDIT3,EDN1,EGR1,FGF2,FOS,GCLM,GLB1,HBEGF,HDC,HIF1A,HMOX1,HSPA5,IL6,ITGAM,JUN,LEP,MMP2,MMP9,MYC,MYH11,NCF2,NQO1,OSGIN1,PIN1,PLAUR,PPRC1,PTGS2,RHOB,SELE,SPP1,TGFBR2,TNFRSF10B,VCAM1,XAF1	Ap1,ERK1/2,JUN,Jnk,N-acetyl-L-cysteine,NFKBIA,NFkB (complex),P38 MAPK,PI3K (complex),RELA,SMAD3,SP1,STAT3,TP53,hydrogen peroxide	
P1	 	ZBTB17	0.327	transcription regulator	 	-1.510	bias	0.424	-2.699	3.11E-06	BTG3,CDKN1C,CDKN2B,DDIT3,EGR1,IER3,JUN,LDLR,LRRN3,RRM2B,SPTBN1,ZFP36	HIF1A,JUN,MAX,MYC,SP1,TP53,ZBTB17	
P1	 	HOXA9	1.381	transcription regulator	 	-0.643	 	0.243	-1.564	3.15E-06	ADGRG1,AHCYL1,ALDH1A1,CALCRL,CBX6,CCL2,CCL3,CD36,CELF1,CELF2,CLCN7,CTSG,EDNRA,ETS2,FCGRT,FZD5,GLRX,GNG10,GPR183,HIGD1A,HOXA9,IER2,INPPL1,IRX3,IRX6,JUN,JUNB,KIT,LYN,LYZ,MAFG,MYC,PCMT1,PIK3R2,PPP1R16B,RPP40,S100A8,SDC4,SDCBP,SELE,SERINC2,SPP1,TPR,TSC22D1,VHL,WSB1	CREBBP,EP300,HOXA9,NFkB (complex),RELA,STAT1,STAT3	
P1	 	tyrphostin AG 1478	 	chemical - kinase inhibitor	 	0.318	bias	-0.380	2.134	3.15E-06	BCL2L1,CAV1,CCL2,COL8A1,CXCL8,CXCR4,EDN1,ELN,FOS,GFPT1,HBEGF,HIF1A,IL6,ITGAM,MCL1,MME,MMP2,MMP9,NCF2,PTGS2,PTTG1,RUNX1,S1PR3,VCAM1	ATF2,EGF,EGFR,ERK1/2,JUN,MYC,NFKB1,NFKBIA,NFkB (complex),P38 MAPK,RELA,SMAD3,SP1,SRC,STAT3,TP53,tyrphostin AG 1478	
P1	 	FOLR1	-0.039	transporter	 	 	 	 	 	3.17E-06	ADH1C,ALDOC,AOC3,AP1S2,ATP6V1B2,BCAT2,BIRC3,CAT,CAV1,CELF2,CLPTM1,DNASE2,DTD1,FBXO3,GBA,GLRX,GPAM,LPAR1,LSP1,LYZ,MDK,PDCD4,PFN1,RPS24,SLC3A2,SORD,ST3GAL3,ST3GAL4,ST3GAL6,WDFY1	 	
P1	 	5-O-mycolyl-beta-araf-(1->2)-5-O-mycolyl-alpha-araf-(1->1')-glycerol	 	chemical - endogenous non-mammalian	Inhibited	-3.024	bias	0.419	-5.240	3.34E-06	AQP9,ATF3,CCL2,CCL3L3,CCL8,CMKLR1,CXCL2,CXCL8,DUSP1,EGR2,HBEGF,IDO1,IER3,IFIT2,IL18RAP,MMP9,NFKBIZ,NR4A3,PCSK5,PTGS2,RCAN1,RGS1,RGS16,SDC4,SERPINE2,SOCS3,TNFAIP3,VCAM1	5-O-mycolyl-beta-araf-(1->2)-5-O-mycolyl-alpha-araf-(1->1')-glycerol,IL1B,JUN,NFKB1,NFKBIA,NFkB (complex),RELA,STAT3,TNF	
P1	 	ADIPOQ	-1.670	other	 	0.460	 	0.069	0.112	3.54E-06	ACACA,ACLY,ACSM5,ACTA1,ADIPOQ,ADIPOR2,BMP2,CCL2,CD36,CLEC10A,CMKLR1,COL3A1,CTGF,CXCL8,DUSP1,EGR1,FOS,HBEGF,HMOX1,IL6,LDLR,LEP,LEPR,LHCGR,NCF2,NFKBIA,NOX4,PDCD4,PFKFB1,PRDX5,PTGS2,SHC1,SLC27A1,SLC2A3,TIMP1,TSC2,UCP2,VCAM1,VEGFC	ADIPOQ,ERK1/2,FOXO1,Growth hormone,HIF1A,Insulin,JUN,LEP,NFKB1,NFKBIA,NFkB (complex),PPARA,PPARD,PPARG,RELA,RNA polymerase II,SMAD3,SREBF1,STAT3,fatty acid,palmitic acid	
P1	 	NR3C2	-0.448	ligand-dependent nuclear receptor	 	-1.418	 	0.125	-2.049	3.66E-06	ABCC9,ADAMTS1,AGT,BCL2L1,CACNA1H,CCL3L3,COL1A1,COL3A1,CTGF,DDIT4,EDN1,EGR1,FGF2,FKBP1A,FKBP4,GPX3,GUCY1A3,HSPA9,IL6,KDR,KLF9,MSRB1,NOX4,NR4A2,PROCR,PTGS2,SEMA3C,SERP2,SERPINA3,SGK1,ST3GAL3,TACC2	AR,Ap1,EP300,FOS,FOXO3,HIF1A,JUN,NFKB1,NFKBIA,NFkB (complex),NR3C1,NR3C2,RELA,STAT1,STAT3,aldosterone,corticosterone,glucocorticoid	
P1	 	N-cor	 	group	 	0.437	bias	-0.441	2.015	3.86E-06	ACACA,ADIPOQ,ADIPOR2,AXIN2,BIN1,CCR1,CD36,CIDEC,CXCL14,CXCL2,DHRS3,ELOVL6,ESR1,G6PD,IDH1,IGFBP3,LHPP,MCTP1,MMP9,PLIN1,PLIN2,PTGS2,RGL1,RHOB,RNF144B,SGK1,SNX1	Ap1,CEBPB,ESR2,FOXO1,HDAC1,Hdac,Histone h4,JUN,N-cor,NFKB1,NFKB2,NFKBIA,NFkB (complex),PGR,PPARA,PPARG,PPARGC1A,RELA,RXRA,SREBF1,STAT3,TNF,progesterone	
P1	 	bicuculline	 	chemical - endogenous non-mammalian	Inhibited	-3.619	bias	0.347	-5.034	3.97E-06	ATF3,BTG2,CYR61,DUSP1,EGR1,EGR2,FOS,FOSB,GADD45B,HSPA8,IER2,JUN,JUNB,KLF4,NR4A2,PTGS2,TIPARP	CREB1,CREBBP,CTNNB1,Cg,Creb,ELK1,EP300,ERK1/2,FOS,HDAC2,Hdac,JUN,L-glutamic acid,NFKBIA,NFkB (complex),PPARG,RELA,SMAD3,SP1,SRF,STAT3,TP53,bicuculline	
P1	 	bucladesine	 	chemical toxicant	 	-1.440	bias	0.285	-3.693	4.00E-06	ABCA3,ADAMTS1,ALDH3A1,APOE,ASS1,C5AR1,CD14,CD86,CDH2,CXCL8,CXCR4,CYP11A1,DGKQ,DUSP1,EGR2,ERBB2,FAAH,FCER1A,FOS,FST,GADD45B,GAP43,GDF15,GLUL,H19,HMOX1,ID1,ID4,IGFBP3,IGFBP6,IL6,INHBB,IRS2,JUN,JUNB,KIT,LDLR,LEP,LIPE,LRRN3,LXN,MCAM,MMP2,MMP9,MYC,NGF,NR4A2,NR4A3,ODC1,PADI4,PDE8B,POMC,PTGER4,PTGS2,QSOX1,RGN,RGS16,SIGMAR1,SOCS3,SOX17,SOX7,SRGN,STC1,TF,TGFBR3,THBD,TIMP1,TINAGL1,TYRO3,ZDHHC7	CEBPB,CREB1,Creb,ESR2,IL6,JUN,NFKB1,NFKB2,NFKBIA,NFkB (complex),PGR,Pka,RELA,SP1,STAT1,STAT3,TNF,bucladesine,cyclic AMP,progesterone	
P1	 	GATA4	0.051	transcription regulator	 	-1.858	 	0.090	-2.373	4.05E-06	ACACA,ACTA1,ACTG2,ADORA1,ATG7,ATP2A2,BCL2L1,CASQ2,CLSTN2,CNFN,COL1A1,COL1A2,COL3A1,CRABP2,CTGF,CTHRC1,CYP11A1,DAB2,ECM2,EDN1,EMX2,EPHX1,EVPL,FGF2,FOS,HSPA5,HSPB7,INHBB,KCNJ2,LHCGR,LOC102724428/SIK1,LTBP2,NR5A2,PLA2G2A,PTPRB,SGPL1,SOX9,SPP1,TAGLN,THBS4,TIMP1,TPM1,VCAM1	CEBPB,GATA4,PPARA,PPARG,PPARGC1A,RXRA,THRB	
P1	 	CXCL12	0.751	cytokine	 	-1.964	bias	0.299	-3.935	4.08E-06	ACP5,AKR1C3,AXL,BCL2L1,BMP2,BMP6,CANX,CCL2,CD36,CD69,CDKN1C,CELF1,CPSF1,CTSK,CXCL12,CXCL8,CXCR4,EGR1,ERBB2,ERCC1,FLNA,FOS,FYN,GSR,ID1,IFI27,IFNAR2,IL6,IRF3,JUN,JUNB,KIT,MAPK8IP2,MAPRE3,MMP2,MMP9,MYC,NR2F6,PKD1,PRKCD,PTGS2,RANGAP1,SOCS2,SOCS3,TF,TIMP1,TNFRSF10B,TNFSF10	Ap1,CXCL12,CXCR4,ERK1/2,ESR2,HIF1A,IL6,JUN,NFKB1,NFKBIA,NFkB (complex),P38 MAPK,RELA,SMAD3,SP1,STAT1,STAT3	
P1	 	L-triiodothyronine	 	chemical - endogenous mammalian	 	1.699	 	0.162	0.353	4.12E-06	ACTA1,ACTG2,ADIPOQ,ADM,ADRB2,AGT,AGTRAP,ALAS2,ALDH1A1,APOB,APOC1,ARSA,ATIC,ATP2A2,CMKLR1,CS,CST3,CTGF,CTSH,CXCL12,CYP11A1,DBP,DUSP1,DUSP5,EDN1,EGR1,EGR2,EIF4EBP2,ENPP2,ESR1,FOS,G6PD,H6PD,HIF1A,HINT1,HP,ID3,IGFBP3,IGFBP4,IL6,ITGA7,LEP,LHCGR,LIPE,LMNA,LYZ,MAMDC2,MBP,ME1,MMP9,MYC,NME1,NR1D1,NR5A2,ODC1,PDK4,PLA2G2A,POR,PTGDS,PTGS2,RAB34,RARA,RCAN2,RELN,RET,RGN,RPS6KA4,SLC27A1,SLC9A1,SORBS1,SRM,ST3GAL4,TF,THRA,THRSP,UBA1,UCP2	CEBPA,CEBPB,EDN1,FOS,FOXO1,Growth hormone,HIF1A,Ins1,Insulin,JUN,L-triiodothyronine,NCOR2,NFkB (complex),PPARA,PPARG,PPARGC1A,RELA,RXRA,SP1,STAT3,THRB	
P1	 	trovafloxacin	 	chemical drug	Inhibited	-4.491	 	0.192	-5.430	4.26E-06	ADRB2,BIRC3,CHFR,CXCL2,DNAJB2,ETS2,FOS,HMOX1,IL6,ISG20,JUNB,LDLR,MAP3K8,MED20,NEDD4L,NFKBIA,PHLDA1,SELE,SOCS2,SOCS3,TGM2,THBS1,TNFAIP3,UBE2I	IFNG,IL1B,JUN,NFKB1,NFKBIA,NFkB (complex),RELA,STAT1,STAT3,TNF,trovafloxacin	
P1	 	prednisolone	 	chemical drug	 	-1.784	bias	-0.257	0.138	4.26E-06	APOE,ARSA,ATG7,ATG9A,BCL2L1,BIRC3,BTG1,BYSL,CAT,CCL2,CD163,CEBPD,CTSB,CXCR4,CYGB,DUSP1,DUSP10,EDN1,EDNRA,ESR1,FMO2,GAA,GABARAP,GABARAPL1,GM2A,GPX3,HGS,HSPA8,IL6,IRS2,ISG20,ITGAM,KLF9,LOC102724428/SIK1,MCL1,MYCN,NLGN4X,NQO2,PLAT,POMC,PRNP,PTGS2,RARRES3,RNF38,SGK1,SPHK2,SPP1,SQSTM1,SRGN,TGM2,TNFAIP3,TNFSF10,TPO,UVRAG,ZC3HC1,ZFP36L2	Ap1,CREB1,CSF2,EP300,ESR1,ESR2,IL1B,JUN,NFKB1,NFKBIA,NFkB (complex),NR3C1,PPARG,PTGS2,RELA,SP1,STAT1,STAT3,TP53,beta-estradiol,prednisolone	
P1	 	methapyrilene	 	chemical drug	 	1.342	 	-0.048	1.555	4.28E-06	ACADM,ALDOA,ANXA5,APOE,ASS1,ATF3,ATF4,ATP6V1B2,AZIN1,BTG2,CAT,CBS/CBSL,CD36,CDC34,CES1,CST3,CTSB,DDIT3,ENPP2,FBP1,GADD45A,GRB14,GSK3B,GSS,GSTM1,HMOX1,HSPA5,IFRD1,MIPEP,MYC,NR2F6,NSFL1C,ODC1,OPLAH,ORM1,PC,SLC3A2,TUBB,TXNRD1	 	
P1	 	epigallocatechin-gallate	 	chemical drug	 	0.622	 	-0.179	1.804	4.52E-06	ACP5,ANGPT1,APOB,AXIN1,AXL,BCL2L1,BHLHE41,CAT,CCL2,CCL3L3,CLDN5,COL18A1,CSF2RA,CTGF,CTSK,CXCL8,CYR61,DAPK2,DIABLO,EDN1,EGR1,ERBB2,ESR1,FOS,FOSB,GADD45A,GADD45B,GBP4,GDI1,GJB2,GSR,HIF1A,HMOX1,IL6,JUN,JUNB,KDR,LDLR,LEP,LTBR,MMP2,MMP9,MYC,NFKBIA,NOTCH1,PRKCE,PTGS2,RBP4,SFRP1,TFRC,TIMP1,TNFRSF10B,TNFSF10,VCAM1,VEGFC	ERK1/2,IL6,JUN,NFKB1,NFKBIA,NFkB (complex),P38 MAPK,RELA,SMAD3,SP1,STAT1,STAT3,TNF,epigallocatechin-gallate	
P1	 	NUPR1	1.227	transcription regulator	 	-1.872	 	-0.148	-0.372	4.86E-06	--,ADGRG1,ADM,ADRB2,AEN,AKAP12,ALDH5A1,ALDOC,ALG8,AS3MT,ASIC1,ATF3,AVPI1,B3GAT3,BTG1,CARD8,CARMIL1,CD68,CDK4,CEP170B,CNPY4,COL1A2,COL3A1,CREB5,CXCL8,CXCR4,CYR61,CYSTM1,DDIT3,DHCR24,DHTKD1,DPH6,DUSP5,ETS1,ETV6,FAM162A,FBXO3,FUCA1,GADD45A,GDF15,GPR1,HBEGF,HSPA2,IFIT2,IRF2BP2,IRS2,KLF4,KLF6,LHFPL2,LMAN2L,LOC102724428/SIK1,LRP8,MAFG,MEGF9,MKL2,MMD,MSANTD3,MT1X,MYC,NCKIPSD,NDRG1,NR1D1,NRSN2,NSF,NUPR1,P3H1,P4HA2,PEA15,PFKFB3,PHLDA1,PMP22,POLA2,PPFIBP2,PPP1R15A,PRAG1,PRND,PRNP,RAB11FIP5,RAB32,RAB38,RCL1,RPA1,SAMD4A,SESN2,SIGMAR1,SLC39A8,SLF1,SPATS2L,SYTL2,TESK1,TMEM158,TMEM19,TMEM268,TNIP1,TOB1,TP53BP1,TRIB1,TRIB3,UNC5B,UPP1,USP36,ZFAND2A,ZNF296,ZPR1	EGR1,FOXO1,FOXO3,MXI1,NFkB (complex),NUPR1,TP53	
P1	 	ACVRL1	-0.351	kinase	 	-0.454	 	0.091	-0.750	4.88E-06	CXCL12,CXCL8,CXCR4,EFNB2,GDF15,ID1,KDR,LYVE1,MYC,PLAT,PLAUR,SELE,SMAD6,SMAD7,TAGLN	ACVRL1,ENG,GATA4,JUN,NFKB1,NFKBIA,NFkB (complex),NOTCH1,RELA,RUNX2,SMAD1,SMAD3,SMAD5,SP1,STAT3,Smad	
P1	 	ELF4	0.122	transcription regulator	 	-0.767	 	0.234	-1.627	4.88E-06	CBX1,CXCL2,CXCL8,DUSP1,DUSP5,HDC,KIT,KLF2,KLF4,LYZ,MT1G,NDUFS8,PLEC,RCAN1,SPP1	ELF4,IFNG,JUN,NFkB (complex),RELA,STAT1,STAT3	
P1	 	MTOR	0.516	kinase	 	0.773	 	0.101	0.121	4.96E-06	ACACA,ACADM,ACLY,ADM,AKR1B1,ATG7,ATP2A2,ATP2B1,BCL2L1,CD86,CEBPD,CS,CXCR4,CYP11A1,DDAH2,DDIT3,DDIT4,DLG4,ENO1,EPRS,ERCC1,FAF1,FKBP1A,GAP43,GLG1,GSTM5,HADHA,HIF1A,IL6,IRAK1,IRS2,KCND2,LEP,LHCGR,MBP,MCL1,MIA,MMP9,MTOR,MYC,PDK4,PFN1,PGP,PHLPP1,PIP5K1C,PKM,PRDX5,PSMB5,PYGB,RAP1GDS1,S1PR1,SLC12A2,SMPD1,SOCS3,SQSTM1,SRC,SRPX,TCEB2,TNFSF10,TSC2,TXNL1,VCAM1	AKT1,Akt,Ap1,GSK3B,HIF1A,JUN,MTOR,MYC,NFKB1,NFkB (complex),PI3K (complex),RELA,SP1,STAT1,STAT3,TP53,sirolimus	
P1	 	methotrexate	 	chemical drug	 	0.909	 	0.074	0.453	4.97E-06	ACADM,ACADVL,ACSL4,ADIPOR2,AK4,ALDOA,ASS1,BNIP3L,BTG2,C1QB,C1R,C2,C6,C7,CASP4,CCL13,CCL2,CCL3,CCL3L1,CCL8,CES1,CFB,CXCL12,CXCL8,DGAT2,DUSP1,DUSP10,DUSP14,EPAS1,GAP43,GAPDH,GPAM,GSR,HADHA,HMGCS1,HMOX1,ID1,IGFBP3,IL6,ITGA1,LBP,LPIN1,LY96,MAPKAPK2,MECR,MYC,NQO1,NR4A2,ORM1,PECR,PEX7,PTGS2,SLC31A2,SOCS3,SPP1,TEF,TOB1,VCAM1	Ap1,ERK1/2,IL1B,IL6,JUN,Jnk,NFKB1,NFKBIA,NFkB (complex),RELA,SMAD3,SP1,STAT1,STAT3,TNF,methotrexate	
P1	 	calcitriol	 	chemical drug	 	-1.518	 	-0.032	-1.270	5.14E-06	AAAS,ABCC3,ABL1,ALDH1A2,ATP2B1,BCL2L1,CCND3,CD14,CDC20,CDCA5,CEBPD,CES1,CHTF18,CSE1L,CSF1R,CTSK,CXCL2,CXCL8,CYR61,DOK5,DUSP1,DUSP10,EDN1,EGR1,ERBB2,ESR1,ETV5,FAM107A,FBN2,FCER2,FECH,FOS,G6PD,GADD45A,GAPDH,GDPD5,GRK5,H2AFZ,HBEGF,ID1,IDH1,IER3,IGFBP3,IL10RA,IL6,ITGAM,JUN,KLF4,KPNA2,LIG1,LPAR1,MAF,MCL1,MCM2,MYC,NEDD9,NGF,NOX4,NUP43,NUP93,NUPR1,NUSAP1,ODC1,OLFML2A,PALMD,PDCD4,PMEPA1,PRKCD,PTGFR,PTGS2,RAB38,RARRES1,RBPMS,RGCC,RNF144A,S100A8,S100A9,SMAD7,SOCS3,SPP1,SPRY2,STXBP6,SULF1,THBD,THBS1,THRA,TJP1,TJP2,TMEM100,TNFAIP3,TNFRSF10B,TNFSF10,TXN,UCP2,WSB1	ERK,IL6,JUN,NFKB1,NFKBIA,NFkB (complex),RELA,SMAD3,SP1,STAT1,STAT3,TNF,calcitriol,prostaglandin E2	
P1	 	STAT5A	-0.015	transcription regulator	 	-1.496	 	0.109	-2.004	5.16E-06	ADIPOQ,AHSA2,AKR1C3,ALDH3A1,AXIN2,BCL2L1,BIRC3,CASP4,CCL3L3,CCND2,CCND3,CD24,CD68,CDK4,CPA4,CYP1B1,DUSP5,EPAS1,ERAP2,ESR1,FCER1G,FOS,FOSB,GADD45A,GSTT1,HIST1H1C,HIST2H2AA3/HIST2H2AA4,ID1,IL6,KIT,LTBR,MAF,MAL2,MCL1,MYC,MYH1,NOL3,NR4A2,PODXL2,PPFIBP2,PRSS23,QPCT,QPRT,RARRES3,RPA1,S100P,SERP2,SERPINA3,SLC2A10,SLC2A3,SLC7A8,SNTB1,SOCS2,SOCS3,SYTL2,TFF3,TGFBR2,TIMP4,TM4SF1,TNFRSF14,TNFRSF4,TSPAN13,WARS,ZFP36,ZP3	CEBPB,HIF1A,IGF1,IL2,IRF8,JUN,NFKB1,NFKBIA,NFkB (complex),NR3C1,RELA,SMAD3,SP1,STAT1,STAT3,STAT5A,STAT5B,STAT5a/b,TCF3,TNF	
P1	 	fulvestrant	 	chemical drug	Inhibited	-2.149	 	-0.113	-1.310	5.32E-06	ABL1,ADRB2,ASNS,ATF4,AXL,BMP2,BMP4,CASP4,CAST,CAV1,CCDC80,CCL2,CDC20,CDKN2C,CHTF18,COMT,CXCL12,CYP11A1,CYR61,DDIT4,EGR1,EGR3,ESR1,FKBP1A,FNTA,FOS,G6PD,GADD45A,GJB2,GUCY1A3,HRAS,ID1,IER3,INHBB,JUN,LDLR,LEPR,LRP8,MCM2,MMD,MYC,NME1,NRP1,PDCD4,POLA2,PRSS23,PTGS2,PTTG1,RNASEH2A,RNF126,SIAH2,SLC22A5,SLC7A5,SMPD1,SQSTM1,STC1,TFF3,TFRC,TGFBR3,VCAM1,ZMAT3	Ap1,CEBPB,CTNNB1,EGR1,ESR1,ESR2,HDAC1,JUN,MYC,NFKB1,NFKB2,NFkB (complex),NOTCH1,PGR,SMAD3,SP1,STAT3,TP53,TP73,Vegf,fulvestrant,progesterone	
P1	 	Gm-csf	 	group	 	-1.122	bias	0.428	-2.792	5.93E-06	BCL2L1,CCND2,CD14,CD163,CD1C,CD209,CD86,CXCL8,FOS,IL6,IRAK1,JUN,JUNB,LAMP3,MCL1,MMP9,MYC,PTGS2,SOCS2,SOCS3	Ap1,CSF2RB,ELK1,ERK1/2,FOS,Gm-csf,JUN,MAPK3,NFKBIA,NFkB (complex),P38 MAPK,PI3K (complex),RELA,SMAD3,SP1,STAT,STAT3,STAT5A,STAT5a/b	
P1	 	SMAD1	-0.104	transcription regulator	 	-0.197	bias	0.407	-1.694	6.03E-06	ALPL,BCL2L1,BTG2,CDKN2B,COCH,COL1A1,COL1A2,CTGF,CXCL2,GADD45B,HEY1,ID1,MYC,SMAD6,SMAD7,SOX9,SPP1	Ap1,EGR1,ESR1,GATA4,HIF1A,MYOCD,NFkB (complex),NOTCH1,RELA,RUNX2,RXRA,SMAD1,SMAD3,SP1,STAT3,Smad,TP53,VHL	
P1	 	baicalein	 	chemical - endogenous non-mammalian	 	1.153	bias	-0.330	2.371	6.20E-06	BCL2L1,CCL2,CCND3,CXCL8,DDIT3,FOS,HMOX1,IL6,JUN,KDR,MCL1,MMP2,MMP9,PLA2G4A,PTGS2,PTTG1,TIMP1,VCAM1	Akt,Ap1,CREB1,ERK,ESR1,FOS,HIF1A,JUN,Jnk,NFATC2,NFkB (complex),Nfat (family),Pkc(s),RELA,SMAD3,STAT3,TP53,baicalein	
P1	 	CTBP1	0.487	enzyme	 	-1.913	bias	-0.263	-1.013	6.57E-06	CCNG2,COL1A2,CSF1R,ENPP2,FAT1,FOS,FSCN1,KRT8,MIA,MMD,SMAD6,SPRY2,THBS1,VCAN	CTBP1,HDAC1,SIN3A,TP53,histone deacetylase	
P1	 	CSF1	0.402	cytokine	 	1.256	bias	0.364	-0.961	6.59E-06	ACP5,APOE,BCL2L1,CCL2,CCL3,CCND2,CD163,CD163L1,CD209,CD68,CDK4,CSF1R,CTSK,CXCL2,CYP11A1,DOK2,DUSP1,DUSP5,EGR1,EGR3,ETS2,FCER1G,FCGR3A/FCGR3B,FOLR2,FOS,GDF15,HSPA5,IL10RA,IL11RA,IL6,ITGAM,JUN,JUNB,MARCO,MMP9,MYC,PIK3R2,RUNX1,SFRP1,SPI1,STAB1,STX6,THBS1,VCAM1	CREB1,CSF1,CSF2,ERK,IFNG,IL10,IL6,JUN,NFKB1,NFKBIA,NFkB (complex),RELA,SMAD3,SP1,STAT1,STAT3	
P1	 	FOXO1	0.014	transcription regulator	 	-0.675	bias	0.324	-3.070	6.80E-06	ACACA,ACLY,ADIPOQ,AFF3,ANGPTL4,AQP9,ATP6V0B,ATP6V1D,BIRC3,CAT,CCNG2,CDKN1C,CDKN2B,CDKN2C,CIDEA,CLDN5,CS,CTGF,CTSK,CXCL8,DDIT4,EBF1,EDN1,EFHD1,EGR1,EGR2,EIF4EBP1,ELOVL6,FAM65B,FOS,FOSB,GADD45A,GADD45B,GPAM,HMOX1,HSPA5,IER3,IL6,IRS2,ITGA3,JUN,JUNB,KLF2,KLF4,LAMP2,LEP,LHCGR,LPIN2,LTBR,ME1,MMP9,MRPL14,MRPL55,MRPS12,MRPS18A,MRPS2,MVD,MYC,MYL3,NDUFA7,NDUFA9,NDUFAF2,NDUFAF4,NUSAP1,PCK2,PDK4,POMC,PPP1R15A,PSMB6,SGK1,SQLE,THBS1,TNFSF10,TRIB3,VCAM1	AR,Akt,CEBPA,EGR1,ERK1/2,FOXO1,HIF1A,IL6,JUN,NFKBIA,NFkB (complex),PPARA,PPARG,PPARGC1A,RELA,RXRA,SIRT1,SMAD3,SP1,STAT1,STAT3,TP53	
P1	 	INSIG1	0.356	other	Inhibited	-2.578	bias	-0.491	0.025	6.84E-06	ABCG1,ACACA,ACLY,ACSL4,APOE,CD68,CXCL2,CXCR4,CYP51A1,DHCR24,DHCR7,ELOVL6,G6PD,GPAM,HMGCS1,IL6,IRS2,LDLR,LIPG,LPIN1,LSS,MARCO,NFKBIZ,PCYT2,PLIN2,S100A8,S100A9,SCAP,SQLE,TM7SF2,UCP2	ESR1,INSIG1,NFE2L2,NFkB (complex),PPARG,PPARGC1A,RELA,SREBF1,SREBF2,STAT3,Srebp,TP53,USF1,cholesterol	
P1	 	mir-122	0.011	microrna	Inhibited	-3.395	bias	-0.444	-1.051	7.12E-06	ACTR1A,ADGRB2,ALDOA,BCAT2,CDC42BPB,CS,FKBP1A,G6PD,GNPDA1,GYS1,H1F0,IL6,KIF5B,MAP1B,MAP3K12,MTHFD2,PKM,RAD21,SH3GL1,SLC1A5,SLC7A1,TGM2,TNPO2,VAV3,VPS4A,VPS4B,WARS,YARS	 	
P1	 	15-deoxy-delta-12,14 -PGJ 2	 	chemical - endogenous non-mammalian	 	0.089	 	-0.161	1.148	7.18E-06	BCL2L1,BIRC3,CCL2,CCL3,CCND2,CD36,CDK4,CEBPD,COL1A1,COL1A2,CTGF,CTSB,CTSD,CXCL8,DDIT3,EGR1,ESR1,FKBP4,FOS,FTH1,GADD45A,GCLM,GDF15,GSR,HMOX1,IL6,ITGAM,JUN,KDR,KLF4,MCL1,MMP9,MYC,MYH11,NFKBIA,NOX4,NQO1,PTGES2,PTGS2,RARRES3,SELE,SLC9A1,SOCS3,SPP1,TXNRD1,VCAM1	15-deoxy-delta-12,14 -PGJ 2,Ap1,JUN,Jnk,NFKB1,NFKBIA,NFkB (complex),PI3K (complex),RELA,SP1,STAT3,TNF,nitric oxide	
P1	 	tacrolimus	 	chemical drug	 	-0.466	 	-0.158	0.542	7.29E-06	ACTA1,ANGPT1,BCL2L1,CARD8,CCL2,CD36,CDK4,COL1A1,COL3A1,CXCL2,CXCL8,CXCR4,EDN1,EGR1,FLNA,FOS,FOSB,GAP43,GNPDA1,HOMER2,ID3,JUN,JUNB,KCNK3,MAF,MYC,MYH11,NFKBIA,NME1,ODC1,ORM1,PA2G4,PDCD4,PDE3B,PLIN2,PRNP,PTGS2,PTPRF,SDCBP,SIAH2,SLIT2,SMAD7,SPP1,TJP1,TLE1,TMEM100,TNFRSF12A,TNFSF10,VEGFC	Ap1,ERK1/2,JUN,Jnk,NFKB1,NFKBIA,NFkB (complex),P38 MAPK,RELA,SMAD3,STAT3,TNF,tacrolimus	
P1	 	RARB	-0.239	ligand-dependent nuclear receptor	 	1.299	bias	0.323	0.156	7.54E-06	ACADM,ARHGAP4,CDH5,CDKN2B,CXCL2,CXCL8,EGR1,ETS1,FOLR2,GADD45A,GAP43,ID1,ID3,IFI27,IGFBP3,IL6,MAP2K3,PTGS2,RAB5A,RARA,RET,SPP1,TCEA1,THBD,TJP1,VEGFC	Ap1,CEBPA,CEBPB,ESR1,FOS,JUN,NFATC2,NFkB (complex),Nfat (family),PPARG,RARB,RARG,RELA,RNA polymerase II,RXRA,SP1,STAT3,isotretinoin,tretinoin	
P1	 	SU6656	 	chemical toxicant	Activated	2.534	bias	-0.501	 	7.83E-06	ADM,ATF3,CTGF,DDIT3,EGR1,ETS2,GFPT2,IER3,JUNB,KRT8,MYC,NR4A2,PHLDA1,PTGS2,SOCS3	ATF2,Akt,Ap1,CEBPA,CEBPB,EGFR,FOSL1,HIF1A,JUN,MAP2K1/2,NFKBIA,NFkB (complex),P38 MAPK,RELA,SMAD3,SP1,STAT1,STAT3,SU6656,TP53	
P1	 	FGF19	-0.001	growth factor	 	-1.942	 	-0.042	-1.833	8.35E-06	ACACA,ACLY,ALDH1A1,APOE,BCL2L1,BTG3,CD36,CXCL2,EGR1,ELOVL3,FBP1,FOS,G0S2,GADD45A,ID1,LEP,LEPR,MCAM,MME,PTGDS,RGS16,SERPINA3,SGK1,SLC2A5,SQLE,TCEA1,THRSP	ADIPOQ,CEBPA,CEBPB,ERK,ERK1/2,FGF19,JUN,NFKB1,NFKBIA,NFkB (complex),PPARA,RELA,SMAD3,STAT1,STAT3,TP53	
P1	 	Ca2+	 	chemical - endogenous mammalian	 	-1.289	bias	0.271	-3.221	8.44E-06	ATF3,ATP2A2,BCL2L1,CCND2,CCND3,CD86,CDK4,CEBPD,COL1A1,CSTF2,CUL9,CXCL8,CXCR4,CYP1B1,CYR61,DBP,DDIT3,DNASE1L3,DUSP1,EDN1,EGR1,ELK1,FAAH,FGF2,FOS,GRK5,HDC,HSPA5,ID1,ID3,IL6,IRS2,ITGA3,ITPR2,JUN,JUNB,KCND2,KCNG1,KLF4,KRT8,MCAM,MGP,MMP9,NDRG1,NFKBIA,NR1D1,NR4A3,ODC1,PEBP1,PLS3,PTGS2,PTTG1,S100A8,S100A9,SGK1,SPP1,STC1,TAGLN,TNFRSF10B,VEGFD	CREB1,Ca2+,ERK1/2,FOS,JUN,NFKB1,NFKBIA,NFkB (complex),P38 MAPK,Pkc(s),RELA,SMAD3,SP1,STAT3,TNF,TP53,hydrogen peroxide	
P1	 	CDK9	0.134	kinase	 	-1.832	bias	0.451	-3.168	8.78E-06	CCND2,COL1A1,CXCL2,CXCL8,CXCR4,FOS,G6PD,HNRNPH1,IL6,MMP9,MYC,NCL,NFKBIA,ODC1,PDK4,RUNX1,SELE,STC2,TNFAIP3	Ap1,CDK9,CREBBP,CTNNB1,EP300,ESR1,HIF1A,Histone h3,MMP9,MYC,NFKB1,NFkB (complex),NOTCH1,RELA,RNA polymerase II,SP1,STAT3,TP53,TP73	
P1	 	CREM	0.186	transcription regulator	 	-0.975	 	0.123	-1.591	8.79E-06	ADRB2,APOE,APOLD1,ATF3,ATP2A2,BTG2,CCND2,CD86,CH25H,CIART,COL3A1,COL8A1,CSRNP1,CXCL8,CYP51A1,DUSP1,DUSP14,EGR1,EGR2,FOS,GADD45B,HMGCS1,HSPA4,IRAK1,IRS2,JUNB,LDLR,LSS,MCL1,MKNK2,MNS1,MSMO1,NOTCH1,NR4A2,PPP1R15A,RHOB,SERTAD1,SIAH2,THBS1,TIPARP	CEBPB,CREB1,CREBBP,CREM,CTNNB1,Creb,EP300,JUN,Lh,NFE2L2,NFKBIA,NFkB (complex),P38 MAPK,PPARG,RELA,RNA polymerase II,SREBF2,STAT1,STAT3,STAT5B,TP53,cholesterol	
P1	 	ATG7	1.120	enzyme	 	-0.925	 	-0.201	-0.148	9.02E-06	ATF4,BMF,CDH2,CDH5,CTGF,CTSB,CXCL8,GSTM5,IL6,IRF3,MARCO,NFKBIA,NQO1,RCAN1,SOCS3,TEK,TGFBR2	ATG7,BACH1,CEBPA,CEBPB,IL17A,IL1B,JUN,NFE2L2,NFKB1,NFKBIA,NFkB (complex),RELA,SQSTM1,STAT1,STAT3,TP53	
P1	 	BAPTA-AM	 	chemical reagent	 	0.690	bias	-0.355	2.119	9.02E-06	ATF3,CCL2,COL1A1,CXCL8,DDIT3,EGR1,ELK1,FOS,IL6,JUN,MMP2,PTGS2,SELE,SOCS2,SOCS3,SPP1,VCAM1	Ap1,BAPTA-AM,ERK1/2,JUN,Jnk,NFKB1,NFKBIA,NFkB (complex),P38 MAPK,PI3K (complex),RELA,SMAD3,SP1,STAT3	
P1	 	SMAD7	-1.107	transcription regulator	 	-0.870	 	-0.164	0.021	9.27E-06	ADH1C,BMP2,BZW2,CCL2,CDH2,CDKN2B,CDKN2C,CFC1/CFC1B,COL1A1,COL1A2,COL3A1,COL6A1,COL6A3,CTGF,FST,GADD45A,HBEGF,HMOX1,ITGA7,KRT8,LTBP2,MATN2,MMP2,MMP9,MYC,NFKBIA,NID2,PLAT,PMEPA1,SMAD7,SOX9,TAGLN,TGFBR2,TIMP1,TXN	ATF2,Ap1,EGFR,HIF1A,JUN,NFKBIA,NFkB (complex),PI3K (complex),RAC1,RELA,SMAD1,SMAD3,SMAD4,SMAD7,SP1,STAT3,Smad	
P1	 	pioglitazone	 	chemical drug	 	-0.537	 	0.054	-0.863	9.86E-06	ABCG1,ACTA1,ADIPOQ,ADIPOR2,ANGPTL4,APOB,APOE,ATP2A2,CAT,CAV1,CD36,CD86,CDK4,CEBPD,CMKLR1,CTGF,CXCL8,EGR1,FBP1,FOS,HMOX1,IL6,IRS2,ITGAM,KLF4,LDLR,LEP,LEPR,LIPE,LPIN1,MMP9,NCF2,NR4A3,PC,PDE3B,PFKL,PLIN1,PLIN2,PTGS2,RBP4,SLC27A1,UCP2	ADIPOQ,APOE,CTNNB1,FOXO1,Growth hormone,HIF1A,Insulin,NFKB1,NFKBIA,NFkB (complex),PPARA,PPARG,PPARGC1A,RELA,RXRA,SP1,STAT3,TNF,pioglitazone	
P1	 	lithium chloride	 	chemical drug	 	0.617	 	0.232	-0.610	1.06E-05	ASS1,AXIN2,BMP2,BMP4,BSG,CD4,CTAGE9 (includes others),DPAGT1,FOS,FSCN1,GDF15,GSK3B,HEYL,HMOX1,MMP2,MT1G,MT2A,MYC,NKD2,NOTCH1,PKD1,PLIN2,POMC,PTGS2,PTX3,RARA,SOX9,TMEM2,TNFRSF10B,TNFSF10,VCAN	AKT1,Akt,CTNNB1,HDAC1,HIF1A,JUN,NFKB1,NFKBIA,NFkB (complex),RELA,SP1,STAT1,STAT3,TCF,TNF,TP53,lithium chloride	
P1	 	imatinib	 	chemical drug	Inhibited	-2.581	 	-0.098	-2.082	1.07E-05	ABL1,BCL2L1,BIRC7,BMP2,CCND2,CDKN2C,COL1A1,COL3A1,CXCL12,CXCR4,DAB2,HMOX1,IL6,ITGA1,ITGAM,KDR,KIT,LYN,MCL1,MME,MTOR,MYC,PLIN2,PRNP,SMPD1,SOCS2,TNFRSF10B	CEBPA,CEBPB,IL6,JUN,KIT,NFKB1,NFKBIA,NFkB (complex),P38 MAPK,RELA,SP1,STAT,STAT1,STAT3,STAT4,STAT5a/b,TNF,TP53,imatinib	
P1	 	sorafenib	 	chemical drug	 	-0.318	 	-0.228	0.439	1.10E-05	BCL2L1,CCND2,CCND3,CD69,CDK4,CXCL8,DDIT3,ERN1,HIF1A,HSPA5,MCL1,PPP1R15A	Akt,Ap1,ERK1/2,HIF1A,JUN,Jnk,NFKB1,NFKB2,NFKBIA,NFkB (complex),P38 MAPK,RELA,SMAD3,STAT3,TP53,bortezomib,sorafenib	
P1	 	SMAD4	-0.268	transcription regulator	 	-0.803	 	0.229	-2.197	1.10E-05	ANGPT1,ANGPTL4,APOB,BMP2,BMP4,CCL2,CCND2,CCNG2,CDH2,CDH5,CDKN2B,CELF2,COCH,COL1A2,COL7A1,CTGF,CTSD,CYB561,EDN1,ERBB2,FOS,FSCN1,FST,GADD45A,GADD45B,HMOX1,HP,ID1,IER3,LOC102724788/PRODH,LPAR1,MAPK7,MTOR,MYC,MYCN,NFKBIA,POR,PTGS2,PTX3,RGCC,RUNX1,SELE,SERTAD1,SGK1,SMAD6,SMAD7,SMO,SPI1,THBS1,TIMP1,TPM1,ZFP36	Ap1,EGR1,ESR1,JUN,NFKB1,NFKBIA,NFkB (complex),P38 MAPK,RELA,SMAD3,SMAD4,SMAD7,SP1,STAT3,Smad,TNF,TP53	
P1	 	5-fluorouracil	 	chemical drug	Inhibited	-4.300	 	-0.211	-2.853	1.12E-05	AHSA1,ALDOA,ATF4,ATP5I,BCL2L1,BNIP3L,CANX,CAPNS1,CCT3,CD86,CES2,COL1A2,COPS8,COX8A,CSTB,EEF1G,EGR1,EIF2S2,EIF3C,FBL,FKBP1A,GAP43,GAPDH,GARS,GDF15,GOT2,HADHA,HSPA8,HSPE1,IARS,MCL1,MYC,NCL,NDUFS8,PKM,PSMB2,PSMB5,PSMB7,PSME2,PTGS2,RAE1,RHOB,RPL6,SLC25A6,SNRPB,SQSTM1,SRM,TCEB2,THBS1,TNFRSF10B,TNFRSF12A,TSC22D1,UNG,XPOT	5-fluorouracil,CEBPA,CEBPB,CTNNB1,HDAC1,HDAC2,JUN,MYC,NFKBIA,NFkB (complex),NR3C1,P38 MAPK,RELA,SIN3A,SP1,STAT1,STAT3,TP53,TP73	
P1	 	lovastatin	 	chemical drug	 	0.659	 	0.134	-0.023	1.12E-05	ACAT2,ADIPOQ,APOE,ATF3,ATF4,BCL2L1,CAT,CCL2,CCND3,CD86,CDK4,CTGF,DDIT3,DHCR7,EBNA1BP2,FAM189B,GAP43,GPX3,HMGCS1,HMOX1,IL6,KLF2,LDLR,LEP,LMNA,MCL1,MVD,MYC,NOX4,PLAT,PTGS2,RHOB,RHOU,SDC4	AKT1,APOE,Akt,Ap1,CTNNB1,HIF1A,JUN,Jnk,NFKB1,NFKBIA,NFkB (complex),P38 MAPK,RELA,SP1,STAT1,STAT3,TP53,lovastatin	
P1	 	reactive oxygen species	 	chemical toxicant	 	-0.178	bias	0.419	-2.391	1.12E-05	ABCC1,ADAM17,ADIPOQ,BCL2L1,CAT,CCL2,CD24,CSF1R,CTGF,CXCL8,CXCR4,DDIT3,EDN1,EIF4EBP1,ERBB2,ETS1,FGF2,GADD45A,GLRX,HIF1A,HMOX1,HSPA5,IL6,JUN,LEP,LPIN1,MCL1,MYC,PRDX5,PTGS2,TNFAIP3,TNFRSF10B,UCP2,VCAM1	ARNT,Ap1,ERK1/2,HIF1A,JUN,Jnk,MYC,NFKB1,NFKBIA,NFkB (complex),P38 MAPK,PPARG,RELA,SMAD3,STAT3,VHL,reactive oxygen species	
P1	 	ATP-gamma-S	 	chemical reagent	 	-0.503	 	-0.100	-0.196	1.14E-05	BTG1,CCL13,CCL2,CCL3,CCL8,CCR1,CD55,CD69,CD86,CSF1R,CXCL2,CXCL8,CXCR4,GAP43,IDO1,IL6,MMP9,NCF2,NRP1,PTGS2,THBS1,TRAP1,WARS	ATP-gamma-S,CEBPA,CEBPB,IFNG,IL10,JUN,NFKB1,NFKBIA,NFkB (complex),P38 MAPK,RELA,STAT1,STAT3,TNF,TP53	
P1	 	RICTOR	0.059	other	Inhibited	-4.760	bias	-0.363	-1.943	1.15E-05	ATP5D,ATP5G1,ATP6AP1,ATP6V0A2,ATP6V0B,ATP6V1B2,ATP6V1D,ATP6V1E1,ATP6V1F,BCL2L1,BSG,CD4,CD69,COX15,COX17,COX7A2L,COX8A,CYC1,HIF1A,IFIT2,IRS2,LEPR,LHPP,MCL1,NDUFA10,NDUFA7,NDUFA9,NDUFAB1,NDUFB10,NDUFB9,NDUFS3,NDUFS7,NDUFS8,NDUFV1,PRKCE,PSMA3,PSMA4,PSMB10,PSMB2,PSMB5,PSMB6,PSMB7,PSMD14,PSMD7,PSME2,PSME3,PSME4,PTGS2,RGS16,RPL14,RPL6,RPL8,RPL9,RPLP0,RPS2,RPS21,RPS24,SGK1,UQCR10,UQCRC1,VCAM1	AKT1,ATF4,E2F1,EGR1,ERK1/2,FOXO1,GSK3B,IRF8,JUN,NFKB1,NFKBIA,NFkB (complex),PPARG,RELA,RICTOR,SIRT1,SMAD3,SP1,STAT1,STAT3,TP53	
P1	 	desmopressin	 	biologic drug	 	-0.379	bias	0.251	-1.371	1.15E-05	ADM,AHNAK,AKR1B1,CAPG,CTSD,CYBA,ENO1,ESAM,F8,FLNA,FOS,GAPDH,H3F3A/H3F3B,HINT1,HSPA1A/HSPA1B,HSPA8,LIMA1,LMNA,LRBA,MME,PHLDB2,PLS3,PPP1R1A,PPP1R1B,RAP1GAP,TJP2,TNS1,TUBB	 	
P1	 	BMP2	-0.717	growth factor	 	0.969	bias	0.302	-0.991	1.21E-05	ACP5,ADAMTS7,ALDH1A2,ASGR1,ATF6,BCL2L1,BMP2,BMP4,BSG,BTG3,CDK4,COL1A1,COL1A2,CRYM,CTSK,CXCL12,FGF2,FOS,FOSB,FST,GADD45B,HEY1,ID1,ID3,ID4,JUN,JUNB,KLF4,KLF9,LHCGR,MMP9,MYC,NOTCH1,NTRK3,PTGS2,RET,SMAD6,SMAD7,SOX9,SPARC,SPP1,TAGLN,TGM2,TIMP1,TMEM119,TOB1,VCAN,WDR5	BMP2,CEBPA,CEBPB,CTNNB1,ERK1/2,GATA4,HDAC1,JUN,NFKBIA,NFkB (complex),NOTCH1,RELA,RUNX2,SMAD1,SMAD3,SMAD4,SP1,STAT1,STAT3,Smad,TCF,TGFB1,TP53	
P1	 	wortmannin	 	chemical - kinase inhibitor	 	-1.497	 	-0.249	0.131	1.27E-05	ACACA,AGT,BCL2L1,CCL2,CCND2,CCND3,CD14,CDKN2B,CEBPD,CIDEA,CIDEC,COL1A1,COL1A2,COL3A1,CTGF,CXCL16,CXCL8,DDIT3,EGR1,ESR1,FOS,GAP43,HIF1A,HMOX1,IL6,IRS2,ITGAM,JUN,LEP,MAF,MCL1,MMP2,MMP9,MT2A,MYC,MYH11,NFKBIA,NR4A3,PTGS2,SELE,SOCS2,SOCS3,TFRC,TNFSF10,TPM1,TYMP,VCAM1	Ap1,IL1B,IL6,JUN,NFKB1,NFKBIA,NFkB (complex),P38 MAPK,PI3K (complex),RELA,SP1,STAT1,STAT3,TNF,wortmannin	
P1	 	SMARCB1	0.845	transcription regulator	 	-1.275	bias	0.288	-2.987	1.32E-05	ACAT1,AMPH,ARHGAP4,BNIP3L,BTG1,CDKN2C,COL18A1,COL1A1,COL1A2,COL5A2,CXCR4,CYP2C8,DSG2,ERBB2,ETS2,F11R,FASTK,FBP1,FOS,FZD7,GADD45A,GJB2,HBEGF,HEY1,HP,IFNAR2,LBP,MCM2,MYC,MYOM1,NEO1,PC,PELI1,PFKFB1,PLXNB2,PPP1R3C,PTMS,S100A1,SGCG,SMARCB1,SPARC,TMOD1,WASF3	CD44,ELK1,FOXO1,MYC,NFKB1,NFkB (complex),PPARG,RELA,RHOA,SMAD3,SMARCA4,SMARCB1,SP1,SP3,STAT1,STAT3,TP53,TP73	
P1	 	advanced glycation end-products	 	chemical - endogenous mammalian	 	-0.359	bias	0.251	-1.311	1.33E-05	ABCG1,BSG,CCL2,CLDN5,CTGF,CXCL12,CXCL8,DDAH2,FGF2,IL6,KLF2,MMP9,PFN1,PTGS2,SLIT2,SPP1,VCAM1	Akt,Ap1,CREB1,ERK1/2,FOS,HIF1A,JUN,NFKB1,NFKBIA,NFkB (complex),Pkc(s),RELA,SMAD3,STAT3,TP53,advanced glycation end-products,nitric oxide	
P1	 	ARNT	0.119	transcription regulator	 	-0.123	bias	0.396	-1.774	1.36E-05	ADAM17,ADM,ALDH3A1,ALDOA,ALDOC,ANGPTL4,ATP5G1,BHLHE41,CAV1,CCND2,CDK4,CTSD,CXCR4,CYP1B1,EDN1,EIF6,ENO1,EPAS1,G6PD,GAPDH,GZMH,HES6,HIF1A,IRS2,LEP,NDUFS3,NQO1,PCK2,RANGAP1,RGS5,S1PR1,SLC2A3,TFRC	AHR,ARNT,Ap1,CEBPB,CTNNB1,EGR1,EPO,ESR1,ESR2,FOXO3,HIF1A,JUN,MYC,NFKB1,NFkB (complex),PPARG,RELA,SMAD3,SMAD4,SP1,STAT1,STAT3,TP53,VHL	
P1	 	estrogen receptor	 	group	 	-1.015	 	-0.035	-0.773	1.37E-05	ABCG1,ADIPOQ,AXL,CAPG,CAV1,CCND2,CD24,CD59,CD68,CDH12,CDH5,COL12A1,COL4A5,COL5A1,COL6A1,COL6A2,COL7A1,CTGF,CXCL8,CXCR4,DCHS1,EDN1,EGR1,ERBB2,ETS1,F11R,FLNC,FOS,HBEGF,HRAS,HSPA1A/HSPA1B,IL6,ITGA3,JUN,KRT8,LDLR,LY6E,LYN,MAP1B,MMP9,MYC,NEDD9,PCDH7,PDGFD,PLAUR,POR,SMAD6,SPARC,TFF3,TGFBR2,TGFBR3,TIMP1,TIMP4,VEGFC,WNT5B	Ap1,EGF,EGR1,ERK,ESR1,FOS,JUN,MYC,NFKB1,NFkB (complex),RELA,SMAD3,SP1,SRC,STAT3,TP53,estrogen receptor	
P1	 	dithiothreitol	 	chemical reagent	 	-0.978	bias	0.283	-1.862	1.46E-05	ATF3,ATP2A2,CCNG2,DDIT3,ERBB2,GADD45A,HIF1A,HMOX1,HSPA5,MYC,PHLDA1,PTGES2,SELE	ATF2,CREB1,EGFR,FOS,JUN,NFKB1,NFKBIA,NFkB (complex),P38 MAPK,Pkc(s),RELA,SMAD3,SP1,STAT3,TP53,TP73,cisplatin,dithiothreitol	
P1	 	ADRB3	-0.116	g-protein coupled receptor	 	-0.770	bias	0.301	-1.598	1.51E-05	ADRB2,CCL2,CXCL12,EGR1,FOS,IL6,JUN,JUNB,LEP,UCP2	ADIPOQ,ADRB3,ATF2,CEBPB,Creb,EP300,JUN,LEP,NFKB1,NFKBIA,NFkB (complex),P38 MAPK,PPARA,PPARG,RELA,RNA polymerase II,SMAD3,STAT1,STAT3,cyclic AMP,isoproterenol	
P1	 	TSC2	0.671	other	 	-0.074	 	-0.225	1.044	1.52E-05	ATF3,ATF4,CCND2,CCND3,CRIP1,DDIT3,EGR1,EMP3,FAM107A,FAM129A,FOS,GAP43,GPNMB,HIF1A,HMOX1,HSPA5,IRS2,MCL1,MGP,NTRK3,PDK4,PHLPP1,PLP2,PRELP,SMPDL3A,TAGLN,THRSP,UCP2,ZFP36	AKT1,Akt,Ap1,CEBPA,CEBPB,FOXO1,HIF1A,JUN,MTOR,NFKB1,NFkB (complex),PI3K (complex),RELA,SP1,STAT1,STAT3,TP53,TSC2	
P1	 	SOD1	0.230	enzyme	 	-0.152	bias	-0.347	0.816	1.53E-05	ALDOC,APOE,ARL16,ASS1,ATF4,ATP1A2,AURKAIP1,BCL2L1,BMP4,C1QA,CASP4,CD14,CD36,CDH2,CDK4,COL1A1,COMT,CSF1R,CYB561,DCXR,ETS2,FOS,FTH1,GCLM,GPX3,GSTM1,GSTM3,GSTM5,HDDC3,HMOX1,HSPA4,HSPA8,IL6,JUN,JUNB,MMP9,MYOM1,PAWR,PRPH,PSMB5,SPP1,SQSTM1,STIP1,TFRC,TGFBR2,TNFAIP3,TNFRSF10B,VAPA,VCAM1	Ap1,BACH1,FOS,JUN,MAPK8,MYC,NFE2L2,NFKB1,NFKBIA,NFkB (complex),RELA,SOD1,SP1,STAT3,TNF,TP53,TP73,nitric oxide	
P1	 	ERBB3	0.073	kinase	 	0.758	 	-0.063	1.062	1.60E-05	ACTA1,CCND2,CCNG2,COL1A1,COL6A1,CTSK,CXCL12,DUSP1,EGR1,EIF6,ERBB2,GZMH,HBEGF,HIF1A,HMOX1,HP,IER2,MATN2,PTGS2,SERPINA3,SFRP1,SLC4A7,SLK,SOCS3,SPARC,THBS1	ATF2,EGF,EGFR,ERBB2,ERBB3,ERBB4,JUN,MYC,NFKB1,NFkB (complex),NRG1,RELA,SMAD3,SP1,STAT,STAT3,STAT5A,STAT5B,STAT5a/b,TP53,estrogen receptor	
P1	 	Mek	 	group	 	-1.144	 	0.230	-2.492	1.62E-05	ACAT1,APOE,AXL,BCL2L1,BMF,CCND2,CCND3,COL1A2,CSF1R,CTGF,CXCL8,DUSP5,EGR1,EGR2,EGR3,ERBB2,ESR1,ETS1,ETV5,FOS,GAP43,GNL3,IER2,IL6,JUN,KDR,LEP,LRP8,MCL1,MMP9,MYC,NGF,NOX4,PHLDA1,PTGS2,RUNX1,SORL1,SPRY1,SPRY2,THBS1,UNG,VEGFC	Akt,CEBPA,CEBPB,HIF1A,JUN,MAP2K1,MYC,Mek,NFKBIA,NFkB (complex),P38 MAPK,RELA,SMAD3,SP1,STAT1,STAT3,TP53,TP73	
P1	 	ID3	-0.508	transcription regulator	 	-0.680	 	-0.080	-0.248	1.65E-05	ADGRG1,ADIPOQ,BCL2L1,CCND2,CCNG2,CDK20,CDKN2C,CXCL8,CXCR4,DUSP1,DUSP10,DUSP22,EGR2,ELOVL6,ETS2,FCER1G,G6PC3,GADD45B,GNL3,HIF1A,HOMER2,ID3,IL10RA,IL20RB,IL6,KLF6,LMO4,MAF,MAPK7,MMP2,MMP9,MYC,NOTCH1,NR4A3,PIK3C2B,PPAN,PTPN3,RAP1GAP,SELE,SMAD7,SOCS3,TGFBR3,TNFRSF4,TNFSF10,TOX2	ADIPOQ,Akt,EP300,HIF1A,ID3,IL6,JUN,MYOD1,NFKB1,NFkB (complex),PPARA,RELA,RNA polymerase II,SIRT1,SMARCA4,SP1,STAT1,STAT3,TCF3,TP53	
P1	 	salmonella minnesota R595 lipopolysaccharides	 	chemical - endogenous non-mammalian	Inhibited	-3.066	bias	0.501	 	1.66E-05	ATP6V1E1,AXL,CASP4,CCL2,CCL3L3,CCL8,CD86,CEBPD,CH25H,CXCL2,CXCL8,EGR1,ETS2,FOS,FOSB,GDF15,HLA-DRB4,IFIT2,IL6,ITPR2,JUN,JUNB,LPAR1,MCM2,MT1A,MT1X,NFKBIA,NFKBIZ,PTGS2,SLC7A2,SOCS3,TNFAIP3,TSC22D1,VCAM1	ERK1/2,JUN,NFATC2,NFKB1,NFKBIA,NFkB (complex),RELA,SMAD3,STAT1,STAT3,TLR4,TNF,TP53,salmonella minnesota R595 lipopolysaccharides	
P1	 	CD28	0.435	transmembrane receptor	 	-0.613	 	-0.244	1.371	1.73E-05	AHCYL1,AP1B1,BCL2L1,BIN1,BTG1,C2,CCL3,CCND2,CCND3,CD69,CD86,CDK4,CH25H,CLIP1,CS,CXCL2,CXCL8,CXCR4,CYC1,DUSP14,DUSP22,EGR2,FBL,FCER1G,FKBP2,FOS,FYN,GAPDH,GBP1,GTF2IRD1,GYS1,H19,HAVCR2,HAX1,HGS,HINT1,HIST2H2AA3/HIST2H2AA4,HOMER2,HSPA1A/HSPA1B,HSPA8,IGFBP6,IL10RA,IL6,JUN,KLF2,LSP1,MAF,MMP2,MYC,NCL,NFKBIA,NPIPA8 (includes others),ODC1,PCSK7,PTGER4,PTGS2,RPL6,SLC7A5,SNRPB,SOCS2,SOCS3,SRGN,SRPRB,STIM1,STOM,TFPI2,TFRC,THBS1,TNFAIP3,TNFSF10,TOB1,TSC22D1,TSTA3	Ap1,CD28,CD3,CREB1,IL2,IL4,JUN,NFKB1,NFKBIA,NFkB (complex),NR3C1,PI3K (complex),RELA,SP1,STAT1,STAT3,STAT6,TCR	
P1	 	LMNB1	0.019	other	Inhibited	-2.449	bias	-0.410	-1.445	1.73E-05	AEBP1,CRABP1,CRIP1,CXCL12,CYP51A1,DHCR7,GPC4,HBEGF,HMGCS1,LARGE1,LDLR,LMNA,MGP,MSMO1,PLIN2,RCN1,SERINC1,SLIT3,SQLE	 	
P1	 	ALDH1A2	-0.770	enzyme	 	-0.985	 	-0.178	-0.328	1.73E-05	ALDH1A1,ALDH1A3,ATF3,COL1A2,COL3A1,CTGF,CYR61,FGF2,IGFBP4,KIT,PCOLCE,SPARC,SPP1,TIMP1	ALDH1A2,ERK,JUN,NFkB (complex),RELA,SMAD3,SP1,STAT3,tretinoin	
P1	 	TCR	 	complex	 	-0.863	bias	0.331	-3.014	1.78E-05	ADM,BCL2L1,BIN1,BIRC3,BSG,CARD8,CCL3,CCL3L3,CCND3,CCR1,CD4,CD69,CTSB,CXCL8,CXCR4,CYTIP,DKC1,EBNA1BP2,EGR1,EGR2,ETV5,FLNA,FOS,FYN,GADD45B,GBP4,GNPDA1,HIF1A,HSPA5,ID3,IFIT2,IL6,ISG20,JUN,JUNB,KLF2,LPIN2,MAF,MAP3K8,MCL1,MYC,N4BP1,NFKBIA,NHP2,NME1,NRP1,ODC1,P2RX7,PA2G4,PDCD4,PDE3B,POMC,PRMT1,RUNX1,SDCBP,SIAH2,SLC2A3,SMAD7,SOCS2,SOCS3,SPP1,TNFAIP3,TNFRSF12A,TNFRSF4,TOB1,TSC22D1	CD28,CD3,CREB1,CREBBP,CSF2,IL1B,IL2,NFKB1,NFKBIA,NFkB (complex),NR3C1,RELA,STAT1,STAT3,TCR	
P1	 	SLC13A1	-0.116	transporter	Inhibited	-2.646	 	-0.055	-2.357	1.82E-05	ACLY,AKR1C3,ALDH1A1,BYSL,C6,CD163,EDEM1,EEF1G,ELOVL6,G0S2,GALE,GFM1,GPAM,GPC6,HNMT,HSPA5,HSPA8,KLF9,MAD2L2,MVD,RPL8,SDF2L1,SPP1,SRPRA,STX6,TFG,TUBA1C,YARS	 	
P1	 	fatty acid	 	chemical - endogenous mammalian	 	0.577	bias	0.360	-1.140	1.82E-05	ACACA,ATF6,CD36,CIDEA,CXCL8,CYR61,DDIT3,GPAM,HMOX1,HSPA5,IL6,ITGAM,LDLR,LEPR,LPIN2,MMP9,NFKBIA,NR4A2,NR4A3,PLIN2,PTGS2,RBP4,S100A8,SLC27A1,THRSP,TNFRSF10B,UCP2,VCAM1	ADIPOQ,CREB1,FOS,FOXO1,Growth hormone,HIF1A,Insulin,NFKB1,NFKBIA,NFkB (complex),PPARA,PPARG,PPARGC1A,Pkc(s),RELA,RXRA,STAT3,fatty acid,palmitic acid	
P1	 	Sn50 peptide	 	chemical toxicant	 	-0.790	bias	-0.398	0.991	1.93E-05	APOE,BCL2L1,BIRC3,CTGF,CXCL2,CXCL8,HMOX1,IL6,LIPG,MIF,MMP2,MMP9,MYC,PTGDS,PTGS2,SLC1A3,STC1,TNFRSF21,TNFSF10,TYMP,VCAM1	CTNNB1,HDAC1,HIF1A,JUN,NFKB1,NFKB2,NFKBIA,NFkB (complex),RELA,RNA polymerase II,STAT3,Sn50 peptide,TERT,TNF	
P1	 	cyclic AMP	 	chemical - endogenous mammalian	 	-0.499	bias	0.321	-2.825	1.94E-05	ADRA2A,ANTXR1,AOC3,ARG2,ASS1,BMP2,CACNA1H,CCL2,CCND2,CD86,CDH2,CDK4,CEBPD,CRYM,CTGF,CYP11A1,DDIT3,EGR1,EGR2,ERBB2,FGF2,FOS,GAP43,GOT1,GTF3A,HBEGF,HIF1A,HSD17B11,IGFBP3,IGFBP4,IL6,JUN,JUNB,KDR,LEP,LHCGR,MME,MMP9,MYC,MYLK,NGF,NR4A2,ODC1,PFKFB1,PLA2G4A,POMC,PPP1R1B,PRNP,PTGS2,RARA,RBP4,SOCS3,SOX9,TF,THBD,THRSP,TIMP1,TNFRSF10B,TNFSF10	Ap1,CEBPA,CEBPB,IL1B,JUN,NFKB1,NFKBIA,NFkB (complex),P38 MAPK,PI3K (complex),RELA,SP1,STAT1,STAT3,TNF,TP53,cyclic AMP	
P1	 	CBX5	0.558	transcription regulator	 	-0.640	bias	-0.501	 	2.01E-05	AHSA2,AKR1C3,ALDH3A1,AXIN2,CD24,CD68,CPA4,CYP1B1,ERAP2,GSTT1,HIST1H1C,HIST2H2AA3/HIST2H2AA4,ITGA7,KIT,MAL2,PODXL2,PPFIBP2,PRSS23,QPCT,QPRT,RARRES3,S100P,SERP2,SERPINA3,SLC2A10,SLC2A3,SLC7A8,SNTB1,SYTL2,TFF3,TIMP4,TM4SF1,TSPAN13	 	
P1	 	TWIST1	0.059	transcription regulator	 	0.000	 	0.192	-1.114	2.14E-05	ADAMTS1,ALCAM,ALDH1A1,C1QTNF1,C9orf3,CCDC3,CCL2,CDH2,COL1A1,COL6A1,CXCL12,CXCL8,DKK3,EFNB2,EGFL6,EMILIN1,EMP3,ESR1,ETS1,FBN2,FCGBP,FOS,GPC1,IGFBP4,IL6,KIT,LMNA,MME,MMP2,OLFML3,PAMR1,PCOLCE,PDZD2,SPP1,TF,TGFBR2,TNFRSF21,UNC5B,VCAN	Ap1,BCL2,CEBPB,Fgfr,JUN,MYC,NFKBIA,NFkB (complex),NOTCH1,NR3C1,RELA,SMAD3,SP1,STAT,STAT1,STAT3,TP53,TP73,TWIST1,cyclic AMP	
P1	 	EHF	-0.001	transcription regulator	 	-0.435	 	0.203	-1.455	2.17E-05	ANGPTL4,BMP4,CCL4L1/CCL4L2,CNFN,CRABP2,ERBB2,FCER1A,GLB1,HMOX1,IL6,KDR,KIT,LYN,MS4A2,PLAT,PLAUR,S100A8,S100A9,SAA1,SAA2,SAA4,SERPINA3,THBD,THY1,TIMP1,TNFRSF10B,VEGFC	 	
P1	 	Ins1	 	other	 	0.079	 	0.195	-1.429	2.17E-05	ACACA,ACADM,ADH1C,ADIPOQ,ADIPOR2,AGT,ALAD,ANGPTL4,AP2M1,ATP1A2,CCND3,CEBPD,CNN1,COL18A1,COL1A1,CRAT,CYB5A,DDIT3,DGAT2,ECI1,EDN1,EGR1,EGR2,EIF4EBP1,ELOVL6,ERCC1,ERP29,FGF2,FOS,G6PD,GAPDH,HMGCS1,HNRNPK,HP,HSD11B2,IGFBP3,IGFBP4,IL6,IMPDH2,IRS2,IVD,JUN,JUNB,LDLR,LEP,LIPE,MBP,MIF,MMP2,MYC,NDUFB9,NGF,ODC1,PIK3R2,PLAT,PLIN1,PLIN2,POMC,PTGS2,RGN,SLC27A1,SOCS2,SOCS3,SPARC,TF,THRSP,THY1,TIMP1,UQCRC1	CEBPB,D-glucose,FOXO1,HIF1A,IGF1,Ins1,JUN,LEP,MYC,NFKB1,NFKBIA,NFkB (complex),PPARA,PPARG,PPARGC1A,RELA,RNA polymerase II,RXRA,SMAD3,SP1,STAT3,TNF	
P1	 	mono-(2-ethylhexyl)phthalate	 	chemical toxicant	 	1.523	bias	0.439	-1.303	2.22E-05	ACADM,ACADVL,ACAT2,ACO2,ACSL4,ADIPOQ,ADIPOR2,ALDOC,ANGPTL4,ATP5D,BSCL2,CCND2,CD36,CDK4,CS,CYC1,CYP2C8,DDIT4,DGAT2,ENO1,FOS,G6PD,GAPDH,GFPT1,HADHA,HIPK2,IER2,IRS2,JUNB,KIF5B,LDLR,LIPE,N4BP1,NDUFA10,NDUFB9,NDUFS7,NDUFV1,PC,PDK4,PLIN2,TALDO1,UQCRC1	ACOX1,ADIPOQ,Ap1,FOXO1,JUN,NFKB1,NFkB (complex),PPARA,PPARD,PPARG,PPARGC1A,RELA,RXRA,SREBF1,STAT3,mono-(2-ethylhexyl)phthalate	
P1	 	PTGES3	-0.085	enzyme	 	-0.547	bias	0.390	-1.560	2.23E-05	ABCC3,CTSD,HIF1A,MYC,NUPR1,PMP22,TM4SF1	AHR,CEBPB,ESR2,NFKB2,NFkB (complex),PGR,PTGES3,SMAD4,SP1,TP53,progesterone	
P1	 	bortezomib	 	chemical drug	 	1.562	 	0.072	1.070	2.34E-05	ALAS2,ALPL,ATF4,BCL2L1,BIRC3,BNIP3L,CAV1,CCND2,CDK4,CSF2RA,CXCL12,CXCL2,CXCL8,CXCR4,DDIT3,DNAJB2,DNAJB4,DNAJB6,ERN1,FANCE,FANCG,GADD45A,GADD45B,GDF15,GPNMB,HSPA1A/HSPA1B,HSPA5,HSPE1,IGFBP3,IL6,KIT,KLF9,LTBR,MCL1,MYC,NOX4,NSFL1C,ODC1,PSMA3,PSMA4,PSMB2,PSMB5,PSMB6,PSMB7,PSMD14,PSMD7,PTGS2,SAA1,SERPINA3,SRXN1,TNFRSF10B,UCHL1,VCAM1	Ap1,CEBPA,CEBPB,ERK1/2,HIF1A,JUN,Jnk,NFKB1,NFKBIA,NFkB (complex),RELA,SMAD3,STAT1,STAT3,TP53,bortezomib	
P1	 	salirasib	 	chemical drug	 	-0.139	bias	-0.386	1.516	2.38E-05	ADM,AK4,ALDOC,ATF3,ATF4,COL5A1,COL5A2,HIF1A,HRAS,MTOR,PFKFB3,PKM,PLAT,PLOD1,STC1,TGM2,TJP1,TJP2,VEGFC	Ap1,FOXO1,HIF1A,HRAS,JUN,MTOR,NFKB1,NFkB (complex),PI3K (complex),RELA,SP1,STAT1,STAT3,TP53,salirasib	
P1	 	aldosterone	 	chemical - endogenous mammalian	 	-0.709	bias	0.369	-2.670	2.42E-05	ACTA1,ADAMTS1,ADIPOQ,ADM,AGT,BMP2,CCL2,COL1A1,COL1A2,COL3A1,CTGF,CYBA,EDN1,ELN,ERGIC1,FAM65B,FKBP1A,FOS,IL6,KCNMA1,KDR,LOX,MMP2,NFKBIA,ORM1,PLAUR,PROCR,PTGS2,SGK1,SLC12A2,SLC9A1,SPP1,TPRG1,VCAM1	AGT,Ap1,Creb,ERK1/2,IL6,JUN,MYC,NFKBIA,NFkB (complex),NR3C1,NR3C2,Nfat (family),PPARG,RELA,Rock,SMAD3,SP1,SRF,STAT1,STAT3,aldosterone	
P1	 	HIC1	-0.058	transcription regulator	Inhibited	-2.009	 	-0.086	-1.629	2.57E-05	ADRB2,AHNAK2,ANO2,CA12,CDKN1C,CDO1,CXCL14,FST,ID4,KAZN,LRP8,MAP2K3,MAP2K5,MCAM,PLA2G4A,PLEC,SMPDL3A,SOX9,SPP1,SRGN,TNFAIP8	 	
P1	 	Pro-inflammatory Cytokine	 	group	 	0.130	bias	0.383	-1.182	2.57E-05	ADIPOR2,ADM,AKR1B1,APOE,ASS1,CD55,FGF2,GLUL,HMOX1,HP,HSPA5,IL6,ITGA1,LIPG,MMP9,S100A1,SDC4,SELE,SOCS3,TIMP1,VCAM1	Ap1,ESR1,ETS1,JUN,NFATC2,NFKB1,NFKBIA,NFkB (complex),Nfat (family),P38 MAPK,Pro-inflammatory Cytokine,RELA,STAT1,STAT3,TLR4,VEGFA	
P1	 	IL1	 	group	 	-1.032	bias	0.321	-3.484	2.58E-05	ABL1,ACACA,ADAM17,ADAMTS1,ADRB2,ALDH3A1,APOE,BMP2,C2,CBR3,CCL2,CCL3,CD55,CD59,CEBPD,CFB,COL1A1,CSF1R,CTSB,CXCL8,CYP27A1,DUSP1,EDN1,FOS,FST,FTH1,FZD5,H19,HIF1A,HMOX1,HP,IDO1,IL6,ITGAM,JUN,KIT,LDLR,LEP,LOX,LYZ,MAP2K3,MMP2,MMP9,MYC,NGF,ODC1,ORM1,PLA2G2A,PLA2G4A,POMC,PTGS2,RBP4,S100A9,SAA1,SAA2,SAA4,SDC4,SELE,SLC2A3,SOCS3,SOX9,SPARC,TGM2,THBD,THY1,TIMP1,TNFAIP3,TNFRSF4,TNFSF10,TYMP,VCAM1,VCAN	HIF1A,IL1,IL6,JUN,NFKB1,NFKBIA,NFkB (complex),RELA,SMAD3,SMAD4,SP1,STAT1,STAT3,TGFB1,TNF	
P1	 	rosiglitazone	 	chemical drug	 	1.178	 	0.180	-0.375	2.68E-05	ABCC9,ABCG1,ACADM,ACADVL,ACO2,ACTA1,ADAMTS1,ADIPOQ,ADIPOR2,AGT,ANGPTL4,AOC3,APOC1,APOE,BIRC7,C1QA,C1QB,C1QC,CAT,CAV1,CCL2,CCL3L3,CD36,CD68,CD86,CIDEA,CIDEC,COL1A1,CS,CTGF,CXCL8,DGAT2,DHRS3,EDNRA,ELOVL3,ETS1,FAM3A,FOS,GAPDH,GBP1,GOT1,GPAM,H6PD,HMOX1,HP,HSPA5,HSPA9,IFIT2,IGFBP6,IL6,IRS2,ITGAM,KLF2,KLF4,LEP,LIPE,LOX,LPIN1,MAN1C1,MMP9,NGF,NOX4,NR1D1,PC,PDK4,PEA15,PECR,PLA2G15,PLIN1,PLIN2,PLTP,PTGS2,RARRES2,RBP4,S100A8,S100A9,SEMA3C,SGK1,SLC27A1,SLC9A1,SOCS3,SORBS1,THBS1,TIMP1,TSC22D1,UCP2	Ap1,FOXO1,JUN,LEP,NFKB1,NFKBIA,NFkB (complex),PPARA,PPARG,PPARGC1A,RELA,RNA polymerase II,RXRA,SREBF1,STAT3,TNF,palmitic acid,rosiglitazone	
P1	 	PRKCZ	0.072	kinase	 	-0.040	bias	0.301	-1.063	2.69E-05	COL1A2,CXCL8,ETS1,HIF1AN,HMOX1,JUN,LHCGR,MAPK7,MMP2,MMP9,MYC,NFKBIA,PSAT1,VCAM1	Akt,Ap1,CEBPB,ESR1,HIF1A,JUN,MAP2K1,NFATC2,NFKB1,NFKB2,NFkB (complex),Nfat (family),PRKCD,PRKCZ,RAC1,RELA,SMAD3,SP1,STAT3,TP53	
P1	 	A23187	 	chemical reagent	 	-0.835	bias	0.312	-2.515	2.97E-05	ATP2A2,CD14,CD86,CXCL8,CYP11A1,DDIT3,DDIT4,DVL3,EGR1,EIF6,FGF2,FOS,FOSB,HSPA5,ID3,IL6,JUN,JUNB,MAP3K8,MYC,MYH1,NGF,ODC1,PTGS2,RCAN1,SDF2L1,SHC1,SYN1,THRSP,TNFSF10,TPO	A23187,CEBPB,CREB1,Ca2+,EGF,JUN,MYC,NFKB1,NFKBIA,NFkB (complex),P38 MAPK,RELA,SP1,STAT1,STAT3,TP53,cyclic AMP	
P1	 	let-7a-5p (and other miRNAs w/seed GAGGUAG)	 	mature microrna	Inhibited	-2.939	bias	-0.501	 	2.97E-05	ADGRG1,ATP6V1F,BCL2L1,BSG,CAPG,CCND2,CDH2,COL1A1,COL1A2,COL3A1,COMMD9,GTPBP3,GYS1,HMGA1,HMOX1,HRAS,HYOU1,IFRD1,IGF2BP2,IPO4,ITGA1,MMP9,MRPS24,MYC,POLD2,PTGS2,RHOB,RTCA,SIGMAR1,SLC1A4,SLC25A1,SLC25A13,SLC38A1,SMOX,TAF9B,TAGLN,THBS1,TMEM2,TRMT1	IL6,NFkB (complex),RELA,SP1,STAT1,STAT3,let-7a-5p (and other miRNAs w/seed GAGGUAG)	
P1	 	VGLL3	0.470	other	 	0.000	bias	0.501	 	3.18E-05	ADM,COL12A1,COL1A1,COL1A2,GADD45B,SOX9,SPP1,THBS1	 	
P1	 	azetidyl-2-carboxylic acid	 	chemical reagent	Activated	2.180	bias	0.501	 	3.18E-05	ASNS,ATP2A2,DDIT3,EDEM1,HSPA1A/HSPA1B,HSPA5,HSPA8,HSPA9	Ap1,NCK1,azetidyl-2-carboxylic acid	
P1	 	GW9662	 	chemical reagent	 	-1.409	 	-0.163	-0.586	3.24E-05	ACACA,ACLY,ADIPOQ,ANGPTL4,CAV1,CCL2,CD14,CD36,CD86,CTGF,FADS3,GDF15,GPAM,HSPA5,IL6,IRS2,KDR,KLF4,LOC102724788/PRODH,MID1IP1,NR1D1,PEA15,PLIN2,PTGS2,UCP2,VCAM1	Ap1,CAT,FOXO1,GW9662,JUN,NFKBIA,NFkB (complex),PPARA,PPARD,PPARG,PPARGC1A,RXRA,SREBF1,STAT1,STAT3,TP53,fatty acid,rosiglitazone	
P1	 	SCAP	0.582	other	 	1.708	bias	0.483	-0.379	3.24E-05	ACACA,ACLY,ACSL4,ALDOC,CSAD,CYB5A,CYP51A1,DHCR7,ELOVL6,GPAM,HES6,LDLR,LSS,MSMO1,MVD,SQLE,TFF3,TM7SF2,TMEM97	ESR1,NFE2L2,NFkB (complex),PPARG,PPARGC1A,RELA,SCAP,SREBF1,SREBF2,STAT3,Srebp,TP53,USF1,cholesterol	
P1	 	iron	 	chemical - endogenous mammalian	 	1.466	 	0.064	1.230	3.24E-05	BMP6,CCND2,CCND3,CSNK2B,DDIT3,FTH1,GADD45A,GADD45B,HIF1A,HMOX1,ID1,IL6,MCOLN1,NDRG1,PCSK7,PPP1R15A,SLC39A8,TF,TFRC	AMPK,ATF6,Akt,Ap1,FOXO1,HIF1A,IL6,JUN,NFKBIA,NFkB (complex),PI3K (complex),PPARGC1A,RELA,SP1,STAT1,STAT3,TP53,dithiothreitol,iron	
P1	 	KDM5B	0.441	transcription regulator	 	1.136	 	-0.241	2.533	3.31E-05	CAV1,CTGF,CYB5A,DDIT3,DHCR24,DNAL4,EGR1,EPB41L1,ERBB2,ESR1,FHL1,FST,GADD45A,GCA,GJB2,HACD1,HSD17B8,ITGB1BP1,LIMCH1,MAPK8IP3,MCAM,MCM2,MT1E,MT1F,MT1X,NEDD9,NOL3,PDE3B,PIR,PLS3,PPOX,PSME3,SMOX,SOX9,SWAP70,TUBB2A	 	
P1	 	CBS/CBSL	1.756	enzyme	 	-1.407	 	-0.100	-1.110	3.32E-05	APOB,CCL2,CD69,CDO1,CLDN5,CSAD,GOT1,GOT2,UNG	 	
P1	 	SPTLC2	-0.520	enzyme	 	-1.782	bias	-0.368	-0.690	3.32E-05	ATF4,COL1A1,CTGF,DDIT3,HSPA5,MMP2,SPTLC2,THBS1,TIMP1	IL6,NFkB (complex),RELA,SP1,SPTLC2,STAT1,STAT3	
P1	 	CAV1	-0.517	transmembrane receptor	 	-1.040	 	0.097	-1.448	3.48E-05	ADAM17,ADGRG2,ADIPOQ,CAV1,CD14,CD276,CD36,CSF1R,EGR1,ESR1,FOS,HMOX1,HSPA8,ID1,IDO1,IL6,KDR,KRT8,LEP,NEDD4L,NOTCH1,NQO1,OSBPL7,PLA2G4A,RALA,SLC12A2,SLC20A1,SLC2A3,SLC7A2,ST6GALNAC4,THBS1,TJP1,TJP2,ZFP42	AKT1,CAV1,EP300,HMOX1,IL6,JUN,NFE2L2,NFKB1,NFKBIA,NFkB (complex),P38 MAPK,RELA,SP1,STAT1,STAT3,TNF,TP53	
P1	 	IGF1R	0.241	transmembrane receptor	 	-0.143	bias	0.301	-1.919	3.53E-05	ACADM,ACTA1,ATP5D,ATP5G1,BCL2L1,CD36,CD68,COL18A1,COL1A1,COL3A1,CTSD,CYP11A1,DDIT3,EDN1,ESR1,FLNC,FOS,HADHA,HIF1A,HSPA5,IGF2R,IGFBP3,IGFBP4,IL6,IRS2,ITGAM,LHCGR,MYC,MYCN,MYOM2,NDUFA9,NDUFB9,PECR,PHLDA2,PLAT,PTGS2,SCARA5,SLC16A2,TJP1,TPO,UQCRC1,VEGFC	CEBPA,CEBPB,CREB1,ERBB2,ERK1/2,FOS,FOXO1,Growth hormone,HIF1A,IGF1R,INSR,Ins1,Insulin,MYC,NFKBIA,NFkB (complex),PDX1,PPARA,PPARG,RELA,SMAD3,SP1,STAT3,STAT5a/b,TP53,estrogen receptor	
P1	 	LEPR	-0.834	transmembrane receptor	 	0.609	 	0.108	0.064	3.53E-05	ABCG1,ACACA,ADIPOQ,ANGPTL4,ANXA5,APOB,APOE,ATP2A2,BCL2L1,BTG1,CCL3L3,CD68,COL1A1,EIF4EBP1,EXOC4,FOS,GADD45B,GAP43,GPAM,IDO1,IGFBP3,IL6,INPPL1,IRS2,ITGAM,LDLR,LEP,LEPR,LGMN,MAP4K4,MBP,MMP2,PC,POMC,RPL7L1,SOCS2,SOCS3,STUB1,TGFBR2,TIMP1,TNFRSF4,UCP2	CEBPA,CEBPB,ERK1/2,FOS,IL1B,Ins1,JUN,LEP,LEPR,NFKB1,NFKBIA,NFkB (complex),PPARA,PPARG,RELA,RNA polymerase II,SMAD3,STAT3,TNF	
P1	 	15-E2-isoketal modified phosphatidylethanolamine	 	chemical reagent	 	0.243	bias	0.501	 	3.66E-05	CCL2,CXCL8,DDIT3,HSPA5,SELE,VCAM1	15-E2-isoketal modified phosphatidylethanolamine,JUN,NFKBIA,NFkB (complex),P38 MAPK,RELA,STAT3	
P1	 	MED28	0.104	other	 	1.791	bias	-0.501	 	3.66E-05	ACTG2,AEBP1,CNN2,CRIP1,MYH11,TAGLN	 	
P1	 	HNRNPK	0.711	transcription regulator	 	-1.624	 	0.000	-1.624	3.81E-05	AGT,COL12A1,CTGF,G6PD,IGSF10,LDLR,MYC,NRXN2,PRELP,PTGS2,SDPR,SLC47A1,UCP2	Ap1,CEBPA,CEBPB,ERK1/2,FOSL1,HNRNPK,JUN,MAP2K1/2,NFKB1,NFKBIA,NFkB (complex),PPARG,RELA,RNA polymerase II,SMAD3,SP1,SRC,STAT3	
P1	 	dichlorovinylcysteine	 	chemical toxicant	Inhibited	-2.331	 	-0.116	-1.941	3.81E-05	ACAT1,CDK4,ENO1,GLOD4,HBEGF,HSPA9,IL6,ODC1,PKM,PRDX5,SORD,STIP1,TUFM	 	
P1	 	eicosapentenoic acid	 	chemical drug	 	0.164	 	-0.070	0.497	3.86E-05	ACADVL,ACAT1,ANGPTL4,APOE,CAT,CCL2,CD36,CD86,CEBPD,CIDEA,CSF1R,ELN,FOS,HMOX1,IMPA2,JUN,LDLR,LEP,MMP9,PDK4,PLIN2,PTGS2,SPI1,TGFBR2,THRSP	ATF2,Akt,Ap1,HIF1A,IL1B,JUN,NFKB1,NFKBIA,NFkB (complex),PPARA,PPARD,PPARG,RELA,RXRA,SREBF1,STAT3,TP53,arachidonic acid,eicosapentenoic acid,fatty acid	
P1	 	Map3k7	 	kinase	 	-1.136	bias	0.432	-3.006	3.88E-05	BCL2L1,BMP4,CCL3L3,EDN1,EGR2,HBEGF,ID4,IFIT2,IL6,ISG20,JUN,MMP9,NFKBIZ,NGF,OSR1,PTGS2,RILPL1,S100A9,TSC22D1,VCAM1	Ap1,ERK,ERK1/2,ESR1,IL1B,JUN,Map3k7,NFATC2,NFKB1,NFKBIA,NFkB (complex),Nfat (family),P38 MAPK,RELA,SMAD3,STAT3	
P1	 	PTGS2	-2.630	enzyme	 	-1.993	bias	0.260	-3.527	3.91E-05	ANG,ANGPT1,BCL2L1,BIRC3,CCL2,CCL3L3,CD163,CD68,CDKN2C,CTSD,CTSK,CXCL12,CXCL14,CXCL8,CXCR4,CYP1B1,DUSP1,EDNRA,EGR1,ERBB2,FOS,IGFBP3,IL6,KDR,LEP,MCL1,MMP2,MMP9,MYC,NOP2,NR4A2,PLA2G4A,PTGER4,PTGS2,STC1,TEK,TGM2,TNFRSF10B,TNFSF10,VEGFC	Ap1,IL1B,IL6,JUN,NFKB1,NFKBIA,NFkB (complex),PI3K (complex),PTGS2,RELA,SP1,STAT1,STAT3,TNF,prostaglandin E2	
P1	 	TCF7L2	-0.043	transcription regulator	Activated	2.178	bias	0.437	-1.335	3.96E-05	ACOT4,ACSL3,ADIPOR2,AKR1C4,ALDH1A2,ALDH3A2,AQP9,AXIN2,BIN1,BMP4,CCND2,CD4,CREB5,CTGF,CYP2C8,CYP51A1,DHCR24,ENPP2,ENPP4,EPAS1,FBP1,FKBP1A,FRMD4A,FTH1,GCLM,GLUL,GSS,HIPK2,HSPA2,ICK,ID1,ID3,ID4,IDH1,IPO13,IRS2,KAT2B,KIF5B,KMT5A,LDLRAP1,MAP4K4,MAP7,MBP,MCAM,ME1,MTMR2,MYC,PARVB,PELI1,PI4KB,PKD1,PLAT,PLEKHH1,PPP1R14A,PPP1R16B,RNASE4,RTKN,SLC12A2,SMAD7,SRD5A1,STK39,SYTL2,TAF10,TMEM141,TMEM2,TNS1,TPRN	CTNNB1,FOXO1,Growth hormone,HDAC1,HIF1A,Insulin,JUN,NFkB (complex),PPARA,PPARG,STAT3,TCF,TCF7L2	
P1	 	N-nitro-L-arginine methyl ester	 	chemical drug	 	0.978	 	0.039	0.795	4.05E-05	ACTA1,ADIPOQ,ADM,AGT,ATF3,BCL2L1,CCL2,CD68,CD86,COL1A2,COL3A1,CTGF,CXCL2,CXCL8,CYBA,HMOX1,IL6,MAP1B,MMP9,NFKBIA,PDK4,PERP,PTGS2,SELE,TIMP1,VCAM1	Ap1,HIF1A,IL6,JUN,MYC,N-nitro-L-arginine methyl ester,NFKB1,NFKB2,NFKBIA,NFkB (complex),NOS2,P38 MAPK,RELA,SP1,STAT1,STAT3,Tnf (family)	
P1	 	vancomycin	 	biologic drug	 	1.965	bias	0.303	0.437	4.05E-05	ADAMTS1,ASNS,BIRC3,CAPN6,CAT,CD14,CXCL2,EFEMP2,EMP3,FMO2,GPNMB,GPX8,GSTM3,HMOX1,IER3,LXN,MYC,NOX4,PSMB10,RCN1,RTN4,SPP1,TIMP1,TNFRSF12A,TUBB,UPP1	 	
P1	 	bardoxolone	 	chemical drug	Activated	3.231	 	0.167	2.612	4.09E-05	CEBPG,DDIT3,EPHX1,FTH1,GCLM,GSR,HMOX1,HSPA9,NFKBIA,NQO1,NQO2,SQSTM1,TUFM,TXNRD1	 	
P1	 	INS	-0.007	other	 	0.422	 	0.055	0.139	4.15E-05	ACACA,ACADM,ACADVL,ACLY,ALDH3A2,ANO1,AQP9,ASPH,BCL2L1,CAT,CBS/CBSL,CD36,CIDEA,CIDEC,CTGF,DDIT3,EGR1,EIF4EBP1,ELK1,FADS3,FOS,FOSB,HIF1A,HSPA5,IGFBP3,IGFBP4,IRS2,JUN,JUNB,LEP,NDUFV1,PLIN2,SMPD1,TRIB3	ATF4,CEBPB,D-glucose,E2F1,EGR1,ERK1/2,FOXO1,Growth hormone,HIF1A,IGF1,INS,Insulin,JUN,MYC,NFKBIA,NFkB (complex),PPARA,PPARG,RELA,SIRT1,SMAD3,SP1,STAT3	
P1	 	PML	-0.135	transcription regulator	 	-1.235	 	-0.057	-0.919	4.25E-05	ACACA,ACADM,ACSL4,ADIPOQ,APOE,CAT,CDKN2B,CIAPIN1,DNAJB4,DNAJB6,GADD45A,GCLM,GPAM,HMOX1,LDLR,LEP,LIPE,LYZ,MAF,NDRG1,NQO1,NSFL1C,PCBP2,PDK4,RRAS2,RSU1,SQSTM1,STIP1,TNFAIP3,TXN,TXNRD1,UBE2M,UCP2	AMPK,Ap1,CREBBP,EP300,FOXO1,HIF1A,IL1,NFKB1,NFKBIA,NFkB (complex),NR4A1,PML,PPARGC1A,RELA,RXRA,SP1,STAT1,STAT3,TP53,reactive oxygen species	
P1	 	FLT1	-0.017	kinase	Inhibited	-2.558	 	0.172	-3.365	4.25E-05	AHCY,BNIP3L,CANX,CAPN2,DDX3X,DHCR24,EPAS1,FLNA,FOS,G3BP2,HK1,HMOX1,LIMS1,NOTCH1,PREB,RNF125,SCRN1,SURF1,TGFBR2,THBS1,TNFRSF10B,TNIP1,VPS4A	Akt,Ap1,CEBPA,CEBPB,CTNNB1,ETS1,FLT1,HDAC1,HIF1A,JUN,NFkB (complex),NOTCH1,PI3K (complex),RELA,SP1,STAT1,STAT3,TP53,VEGFA,Vegf	
P1	 	ZNF217	-0.496	transcription regulator	 	1.546	bias	-0.478	3.453	4.25E-05	ADM,CCL2,CDKN2B,COL8A1,CREB5,IGFBP3,ITM2A,LMO3,MAP2K5,MPZL2,MYC,MYCN,NLGN1,NMNAT2,PKP2,PLAT,RCAN1,RGS20,SOCS2,ST3GAL6,WNT5B,ZHX2,ZNF616	 	
P1	 	SPI1	0.637	transcription regulator	Activated	3.657	 	0.186	2.647	4.31E-05	BTK,C1QC,CCND2,CD14,CD209,CD68,CSF1R,CSF2RA,CSF3R,CTSK,DAB2,EBF1,ELANE,EPB41L2,ETS2,FCER1A,FCER1G,FCGRT,FOS,FTH1,HMBS,HSPA8,ID3,IMP4,ITGAM,JUN,KIT,KLF4,LYZ,MBP,MCL1,MME,MMP2,MT1A,MT1E,MT1F,MT1G,MT1X,MT2A,MYC,NCF2,NOL6,PSMB10,PTGS2,SNU13,SPI1,SPP1,TNFRSF14	Ap1,CSF1R,CTNNB1,FOS,HDAC3,IL6,IRF8,JUN,NFKB1,NFKBIA,NFkB (complex),RELA,RNA polymerase II,SP1,SPI1,STAT,STAT1,STAT3,STAT5a/b,TNF	
P1	 	AGN194204	 	chemical drug	 	0.643	bias	0.443	-1.848	4.33E-05	ACAT2,AEBP2,ATF3,BNIP3L,BZW2,CAMK2D,CCL3L3,CCNG2,CDKN2C,CRABP2,CST3,CYB5A,CYP51A1,DHCR7,DUSP1,ELOVL3,EMP1,EMP3,GADD45A,GAPDH,GNAI1,H2AFZ,HIST1H1C,IRS2,ITM2A,KLF6,LMNA,LSS,MMP9,MYC,NSMAF,PDCD4,PHLDA1,PLIN2,PRNP,RAMP3,SCIN,SLC3A2,SPP1,STIM1,TIMP1	AGN194204,CTNNB1,HDAC1,JUN,NFkB (complex),STAT3,TCF	
P1	 	norepinephrine	 	chemical - endogenous mammalian	Inhibited	-2.125	bias	0.291	-3.869	4.33E-05	ACTA1,ADRA1B,ATP2A2,CTGF,CXCL8,CXCR4,DUSP1,EDN1,EGR1,ELOVL3,ELOVL6,FCER1A,FGF2,FOS,FST,FTH1,GDF15,GRK5,HMOX1,ID1,IL6,IRS2,LEP,LRRN3,MCAM,MMP2,MMP9,NFKBIA,NGF,NR4A3,PADI4,PDE8B,POMC,PTGS2,RBP4,SGK1,SMAD7,TFRC,THRSP,TINAGL1,UBE2I	ERK1/2,IL1B,IL6,JUN,NFKB1,NFKBIA,NFkB (complex),RELA,SMAD3,SP1,STAT1,STAT3,TNF,norepinephrine	
P1	 	IPMK	0.018	kinase	 	-0.544	bias	0.501	 	4.34E-05	ABHD12,CAPNS1,CYR61,FLNA,FLNC,FOS,FOSB,JUN,JUNB,PFN1,PMP22	Ap1,CREB1,Ca2+,ELK1,ESR2,FOS,IPMK,JUN,MKL1,MKL2,NFkB (complex),SP1,SRF,STAT3,TP53	
P1	 	NOX4	-1.661	enzyme	 	-0.308	bias	0.343	-1.356	4.34E-05	AGT,BCL2L1,BMF,CCL2,CXCL8,EPAS1,HIF1A,KIT,MCL1,MMP2,NOX4	Akt,Ap1,CEBPA,CEBPB,HIF1A,JUN,Jnk,NFKB1,NFkB (complex),NOX4,RELA,SP1,SRC,STAT1,STAT3,TP53,hydrogen peroxide	
P1	 	cis-urocanic acid	 	chemical drug	 	-1.618	bias	0.501	 	4.34E-05	ADAMTS1,CD55,CXCL8,GADD45B,GLRX,HSPA1A/HSPA1B,IGFBP3,IL6,NCF2,PTGS2,TNFAIP3	JUN,NFKB1,NFKBIA,NFkB (complex),RELA,SP1,STAT3,cis-urocanic acid,prostaglandin E2	
P1	 	kainic acid	 	chemical toxicant	 	-0.910	bias	0.341	-2.881	4.46E-05	APOE,APOLD1,ATF3,ATF4,BCL2L1,BTG2,CDK4,CIART,CSF1R,CSRNP1,DUSP1,EGR1,EGR2,FGF2,FOS,FOSB,GADD45B,GAP43,HBEGF,HDC,HYOU1,JUN,JUNB,KDR,MMP9,NGF,NR4A2,ODC1,PPP1R15A,PTGS2,RELN,RET,SPP1,TIMP1,TIPARP,TJP1,TMEM158	CEBPB,CREB1,CREBBP,CREM,Ca2+,Creb,FOS,IL1B,JUN,MAPK1,NFKB1,NFKBIA,NFkB (complex),Pkc(s),RELA,SP1,STAT1,STAT3,TP53,kainic acid	
P1	 	hydrocortisone	 	chemical - endogenous mammalian	 	-0.396	 	0.052	-0.694	4.80E-05	ADM,CCL2,CCND2,CCND3,CD163,CD86,CEBPD,CTGF,CXCL8,CXCR4,ERP29,FGF2,GADD45B,GAP43,GBP1,GLUL,H6PD,IGF2R,IGFBP3,IGFBP4,IGFBP6,IL6,ITGAM,NARFL,NFKBIA,NUSAP1,PTGS2,S100A8,SELE,SEMA6A,SMO,STC2,STX1A,TNFAIP3,TUBB	AGT,Ap1,CEBPB,FOS,HIF1A,IGF1,IL6,JUN,NFKBIA,NFkB (complex),PPARG,RELA,SMAD3,SP1,STAT1,STAT3,dexamethasone,hydrocortisone	
P1	 	maslinic acid	 	chemical - endogenous non-mammalian	 	-1.000	bias	-0.398	0.193	4.84E-05	ACTN1,ADAM17,BCL2L1,CCND2,CDK4,CDO1,DOCK1,ETS1,FBXW5,FZD7,GSK3B,IRAK1,ITGA3,ITPR2,JUNB,NCL,PLAUR,PRKCE,PTGS2,PTPA,SHC1,SLC1A3,SORBS1,SOS1,THBS1	Akt,ERK,HIF1A,JUN,NFKBIA,NFkB (complex),P38 MAPK,RELA,SMAD3,STAT3,TP53,maslinic acid	
P1	 	beta-naphthoflavone	 	chemical toxicant	Activated	2.623	 	0.226	1.797	4.87E-05	ABCC3,ALAS2,APOE,CYP1B1,CYP4B1,CYR61,FOS,FTH1,GCLM,GSTM1,GSTM5,LBP,MAFG,ME1,NQO1,SAA1,SLCO2B1,SOCS2	9,10-dimethyl-1,2-benzanthracene,AHR,APOE,Ap1,BACH1,CEBPB,CTNNB1,NFE2L2,NFKB1,NFkB (complex),RELA,SMAD4,SP1,STAT1,STAT3,TP53,benzo(a)pyrene,beta-naphthoflavone	
P1	 	LEP	-4.224	growth factor	 	-0.871	 	0.187	-2.413	5.02E-05	ABCC3,ACACA,ACADM,ACADVL,ACAT1,ACLY,ADIPOQ,ANGPTL4,AQP9,ASS1,ATP2A2,BCL2L1,CA3,CAV1,CCL2,CCL3L3,CD14,CD36,CD68,CEL,CIDEA,COL1A1,COL3A1,CYB5A,CYBA,CYP11A1,CYP2C8,CYR61,EDN1,EGR1,EGR2,ELOVL6,ERBB2,ESR1,FAAH,FOS,GADD45A,GAP43,GAPDH,GOT2,GPAM,GSK3B,HEY2,HSPA5,IDH1,IGFBP3,IL6,IRS2,ITGAM,JUN,JUNB,KIF3B,LDLR,LEP,LEPR,LIPE,MBP,MCL1,MMP2,MSMO1,MYC,NCF2,NOTCH1,OPLAH,ORM1,PLAT,PLIN1,PLIN2,POMC,PTGS2,SELE,SLC27A1,SMPD1,SOCS3,SORD,SPARC,SPI1,SPP1,SYN1,THBS1,THRSP,TIMP1,TMED9,TNFSF10,UCP2,VCAM1,ZFP36	CEBPA,CEBPB,FOS,FOXO1,Growth hormone,HIF1A,IGF1,IL6,Ins1,Insulin,JUN,LEP,NFKB1,NFKBIA,NFkB (complex),PPARA,PPARG,RELA,SMAD3,SP1,STAT1,STAT3,TNF	
P1	 	Sb202190	 	chemical - kinase inhibitor	Activated	2.459	bias	-0.340	4.320	5.08E-05	ANGPTL4,CCL2,CCL3,CCND2,CCND3,CD55,CD86,COL1A1,CTGF,CXCL8,EGR1,FCER2,FOS,HIF1A,HMOX1,HSPA5,IL6,JUNB,LDLR,MAPKAP1,MMP2,MMP9,PCBP2,PHLDA1,PLA2G2A,PLA2G4A,PTGS2,RHOB,S100A8,SGK1,SPI1,TNFRSF10B,TYMP	CEBPA,CEBPB,ERK1/2,IL1B,JUN,NFKB1,NFKBIA,NFkB (complex),P38 MAPK,RELA,SMAD3,STAT1,STAT3,Sb202190,TNF,TP53	
P1	 	bisphenol A	 	chemical - endogenous non-mammalian	 	-0.018	bias	0.350	-1.750	5.18E-05	ADIPOQ,ALDH5A1,APEH,APOB,ATP6AP1,CCL2,CDK4,CTGF,CTSD,CXCL12,DLG4,EGR1,ENO1,ESR1,FOS,HSPA1A/HSPA1B,KDR,LAMP2,LBP,LEP,LHCGR,MAOA,MMP9,NR4A2,NR4A3,PEBP1,PKM,PTGS2,RPN2,SLC1A5,SRD5A1,SYN1	AR,Akt,CEBPA,CEBPB,Creb,ERK1/2,ESR1,ESR2,HIF1A,JUN,NFKB2,NFKBIA,NFkB (complex),PGR,RELA,SMAD3,STAT1,STAT3,TP53,bisphenol A,progesterone,testosterone	
P1	 	RET	1.998	kinase	 	-0.866	bias	0.327	-2.293	5.26E-05	ATF4,CCL2,CLDN5,COL1A1,COL1A2,CTSB,CXCL12,CXCL8,CXCR4,DNAJB2,EGR1,FKBP4,FOS,HSPA1A/HSPA1B,HSPA8,HSPA9,IL6,LOX,MAF,MAPKAPK2,MMP9,PLAUR,PRNP,REEP6,RET,RTN4,S100A9,SCARA3,STC1,STIP1,STUB1	CEBPA,CEBPB,CTNNB1,HIF1A,HRAS,ITGB1,MMP9,NFKB1,NFKB2,NFKBIA,NFkB (complex),NOTCH1,RELA,RET,SP1,STAT1,STAT3,STAT5a/b,TP53	
P1	 	losartan potassium	 	chemical drug	 	0.138	bias	-0.309	1.733	5.31E-05	AGT,ANGPT1,ATF4,ATP2A2,CAV1,CD36,COL1A1,COL3A1,CST3,CTGF,CXCL8,EDN1,EDNRA,EGR1,FOS,GRK5,HSPA5,IL6,ITPR2,MMP2,MMP9,NOX4,PTGS2,SOCS3,SPP1,TEK,TGFBR2,TIMP1,UCP2,VCAM1	AGT,Akt,Ap1,ERK1/2,HIF1A,IL6,JUN,Jnk,NFKBIA,NFkB (complex),PPARG,RELA,SMAD3,SP1,STAT1,STAT3,TP53,losartan potassium	
P1	 	bleomycin	 	chemical drug	 	0.596	bias	0.467	-2.162	5.31E-05	ANGPT1,BCL2L1,CCL2,CCL3L3,CCR1,CD86,COL1A1,COL1A2,COL3A1,CTGF,CTSD,CTSK,CXCL2,CXCR4,ELN,FRZB,HBEGF,HEY1,ID1,IL6,ITGA1,MIF,MMP2,MMP9,MYC,PLA2G15,PLAT,PRPF19,PTTG1,SDC4,SFRP1,SOCS2,SPP1,STOM,THBS4,TIMP1,TIMP4,TINAGL1,TNFRSF10B,VHL	Ap1,HGF,IFNG,IL6,JUN,NFKB1,NFkB (complex),RELA,SMAD3,SMAD4,SMAD7,SP1,STAT1,STAT3,Smad,Tgf beta,bleomycin	
P1	 	RCAN1	0.507	transcription regulator	Activated	2.133	 	-0.182	2.685	5.32E-05	ACTA1,CD36,CDK4,CXCL8,FOS,GSK3B,IL6,MYH1,PTGS2,RCAN1,SELE,VCAM1	ATF2,IL1B,JUN,MAP3K7,NFKB1,NFKBIA,NFkB (complex),Nfat (family),RCAN1,RELA,STAT3,TAB1,TP53	
P1	 	diazoxide	 	chemical drug	 	0.389	 	-0.167	0.941	5.32E-05	ABCC9,ACACA,BCL2L1,EGR1,HYOU1,KCNJ8,LEP,MYC,ODC1,POMC,SLC39A8,UCP2	CEBPA,CEBPB,D-glucose,FOS,FOXO1,FOXO3,Growth hormone,HIF1A,INS,Ins1,Insulin,JUN,LEP,MYC,NFkB (complex),PPARA,PPARG,RELA,RNA polymerase II,SP1,STAT3,diazoxide	
P1	 	PROC	0.079	peptidase	 	-1.197	 	-0.153	-0.596	5.34E-05	AGT,ANGPT1,CCL2,CXCL2,CXCL8,IL6,MMP2,MMP9,PLA2G2A,PROCR,SELE,TEK,THBD,THBS1,TJP1,TNFAIP3,VCAM1	Ap1,ESR1,F2R,IL1B,JUN,NFATC2,NFKB1,NFKBIA,NFkB (complex),Nfat (family),P38 MAPK,PROC,RELA,SP1,STAT3,TNF	
P1	 	BACH1	-0.148	transcription regulator	Inhibited	-2.555	bias	-0.270	-1.865	5.55E-05	CXCR4,FTH1,GCLM,HMOX1,ME1,NQO1,SPP1,SQSTM1,TTC23,VTRNA1-1	BACH1,NFE2L2,NFKB1,NFkB (complex),RELA	
P1	 	DMP1	0.057	other	Inhibited	-2.354	 	-0.215	-1.501	5.75E-05	ADAMTSL2,ALPL,BMP2,BZW2,C1QB,CDH5,CORO2B,CXCL8,F13A1,IL6,LIPG,SLC6A9,SMAD6,SPP1,STAB1,TMEM267	DMP1,GATA4,NOTCH1,RUNX2,SMAD1,SP1,Smad	
P1	 	PDGFB	0.399	growth factor	 	-0.532	bias	0.270	-1.626	5.84E-05	ADAMTS7,CCL3,CNN1,COL1A1,COL1A2,CXCL8,EGR1,FOS,IL6,KLF2,MMP2,MMP9,MYC,PHLDA1,PTGS2,RGS5,SPP1,THBS1,TIMP1	Ap1,CTNNB1,ELK1,ERK1/2,FOS,HIF1A,ITGB1,JUN,Jnk,MAPK3,NFKBIA,NFkB (complex),PDGFB,PI3K (complex),RELA,SMAD3,SP1,STAT1,STAT3,STAT5a/b	
P1	 	DACH1	-0.373	transcription regulator	Activated	2.900	 	-0.215	3.722	6.02E-05	BMP4,CXCL8,EGR1,FGF2,FOS,ID1,IER2,IGFBP3,IL6,JUN,KLF4,PTGS2,RELN,STC2,TNFAIP3	Ap1,DACH1,ESR1,IL6,JUN,NFATC2,NFkB (complex),Nfat (family),RELA,SP1,STAT1,STAT3	
P1	 	IRS1	0.133	enzyme	 	-0.945	 	0.218	-1.608	6.05E-05	ACACA,ADIPOQ,BMP6,CDKN2B,CDKN2C,CEBPD,CIDEA,COL3A1,COL6A1,COL6A3,COL7A1,CRABP2,DBNL,DDIT3,DVL2,EFNB2,EGR1,FHL1,FMO1,FOS,IGFBP4,IRS2,LDLR,LEP,MYC,NRP1,PTPRF,RHOU,SFRP2,SPP1,THRA,TRIB3,UCP2	AKT1,ATF4,CEBPA,CEBPB,E2F1,EGR1,FOS,FOXO1,FOXO3,Growth hormone,HIF1A,INS,IRS1,Ins1,Insulin,NFKB1,NFkB (complex),PPARA,PPARG,SIRT1,SP1,STAT1,TP53	
P1	 	WNT1	-0.001	cytokine	 	-0.020	bias	0.342	-1.630	6.05E-05	APCDD1,AXIN2,BMP4,CCDC80,CCND2,CCND3,DNAJC1,DUS2,EGR1,EIF3C,EIF4EBP1,EIF4EBP2,ENPP2,ETS2,FOS,FZD2,GRN,ISLR,JUN,JUNB,KIT,LY6E,MYC,PDCD4,PTGS2,RELN,RHOU,RNASE1,SEMA3C,SPP1,TJP1,TLE1,VEGFC	Akt,CTNNB1,ERBB2,HDAC1,HIF1A,JUN,MYC,NFKB1,NFKBIA,NFkB (complex),RELA,SP1,STAT3,TCF,TP53,TP73,WNT1,estrogen receptor	
P1	 	glutamine	 	chemical - endogenous mammalian	 	-1.175	 	-0.107	-0.743	6.06E-05	AARS,ASNS,ASS1,ATF4,ATF5,ATF6,BSG,CARS,CXCL8,DDIT3,DUSP1,FOS,GADD45A,GCDH,HK1,HSPA1A/HSPA1B,HSPA5,IDH1,IL6,JUNB,NFKBIA,PCK2,PTGS2,PYCR1,WARS	ATF4,Ap1,CREB1,DDIT3,HIF1A,IGF2,JUN,Jnk,NFE2L2,NFKBIA,NFkB (complex),P38 MAPK,PI3K (complex),RELA,RNA polymerase II,SP1,STAT3,glutamine	
P1	 	mercuric chloride	 	chemical toxicant	 	0.224	 	0.100	-0.017	6.10E-05	CDH2,DDIT3,GADD45A,GSR,GSTM1,HBEGF,HMOX1,HP,HSPA1A/HSPA1B,HSPA9,JUN,JUNB,SPP1,TXN	Ap1,CEBPA,CEBPB,ESR1,ESR2,FOS,IL6,JUN,MAPK8,NFKB1,NFKBIA,NFkB (complex),RELA,SP1,STAT1,STAT3,TNF,TP53,beta-estradiol,mercuric chloride	
P1	 	CALCA	0.087	other	 	-0.896	 	0.178	-1.802	6.39E-05	AHNAK,CCL2,CD86,COL3A1,CTSK,CXCL8,CXCR4,CYBA,EDN1,ESAM,FOS,IL6,JUNB,KDR,LIMA1,LMNA,LRBA,MME,ODC1,PHLDB2,POMC,PPP1R1A,PPP1R1B,RAP1GAP,SPI1,TJP2,TNS1	CALCA,CEBPB,CREB1,Ca2+,EDN1,ERK1/2,HIF1A,IFNG,JUN,NFKBIA,NFkB (complex),RELA,SMAD3,SP1,STAT1,STAT3,TP53,cyclic AMP	
P1	 	5-hydroxytryptamine	 	chemical - endogenous mammalian	 	-0.169	bias	0.390	-1.918	6.39E-05	ALDH1A2,ASIC1,CCL2,CTGF,CXCL8,CYP1B1,EGR1,FGF2,FOS,GTF3A,HBEGF,HIF1A,IL6,MYC,NCF2,NUCB2,POMC,PTGS2,STAB1,THBS1,UCP2,VCAM1	5-hydroxytryptamine,CEBPB,ERK,ERK1/2,FOS,IL6,JAK2,JUN,NFKBIA,NFkB (complex),RELA,SMAD3,SP1,STAT1,STAT3,STAT5a/b,cyclic AMP	
P1	 	SREBF2	0.061	transcription regulator	Activated	2.814	bias	0.386	1.122	6.39E-05	ACACA,ACLY,ALDOC,CYB5A,CYP51A1,DHCR7,ELOVL6,G6PD,HES6,HMGCS1,IDH1,IRS2,LDLR,LSS,MSMO1,MVD,PLIN2,SQLE,TFF3,THRSP,TM7SF2,TMEM97	CEBPA,CEBPB,ESR1,FOS,FOXO1,Ins1,MYC,NFE2L2,NFkB (complex),Nr1h,PPARA,PPARD,PPARG,PPARGC1A,RELA,RXRA,SP1,SREBF1,SREBF2,STAT3,TP53,TP73,USF1,cholesterol	
P1	 	oleic acid	 	chemical - endogenous mammalian	 	0.743	 	0.156	-0.032	6.45E-05	ACACA,ACADM,APOB,APOE,AQP9,ATF4,ATF6,CD36,DDIT3,DGAT2,DUSP1,EDN1,FOS,GADD45A,GADD45B,GAPDH,HSPA5,IGFBP3,IL6,LDLR,NFKBIA,PDK4,PLIN2,PTGS2,SELE,THRSP,UCP2,VCAM1	D-glucose,FOXO1,Growth hormone,HIF1A,Insulin,MYC,NFKB1,NFKBIA,NFkB (complex),PPARA,PPARD,PPARG,PPARGC1A,RELA,RXRA,SREBF1,STAT3,fatty acid,oleic acid,palmitic acid	
P1	 	L-methionine	 	chemical - endogenous mammalian	 	0.697	 	-0.046	0.830	6.59E-05	CDKN2C,CXCL2,DDIT3,ETS2,GADD45B,GNA11,HSPA5,IGFBP4,MGMT,NFKBIA,NUSAP1,PCK2,PIN1,PLAT,RHOB,SMAD7,SPHK2,SPP1	Ap1,CREB1,CTNNB1,FOXO1,FOXO3,HMGA1,IRS1,JUN,L-methionine,NFKBIA,NFkB (complex),PI3K (complex),RELA,SP1,SPP1,STAT3	
P1	 	MXI1	-0.095	transcription regulator	 	-1.931	bias	-0.501	 	6.69E-05	IARS,IMPDH2,LARS,MTHFD2,MYC,MYCN,ODC1,SLC1A4,SLC7A1	MAX,MXI1,MYCN	
P1	 	Pka	 	complex	 	0.205	bias	0.257	-1.196	6.71E-05	ANTXR1,APOE,CAV1,CCND3,CD14,CDH2,CTGF,CYP11A1,CYP51A1,DDIT3,DUSP1,EDN1,EGR1,FOS,HMOX1,IFI27,IL6,JUN,JUNB,KLF6,LDLR,LEP,LHCGR,LIPE,NGF,NR4A2,NR4A3,POMC,PPP1R1B,PTGS2,RUNX1,SGK1,SLC1A3,SOX9,SPI1	Ap1,CEBPB,CREB1,CREBBP,CREM,CTNNB1,Creb,EP300,JUN,NFKBIA,NFkB (complex),P38 MAPK,PI3K (complex),PPARG,Pka,RELA,SP1,STAT1,STAT3,TP53,cyclic AMP	
P1	 	acetaminophen	 	chemical drug	 	1.305	 	0.189	0.236	6.87E-05	ABCC1,ABCC3,ACADM,AK4,BTG2,CA3,CAST,CAT,CCL3L3,CCR1,CES1,CXCL2,DDIT3,GADD45A,GLUL,GSR,HIF1A,HMGCS1,HMOX1,HSPA5,IFRD1,IGFBP3,IL6,JUN,KDR,MCL1,ME1,MYC,NQO1,ODC1,ORM1,PLAUR,PTGS2,SOCS3,TF,TUBB,TXN,VCAM1	Ap1,BACH1,IL1B,JUN,Jnk,NFE2L2,NFKB1,NFKBIA,NFkB (complex),RELA,SP1,STAT3,TNF,TP53,acetaminophen,hydrogen peroxide	
P1	 	IL17A	0.030	cytokine	 	-1.986	bias	0.358	-4.293	6.88E-05	APBA3,CCL2,CD14,CD163,CD68,CEBPD,COL1A1,CTGF,CTSK,CXCL12,CXCL2,CXCL8,CYR61,CYTH3,FGF2,FMO1,FOS,GADD45A,GUSB,HBEGF,IL6,ITPR2,JUN,KLF2,LEP,LOX,MMP2,MMP9,MYC,NFKBIZ,NRP1,PLXNB2,PTGFR,PTGS2,RGS16,S100A8,SELE,SOCS3,TGFBR2,THBD,TIMP1,TIMP4,TNFAIP3,TYMP,VCAM1,VEGFC,VEGFD	IFNG,IL10,IL17A,IL1B,JUN,NFKB1,NFKBIA,NFkB (complex),RELA,STAT1,STAT3,TNF	
P1	 	androgen	 	chemical drug	 	-0.218	 	-0.011	-0.168	7.16E-05	AES,AKR1C3,AXIN1,AXIN2,BMP4,BMP6,BTG2,CA12,CA3,CCND3,COL12A1,CTSB,CXCR4,DHCR24,DNM1L,ETS1,FGF2,FLNA,FOS,ITGAM,JUN,MMP23B,MMP9,MYC,NFKBIA,PTGS2,PTPRA,PTPRK,RET,RUNX1,SDC4,SFRP2,SOX9,STIM1,TACC2,TNFAIP8,TRPM8,TSC2,VAV3,VEGFC	Ap1,CREB1,ELK1,ERK,FOS,JUN,MAPK3,NFKB1,NFkB (complex),PI3K (complex),Pkc(s),RELA,SMAD3,SP1,SRC,STAT3,androgen	
P1	 	PLA2G4A	-0.513	enzyme	 	0.420	bias	0.424	-0.753	7.30E-05	ANXA5,CXCL8,GSTM5,IL6,MYC,PLA2G2A,PLA2G5,PTGS2	ATF2,IFNG,JUN,NFKBIA,NFkB (complex),P38 MAPK,PLA2G2A,PLA2G4A,PPARA,PPARG,RELA,SP1,SREBF1,STAT1,STAT3,arachidonic acid,prostaglandin E2	
P1	 	PTGER1	0.315	g-protein coupled receptor	 	-0.605	 	0.228	-1.198	7.30E-05	ANGPTL4,CXCL8,EGR2,FOS,IL6,POMC,PTGS2,VEGFC	AGT,Ap1,ERBB2,IFNG,JUN,MYC,NFKBIA,NFkB (complex),PPARG,PTGER1,PTGS2,RELA,SMAD3,SP1,STAT1,STAT3,TP53,estrogen receptor,prostaglandin E2	
P1	 	NfkB-RelA	 	complex	 	-0.941	bias	0.501	 	7.30E-05	AGT,BCL2L1,CCL13,CCL2,CCL3,CXCL8,IL6,NFKBIA,PTGS2,SELE,VCAM1	 	
P1	 	PAF1	-0.193	other	Inhibited	-2.025	bias	0.501	 	7.33E-05	BAMBI,BIRC3,CCL3,CCL3L1,CCL3L3,CCL4L1/CCL4L2,FAM46A,HOXA9,IDO1,ISG20,KLF4,LRRN3,NFKBIZ,PLAUR,SDC4,SERTAD1,ZFP36	 	
P1	 	MAP4K4	0.568	kinase	Inhibited	-4.849	bias	-0.501	 	7.59E-05	ACACA,ACADVL,ACLY,ACO2,AGL,ALDH3B1,ALDH4A1,ATP6V0A2,BCAT2,CYC1,DHRS4,EIF4E2,GCDH,GLUL,GOT1,GYS1,H6PD,HADHA,HMGCL,IVD,NDUFAB1,NDUFS8,NDUFV1,PDXP,PEX16,PIGO,PTDSS2,PTS,RPS6KB2,ST3GAL4,UQCRC1	 	
P1	 	COL18A1	0.666	other	 	1.192	bias	-0.389	3.153	7.72E-05	ANTXR1,BCL2L1,CCL2,CDH5,CDKN2C,DDIT4,EDN1,EFNB2,ETS1,FGF2,FOS,HIF1A,HIF1AN,ID1,ID3,IL6,JUN,JUNB,KDR,MCL1,MMP2,MYC,NRP1,PTGS2,THBS1,TNFRSF21	Akt,Ap1,COL18A1,ERK,ETS1,HIF1A,JUN,NFKB1,NFKBIA,NFkB (complex),P38 MAPK,RELA,SMAD3,SP1,SRC,STAT3,TP53,VEGFA	
P1	 	Nfat (family)	 	group	 	-0.555	bias	0.501	 	7.72E-05	ACP5,CCL2,CCL3,CCL3L3,CTSK,CXCL8,CYR61,DAAM1,DHRS9,DKK3,EGR2,FCER2,FHL1,HBEGF,KLF6,NCOA7,NOX4,PDE3B,PTGS2,RCAN1,SAMD4A,SDC4,SELE,SLC7A1,SPOCD1,VCAM1	Ap1,CREB1,CSF2,FOS,IL13,IL2,IL4,NFKB1,NFKBIA,NFkB (complex),NR3C1,Nfat (family),PPARG,PTGS2,RELA,STAT1,STAT3,STAT6,TP53	
P1	 	GW3965	 	chemical reagent	Activated	2.277	 	0.096	1.889	7.74E-05	ABCG1,APOE,ARG2,CD86,CXCL8,CYP11A1,DGAT2,IL6,LDLR,MMP9,NFKBIA,NR1D1,NR5A2,PLIN2,PLTP,PTGS2,RARA,SOCS3,THRSP	Ap1,CEBPA,CEBPB,ESR2,GW3965,NFKB2,NFkB (complex),Nr1h,PGR,RELA,RXRA,STAT1,STAT3,TP53,progesterone	
P1	 	IL1R1	-0.429	transmembrane receptor	 	-0.558	bias	0.323	-1.822	7.74E-05	ABCC1,ABCC3,CCL3L3,CXCL12,CXCL2,CXCL8,EGR1,FOS,IL6,LBP,LEP,MMP2,MMP9,MYH11,ORM1,PTGS2,SAA1,SELE,TIMP1	Ap1,IL1A,IL1B,IL1R1,IL6,JUN,MYD88,NFKB1,NFKBIA,NFkB (complex),P38 MAPK,RELA,SP1,STAT1,STAT3	
P1	 	MAPK9	0.221	kinase	 	0.521	 	0.211	-0.669	8.00E-05	ACACA,ACLY,BIRC3,BMP4,CAV1,CCL2,CIDEC,CXCL8,EDN1,EGR1,FOS,GADD45B,GAPDH,GSTM1,HDC,HIF1A,HMGA1,IER2,IL6,ISG20,JUN,JUNB,KLF6,LMNA,METAP2,MIF,MMP9,MYC,NCL,PLA2G4A,PLAT,PLIN2,PPP1R15A,PTX3,RILPL1,THRA,TNFAIP3,ZFP36	Ap1,FOS,HIF1A,IL1B,JUN,MAPK8,MAPK9,NFKB1,NFKBIA,NFkB (complex),RELA,SP1,STAT3,TNF	
P1	 	FOXO4	-0.348	transcription regulator	 	-1.741	bias	0.264	-2.741	8.01E-05	ACACA,BCL2L1,CCND2,CCNG2,CDKN2B,CTGF,CYP51A1,DHCR24,ELOVL6,GADD45A,GADD45B,HIF1A,HMGCS1,IER3,MMP9,SGK1	ARNT,Akt,FOXO1,FOXO3,FOXO4,HIF1A,JUN,MYC,NFkB (complex),PPARG,SIRT1,STAT3,TP53,VHL	
P1	 	NPC1	0.311	transporter	 	0.109	 	-0.243	0.897	8.01E-05	ABCG1,AKR1C4,ATF4,CAV1,CCL3L3,CD68,CTSB,CTSD,CTSK,CYP27A1,DDIT3,GUSB,LDLR,PTGS2,S100A8,SRD5A1	25-hydroxycholesterol,ABCA1,APP,Ap1,FOS,HIF1A,NFE2L2,NFKBIA,NFkB (complex),NPC1,Nr1h,PPARA,PPARD,PPARG,RELA,SREBF1,SREBF2,STAT1,STAT3,Srebp,cholesterol,fatty acid	
P1	 	FOSL1	0.072	transcription regulator	 	1.995	 	0.036	1.853	8.14E-05	ADM,AXL,CCL2,CCL3L3,CXCL8,EGR1,EGR2,ELN,FOS,FOSB,IL6,JUN,JUNB,LHCGR,MMP2,MMP9,MT2A,PLAUR,SERPINE2,SFTPD,SPARC,THBD	Ap1,ESR1,ESR2,FOS,FOSL1,JUN,NFATC2,NFkB (complex),Nfat (family),PRDM1,SP1,STAT1	
P1	 	ARRB2	0.020	other	 	1.425	 	0.000	1.425	8.40E-05	ADRA2A,ADRB2,CXCL2,EGR1,GRK5,HIF1A,IL6,JUNB,MMP2,MYC,NFKBIZ,PTGS2	ARRB2,CEBPB,ERK,ERK1/2,HIF1A,JUN,NFKB1,NFKBIA,NFkB (complex),RELA,SMAD3,STAT1,STAT3,cyclic AMP	
P1	 	SB 216763	 	chemical toxicant	 	-1.500	bias	0.324	-2.652	8.57E-05	ACACA,CCL2,CCL8,CTGF,CXCL8,CYR61,FOSB,FSCN1,IL6,MYC,NR4A2,NR4A3,PTGS2,RGS1,TNFSF10	CEBPA,CEBPB,ERK1/2,FOXO1,JUN,NFKB1,NFKBIA,NFkB (complex),RELA,SB 216763,SMAD3,STAT1,STAT3,TNF,TP53,palmitic acid	
P1	 	2,3,4,7,8-pentachlorodibenzofuran	 	chemical toxicant	 	-0.529	 	0.096	-0.935	8.82E-05	CA3,CAT,CES1,COL1A1,COMT,CYB5A,CYP1B1,CYP2C8,EPB41L3,ESR1,GADD45A,HSPA1A/HSPA1B,HSPA2,IDH1,ITGA7,MYH11,NQO1,PTGFR	2,3,4,7,8-pentachlorodibenzofuran,CEBPB,ESR2,NFKB2,NFkB (complex),PGR,progesterone	
P1	 	MAPKAPK2	0.579	kinase	 	0.536	 	0.246	-0.479	8.82E-05	CCL2,CCL3L3,CEBPD,CXCL8,DDIT3,HDC,HSPA5,IL6,IRF3,LMO4,MARCO,MMP2,MMP9,NFKBIA,PLAT,RILPL1,TSC22D1,VCAM1	ATF2,CTNNB1,EGFR,ERK1/2,IL6,JUN,MAPKAPK2,MMP9,NFKB1,NFKBIA,NFkB (complex),NOTCH1,RELA,SMAD3,SP1,STAT1,STAT3	
P1	 	metformin	 	chemical drug	 	-1.535	 	-0.170	-0.582	8.85E-05	ACACA,ADIPOQ,ADIPOR2,APOB,ATF3,ATF4,BAMBI,BIRC7,BMP2,CAV1,CCL2,CCND2,CXCL8,CYP11A1,DDIT3,DDIT4,DVL3,ERBB2,ERN1,FOS,FTH1,GRB14,HMOX1,HSPA5,IL6,LEP,MMP9,MYC,NFKBIA,PEA15,PKM,PLIN2,PTGS2,RARRES2,SLIT2,UCP2	ADIPOQ,D-glucose,FOXO1,Growth hormone,HIF1A,Insulin,JUN,MYC,NFKB1,NFKBIA,NFkB (complex),PPARA,PPARG,RELA,RXRA,STAT3,metformin,rosiglitazone	
P1	 	CEACAM1	-0.469	transporter	 	-1.648	 	0.137	-2.157	8.91E-05	ALDH1A1,ANG,ANGPT1,CD86,COL18A1,CXCL8,CXCR4,HEY1,KDR,LEP,RAE1,TEK,VEGFC,VEGFD	Akt,Ap1,CEACAM1,CEBPA,CEBPB,HIF1A,IL6,JUN,NFKB1,NFKBIA,NFkB (complex),PI3K (complex),RELA,SP1,STAT1,STAT3,TNF,TP53	
P1	 	SUMO3	0.346	other	 	-0.742	 	-0.059	-0.523	8.91E-05	AGT,CAV1,CCND2,CD59,CXCL16,GRB14,HLA-G,HMGA1,HSPA8,IL6,LAMP3,LY6E,RNASE4,TNFRSF21	 	
P1	 	Immunoglobulin	 	complex	 	-0.849	 	-0.009	-0.789	9.13E-05	ACKR2,ADM,ALAS2,AQP9,BCL2L1,CBS/CBSL,CCL2,CCL3,CCL8,CCND2,CCND3,CD69,CD86,CDK4,CDKN1C,CRISPLD2,CSF1R,CXCL2,CXCL8,CYP1B1,DUSP1,EGR1,EGR2,ETS2,FCER1G,FCGR3A/FCGR3B,FOS,FOSB,HMOX1,IDO1,IL10RA,IL6,JCHAIN,KLF4,MMP2,MMP9,MYC,NCF2,NFKBIA,NLRP3,PTGS2,RRBP1,S100A8,S100A9,SLC11A1,SMOX,SPI1,STAB1,TFRC,TIMP1,TYMP,VCAM1,VCAN	IFNG,IL10,IL4,IL6,Immunoglobulin,JUN,NFKB1,NFKBIA,NFkB (complex),RELA,SP1,STAT1,STAT3,STAT6,TNF	
P1	 	26s Proteasome	 	complex	Inhibited	-2.279	bias	-0.258	-0.936	9.27E-05	ATF5,ATP6V1D,BHLHE22,BIRC3,BMP2,CCL2,CLCN7,CTSA,CTSB,CTSD,CXCL8,DDIT3,ESR1,IL6,JUNB,MCOLN1,NOTCH1,PKD1,PRNP,PSMB5,PTGS2,PTPA,S1PR1,SOCS3,SQSTM1,SRC,TNFSF10,UBE2I,UVRAG,VPS18	26s Proteasome,Ap1,CEBPA,CEBPB,CHUK,ERK1/2,HIF1A,IKBKB,NFKB1,NFKB2,NFKBIA,NFkB (complex),RELA,SMAD3,STAT1,STAT3,TP53	
P1	 	CLOCK	-0.687	transcription regulator	 	 	 	 	 	9.82E-05	ACSL4,ADPGK,AK4,ANGPTL4,C1QBP,CD86,CLOCK,CYP51A1,DBP,DDIT3,ELOVL6,FAAP20,GADD45A,GADD45B,HES6,HSD17B8,ID1,JUNB,LIG3,LPIN1,MAP2K3,MGP,MID1IP1,MKNK2,PA2G4,POMGNT1,POR,RAD23A,RANGAP1,SLC20A1,ST6GALNAC4,TBRG4,TEF,THBD,TMED3,TMEM222,TNFRSF21	 	
P1	 	SIN3A	0.117	transcription regulator	 	1.342	bias	-0.401	2.239	1.02E-04	CCND2,CCNG2,COL1A2,CTSK,DDIT3,ESR1,GADD45B,HOXA9,ING1,KLF6,LHCGR,MMP9,MYC,NCL,PTGS2,S100A9,SIN3B,TGFBR2,TP53BP1	AR,CEBPA,CTNNB1,HDAC1,HDAC2,Hdac,Histone h4,MYC,NFkB (complex),RELA,SIN3A,SP1,SP3,STAT3,TP53,TP73,histone deacetylase	
P1	 	HNRNPA2B1	-0.438	other	 	 	 	 	 	1.03E-04	ADGRG2,CA12,CD24,CIDEC,CRIP1,DCLK1,FHL1,FSCN1,GDF15,H19,HIPK2,HNMT,HYAL1,IL6,INHBB,LEPR,LPAR1,MAST4,MMD,MOCOS,MSRB3,MYC,NPR3,NTRK3,PEG10,PKM,ROR1,S1PR3,SEMA3B,SRPX,STOM,SVEP1,TFPI2,TLE1,UBASH3B,VCAN	 	
P1	 	JUNB	-1.740	transcription regulator	 	-0.356	bias	0.313	-1.370	1.05E-04	ACAT2,ACLY,ATF3,CAV1,CCL3L3,CD68,CDC20,COL1A1,COL1A2,COL7A1,COMT,CXCL2,CYP1B1,DUSP1,FTH1,HMOX1,IL6,JUNB,LIPE,LPAR1,MMP2,MMP9,MVD,NCF2,PLAUR,PLIN1,POMC,SFTPD,SGK1,SLC7A1,SWAP70,TIMP1	Ap1,CTNNB1,ESR1,FOS,HDAC1,JUN,JUNB,NFATC2,NFKB1,NFKBIA,NFkB (complex),NOTCH1,Nfat (family),RELA,SMAD3,SMAD4,SMAD7,SP1,STAT3,Smad,Vegf	
P1	 	GH1	0.345	growth factor	 	-1.603	 	0.130	-2.346	1.06E-04	ABCC1,ACACA,AGT,AKR1B1,ANGPTL4,APOE,ATF3,ATF4,BMP2,BMP4,CA3,CAT,CCND3,CEBPD,COL18A1,COL3A1,COMT,CXCR4,CYP2C8,DDIT3,DDT,EGR1,FOS,FTH1,GADD45A,GCDH,ID1,ID3,IGFBP3,IL6,ITGA1,JUN,JUNB,LDLR,LIPE,MYC,NR2F6,RAD23A,RPL6,SHMT2,SOCS2,SOCS3,SPP1,STC1,TF,TFF3,TSC22D1,ZFP36	AR,CEBPA,CEBPB,EGR1,ERK1/2,ESR1,ESR2,FOS,GH1,Growth hormone,HIF1A,IGF1,Ins1,JUN,NFKBIA,NFkB (complex),PPARA,PPARG,PRL,RELA,SMAD3,SP1,STAT1,STAT3,TP53	
P1	 	testosterone	 	chemical - endogenous mammalian	Activated	2.704	 	0.240	0.857	1.11E-04	ABCC9,ADIPOQ,ADRA2A,ALDOA,ANXA3,ARF5,ARG2,ATP2B1,ATP6V1F,BMP4,CA3,CAST,CAT,CAV1,CDH2,CIZ1,CLCN3,CYB5A,CYP11A1,CYP26B1,CYP51A1,DHCR24,EGR1,ERBB2,ESR1,FOS,FOSB,FST,GADD45A,GFM1,GPC1,GUSB,HDC,HIF1A,HNRNPK,HSPA1A/HSPA1B,ID1,ID3,IL6,INHBB,IRS2,JUN,LEP,LHCGR,MAOA,NDRG1,NFKBIA,NGF,ODC1,PDE3B,PMP22,POMC,PRKCE,PTGS2,RALA,RARA,SLC25A10,SLC39A8,SLC6A9,SLC9A1,SRD5A1,SYT11,TF,TGFBR2,THBS1,TUBB2A,TXNRD1,VCAM1,VCAN	AR,CEBPB,ESR1,ESR2,FOXO1,Growth hormone,HIF1A,IGF1,Insulin,JUN,NCOR1,NFKB2,NFkB (complex),NR3C1,PGR,PPARA,PPARG,RELA,SMAD3,SP1,STAT3,TP53,beta-estradiol,progesterone,testosterone	
P1	 	RNA polymerase II	 	complex	 	 	 	 	 	1.12E-04	ADIPOQ,ALPL,ASNS,ATP13A2,CA12,CBX5,CCND2,CD14,CD4,CHEK2,COL1A2,CXCL2,CXCL8,CXCR4,CYP1B1,DDIT3,DDX11,DUSP1,ENO1,ERBB2,ESR1,FOS,FOXC1,GADD45A,GADD45B,GAPDH,GDF15,GOT1,HCST,HOXA9,HSD11B2,HSPA1A/HSPA1B,ID1,IGFBP3,IL6,JUNB,KPNA2,LDLR,MAP2K2,MMP2,MMP9,MYC,MYCN,NFKBIA,NR5A2,OSGIN1,PBX3,POMC,PTGS2,RBBP8,RPS21,SOCS3,SORBS1,SPI1,SPP1,TXN	Ap1,CDK9,EP300,ESR1,Histone h3,MYC,NFkB (complex),RELA,RNA polymerase II,SP1,STAT3,TBP,TP53,TP73	
P1	 	MAX	0.349	transcription regulator	 	0.123	 	-0.113	0.526	1.15E-04	AEBP2,CBX5,CCND2,CCNG2,CDK4,CDKN2B,DDIT3,DKC1,DLEU1,EBF1,EDN1,FTH1,GADD45A,GADD45B,HMGA1,ID1,KLF6,LAMP2,LRRN3,MYC,NCL,ODC1,RBBP8,SLC2A3,TSC2	HMGA1,MAX,MYCN	
P1	 	Ni2+	 	chemical reagent	 	-1.096	bias	0.501	 	1.18E-04	ANGPTL4,ASNS,BIRC3,CCL2,CXCL2,CXCL8,HIF1A,IL6,NDRG1,PTGES2,VCAM1	APP,ATF2,Ap1,CXCR4,ESR2,HIF1A,MYC,NFKB1,NFKBIA,NFkB (complex),Ni2+,PPARA,PPARG,SP1,SREBF1,STAT1,STAT3,TP53,TP73,arachidonic acid	
P1	 	PRKCE	0.572	kinase	 	0.021	bias	0.437	-1.938	1.22E-04	BCL2L1,CAV1,CCND3,CD55,CXCL8,EGR1,FOS,HSPA5,IL6,IRF3,JUN,JUNB,LDLR,MMP9,MYC,ODC1,PDCD4,POMC,PRKCE,PTGS2,VCAM1	CREB1,ERK,ERK1/2,FOS,JUN,NFKB1,NFKB2,NFKBIA,NFkB (complex),PRKCD,PRKCE,Pkc(s),RELA,Ras,SMAD3,SP1,STAT1,STAT3	
P1	 	PRNP	0.910	other	 	0.756	 	0.017	0.684	1.22E-04	APOE,ATF4,CTSD,DAB2,DLG4,EGR1,ETS2,FST,HSPA1A/HSPA1B,HSPA5,HSPA8,HSPA9,LAMP2,MMP2,MYC,NOTCH1,PLAUR,PRND,PRNP,SOX9,TLE1	APP,CEBPB,CTNNB1,ERK1/2,HIF1A,IGF1,ITGB1,JUN,MYC,NFKBIA,NFkB (complex),PRNP,RELA,SMAD3,SP1,STAT1,STAT3,STAT5a/b,TP53,TP73	
P1	 	PTPN11	-0.287	phosphatase	 	-0.801	 	0.077	-1.084	1.22E-04	ABCA3,ACSL4,BCL2L1,BSG,CD14,CD68,CSF1R,CSF3R,CXCL8,EGR1,ELANE,FOS,IL6,JUN,KDR,KIT,MCL1,PERP,PLAUR,SOCS3,ZMAT3	15-deoxy-delta-12,14 -PGJ 2,Ap1,HDAC1,IL6,IRF8,JUN,NFKB1,NFKBIA,NFkB (complex),P38 MAPK,PTPN11,RELA,SP1,SPI1,STAT1,STAT3,TP53	
P1	 	ACSL5	0.285	enzyme	 	0.426	 	0.029	0.338	1.25E-04	ANOS1,GALNT13,GFPT2,KCNJ8,MCAM,MDK,MYRIP,PEG10,PHLDA2	 	
P1	 	triclosan	 	chemical drug	 	1.414	bias	0.368	0.374	1.25E-04	COL1A1,FOS,HMOX1,IL6,JUN,MBD3,NCF2,NQO1,TIMP1	Ap1,CEBPB,ESR1,ESR2,FOS,JUN,MAPK8,NFKB2,NFkB (complex),PGR,RELA,SP1,STAT3,TP53,beta-estradiol,progesterone,superoxide,triclosan	
P1	 	isoproterenol	 	chemical drug	 	0.534	bias	0.324	-1.272	1.27E-04	ABL1,ACSL3,ACSL4,ADIPOQ,ADRB2,ADRBK1,AGT,ALDH3B1,APLNR,ATF3,CAV1,CYP1B1,DHRS3,EDN1,FGF2,FOS,GRK5,HMOX1,IL6,JUN,JUNB,LEP,MMP2,MMP9,NGF,ODC1,PLAT,PLIN2,PPP1R1A,PRNP,PTGS2,TIMP1,TUBB,TYRO3,UCP2	CEBPB,CREB1,ERK,FOXO3,IL6,JUN,LEP,NFKBIA,NFkB (complex),P38 MAPK,PPARG,RELA,RNA polymerase II,SMAD3,SP1,STAT1,STAT3,forskolin,isoproterenol	
P1	 	TFEB	0.309	transcription regulator	Activated	3.276	bias	0.473	1.531	1.28E-04	ARSA,CLCN7,CTSA,CTSB,CTSD,CTSK,GBA,HEXA,IL6,MCOLN1,NAGLU,NEU1,SGSH,TPP1	 	
P1	 	HNF1B	0.119	transcription regulator	 	-0.283	 	0.033	-0.454	1.28E-04	ACADVL,ACTN1,AKR1C4,COL5A1,COL5A2,DEFB1,DUSP1,F11R,FZD2,ID1,ID3,ID4,IGFBP3,ITGA3,LUM,MMP2,MPZL2,NID2,NR5A2,PKD1,PLAUR,PMP22,PTGIS,RNASE4,S100P,SEMA3C,SERPINH1,SLC22A12,SPARC,SULF1,UPP1	 	
P1	 	EIF2AK4	0.051	kinase	 	1.689	bias	0.394	0.342	1.29E-04	ASNS,ATF3,ATF4,CAT,CHAC1,DDIT3,EGR1,IL6,MBP,PCK2,PPP1R15A,PSAT1	 	
P1	 	TAB1	0.245	enzyme	 	1.890	bias	-0.287	2.874	1.29E-04	BIRC3,CFB,CH25H,CXCL8,GBP1,IL6,JUN,PTGS2,SAA1,SELE,TNFSF10,XAF1	Ap1,FOS,JUN,MAP3K7,MAPK8,NFKB1,NFKB2,NFKBIA,NFkB (complex),P38 MAPK,RCAN1,RELA,STAT3,TAB1	
P1	 	suramin	 	chemical drug	 	1.607	 	-0.019	1.670	1.29E-04	CCL2,CD86,CDH2,CXCL8,FGF2,FST,HMOX1,IL6,LOX,ODC1,PTGS2,SHC1	CEBPA,CEBPB,FOS,IL1B,JAK2,JUN,NFKB1,NFKBIA,NFkB (complex),P38 MAPK,RELA,STAT1,STAT3,STAT5a/b,TP53,suramin	
P1	 	L-cysteine	 	chemical - endogenous mammalian	 	-1.432	 	0.167	-1.802	1.30E-04	CDO1,CTNS,CXCL8,FOS,MYC,PCK2	Akt,Ap1,CREB1,CTNNB1,FOS,FOXO1,FOXO3,HIF1A,HMGA1,IRS1,JUN,L-cysteine,MAPK8,NFKB1,NFkB (complex),PI3K (complex),PTEN,RELA,SP1,STAT3,TP53	
P1	 	motexafin gadolinium	 	chemical drug	Inhibited	-2.449	bias	0.501	 	1.30E-04	MT1E,MT1F,MT1G,MT1L,MT1X,MT2A	 	
P1	 	Am 580	 	chemical toxicant	 	-0.208	bias	0.439	-1.757	1.32E-04	ADM,CD1C,CYP26B1,DUSP1,FOLR2,MYCN,PDCD4,PLAT,RARA,SOX9,TGM2,THBD,TIMP1	Am 580,CEBPB,JUN,NFkB (complex),PPARA,PPARG,PPARGC1A,RXRA,STAT1,STAT3,THRB,cyclic AMP	
P1	 	CR1L	0.051	other	Inhibited	-2.279	bias	-0.439	-0.713	1.32E-04	COL15A1,COL18A1,COL1A1,COL1A2,COL3A1,COL5A1,COL6A1,COL6A3,COL8A1,CTGF,LUM,MGP,PTGER4	Akt,Ap1,CR1L,ERK,HIF1A,IL4,JUN,Jnk,NFkB (complex),RELA,SMAD3,STAT1,STAT3,STAT6,TP53	
P1	 	F7	0.485	peptidase	Inhibited	-3.076	bias	0.439	-4.614	1.32E-04	CTGF,CXCL2,CXCL8,CYR61,EGR1,FOS,GADD45A,HBEGF,IER2,IL6,MYC,PLAUR,ZFP36	Ap1,ERK,ERK1/2,F2RL1,F7,FOS,JUN,MAPK8,NFKB1,NFKBIA,NFkB (complex),RELA,SMAD3,STAT3	
P1	 	Fgf	 	group	 	-0.497	bias	0.421	-1.864	1.32E-04	CCND3,FOS,GNL3,IL6,JUN,JUNB,KDR,MMP2,MMP9,ODC1,PTGS2,SPRY2,VCAM1	Akt,Ap1,ERK,FOS,Fgf,HIF1A,JUN,NFKB1,NFkB (complex),PI3K (complex),RELA,SMAD3,SP1,SRC,STAT3,TP53	
P1	 	parthenolide	 	chemical drug	 	1.156	 	-0.215	1.891	1.32E-04	BCL2L1,CCL2,CLDN5,CXCL2,CXCL8,DDIT3,HMOX1,IL6,MMP9,PDK4,PTGS2,TNFRSF10B,VCAM1	FOXO1,HIF1A,NFKB1,NFKB2,NFKBIA,NFkB (complex),RELA,STAT3,TP53,palmitic acid,parthenolide,reactive oxygen species	
P1	 	CEBPE	0.042	transcription regulator	 	0.030	 	0.238	-0.849	1.33E-04	B9D1,BCL2L1,CCND2,CD14,CDK4,CLEC10A,CSF1R,CSF3R,ELANE,IL6,ITGAM,LYZ,MBP,MMP2,MMP9,MYC,PTGS2	CEBPE,HIF1A,NFKB1,NFKBIA,NFkB (complex),RELA,STAT3	
P1	 	PTK2	0.057	kinase	 	-0.103	bias	0.263	-1.099	1.33E-04	ACTA1,BIRC3,COL1A1,COL1A2,CSPG4,CYR61,FOS,IL6,KRT8,LDLR,LPP,MMP2,MMP9,PCOLCE2,THBS1,TIMP1,VCAM1	CEBPB,CTNNB1,ERK1/2,Focal adhesion kinase,HIF1A,ITGB1,JUN,MAP2K1,NFKB1,NFKBIA,NFkB (complex),PPARG,PTK2,RELA,RHOA,SMAD3,SP1,STAT1,STAT3,STAT5a/b,TP53	
P1	 	quercetin	 	chemical drug	 	0.985	 	0.029	0.827	1.33E-04	ARRDC4,BCL2L1,CAV1,CCL2,COMT,CXCL8,EDN1,EGR1,ESR1,FBL,FOS,HIF1A,HMOX1,HSPA5,IL6,JUN,LDLR,LEP,LEPR,MCL1,MMP9,MYC,NFE2L1,ODC1,PIN1,PLAUR,POR,PRDX5,PTGS2,SELE,SMAD7,SOX9,TNFRSF10B,VCAM1	Ap1,ERK1/2,HIF1A,JUN,Jnk,NFKB1,NFKBIA,NFkB (complex),P38 MAPK,RELA,SMAD3,STAT3,quercetin,reactive oxygen species	
P1	 	KITLG	-0.202	growth factor	 	-0.717	bias	0.406	-2.892	1.36E-04	ATP6V1B2,AXL,BCL2L1,BTG1,BZW2,CCL2,CCL3L3,CCND3,CD14,CD68,CDKN2B,CIAPIN1,CPSF3,CSF3R,CTGF,CXCL8,CXCR4,DHCR24,EFNB2,EGR1,ELANE,FOS,FTH1,HMOX1,IGFBP3,IL6,KDR,KIT,KPNA2,LDLR,LY6E,MARCO,MID1IP1,MME,MMP2,MS4A2,NFKBIA,PDCD4,PGLS,PKM,PRKCE,PSMB5,PTGS2,RPLP0,SHC1,ST3GAL4,STIM1,TAF1C,TPSAB1/TPSB2,TXNL1,UCP2	Ap1,IL6,IRF8,JUN,KITLG,NFKBIA,NFkB (complex),PI3K (complex),PTPN11,RELA,Ras,SP1,SPI1,STAT1,STAT3	
P1	 	S100A8	-2.699	other	 	-1.186	 	0.110	-1.871	1.37E-04	ABCG1,ADAMTS1,AKAP12,ALDH1A1,ALPL,ARG2,ATF3,BCL2L1,BMF,C1QB,CCL2,CHDH,CXCL14,CXCL2,CXCL8,DDIT4,ELN,ENPP2,EPB41L4B,ETV5,GJB2,H19,HEY2,HMOX1,IDO1,IL6,ITGAM,KCNMA1,LOC102724788/PRODH,MGMT,MYH1,NFKBIA,NR4A3,NTRK3,PHLDA1,S100A8,SEMA3B,SGK1,TNFAIP8,VCAM1,VCAN	IL1B,IL6,JUN,NFKB1,NFKB2,NFKBIA,NFkB (complex),P38 MAPK,RELA,S100A8,SP1,STAT1,STAT3,TP53	
P1	 	CTGF	-0.869	growth factor	 	-0.190	bias	0.272	-1.561	1.38E-04	ABCF1,ADAMTS1,BCL2L1,COL1A1,COL8A1,CTGF,EGR1,EMILIN1,ENO1,ESR1,FZD2,HIF1A,IL6,ITGA1,JUN,LHCGR,LIMS1,LOX,MMP2,MMP9,MYC,PTGFR,RAMP2,SDC4,SDPR,SFRP4,SPARC,TIMP1	Akt,Ap1,CTGF,ERK1/2,HIF1A,IL6,JUN,Jnk,NFKBIA,NFkB (complex),RELA,SMAD3,SMAD4,SP1,STAT1,STAT3,TGFB1,TP53	
P1	 	ACOX1	0.051	enzyme	 	-0.780	 	-0.096	-0.213	1.40E-04	ACADM,ACADVL,ADAMTS1,AKR1C4,CAT,CD36,CRAT,CSTB,CXCL12,CYP2C8,DDIT3,ELOVL3,ETS2,GADD45A,GOT1,GSDMC,HSPA5,KLF6,KRT8,LHPP,LONP1,MYH1,NUPR1,PALMD,PDK4,PHLDA1,PLIN2,QPCT,RGN,RPS24,SGK1,SLC20A1,SLCO2B1,SQSTM1,TRIB3,UCP2	ACOX1,Ap1,JUN,NFkB (complex),PPARA,PPARD,PPARG,RXRA,SREBF1,fatty acid	
P1	 	bee venom	 	chemical - endogenous non-mammalian	 	-1.269	 	0.173	-1.997	1.40E-04	CCNL1,CXCL8,CYTIP,DDIT3,ETS2,FOSB,GADD45A,IFRD1,JUN,JUNB,KLF2,KLF4,LPIN2,MAP3K8,NFKBIA,NLRP3,NR4A2,NUPR1,NUSAP1,PPP1R15A,PTGS2,RCAN1,RGS1,SOCS3,THBD,TNFAIP3,TSC22D1	Ap1,FOS,HIF1A,JUN,MAPK8,NFKB1,NFKB2,NFKBIA,NFkB (complex),RELA,STAT3,TP53,bee venom	
P1	 	calphostin C	 	chemical - kinase inhibitor	 	0.186	bias	-0.448	1.992	1.45E-04	AGT,BCL2L1,CCL2,CD36,CXCL8,DUSP1,ETS1,FOS,GFPT1,HSPA5,IL6,KIT,LDLR,MAP3K12,MMP9,MYC,NGF,NQO1,PTGS2,S100A8	Ap1,CREB1,ERK1/2,FOS,JUN,Jnk,NFKB1,NFKBIA,NFkB (complex),PRKCE,Pkc(s),RELA,SMAD3,SP1,SRC,STAT1,STAT3,calphostin C	
P1	 	nicotine	 	chemical drug	 	1.150	bias	0.278	-0.330	1.55E-04	ALDOA,BMP2,CCL2,CCL3,CCND2,CD86,CLPTM1,CTGF,CTSK,CXCL8,DLG4,EDN1,EGR1,ENO1,FGF2,FOS,GJA4,HIF1A,HMOX1,HSPA8,ID1,IL6,ITGAM,JUNB,KCNK12,KDR,LDLR,LEP,LITAF,MMP2,MMP9,MYCN,NSF,PLAT,PLAUR,POMC,PTGS2,PTPRA,SELE,SLC20A1,SPP1,TFPI2,ZFP36	D-glucose,ERK1/2,HIF1A,JUN,MYC,NFKB1,NFKBIA,NFkB (complex),P38 MAPK,PPARG,RELA,SMAD3,SP1,SRC,STAT3,nicotine	
P1	 	topotecan	 	chemical drug	 	-1.135	 	-0.184	0.019	1.55E-04	AKAP12,ASTN2,ATF3,BTG1,CYB5A,DUSP5,EGR1,EGR3,ENO1,FAT1,FOSB,GDF15,GPC6,HIF1A,HNRNPK,HSPA1A/HSPA1B,HSPA8,JUNB,KCNMA1,KIAA0040,MAP2K5,MCL1,MYC,MYCN,NBEA,NINJ1,NLGN1,NNAT,PCDH9,PHKG1,PRNP,PTGS2,PTPRK,PTPRT,RELN,SAC3D1,SESN2,SLC7A5,SRSF3,STK39,TRAP1,XPO6,ZER1	AMPK,Ap1,FOXO1,JUN,MYC,NFKBIA,NFkB (complex),PI3K (complex),PPARGC1A,SP1,STAT1,STAT3,TP53,TP73,topotecan	
P1	 	ATF3	-1.957	transcription regulator	 	0.633	 	-0.063	0.870	1.55E-04	ADIPOQ,ASNS,ATF3,BHLHE41,BIRC3,CDK4,CHAC1,DDIT3,FBP1,ID1,IL6,ITGA1,JUN,LDLR,MMP2,MT2A,NUPR1,PPP1R15A,SELE,SLC11A1,TNFRSF10B	ATF3,Ap1,IFNG,JUN,Jnk,MYC,NFKB1,NFKBIA,NFkB (complex),P38 MAPK,RELA,SP1,STAT1,STAT3,TP53,TP73	
P1	 	E. coli B5 lipopolysaccharide	 	chemical - endogenous non-mammalian	Inhibited	-4.471	 	0.243	-6.245	1.56E-04	ADAMTS1,ADH1C,ADRB2,AKR1C4,ALDH2,BIRC3,CAT,CCL18,CCL2,CCL3L3,CCR1,CD69,CD86,CES1,CHFR,CIDEA,CSF3R,CXCL2,CXCL8,CXCR4,CYP11A1,DNAJB2,DUSP1,ETS2,FMO1,FOS,GCLM,HMOX1,IDO1,IL18RAP,IL6,INHBB,ISG20,JUNB,LDLR,MAP3K8,MED20,NCF2,NEDD4L,NFKBIA,PHLDA1,PTGS2,RHOB,SELE,SEPHS2,SOCS2,SOCS3,SPINT2,SPP1,TGFBR2,TGFBR3,TGM2,THBS1,TNFAIP3,TPO,UBE2I	E. coli B5 lipopolysaccharide,IFNG,IL1B,IL6,JUN,NFKB1,NFKBIA,NFkB (complex),RELA,SP1,STAT1,STAT3,TNF	
P1	 	AFP	0.091	transporter	 	-1.732	 	0.201	-2.218	1.59E-04	EGR1,EGR2,FOS,MMP9,TNFRSF10B,TNFRSF12A,TSC22D1	17-alpha-ethinylestradiol,AFP,Ap1,CEBPA,ESR1,Histone h3,N-cor,NFkB (complex),RELA,RNA polymerase II,SP1	
P1	 	CHRM3	0.166	g-protein coupled receptor	 	-0.640	bias	0.501	 	1.59E-04	CYR61,EGR1,FOS,HMOX1,ITGA3,LEP,MMP9	Ap1,CHRM1,CHRM3,CREB1,Ca2+,EGR1,HIF1A,JUN,Jnk,NFKBIA,NFkB (complex),Nfat (family),P38 MAPK,RAC1,RELA,SP1,SRF,STAT3,TP53	
P1	 	PCDH11Y	0.102	other	 	-0.784	bias	0.501	 	1.64E-04	AES,AXIN1,AXIN2,BMP4,CCND3,JUN,MYC,PTGS2,RET,SFRP2	CTNNB1,HDAC1,JUN,NFkB (complex),PCDH11Y,STAT3,TCF	
P1	 	acetaldehyde	 	chemical - endogenous mammalian	 	0.902	bias	0.358	-0.212	1.64E-04	COL1A1,COL1A2,FOS,IL6,JUN,KLF9,MMP2,MYC,SMOX,TIMP1	Ap1,ERK1/2,ESR1,FOS,JUN,Jnk,MAPK8,NFATC2,NFKBIA,NFkB (complex),Nfat (family),RELA,SMAD3,SMAD4,SMAD7,SP1,STAT3,Smad,acetaldehyde	
P1	 	mir-146	0.092	microrna	 	0.867	bias	-0.393	2.292	1.66E-04	CAT,CCL2,CCL3,CXCL8,DUSP1,FAF1,IL6,IRAK1,KIT,MBP,MMP2,MYC,NLGN1,PTGS2,RUNX1	CCL5,CREB1,HIF1A,IL1B,JUN,NFKB1,NFKB2,NFKBIA,NFkB (complex),RELA,STAT1,STAT3,mir-146	
P1	 	docosahexaenoic acid	 	chemical drug	 	0.130	 	-0.204	1.337	1.66E-04	ACACA,ADIPOQ,APOE,ATF4,BCL2L1,CD86,COL1A1,CTGF,CXCL8,CXCR4,DDIT3,ELOVL6,ERN1,FOS,HMOX1,IL6,LDLR,LEP,LOX,MMP2,MMP9,MYC,NOX4,PLAT,PLTP,PTGS2,SELE,SERPINH1,SMAD6,SMAD7,SMPD1,SOCS3,SORL1,TGFBR2,THBS1,TIMP1,UCP2,VCAM1	Akt,ERK1/2,HIF1A,IL1B,JUN,NFKB1,NFKBIA,NFkB (complex),P38 MAPK,RELA,SMAD3,STAT3,TNF,TP53,docosahexaenoic acid	
P1	 	mir-223	0.041	microrna	 	-1.209	 	0.124	-1.897	1.72E-04	ALCAM,C5AR1,C7,CA4,CARM1,CD36,CRHBP,CTSG,CYB5A,EGR2,EGR3,ELANE,EMP1,FCER1A,FNIP2,GFPT1,GSTM5,HMGCS1,IL6,LY96,MMP25,MSMO1,MT1E,MYO1D,MYOF,NLRP3,NQO1,PADI4,RAB38,S100A9,SGPL1,TOB1	 	
P1	 	MYOC	-1.503	other	 	0.713	bias	0.275	-0.002	1.72E-04	ADAMTS1,DAB2,DDIT3,DDIT4,DPP7,EGR2,FSCN1,HSPA5,INHBE,KCNJ2,LAMA2,MBP,MFAP2,NOL3,PHLDA2,PTGER4,RGS17,SESN2,SFRP1,SLC2A3,SPP1,STC1,STC2,UPP1,VAPA	EGR1,FOS,FOXO1,FOXO3,JUN,MAPK1,MXI1,MYOC,NFkB (complex),SP1,STAT1,STAT3,TP53	
P1	 	5-azacytidine	 	chemical drug	 	-0.196	bias	0.419	-2.567	1.72E-04	BCL2L1,CANX,CAV1,CDKN2B,COL1A1,CXCL12,DUSP1,ESR1,ETV5,FYN,GADD45A,GDF15,HBEGF,HSPA5,HSPA8,IRS2,KLF6,LOX,MCL1,MGMT,PCDHA1,PTGS2,SHC1,SLC3A2,SLC7A5,SLC9A1,SOCS3,SOX9,TFPI2,TGFBR2,TGM2,THBS1,TNFRSF10B,TUBB,UPP1	5-azacytidine,AR,Ap1,EGR1,ESR1,HDAC1,Histone h3,MECP2,NCOR1,NR3C1,RELA,RNA polymerase II,SMAD3,SP1,SP3,SPI1,STAT3,TP53	
P1	 	SUMO2	0.235	enzyme	 	-0.742	 	-0.076	-0.460	1.80E-04	AGT,CAV1,CCND2,CD59,CXCL16,GRB14,HLA-G,HMGA1,HSPA8,IL6,LAMP3,LY6E,RNASE4,TNFRSF21	APP,Ap1,EGR1,ESR1,HIF1A,NFKBIA,NFkB (complex),SMAD3,SP1,STAT1,STAT3,SUMO2,TP53	
P1	 	conjugated linoleic acid	 	chemical drug	 	1.129	 	0.036	1.022	1.80E-04	ANGPTL4,CBS/CBSL,CTSK,CXCL8,CXCR4,DUSP1,FOS,GDF15,IL10RA,LEP,MMP9,PTGS2,SOCS3,VEGFD	CEBPA,CEBPB,HIF1A,JUN,NFKB1,NFKBIA,NFkB (complex),P38 MAPK,RELA,STAT1,STAT3,TNFSF11,TP53,conjugated linoleic acid	
P1	 	HLX	-0.170	transcription regulator	 	0.714	 	-0.219	1.497	1.90E-04	BMP2,CDKN1C,CXCL8,CYP1B1,EGR1,ELK1,GDF15,JUN,MYC,PLXNA1,SEMA3G,THY1,UNC5B	CTNNB1,HDAC1,HDAC2,HLX,SIN3A,SP1,TP53	
P1	 	SELPLG	0.028	other	Inhibited	-3.051	bias	0.471	-4.749	1.90E-04	CCL2,CCL3,CXCL2,CXCL8,CXCR4,CYP1B1,FOS,HCAR3,IDO1,ITGAM,PLAUR,PRKCD,THBD	CEBPB,IFNG,IL17A,IL4,IL6,JUN,NFKBIA,NFkB (complex),RELA,SELPLG,SMAD3,SMAD4,SP1,STAT1,STAT3,STAT6,TGFB1	
P1	 	propylthiouracil	 	chemical drug	 	0.000	 	0.107	-0.215	1.98E-04	ABCA3,ABCC3,ADSSL1,AKR1C3,BTG2,CCND3,CD69,CS,CXCL2,ELOVL3,FMO3,G6PD,GBP4,GLUL,HCAR2,JUN,LOC102724788/PRODH,MYH11,NNMT,NRP1,NSMF,PCOLCE2,PHLDA1,QPCT,SLC2A5,THRA,THRSP,TPO	AR,PRL,SP1,STAT1,STAT3,TP53,propylthiouracil	
P1	 	romidepsin	 	biologic drug	 	-0.323	 	0.147	-0.705	2.00E-04	BCL2L1,CD86,CDKN2B,DDIT3,DUSP1,EGR1,ERBB2,FGF2,FOS,HIF1A,JUN,MMP9,MYC,PLAUR,PTGS2,SPRY2,TNFRSF10B,VHL	Ap1,ELK1,ERK1/2,FOS,HIF1A,JUN,MAPK3,NFKBIA,NFkB (complex),PI3K (complex),RAF1,RELA,SMAD3,SP1,STAT3,reactive oxygen species,romidepsin	
P1	 	Rock	 	group	 	-1.200	 	0.215	-1.938	2.01E-04	ACTA1,BMP2,CCL2,COL1A1,COL3A1,CTGF,CXCL8,ETS1,FOS,LPP,MYC,NOP16,SOX9,SPP1,TJP1,VCAM1	Akt,Ap1,ERK1/2,HIF1A,JUN,Jnk,NFKB1,NFKBIA,NFkB (complex),PPARG,RELA,RHOA,Rock,SMAD3,STAT3,TP53	
P1	 	Esrra	 	transcription regulator	 	1.140	 	0.100	0.722	2.09E-04	ACADM,AGL,ALDOA,ALDOC,ATP5G1,CH25H,COX7A2L,COX8A,CRAT,CYC1,ENO1,FBP1,GALM,GYS1,IL6,NDUFS3,PCK2,PDK4,PFKL,PHKG1,PTGS2,SOX9,SPP1,THRA	Esrra,FOXO1,PPARA,PPARD,PPARG,PPARGC1A,RXRA	
P1	 	POU2F1	-0.167	transcription regulator	 	-0.687	 	0.185	-1.084	2.11E-04	AOX1,CD55,CDO1,CSF1R,CXCL8,CYP2C8,DDIT4,ELK1,ESR1,GADD45A,GCLM,GPX3,GSTM1,GSTM3,GSTM5,HOMER3,IDH1,IL6,IRF3,LY6E,MYH1,PTGDS,RN7SK,SAA1,SELE,SESN2,SPP1,TNFAIP3,TNFRSF14,VCAM1,ZFP42	EP300,JUN,NFkB (complex),NR3C1,POU2F1,RELA,STAT1	
P1	 	TP63	-0.128	transcription regulator	Activated	2.343	 	0.190	1.046	2.14E-04	ADAMTS1,ADM,ADRM1,AEN,ALDH1A3,ANOS1,ATG7,ATG9A,BCL2L1,CA4,CAST,CCND2,CCND3,CDH2,CDKN1C,CDKN2B,COL5A1,CSTA,CTSD,CXCL8,CYR61,DAP3,DDIT4,DUSP10,EMP1,FOS,FST,GADD45A,HAGH,HBEGF,HSPA8,ID1,IER3,IGFBP3,IGFBP6,IL6,ING1,ITGA3,ITGA7,JUNB,KCNG1,KLF6,LLGL1,LYN,MAP2K3,MPZL2,MYC,NOTCH1,PERP,PKP2,POLD2,PRNP,RBBP8,REXO4,RPA1,RUNX1,S100A8,SPATA18,STX1A,TAGLN,THAP8,THBS1,THY1,TNFAIP8,TNFRSF10B,TPM1,TPP1,TRIM6,TSC2,UVRAG	Akt,CEBPA,CEBPB,ERK,FOS,HIF1A,Hdac,JUN,MYC,NFkB (complex),RELA,SMAD3,SP1,STAT1,STAT3,TP53,TP63,TP73,YBX1	
P1	 	Ap1	 	complex	 	-1.944	bias	0.452	-3.854	2.18E-04	ATF3,CCL2,CCL3,CCL3L3,CXCL12,CXCL8,DDIT3,EDN1,ERCC1,ETS1,FOS,GSS,HMBS,HMOX1,IGFBP3,IL17D,IL6,JUN,LHCGR,MMP2,MMP9,MT2A,MYC,NDRG1,NGF,NQO1,PADI4,PLA2G2A,PTGS2,RSPO3,SELE,SFTPD,SPARC,SPP1,TIMP1,VCAM1	Ap1,CREB1,CSF2,CTNNB1,FOS,HDAC1,IL2,JUN,NFKB1,NFKBIA,NFkB (complex),NOTCH1,NR3C1,RELA,SMAD3,SP1,STAT1,STAT3,Vegf	
P1	 	FOXL2	0.087	transcription regulator	Inhibited	-2.199	bias	0.277	-3.362	2.18E-04	ATF3,CCL3,CCL3L1,CCL3L3,CH25H,CXCL2,CYP26B1,FOS,FST,IER3,NR4A3,NR5A2,PPP1R15A,PTGS2,RSPO3,SMAD6,SOX9,SPRY1,TNFAIP3	CREB1,FOS,FOXL2,FSH,JUN,Lh,NFkB (complex),SMAD3,STAT1,STAT5B	
P1	 	MMP9	0.592	peptidase	 	-0.249	 	0.047	-0.440	2.18E-04	BCL2L1,CCL3L3,CLDN5,COL18A1,CTSB,CXCL12,CXCL2,CXCR4,DDIT3,FOS,GADD45A,IL6,MMP2,MMP9,MYC,SDC4,SERPINE2,TIMP1,TJP1	APP,HIF1A,IL1B,JUN,MMP9,NFKB1,NFKBIA,NFkB (complex),P38 MAPK,RELA,STAT1,STAT3	
P1	 	Y 27632	 	chemical drug	 	1.625	 	-0.210	2.471	2.18E-04	ACTA1,BMP2,BMP4,CCL2,CDK4,CLDN5,CTGF,FOS,IL6,MMP2,MMP9,MYC,MYH11,PTGS2,SOX9,TAGLN,THBS1,TJP1,VCAM1	APP,Akt,Creb,ERK1/2,HIF1A,JUN,MYC,NFKBIA,NFkB (complex),P38 MAPK,RELA,Rock,SMAD3,SRF,STAT1,STAT3,TP53,Y 27632	
P1	 	phenylephrine	 	chemical drug	 	-1.305	bias	0.294	-2.552	2.18E-04	ACTA1,ANGPT1,ATF6,ATP2A2,BNIP3L,COL3A1,DUSP1,EDN1,EDNRA,EGR1,FOS,FST,ITPR2,JUN,MYC,PDK4,RCAN1,SLC9A1,THRA	ADRA1B,CREBBP,EDN1,EP300,ERK,HIF1A,JUN,NFKBIA,NFkB (complex),P38 MAPK,RELA,SMAD3,SP1,STAT3,phenylephrine	
P1	 	BID	0.144	other	 	0.923	bias	0.446	-0.403	2.20E-04	ADAM17,C5AR1,CTSB,CTSD,CTSH,CTSK,CXCL8,IL6,TIMP1	Akt,BID,HIF1A,IL1B,JUN,NFKB1,NFKBIA,NFkB (complex),RELA,STAT3,TP53	
P1	 	LYL1	0.044	transcription regulator	 	0.816	 	0.116	0.533	2.20E-04	ADGRG1,BCL2L1,BTG2,CCND3,CDH5,EGR1,ID1,ID3,ID4	 	
P1	 	RARRES2	-1.543	transmembrane receptor	 	-1.718	 	0.056	-1.883	2.20E-04	ADIPOQ,CCND2,CD55,CXCL2,CYP11A1,IL6,LEP,LIPE,PLIN1	ESR1,ESR2,RARRES2,RELA,SP1,STAT3,beta-estradiol	
P1	 	D-fructose	 	chemical - endogenous mammalian	 	0.405	bias	0.474	-1.287	2.26E-04	ACACA,ADIPOQ,AGT,CD68,COL1A1,COL3A1,CXCL2,HP,IL6,ITGAM,MMP2,SLC2A5,SLC2A8,THBS1,TIMP1	CREB1,CTNNB1,D-fructose,FOXO1,FOXO3,HMGA1,IFNG,IRS1,JUN,LEP,NFKB1,NFKBIA,NFkB (complex),PPARG,RELA,RNA polymerase II,SIRT1,STAT1,STAT3,TNF	
P1	 	6,7-dinitroquinoxaline-2,3-dione	 	chemical reagent	Inhibited	-2.000	bias	0.501	 	2.35E-04	EGR1,FOS,FOSB,JUN,JUNB	5-hydroxytryptamine,6,7-dinitroquinoxaline-2,3-dione,Ap1,ESR1,FOXO3,JUN,NFATC2,NFKB1,NFKBIA,NFkB (complex),Nfat (family),STAT1	
P1	 	SERCA	 	group	Activated	2.191	bias	-0.501	 	2.35E-04	BTG2,EGR1,JUN,MYC,ZFP36	Akt,CREB1,Ca2+,ERK,HIF1A,JUN,NFKBIA,NFkB (complex),P38 MAPK,RELA,SERCA,SMAD3,SP1,STAT3,TP53	
P1	 	STX2	-0.066	transporter	 	-0.447	 	0.167	-0.821	2.35E-04	BMP2,BMP4,MMP2,MYC,SMAD7	CTNNB1,HDAC1,IL6,JUN,MMP9,NFKB1,NFkB (complex),NOTCH1,RELA,SP1,STAT1,STAT3,STX2,TCF	
P1	 	histidinol	 	chemical - endogenous mammalian	 	1.400	bias	0.501	 	2.35E-04	ASNS,ATF4,EGR1,SLC7A1,SLC7A5	 	
P1	 	vanillyl-N-nonylamide	 	chemical drug	 	 	 	 	 	2.35E-04	ATF3,CCNG2,DDIT3,GADD45A,HSPA5	CREB1,Ca2+,NFkB (complex),SP1,STAT3,TP53,vanillyl-N-nonylamide	
P1	 	TGFBR1	0.019	kinase	 	-1.876	bias	0.331	-3.264	2.43E-04	BMP4,CD86,CDK4,CLDN5,COL1A1,COL1A2,CTGF,EDN1,EGR2,GJA4,HEY1,HMOX1,ID4,OSR1,PDK4,RUNX1,SMAD7,TAGLN,TPSAB1/TPSB2,VEGFC,ZFP36	GATA4,JUN,NFKBIA,NFkB (complex),NOTCH1,P38 MAPK,RELA,RUNX2,SMAD1,SMAD3,SMAD4,SMAD7,SP1,STAT3,Smad,TGFB1,TGFBR1	
P1	 	ESRRA	0.350	ligand-dependent nuclear receptor	 	1.391	bias	0.461	-0.679	2.49E-04	ACADM,ACADVL,ALDOC,ATP2A2,CD36,CDH2,CSAD,CYB5A,CYP51A1,ENO1,FAM102A,GAPDH,GOT1,HADHA,HK1,HMGCS1,LIPE,MTCH2,NR1D1,PCK2,PDK4,PKM,PLIN1,PRKCD,THRA,UBALD1	ESRRA,FOXO1,PPARA,PPARD,PPARG,PPARGC1A,RXRA	
P1	 	CP-55940	 	chemical reagent	Inhibited	-2.776	bias	0.418	-3.936	2.50E-04	ALDOC,BCL2L1,BTG2,CCL2,CXCL8,ERBB2,GADD45A,GAPDH,GRK5,JUN,JUNB,MYC,NFKBIA,TNFAIP3	Akt,Ap1,CP-55940,CREB1,Ca2+,ERK,HIF1A,JUN,NFKB1,NFKBIA,NFkB (complex),RELA,SMAD3,SP1,STAT3,TP53,nitric oxide	
P1	 	CYR61	-2.755	other	 	-0.724	bias	0.349	-1.927	2.50E-04	BCL2L1,CCL2,COL1A1,COL1A2,CXCL8,CYR61,ESR1,HIF1A,ITGA3,MCL1,MYC,TIMP1,TNFSF10,VEGFC	CYR61,ERK1/2,FGF2,GSK3B,JUN,NFKB1,NFKB2,NFKBIA,NFkB (complex),RELA,SMAD3,SP1,STAT1,STAT3,TP53	
P1	 	nitrofen	 	chemical toxicant	 	-0.434	bias	-0.501	 	2.50E-04	AGTRAP,APLNR,CLCN7,EGR1,ENO1,EPAS1,HK1,HYOU1,KCNJ8,PLD3,RARA,RTN4,TGFBR2,TGFBR3	 	
P1	 	DUSP1	-2.120	phosphatase	 	1.999	 	-0.150	2.696	2.54E-04	CCL2,CCL3L3,CD86,CIDEA,CIDEC,CLEC10A,CXCL2,CXCL8,DUSP1,ELOVL3,IER3,IL6,ISG20,JUN,MYH1,PAQR7,PLAUR,PLIN2,PTGS2,S100A9,SELE,VCAM1,ZFP36	Ap1,DUSP1,IFNG,IL10,JUN,Jnk,NFKB1,NFKBIA,NFkB (complex),P38 MAPK,RELA,STAT1,STAT3,ZFP36	
P1	 	SBDS	-0.357	other	 	 	 	 	 	2.54E-04	AKR1C3,CHAC1,CRABP1,CRYM,CTGF,DDIT3,DPYD,EGR1,FOS,GABRE,GADD45B,GAP43,HSPA5,ID1,INHBE,KIF1A,MAOA,MT2A,PCDH7,PPP1R15A,PPP1R1A,PSMD7,SPP1,TRIB3	AR,CEBPA,CEBPB,DDIT3,EGR1,JUN,NFAT (complex),NFkB (complex),RELA,SBDS,SIRT1,SP1	
P1	 	di(2-ethylhexyl) phthalate	 	chemical toxicant	Inhibited	-2.012	 	0.173	-2.736	2.58E-04	ALDH3A1,BSG,CCL2,CCND2,CD36,CXCL8,EGR1,FOS,FOSB,IKBKG,JUN,LHCGR,MYC,POR,SLC27A1,SLCO2A1,SLCO2B1,ZFP36	Ap1,CAT,CREB1,D-glucose,HIF1A,JUN,Lh,MYC,NFKB1,NFKBIA,NFkB (complex),PPARA,PPARG,RELA,RXRA,SREBF1,STAT1,STAT3,STAT5B,TP53,di(2-ethylhexyl) phthalate	
P1	 	rotenone	 	chemical toxicant	 	0.187	 	-0.029	0.308	2.58E-04	AGT,ATF4,BIRC3,BSG,CXCL2,DDIT3,FOS,HIF1A,HMOX1,IL6,ITGAM,KDR,MMP9,NR4A2,PTGS2,TIMP1,UCP2,VCAM1	Ap1,CEBPA,CEBPB,JUN,Jnk,NFKB1,NFKBIA,NFkB (complex),PPARA,PPARD,PPARG,RELA,SP1,SREBF1,STAT1,STAT3,TP53,fatty acid,hydrogen peroxide,rotenone	
P1	 	SEMA7A	0.152	transmembrane receptor	 	1.265	bias	0.501	 	2.64E-04	COL1A1,COL1A2,COL3A1,CTGF,CTSB,EGR1,ELN,FGF2,SMAD6,TIMP1	CTNNB1,HIF1A,ITGB1,SEMA7A,STAT1,STAT3,STAT5a/b	
P1	 	ADRA1B	0.724	g-protein coupled receptor	 	0.000	 	0.116	-0.283	2.67E-04	ACTA1,ADRA1A,APBA3,CEBPD,COL3A1,DUSP1,EGR1,EGR2,FOS,IL6,JUN,LEP,LOX,NFIX,NR4A2,RALA	ADRA1B,ADRA1D,CEBPA,CEBPB,CREB1,CREBBP,Creb,EP300,GATA4,JUN,MEF2C,NFkB (complex),RELA,STAT1,STAT3,TP53,norepinephrine,phenylephrine,prazosin	
P1	 	STAT5B	-0.436	transcription regulator	 	-0.938	 	0.125	-1.620	2.68E-04	AHNAK,AKR1C3,ATP2A2,BCL2L1,BIRC3,CASP4,CCL3L3,CCND2,CCND3,CD276,CDO1,CIDEA,DGAT2,EBF1,ESR1,FOS,GADD45A,HEXA,IL6,LEP,LTBR,MAF,MCL1,ME1,MYC,MYH1,NOL3,NR4A2,PPP1R3C,RASD1,RPA1,SH3RF3,SOCS2,SOCS3,THRSP,TNFRSF14,TNFRSF4,WARS,ZFP36	AKT1,CEBPB,HIF1A,IGF1,IL6,JUN,NFKB1,NFKBIA,NFkB (complex),RELA,SMAD3,SP1,STAT1,STAT3,STAT5B,TNF,TP53	
P1	 	TCF3	0.381	transcription regulator	 	-0.156	 	0.063	-0.438	2.75E-04	ADIPOQ,AP3D1,ARSA,ATF3,AXIN2,CCND2,CCND3,CD4,CDH5,CDKN2B,CDKN2C,COL1A1,CYP11A1,DOCK1,EBF1,EIF4EBP1,ELANE,EPB42,EPRS,ETS2,FAM86C1,GADD45A,GADD45B,GM2A,GPAM,HADHA,HSD17B14,JUN,KIT,KLF4,LHCGR,LMO4,LRBA,MSMO1,MYC,MYCN,NOTCH1,NR4A3,NUSAP1,RGS16,SCIN,SEMA3G,SLC12A2,SLC7A5,SOCS3,TCEAL9,TF,ZP3	Ap1,ESR1,Histone h3,ID3,MYOD1,RELA,RNA polymerase II,SP1,TCF3	
P1	 	MYCN	0.512	transcription regulator	Activated	3.460	 	0.104	2.746	2.77E-04	ABCC1,AEBP2,ALDH1A1,ALDOA,BCL2L1,CAV1,CCND2,CCNG2,CKAP4,COL18A1,COL1A1,COL5A2,COL8A1,CTDNEP1,CTGF,DKK3,EEF1G,EIF3C,GAPDH,HMGA1,ITGA3,LRRN3,MMP2,MSRB3,MYCN,NCL,NME1,ODC1,P3H1,PSMB6,PSMB7,RGS5,RPL6,RPL8,RPL9,RPLP0,RPLP1,RPS2,RPS24,SLC25A19,SLIT3,SORD,SOX17,SPARC,TAGLN,TGM2,TM6SF1,TMED9,TNFRSF10B,TPM1,TUBB,TUFM,UCHL1	ATF2,Ap1,CDK9,EP300,ERK,HMGA1,JUN,MYCN,NFkB (complex),RELA,RNA polymerase II,SMAD3,SP1,STAT3,TP53,estrogen receptor	
P1	 	FBXW7	-0.315	transcription regulator	 	0.863	bias	-0.401	1.987	2.83E-04	CD36,CIDEC,COL1A1,DDX11,DGAT2,GPAM,HEY1,JUN,MYC,NOTCH1,NQO1	ATF2,Ap1,CEBPA,EGFR,FBXW7,FOS,HDAC1,JUN,MYC,NFkB (complex),NOTCH1,NOTCH4,PPARG,RELA,SMAD3,SP1,STAT3,TP53	
P1	 	TAF4B	0.283	transcription regulator	 	-0.446	bias	0.501	 	2.83E-04	CCND2,CTGF,FST,IER3,INHBB,JCHAIN,JUN,NFKBIA,RET,SPP1,TNFAIP3	 	
P1	 	TRIB3	5.135	kinase	Inhibited	-2.720	 	-0.231	-1.964	2.83E-04	ASNS,DDIT3,DDIT4,GARS,GDF15,ID1,MTHFD2,PCK2,PSAT1,STC2,TRIB3	ATF4,CEBPA,CEBPB,DDIT3,HIF1A,JUN,NFAT (complex),NFE2L2,NFkB (complex),PPARG,RNA polymerase II,STAT3,TRIB3	
P1	 	PTX3	1.630	other	 	0.871	bias	-0.334	1.999	2.83E-04	CCL2,CCL3L3,CTGF,CXCL2,CXCL8,EGR2,EGR3,FOS,IL6,IRAK1,JUN,MMP9	ERK1/2,HIF1A,IL6,JUN,NFKB1,NFKBIA,NFkB (complex),PTX3,RELA,SMAD3,SP1,STAT1,STAT3,TP53	
P1	 	CSF2RB	-0.084	transmembrane receptor	 	-0.692	bias	0.424	-1.798	2.84E-04	BCL2L1,CCND2,FOS,IL6,ITGAM,JUN,JUNB,MYC	CSF2RA,CSF2RB,ERK,ERK1/2,FOXO3,IL3,JUN,NFKB1,NFKBIA,NFkB (complex),RELA,SMAD3,STAT1,STAT3,STAT5A,STAT5B,STAT5a/b,STAT6	
P1	 	PLIN1	-1.850	other	 	-0.246	 	-0.201	0.198	2.84E-04	ABHD5,ACACA,ACADM,ACADVL,CIDEC,HADHA,LEP,UCP2	NFkB (complex),PLIN1,PPARA,PPARD,PPARG,SREBF1,fatty acid	
P1	 	PNN	0.289	other	 	0.000	 	-0.143	0.405	2.84E-04	BCL2L1,BSG,CDK4,GDF15,JUN,MYC,TBRG4,TIMP1	 	
P1	 	leukotriene C4	 	chemical - endogenous mammalian	Inhibited	-2.231	bias	0.501	 	2.84E-04	CCL2,CXCL8,EGR1,EGR2,EGR3,FOS,PTGS2,VCAM1	Ap1,ESR2,FOS,HIF1A,IL4,JUN,NFKB1,NFKB2,NFKBIA,NFkB (complex),RELA,SP1,STAT1,STAT3,STAT6,leukotriene C4,reactive oxygen species	
P1	 	methylmercury	 	chemical toxicant	 	-0.447	 	0.069	-0.758	2.92E-04	ACVR1C,ATF5,BCL2L1,COL1A1,COL3A1,DHCR24,EGR1,FBXO3,HMOX1,IGFBP3,IL6,LTBR,MAPKAPK2,NR2F6,PLS3,PTPRF,RHOB,RTN4,SPARC,STOM	CAT,ERK1/2,IL6,JUN,NFKBIA,NFkB (complex),P38 MAPK,RELA,SMAD3,SP1,STAT1,STAT3,TP53,methylmercury	
P1	 	Go 6976	 	chemical - kinase inhibitor	 	1.624	bias	-0.442	3.414	3.02E-04	ACTA1,BMP2,BMP6,CD55,CXCL2,CXCL8,ERBB2,ETS1,FOS,HMOX1,MMP2,MMP9,NFKBIA,PTGS2,STC1,TNFRSF4,VCAM1	Ap1,Go 6976,HIF1A,IKBKB,JUN,NFKB1,NFKB2,NFKBIA,NFkB (complex),PRKCA,RELA,STAT3	
P1	 	platelet activating factor	 	chemical - endogenous mammalian	 	-0.143	bias	0.361	-1.576	3.02E-04	CCL2,CD69,CDH2,EGR1,EGR2,FGF2,FOS,IDO1,IL6,ITGAM,MMP2,MMP9,NFKBIA,PLAUR,PTGS2,THBS1,TIMP1	Ap1,CEBPA,CEBPB,ERK,IL6,JUN,Jnk,NFKBIA,NFkB (complex),P38 MAPK,RELA,SMAD3,SP1,STAT1,STAT3,TP53,platelet activating factor	
P1	 	sulindac sulfide	 	chemical drug	 	0.288	 	-0.074	0.616	3.02E-04	ATF3,BCL2L1,CTGF,CYP1B1,EGR1,GADD45A,GARS,GDF15,IFRD1,MSMO1,MTHFD2,NQO1,PPP2R1A,PRSS23,PTGS2,RAP1GAP,RRM2B,SPTBN1,STC1,STC2,TNFRSF10B	Ap1,ERK1/2,JUN,Jnk,NFKB1,NFKBIA,NFkB (complex),PPARG,PTGS2,RELA,Ras,SMAD3,SP1,STAT1,STAT3,TP53,sulindac sulfide	
P1	 	Ro31-8220	 	chemical - kinase inhibitor	 	1.185	bias	-0.408	2.729	3.05E-04	BCL2L1,CCL2,CD55,COL1A1,COL1A2,CXCL8,DUSP1,EGR1,HMOX1,IL6,MMP2,PDCD4,PTGS2,TNFSF10,VCAM1	Ap1,CREB1,FOS,HIF1A,JUN,Jnk,MIF,NFKB1,NFKBIA,NFkB (complex),PRKCE,Pkc(s),RELA,Ro31-8220,STAT1,STAT3,TP53	
P1	 	tanespimycin	 	chemical drug	 	1.307	 	-0.246	2.607	3.18E-04	AHSA1,AXL,BCL2L1,BIRC3,CAV1,CDK4,CDKN2B,CXCL8,DDIT3,DLG4,ERBB2,HSPA1A/HSPA1B,HSPA5,HSPA8,HSPA9,IARS,JUN,KIT,KRT8,LYN,MCL1,MIF,MYC,SERPINH1,SNRPB,SRC,SYN1,TNFAIP3,TYMP	ARNT,ATF2,EGFR,ERK1/2,HIF1A,JUN,MYC,NFKB1,NFKBIA,NFkB (complex),PPARG,RELA,SMAD3,SP1,STAT3,TP53,VHL,tanespimycin	
P1	 	H89	 	chemical - kinase inhibitor	 	0.391	bias	-0.340	2.208	3.20E-04	ADIPOQ,BCL2L1,CCL3,CD14,CD55,CXCL8,DUSP1,EGR1,EGR2,EGR3,FGF2,FOS,HMOX1,IL6,ITPR2,LHCGR,MMP2,MMP9,MYC,NFKBIA,NR4A2,PDE3B,POMC,PPP1R16B,PTGS2,RUNX1,S100A8,SHC1,SIGMAR1,TXN,UCP2,VCAM1	CEBPA,CEBPB,CREB1,FOS,H89,HIF1A,JUN,NFKB1,NFKBIA,NFkB (complex),P38 MAPK,Pkc(s),RELA,STAT1,STAT3,TNF,TP53	
P1	 	BLVRA	0.061	enzyme	 	0.000	 	0.000	0.000	3.28E-04	HMOX1,JUN,TNFRSF10B,TNFSF10	 	
P1	 	CYP	 	group	Activated	2.000	bias	0.501	 	3.28E-04	CD86,GCLM,HMOX1,NQO1	AHR,ATF2,ATF6,Ap1,CYP,NFE2L2,NFKBIA,NFkB (complex),PPARA,PPARG,RELA,SREBF1,STAT3,TP53,acetaminophen,arachidonic acid,benzo(a)pyrene,carbon monoxide	
P1	 	GCLC	-0.155	enzyme	 	1.982	bias	-0.501	 	3.28E-04	FOS,JUN,JUNB,SLC39A8	FOXO1,GCLC,Growth hormone,HIF1A,Insulin,NFKB1,NFkB (complex),NR3C2,PPARA,PPARG,buthionine sulfoximine	
P1	 	HS6ST2	-0.058	enzyme	 	-0.141	bias	0.501	 	3.28E-04	CXCL8,FGF2,IL6,TPSAB1/TPSB2	CREBBP,ERK1/2,FGFR1,HS6ST2,MYC,NFKBIA,NFkB (complex),RELA,SMAD3,STAT1,STAT3,estrogen receptor	
P1	 	OLFM2	1.707	other	 	-1.279	bias	0.251	-1.773	3.28E-04	ACTA1,HEY2,MYH11,TAGLN	ELK1,FOS,MKL1,MKL2,OLFM2,SRF	
P1	 	PD 180970	 	chemical - kinase inhibitor	 	-0.132	bias	-0.501	 	3.28E-04	BCL2L1,CCND2,MCL1,MYC	Ap1,CEBPA,CEBPB,GAB2,KIT,NFkB (complex),PD 180970,RELA,STAT,STAT1,STAT3,STAT4,STAT5a/b,TP53	
P1	 	MITF	0.351	transcription regulator	Activated	4.669	bias	0.450	1.584	3.30E-04	ACO2,ACP5,ALCAM,AMDHD2,APEX2,APOE,APOLD1,ATP6V1B2,BIRC7,CCNG2,CHTF18,CLCN7,COL1A1,CTSG,CTSK,CXCL8,FAM53B,FANCG,FOS,GM2A,GPM6B,GPNMB,GYG2,HIF1A,HMBS,ITGA3,KAZN,KIT,LIG1,MBP,MCM2,MGAT4B,MGP,NDST2,NPM3,PIR,POLD1,RAD51D,RRAGD,SEMA3C,SEMA6A,SLC7A8,SOX9,ST3GAL6,STXBP1,TBC1D16,TNFRSF14,TPSAB1/TPSB2,UPP1,UVRAG,VAT1	Ap1,HDAC1,IRF8,JUN,MITF,SPI1,TP53	
P1	 	HDAC2	0.262	transcription regulator	 	0.209	 	0.029	0.070	3.38E-04	ATG7,CCNG2,CD4,COL11A1,COL1A2,COMP,CXCL8,DPT,EGR1,ESR1,FAM107A,GABARAPL1,IL6,LHCGR,LIG1,MMP9,MYC,MYCN,NFKBIA,POLD2,PTGS2,RHOB,RRM2B,S100A9,SDPR,SFRP1,SOX9,SQSTM1,TAGLN,TNFRSF19,TNFSF10	Ap1,CEBPA,CEBPB,ESR1,HDAC1,HDAC2,HIF1A,Hdac,Histone h3,Histone h4,NFKBIA,NFkB (complex),RELA,RNA polymerase II,SIN3A,SP1,STAT1,STAT3,TP53,histone deacetylase,vorinostat	
P1	 	LIPE	-0.589	enzyme	 	-0.543	 	0.114	-0.935	3.38E-04	ADH1C,ADIPOQ,ALDH1A1,ANGPT1,ATF3,CD36,CDO1,COL1A1,COL1A2,EDN1,EGR1,FOS,G0S2,GAPDH,H3F3A/H3F3B,HSPA1A/HSPA1B,MAPKAPK2,MEOX2,NET1,PC,PDK4,PFKFB1,PHKG1,PLIN2,RARA,RBP4,RGS5,SDC4,SMAD7,SUCLA2,THRSP	Ap1,CAV1,CEBPA,CEBPB,Creb,FOS,Ins1,JUN,LDL,LEP,LIPE,NFKB1,NFKBIA,NFkB (complex),PPARA,PPARD,PPARG,RELA,RNA polymerase II,SIRT1,SMAD3,SREBF1,STAT3,TP53,fatty acid	
P1	 	Ras	 	group	 	-1.024	bias	0.308	-2.316	3.38E-04	ARG2,ARHGEF2,BCL2L1,CAV1,CCL2,CCND3,CDKN2B,CSF3R,CTGF,CXCL8,EDN1,EGR1,FOS,HMGA1,HMOX1,JUN,LDLR,MMP2,MMP9,MYC,MYH11,ODC1,PDCD4,PLAUR,PTGS2,PVR,RAE1,SERPINE2,SIN3B,TFPI2,UPP1	Ap1,CREB1,EGR1,ERK,ERK1/2,ESR1,FOS,JUN,NFKBIA,NFkB (complex),P38 MAPK,Pkc(s),RELA,Ras,SMAD3,SP1,STAT3,TP53	
P1	 	ELK4	0.166	transcription regulator	 	 	 	 	 	3.38E-04	CCT8,EGR1,EGR2,EGR3,FOS,JUNB,NCOA7	Ap1,ELK1,ELK4,ESR2,FOS,JUN,MKL1,MKL2,NFkB (complex),SP1,SRF	
P1	 	NELFB	0.820	other	 	1.134	 	-0.084	1.355	3.38E-04	ATF3,COL6A1,CTGF,GADD45A,GADD45B,MKNK2,RPLP0	EP300,JUN,NELFB,NFkB (complex),NR3C1,RELA,STAT1	
P1	 	butyric acid	 	chemical - endogenous mammalian	 	-0.937	 	0.049	-1.309	3.42E-04	ACP2,ADCY1,ADGRG1,ALAD,ALDH1A1,ANXA5,ARID4A,BCL2L1,C7,CBS/CBSL,CCND2,CCR1,CD86,CDC16,CDC20,CDK4,CDKN1C,CLCN3,COL11A1,COL5A1,COL5A2,COL6A3,CPA3,CXCL8,CXCR4,DHCR24,DUSP1,ELANE,EMP3,ERCC2,FOS,FTH1,FYN,G0S2,GAA,GADD45A,GDI1,GRN,H2AFZ,HDGF,HIST1H1C,HK1,HLA-DRB1,IFNAR2,IGFBP3,IL6,ITGAM,ITPR2,JCHAIN,KIT,KLF4,LEP,LY6E,MCL1,MT2A,MYC,MYCN,NCL,NDUFAF4,NEU1,NFKBIA,NME1,NRP1,PCMT1,PFKL,PLAT,PRKCD,PTGDS,PTGS2,S100P,SGK1,SMPD1,SOCS3,SOX9,SPP1,TFF3,TGFBR2,TGM2,THBS4,THRA,TIMP1,TNFRSF10B,TPR	Ap1,ERK1/2,HIF1A,IL6,JUN,Jnk,MAX,MYC,NFKB1,NFKBIA,NFkB (complex),RELA,SMAD3,SP1,STAT1,STAT3,TNF,TP53,butyric acid	
P1	 	ATP7B	-0.292	transporter	Activated	2.138	 	0.068	1.885	3.43E-04	ACLY,CDC20,CYP51A1,ELOVL6,H19,HIST1H1C,HMGCS1,LDLR,LPIN1,LSS,MSMO1,PTTG1,SQLE,THRSP	 	
P1	 	1L-6-hydroxymethyl-chiro-inositol 2-(R)-2-O-methyl-3-O-octadecylcarbonate	 	chemical - kinase inhibitor	 	-0.115	 	-0.056	0.020	3.45E-04	CXCL16,GDF15,IL6,MMP2,MT2A,PTGS2	1L-6-hydroxymethyl-chiro-inositol 2-(R)-2-O-methyl-3-O-octadecylcarbonate,Akt,Ap1,CREBBP,CTNNB1,Creb,EP300,FOS,HIF1A,JUN,Jnk,NFKB1,NFKBIA,NFkB (complex),PPARG,RELA,SP1,STAT3,TP53	
P1	 	RUNX1T1	-0.162	transcription regulator	 	 	 	 	 	3.45E-04	CCL3,CCND2,CD69,CSF1R,ELANE,SPI1	CEBPA,CEBPB,CTNNB1,HDAC1,HDAC2,JUN,NFkB (complex),PPARG,RNA polymerase II,RUNX1T1,SIN3A,SP1,TP53	
P1	 	aurothioglucose	 	chemical drug	 	-0.059	 	0.056	-0.193	3.45E-04	HMOX1,LEP,LEPR,NQO1,POMC,SPARC	HIF1A,NFKBIA,NFkB (complex),RELA,STAT3,aurothioglucose,reactive oxygen species	
P1	 	desoxycorticosterone	 	chemical - endogenous mammalian	 	-0.167	bias	0.376	-0.994	3.45E-04	CTGF,CYBA,FOS,NOX4,PTGS2,SPP1	CREB1,EP300,FOS,JUN,NFkB (complex),NR3C1,NR3C2,Nfat (family),Pkc(s),RELA,STAT1,STAT3,desoxycorticosterone	
P1	 	nickel chloride	 	chemical toxicant	 	-0.889	bias	0.501	 	3.45E-04	CCL2,GAPDH,HIF1A,IL6,NDRG1,PTGS2	Akt,Ap1,HIF1A,IKBKB,JUN,NFKB1,NFKBIA,NFkB (complex),Nfat (family),PI3K (complex),RELA,SP1,STAT3,TP53,nickel chloride	
P1	 	omeprazole	 	chemical drug	 	0.068	 	0.029	0.010	3.52E-04	ABCC3,ADORA1,AGT,BCL2L1,CD36,CELF2,CNN1,CTGF,CXCL12,CXCR4,EGR1,EPAS1,FOS,FST,HDC,POR	 	
P1	 	PRKCD	-0.676	kinase	 	1.311	 	0.218	0.270	3.55E-04	BCL2L1,BIRC3,CCL2,CD68,COL1A1,COL1A2,CXCL12,CXCL16,CXCL8,FOS,GDF15,IL6,ITGAM,JCHAIN,JUN,JUNB,MMP2,MMP9,MYC,NFKBIA,ODC1,PDCD4,PTGS2,TUBB2A,VCAM1,ZFP36	Ap1,ERK,FOS,HIF1A,JUN,Jnk,NFKB1,NFKBIA,NFkB (complex),PRKCD,RELA,SMAD3,SP1,STAT3	
P1	 	E. coli lipopolysaccharide	 	chemical - endogenous non-mammalian	 	-1.818	bias	0.457	-3.813	3.65E-04	ATG7,BCL2L1,CCL2,CCL3,CCL8,CD86,CEBPD,CXCL2,CXCL8,CYR61,HSPA5,IL6,LY96,MMP9,S100A8,S100A9,SELE,SOCS3,TF,VCAM1	Ap1,CEBPB,E. coli lipopolysaccharide,IL10,IL17A,JUN,Jnk,NFATC2,NFKB1,NFKBIA,NFkB (complex),RELA,STAT1,STAT3,TLR4	
P1	 	ADCY	 	group	 	0.841	bias	0.324	-0.062	3.69E-04	CDH2,COL3A1,CRYM,CYP1B1,FGF2,FOS,LEP,NR4A2,TXN	ADCY,Akt,CEBPB,CREB1,Creb,FOS,HIF1A,JUN,L-glutamic acid,NFKB1,NFKBIA,NFkB (complex),Pka,RELA,STAT1,STAT3,TP53,adenosine,cyclic AMP	
P1	 	PS-1145	 	chemical - kinase inhibitor	Activated	2.359	 	-0.238	3.062	3.69E-04	CCL2,CDK4,CXCL8,HSPA5,IL6,NFKBIA,PTGS2,SERPINA3,TNFAIP3	CCL5,CREB1,CTNNB1,HDAC1,HIF1A,JUN,NFKB1,NFKBIA,NFkB (complex),PS-1145,RELA,RNA polymerase II,STAT1,STAT3,TERT,TP53	
P1	 	resolvin D1	 	chemical - endogenous mammalian	 	1.866	 	-0.132	2.249	3.69E-04	ADIPOQ,CCL2,CXCL2,CXCL8,CXCR4,HMOX1,IL6,JUN,PTGS2	Akt,EP300,ERK1/2,HIF1A,HMOX1,JUN,MAP3K7,NFE2L2,NFKB1,NFKBIA,NFkB (complex),RCAN1,RELA,SMAD3,SP1,STAT3,TP53,resolvin D1	
P1	 	MKL1	0.227	transcription regulator	 	-1.574	 	-0.121	-1.031	3.71E-04	ACTA1,BCL2L1,CDC42EP2,CNN1,CNN2,COMT,CPA3,CTSG,CXCR4,CYBA,DHCR24,DNAJB4,EGR1,ELANE,ELOVL3,ETV6,EYA2,FLNA,FOS,G0S2,GSTM5,MMP9,MYH11,MYLK,OSCP1,RUNX1,S100A8,S100A9,SLC20A1,TAGLN,WAS,ZFPM1	Akt,ELK1,FOS,HIF1A,JUN,MKL1,MKL2,NFkB (complex),RELA,Ras,SP1,SRF,STAT1,STAT3,TP53	
P1	 	MYD88	-0.316	other	 	-0.718	bias	0.440	-3.749	3.73E-04	ALDH1A1,ALDH1A2,ATF6,ATP6V1E1,BAMBI,CASP4,CCL2,CCL3L3,CD14,CD86,CEBPD,CH25H,CLEC10A,CTSK,CXCL12,CXCL2,CXCL8,CYR61,DUSP1,EGR1,ETS2,FOS,GDF15,HDC,HIF1A,HMOX1,HP,HSPA5,IFIT2,IL6,ITPR2,JUN,LPAR1,MARCO,MCM2,MMP2,MMP9,MYC,NFKBIA,NFKBIZ,PLA2G4A,PTGS2,S100A8,SAA1,SELE,SLC7A2,SOCS3,SPP1,TIMP1,TNFAIP3,TSC22D1,VCAM1	Ap1,CHUK,IL1B,JUN,Jnk,MYD88,NFATC2,NFKB1,NFKB2,NFKBIA,NFkB (complex),RELA,STAT1,STAT3,TLR4	
P1	 	Notch	 	group	Inhibited	-2.152	bias	0.251	-3.172	3.73E-04	ADM,AGT,CCND3,CDKN2B,DUSP1,GADD45B,GUCY1A3,HEY1,HEY2,HEYL,ID1,ID3,IL6,MCL1,MMP2,MYC,MYLK,NET1,NOTCH1,SMAD6,TAGLN	Akt,Ap1,HIF1A,JUN,NFKB1,NFKBIA,NFkB (complex),NOTCH1,Notch,PI3K (complex),RELA,SMAD3,SMAD4,SMAD7,SP1,STAT3,Smad,TNF,TP53	
P1	 	ST1926	 	chemical drug	Inhibited	-4.867	bias	-0.483	-1.890	3.75E-04	AK2,AKR1B1,AP2M1,AP2S1,ARSA,ATP5I,CCT3,CDK4,COX7A2L,ENO1,H2AFZ,ITGA11,KPNA2,MAN1B1,MTCH2,NARS,NDUFB9,NME1,ODC1,PCBP2,PFN1,PIN1,POLR2G,PSMA4,RPL6,RPL8,RPLP1,RPS2,S100P,SLC25A6,SLC38A7,SNRPB,SRSF3,TIMM8B,TNFRSF10B,TXN,UBE2M,UQCRH	 	
P1	 	SB-431542	 	chemical reagent	 	0.000	 	-0.188	0.876	3.76E-04	ATP1A2,BMP4,BMP6,C5AR1,CD14,COL1A1,CTGF,DVL3,ETS2,FOLR2,FOS,GADD45B,GJB2,ID1,KCNJ8,MMP2,MYC,PTPRK,SMAD6,SMAD7,SPP1,TJP1,TNFRSF12A	CEBPB,CREB1,ESR1,ESR2,FOS,FSH,JUN,MAPK1,NFKB2,NFkB (complex),PGR,RELA,SB-431542,SMAD3,SMAD4,SMAD7,SP1,STAT1,STAT3,Smad,beta-estradiol,progesterone	
P1	 	chenodeoxycholic acid	 	chemical - endogenous mammalian	 	0.272	 	0.138	-0.358	3.76E-04	ABCC3,ABCG1,AGT,APOB,APOE,CAV1,CD36,COL1A1,CXCL8,CYP27A1,EGR1,ERBB2,FBP1,IL6,LDLR,MMP9,NR5A2,PCK2,PDK4,PLTP,PTGS2,TNFRSF10B,TXNRD1	CREBBP,EP300,ERBB2,ERK1/2,FOXO1,JUN,MYC,NFKB1,NFKBIA,NFkB (complex),PPARA,PPARD,PPARG,PPARGC1A,RELA,RXRA,SMAD3,SP1,STAT1,STAT3,TP53,chenodeoxycholic acid,estrogen receptor	
P1	 	mir-24	-0.029	microrna	 	-0.664	bias	-0.258	0.251	3.78E-04	CCND3,CDH2,CDK4,CDKN2B,FAF1,IL6,KDR,MYC,NET1,PAK4,SH3PXD2A,SPRY2,TRIB3	ERK1/2,IL6,NFKB1,NFKBIA,NFkB (complex),RELA,SMAD3,SP1,STAT1,STAT3,TNF,mir-24	
P1	 	MAPK8	-0.045	kinase	 	0.161	bias	0.253	-1.217	3.80E-04	ACSL4,APOE,ATG7,BIRC3,BMP4,CDH2,COL1A1,CSTA,CXCL16,CXCL8,CYP11A1,CYP27A1,DUSP1,EGR1,ELK1,ETS1,FOS,FTH1,GSTM1,HMOX1,IL6,JUN,KLF6,MIF,MMP2,MMP9,MYC,NOX4,NUPR1,PLAUR,PTGS2,PTX3,RARA,SELE,TNFAIP3,ZFP36	Ap1,FOS,JUN,Jnk,MAPK8,MAPK9,NFKB1,NFKBIA,NFkB (complex),P38 MAPK,RELA,SP1,STAT3,TNF	
P1	 	sulforafan	 	chemical drug	 	1.375	 	-0.005	1.398	3.93E-04	AKR1B1,AKR1B10,ALDH1A1,AOX1,BCL2L1,CCL2,CXCL8,EPHX1,FOS,GCLM,GSR,GSTM1,GSTM5,GSTT1,HIF1A,HMOX1,HP,IL6,KEAP1,LIPE,MMP9,NFKBIA,NQO1,PSMB5,PTGS2,SELE,SOCS3,TALDO1,TNFRSF10B,TXNRD1,VCAM1	Ap1,BACH1,IKBKB,JUN,Jnk,NFE2L2,NFKB1,NFKBIA,NFkB (complex),P38 MAPK,RELA,STAT3,TP53,sulforafan	
P1	 	TGFBR2	-0.563	kinase	 	-0.829	 	0.068	-1.182	4.00E-04	ACSL3,ANGPTL4,ATF4,ATP1A2,BMP6,C5AR1,CCND3,CCT5,CD14,CDH2,CDKN2B,COL1A1,COL1A2,CTGF,CXCL2,DSG2,FST,GADD45B,GJB2,IL6,ING1,JUN,KCNJ8,KDR,KRT8,MMP2,MMP9,MYOF,NIPA2,NRP1,SLC2A3,SMAD7,SOCS3,SPARC,SPP1,SVEP1,TAGLN,TGFBR2,THBD,THBS1,TIMP1,TNFRSF12A	Ap1,CEBPA,CEBPB,IFNG,JUN,NFkB (complex),RELA,SMAD3,SMAD4,SMAD7,SP1,STAT1,STAT3,Smad,TGFB1,TGFBR2,TP53,Tgf beta	
P1	 	SRC (family)	 	group	 	-0.850	bias	0.272	-1.733	4.06E-04	BMP2,CCL2,CD36,CDKN1C,HIF1A,ID1,IL6,KLF2,MAOA,MCL1,PTGS2,SLC4A7,TJP1,VCAM1,VEGFC	Akt,CTNNB1,HDAC1,HIF1A,JUN,NFKB1,NFKBIA,NFkB (complex),NOTCH1,P38 MAPK,PI3K (family),RELA,SIRT1,SP1,SRC (family),STAT3,TP53,Vegf	
P1	 	brefeldin A	 	chemical - endogenous non-mammalian	 	0.716	 	0.023	0.629	4.06E-04	ADRA1B,ATP2A2,DDIT3,GADD45B,HMOX1,HSPA5,HSPA9,KCND2,KLF4,LONP1,PRNP,PTGS2,SESN2,STARD5,THBS1	ATF6,Creb,DDIT3,EIF2AK3,FOXO1,FOXO3,HIF1A,IL6,NFE2L2,NFKBIA,NFkB (complex),RELA,SP1,SREBF2,STAT1,STAT3,TP53,brefeldin A,cholesterol,reactive oxygen species	
P1	 	ELANE	0.552	peptidase	 	-1.658	 	0.234	-2.422	4.06E-04	CCL3L3,CD14,CTSB,CXCL2,CXCL8,ELANE,ELN,FOS,HSPA5,IL6,MMP2,MMP9	Ap1,ELANE,ERK1/2,HIF1A,IL6,JUN,NFKB1,NFKBIA,NFkB (complex),RELA,RNA polymerase II,SMAD3,SMAD4,SP1,STAT1,STAT3,TP53,Tgf beta	
P1	 	SHC1	0.878	other	 	1.492	 	0.072	1.275	4.06E-04	BCL2L1,CD69,FOS,FTH1,ITGAM,KLF2,NQO1,S1PR1,SELE,SQSTM1,THBD,TXN	APP,Ap1,HIF1A,JUN,Jnk,NFKB1,NFKBIA,NFkB (complex),P38 MAPK,PI3K (complex),RELA,SHC1,SP1,STAT1,STAT3	
P1	 	semaxinib	 	chemical drug	 	-0.263	 	-0.167	0.203	4.06E-04	CD24,FHL1,HIF1A,HMOX1,IL6,KDR,MMP9,PTGIS,PTGS2,S100P,SELE,THBS1	AKT1,EDN1,EP300,ERK1/2,HIF1A,JUN,KIT,NADPH oxidase,NFKB1,NFKBIA,NFkB (complex),RELA,SMAD3,SP1,STAT,STAT1,STAT3,STAT4,STAT5a/b,TP53,semaxinib	
P1	 	EGR2	-1.750	transcription regulator	 	-0.512	bias	0.440	-2.861	4.07E-04	ABCC1,ASS1,BNIP3L,CAST,COL11A1,CSF1R,CYP51A1,DHCR7,EGR1,EGR2,ERBB2,FCER2,FGF2,FOS,HSPA5,ID4,JUN,KDR,LAMA2,MBP,MME,NCL,NOTCH1,NSF,PMP22,PRKCD,S100A1,SLC12A2,SLC1A3,SOCS3,SQLE,TFRC,TGFBR3,TNFSF10,TXNRD2	CEBPA,CEBPB,EGR2,IFNG,IL10,IL6,JUN,NFKB1,NFKBIA,NFkB (complex),PPARG,RELA,RNA polymerase II,SP1,STAT1,STAT3,TP53	
P1	 	ALDH2	-0.875	enzyme	Inhibited	-3.148	bias	-0.501	 	4.11E-04	ATF4,ATF5,GCLM,GSS,MTHFD2,PSAT1,SHMT2,SLC1A4,SLC3A2,SLC7A5	 	
P1	 	MAP3K3	-0.187	kinase	 	-1.476	bias	0.501	 	4.11E-04	ACTA1,ADSSL1,BMP2,CXCL8,FOS,IL6,JUN,PSME3,TGFBR3,TNFAIP3	Ap1,FOS,IKBKG,JUN,MAP2K5,MAP3K3,MAPK8,MAPK9,NFE2L2,NFKB1,NFKB2,NFKBIA,NFkB (complex),RELA,STAT1,STAT3	
P1	 	PKM	1.610	kinase	 	1.711	bias	0.501	 	4.11E-04	ACLY,BCL2L1,CDH2,ENO1,MAP2K5,MMP2,MMP9,MYC,PKM,VEGFC	ARNT,CEBPA,CEBPB,CTNNB1,HDAC1,HDAC3,HIF1A,JUN,MAP2K1,MYC,NCOR2,NFE2L2,NFkB (complex),PKM,PPARG,RELA,SMAD3,SNAI1,SP1,STAT1,STAT3,TCF,TP53,VHL	
P1	 	benzene	 	chemical toxicant	 	-0.471	 	0.052	-0.691	4.18E-04	ACVR1C,ATF5,BCL2L1,COL1A1,COL3A1,DHCR24,EGR1,FBXO3,IGFBP3,LTBR,MAPKAPK2,NR2F6,PLS3,PTPRF,RHOB,RTN4,SPARC,STOM	 	
P1	 	trichloroethylene	 	chemical toxicant	 	-0.471	 	0.052	-0.691	4.18E-04	ACVR1C,ATF5,BCL2L1,COL1A1,COL3A1,DHCR24,EGR1,FBXO3,IGFBP3,LTBR,MAPKAPK2,NR2F6,PLS3,PTPRF,RHOB,RTN4,SPARC,STOM	 	
P1	 	ECSIT	0.048	transcription regulator	Inhibited	-2.739	bias	0.501	 	4.20E-04	CCL3L1,CXCL8,HMOX1,IER3,IL6,JUNB,NFKBIA,NR4A2,PLAUR,PTGS2,TNFAIP3	ATF2,ECSIT,FOS,HIF1A,JUN,MAP3K1,NFKB1,NFKB2,NFKBIA,NFkB (complex),P38 MAPK,RELA,SMAD3,STAT3	
P1	 	PD 123319	 	chemical drug	 	0.798	 	-0.084	1.042	4.20E-04	CD24,COL1A1,CYBA,KDR,NCF2,POMC,PTGS2,RET,SPP1,SPRY1,TIMP1	AGT,AR,Ap1,JUN,NFKB1,NFKBIA,NFkB (complex),NR3C1,NR3C2,PD 123319,PPARG,PRL,RELA,SMAD3,SP1,STAT1,STAT3,TP53,aldosterone	
P1	 	WR 1065	 	chemical drug	Activated	2.143	bias	0.464	0.617	4.20E-04	CASP4,CAT,ERCC1,GADD45A,GDF15,GSR,KDR,MYC,NME1,RAD23A,TNFRSF10B	Ap1,ERK1/2,JUN,Jnk,MYC,NFKB1,NFKBIA,NFkB (complex),RELA,SMAD3,SP1,STAT3,TP53,TP73,WR 1065	
P1	 	APC	-0.018	enzyme	 	1.549	 	-0.106	1.949	4.23E-04	AMHR2,APCDD1,APOB,AXIN2,CD55,CDH2,CS,CXCL12,CXCL2,DHRS9,EDN1,HIF1A,ID1,ID3,IL6,KLF4,MYC,ODC1,PDK4,PLA2G4A,PTGS2,SGK1,SPP1,TFF3,TIMP1,TJP1	APC,CREBBP,CTNNB1,Creb,FOS,FOXO1,HDAC1,HIF1A,JUN,MTOR,NFKB1,NFkB (complex),RAC1,RELA,STAT1,STAT3,TCF	
P1	 	IL10	-0.067	cytokine	 	0.406	 	0.054	-0.019	4.27E-04	ADM,ARG2,BCL2L1,BMP2,BMP6,CCL18,CCL2,CCL3,CCL3L3,CCND2,CCND3,CCR1,CD14,CD163,CD163L1,CD209,CD55,CD68,CD86,CHI3L2,COL1A1,CSF1R,CTSB,CXCL12,CXCL2,CXCL8,CXCR4,DUSP1,ETS2,FAAH,FCER1G,FCER2,FCGR3A/FCGR3B,FLRT2,FOS,HCAR3,HLA-G,HMOX1,IDO1,IFIT2,IGFBP4,IL10RA,IL6,IRAK1,JUN,LAMP3,MAF,MAP3K8,MMP2,MMP9,MS4A2,NEDD9,NR4A3,PLA2G2A,PTGS2,PTX3,RARRES1,RGS16,S100A8,SELE,SLC1A3,SOCS3,TFRC,TIMP1,TINAGL1,TMEM158,TNFSF10,VCAM1,VCAN,ZFP36	IFNG,IL10,IL1B,IL4,Immunoglobulin,JUN,NFKB1,NFKBIA,NFkB (complex),RELA,STAT1,STAT3,STAT6,TNF	
P1	 	TFAP2A	0.122	transcription regulator	 	1.385	 	-0.077	1.657	4.36E-04	ALCAM,APOE,BCL2L1,BIRC3,COL7A1,CXCL2,CYP11A1,DCLK1,ERBB2,ESR1,FASTK,G3BP2,KLF4,KLHDC3,LHCGR,MMP2,MT2A,PAG1,PLAUR,POR,RPL6,RPLP0,SLC19A1,SMPD1,TPM1	Akt,Ap1,CTNNB1,EGR1,ESR1,HDAC1,HIF1A,JUN,NFkB (complex),RNA polymerase II,SMAD3,SP1,SP3,STAT3,TCF,TFAP2A,TP53	
P1	 	XBP1	0.122	transcription regulator	Activated	2.828	bias	0.431	0.194	4.43E-04	ATF6,ATP2A2,CAT,COPE,CXCL2,CXCL8,DDIT3,DDOST,DNAJB11,DNAJB2,DNAJC1,EDEM1,ERP29,ESR1,ETS1,FKBP2,GCC1,GOLGA3,HMOX1,HSPA13,HSPA5,HYOU1,IL6,KDELR3,KLF4,MYC,NUCB2,ORMDL3,P3H1,PHLDA2,PRNP,RCN3,RPN2,S1PR1,SDF2L1,SEC61A1,SELM,SPARC,SRPRA,SRPRB,STARD5,TXN,VCAM1,YIF1A,YIPF5	ATF6,Ap1,BACH1,Creb,DDIT3,ERK1/2,JUN,Jnk,NFE2L2,NFKB1,NFKBIA,NFkB (complex),P38 MAPK,RELA,SMAD3,STAT3,XBP1	
P1	 	NRAS	-0.030	enzyme	 	-1.079	 	0.240	-1.745	4.47E-04	BCL2L1,CCL3L1,CD86,CDC20,CDKN2B,COL1A2,EGR1,ELK1,EPAS1,ETS1,ETV5,FCER2,GALE,HIF1A,HOMER3,JCHAIN,KDR,MCL1,NCF2,POLD1,PTGS2,RHOB,SV2B,XPNPEP2	AKT1,Akt,Ap1,HIF1A,JUN,Mek,NFKB1,NFKBIA,NFkB (complex),NRAS,PI3K (complex),RELA,SP1,SRF,STAT1,STAT3,TP53	
P1	 	NS-398	 	chemical reagent	 	0.771	bias	-0.310	2.081	4.55E-04	ANGPT1,BTG2,CAPN2,COL1A2,CXCL8,CXCR4,EGR2,FAT1,FGF2,HIF1A,IL6,MCL1,MMP2,MMP9,PCDH7,PDCD4,PSMB5,PTGS2,S100A8,S100A9,SPP1,TFPI2,TFRC	Ap1,ERK,ERK1/2,JUN,NFKB1,NFKBIA,NFkB (complex),NS-398,PPARG,PTGS2,RELA,SMAD3,SP1,STAT3,TP53,prostaglandin E2	
P1	 	DETA-NONOate	 	chemical reagent	 	-1.798	 	0.113	-2.237	4.57E-04	BCL2L1,BIRC3,CAT,CCL3,CXCL8,DUSP1,FOS,HIF1A,HMOX1,IL6,MMP9,PDE3B,PTGS2,S100A8,TIMP1,VCAM1	CAT,DETA-NONOate,ERK1/2,JUN,NFKB1,NFKB2,NFKBIA,NFkB (complex),P38 MAPK,RELA,SMAD3,STAT1,STAT3,TP53	
P1	 	RARG	-0.015	ligand-dependent nuclear receptor	 	0.194	bias	0.274	-0.567	4.62E-04	BMP2,CRABP2,DUSP1,EGR1,EGR2,FOLR2,FOS,FOXC1,GAP43,IL6,JUN,MYC,RARA,THBD	Akt,Ap1,ESR2,FOS,HIF1A,JUN,NFkB (complex),RARB,RARG,RELA,SP1,STAT3,TP53,arotinoid acid,tretinoin	
P1	 	SQSTM1	0.761	transcription regulator	 	0.366	 	0.230	-0.409	4.62E-04	CXCL2,EDN1,GSTM5,HBEGF,IL6,JUN,KEAP1,LEP,NFKBIA,NQO1,PLAT,RGCC,RILPL1,TSC22D1	Ap1,ERK,HIF1A,IL1B,IL6,JUN,Jnk,NFKB1,NFKBIA,NFkB (complex),RELA,SMAD3,SP1,SQSTM1,STAT1,STAT3	
P1	 	Histone h4	 	group	 	 	 	 	 	4.65E-04	ACTA1,ADIPOQ,AGT,AKAP12,BTG3,CCND3,CD69,CDK4,CHFR,CXCL8,ESR1,FOS,G6PD,HOXA9,IL6,KIF1A,KLF2,MGMT,MMP9,NEDD4L,NLGN1,POLD2,PTGS2,SELE,SFRP1,SOCS3,SPP1,TACC2,TAGLN,TGFBR2,TNFRSF4,TNFSF10,VCAM1	Ap1,BCL2,CTNNB1,HDAC1,HDAC2,HIF1A,Hdac,Histone h4,IL1B,NFATC3,NFKB1,NFKBIA,NFkB (complex),RELA,SIN3A,SP1,STAT3,TP53	
P1	 	8-bromo-cAMP	 	chemical reagent	 	-0.749	bias	0.281	-2.474	4.69E-04	ACSL4,ADM,ALDH2,ARG2,BMP2,CTGF,CTSD,CYP11A1,CYP1B1,DUSP1,EGR1,FGF2,FOS,GNAI1,IL6,INHBB,ITPR2,JUN,KDR,KRT8,LDLR,LHCGR,LOX,MMP23B,MYC,NQO1,NRP1,ODC1,PDE3B,PLAT,POMC,PPP1R1A,PTGFR,PTGS2,SGK1,SHC1,SPP1,TGFBR3,TIMP1,VEGFC	8-bromo-cAMP,CEBPB,CREB1,Cg,FOS,FSH,IL6,JUN,NFKB1,NFKBIA,NFkB (complex),RELA,SMAD3,SP1,STAT1,STAT3,TNF,cyclic AMP	
P1	 	SRF	-0.473	transcription regulator	Inhibited	-3.879	 	0.215	-5.043	4.76E-04	ACTA1,ACTG2,AKAP12,APOLD1,ARHGAP20,BCL2L1,BMP2,CAPRIN1,CDK4,CENPB,CLDN5,CNN1,CNN2,CPA3,CTGF,CTSG,CXCR4,DUSP5,EGR1,EGR2,EGR3,EIF6,ELANE,ELK1,ETS1,EYA2,FHL1,FLNA,FOS,FOSB,FST,G0S2,GSTM5,HES6,IER2,ITGA1,ITGAM,JUN,JUNB,KDR,LDLR,LEPR,LMCD1,MAP4K4,MBD2,MCL1,MMP9,MYH1,MYH11,MYL3,MYLK,MYOM1,NCOA7,NET1,NR4A2,OSCP1,PDLIM7,PTGS2,PTMS,RNH1,S100A8,S100A9,SCAP,TAGLN,TJP2,VEGFD	Ap1,ELK1,ESR2,FOS,HDAC2,Hdac,JUN,MKL1,MKL2,NFkB (complex),PTK2,SMAD3,SP1,SRF,STAT1,STAT3	
P1	 	CD24	-0.916	other	 	-1.579	bias	0.501	 	4.81E-04	ADRB2,ATF3,CAV1,CHAC1,CXCL8,DUSP5,EMP3,EPHB6,FOS,FRYL,GDF15,HOMER3,HS2ST1,ISG20,JUN,LPP,LRPPRC,MCAM,MTUS1,NAGK,PPP1R15A,RARRES1,TFPI2,THBS1,TIMP4,TPR,TUFT1	Ap1,CD24,CEBPA,CEBPB,ELK1,ERK,FOS,JUN,MAPK3,NFKBIA,NFkB (complex),P38 MAPK,RELA,SMAD3,SP1,STAT1,STAT3,TP53	
P1	 	FLI1	-0.262	transcription regulator	 	-0.613	bias	0.301	-1.670	4.98E-04	ADGRG1,CCND3,COL1A1,COL1A2,CSF1R,CTGF,EGR1,HSPA8,IMP4,LOX,NOL6,SNRPB,SNU13,SRC,SRGN,TEK,TGFBR2	FLI1,GATA1,MYB,SPI1,STAT1,STAT3,STAT5a/b	
P1	 	MAP3K1	-0.161	kinase	 	-1.739	bias	0.361	-3.197	4.98E-04	ATF3,BIRC3,COL3A1,CSTA,CXCL8,DUSP1,EGR1,FOS,HMOX1,IRF3,JUN,LDLR,PLA2G4A,PLAUR,PTGS2,THBS1,TIMP1	Ap1,CEBPB,ELK1,FOS,JUN,MAP2K1,MAP3K1,MAPK3,MAPK8,NFKBIA,NFkB (complex),P38 MAPK,RELA,SMAD3,SP1,STAT3	
P1	 	hydrogen sulfide	 	chemical - endogenous mammalian	 	1.313	bias	0.301	0.479	5.00E-04	BCL2L1,CD69,CXCL8,DDIT3,HMOX1,HSPA5,PTGS2,TXN	Ap1,BACH1,HIF1A,JUN,NFE2L2,NFKB1,NFKBIA,NFkB (complex),PI3K (complex),PRKCE,RELA,SP1,STAT1,STAT3,hydrogen sulfide	
P1	 	bisindolylmaleimide I	 	chemical - kinase inhibitor	 	0.658	bias	-0.420	2.761	5.01E-04	AGT,BCL2L1,BIRC3,CCND2,CD55,CTGF,CXCL8,EGR1,EIF4EBP1,FOS,GAP43,GDF15,HMOX1,HSPA5,IL6,MMP2,MMP9,NFKBIA,PDCD4,PRKCD,PRKCE,PTGDS,PTGS2,TJP1,TJP2,TNFSF10	Ap1,JUN,Jnk,NFKB1,NFKB2,NFKBIA,NFkB (complex),PRKCD,PRKCE,RELA,SP1,SRC,STAT1,STAT3,bisindolylmaleimide I	
P1	 	nitric oxide	 	chemical - endogenous mammalian	 	0.620	 	0.178	-0.341	5.23E-04	ATF3,BCL2L1,CTGF,CTSH,CXCL12,CXCL8,DDIT3,DUSP1,EDN1,EGR1,FOS,FTH1,GADD45A,GCLM,GSTM1,HEY1,HMOX1,IDO1,IER3,IL6,JUN,JUNB,MMP2,MMP9,MYC,NDRG1,NQO1,ODC1,PRDX5,PTGS2,SELE,SGK1,SPP1,SQSTM1,TFRC,THBS1,TXNRD1	Ap1,D-glucose,ERK,ESR1,HIF1A,JUN,MYC,NFATC2,NFKB1,NFKBIA,NFkB (complex),Nfat (family),P38 MAPK,PPARG,RELA,SMAD3,STAT3,nitric oxide	
P1	 	FMR1	0.113	translation regulator	Inhibited	-2.593	bias	-0.365	-1.253	5.33E-04	ALDOA,ATP6V1E1,ATPIF1,DLG4,ENO1,GAP43,GAPDH,KCND2,MAP1B,MMP9,MTOR,PCLO,PLAT,SYN1,TSC2	AR,DICER1,FMR1,FOS,FOXO1,HIF1A,MTOR,NFKB1,NR3C1,SPI1,STAT1,STAT3,TP53	
P1	 	TICAM1	-0.070	other	 	-1.838	bias	0.470	-4.401	5.35E-04	ATP6V1E1,CASP4,CCL2,CCL3L3,CD86,CEBPD,CFB,CH25H,CXCL2,CXCL8,DUSP1,EGR1,ETS2,GDF15,IFIT2,IL6,IRF3,ISG20,ITPR2,LPAR1,MCM2,NFKBIA,NFKBIZ,PELI1,PTGS2,RHOB,SELE,SLC7A2,SOCS3,TNFAIP3,TNFSF10,TSC22D1,VCAM1	Ap1,IL1B,JUN,MYD88,NFATC2,NFKB1,NFKB2,NFKBIA,NFkB (complex),RELA,STAT1,STAT3,TICAM1,TLR4	
P1	 	arachidonic acid	 	chemical - endogenous mammalian	 	-1.027	 	0.112	-1.554	5.35E-04	ACACA,ACSL4,CD36,CD86,COL1A2,EDN1,EGR1,ELOVL6,FOS,G6PD,HMOX1,IL6,JUN,KDR,LDLR,NFKBIA,PLA2G2A,PLA2G4A,PLTP,PTGS2,SRSF3,THRSP,UCP2,VCAM1	Ap1,FOXO1,Growth hormone,HIF1A,IL6,Insulin,JUN,NFKBIA,NFkB (complex),PPARA,PPARD,PPARG,PPARGC1A,RELA,RXRA,SP1,SREBF1,STAT1,STAT3,arachidonic acid,linoleic acid	
P1	 	allopurinol	 	chemical drug	 	1.504	bias	0.310	0.019	5.48E-04	ADAMTS1,ASNS,BIRC3,CAPN6,CAT,CD14,CD69,EFEMP2,EMP3,GPNMB,GSTM3,HMOX1,IER3,LXN,MYC,PSMB10,PTGS2,RCN1,SPP1,TIMP1,TNFRSF12A,TUBB,UPP1	Akt,ERK,HIF1A,JUN,NFKB1,NFKBIA,NFkB (complex),P38 MAPK,RELA,SMAD3,STAT3,TP53,allopurinol,reactive oxygen species	
P1	 	MYOCD	-0.085	transcription regulator	Inhibited	-2.732	bias	0.280	-3.974	5.56E-04	ACTA1,ATF4,ATP2A2,CASQ2,CLSTN2,CNN1,COL1A1,COL1A2,COL3A1,DDIT3,ECM2,FOS,HSPB7,LOC102724428/SIK1,LPP,MYH11,MYLK,PLA2G2A,PTPRB,TAGLN,TPM1,VCAN	ELK1,FOS,MKL1,MKL2,MYOCD,SRF	
P1	 	TLR4	-0.002	transmembrane receptor	 	-1.951	bias	0.371	-4.411	5.57E-04	ACTA1,ADM,ADRBK1,ATF3,ATF6,BAMBI,BCL2L1,CAST,CCL2,CCL3,CCL3L3,CCL8,CCND2,CD14,CD163,CD86,CEBPD,CERS6,CFB,CTSK,CXCL2,CXCL8,CYR61,DAB2,EDN1,HBEGF,HDC,HMOX1,HSPA5,IFIT2,IL6,IRF3,ISG20,ITGAM,LMO4,LRRK2,MARCO,METTL1,MIF,MMP9,MYC,NFKBIA,NFKBIZ,NOTCH1,NR4A2,NR4A3,NSMAF,ORMDL3,PELI1,PLAT,PTGS2,RGCC,RGS1,RGS16,RILPL1,SELE,SGPL1,SMPD1,SMPDL3A,SOCS3,SPP1,SPTLC2,TFRC,TNFAIP3,TNFSF10,TPM1,TSC22D1,VCAM1	Ap1,Creb,JUN,MAPKAPK2,MYD88,NFKB1,NFKB2,NFKBIA,NFkB (complex),RELA,STAT1,STAT3,TICAM1,TLR4,TP53,ZFP36,lipopolysaccharide	
P1	 	WNT5A	-0.100	cytokine	 	0.602	 	0.066	0.277	5.66E-04	AXIN2,BCL2L1,BMP6,CCL2,CCL3L3,CD14,COL1A1,CXCL12,CXCL2,CXCL8,CXCR4,DAB2,DOK2,ENPP2,ERBB2,FLNA,ID3,IL6,KIT,MYC,PTGS2,RET,SOCS3,SPARC,SPP1,STC1,TNFSF10	IFNG,IL1B,IL6,JUN,NFKB1,NFKBIA,NFkB (complex),RELA,SP1,STAT1,STAT3,TNF,WNT5A	
P1	 	8-bromoguanosine 3',5'-cyclic monophosphate	 	chemical - kinase inhibitor	 	1.194	 	0.157	0.659	5.70E-04	ACACA,CAV1,EDN1,FOS,HINT1,HLCS,HMOX1,ITGAM,JUNB,MMP9,PLAUR,VCAM1	8-bromoguanosine 3',5'-cyclic monophosphate,ATF4,E2F1,EDN1,EGR1,ERK,ERK1/2,FOXO1,HIF1A,JUN,NFKBIA,NFkB (complex),P38 MAPK,PPARG,RELA,SIRT1,SMAD3,SP1,STAT3	
P1	 	GAB2	0.168	other	 	-1.482	bias	0.340	-2.639	5.70E-04	ANGPT1,BCL2L1,CCL3L3,CD69,ELK1,FOS,HIF1A,IL6,KDR,MCL1,SMAD7,SPARC	AKT1,Akt,GAB2,HIF1A,IRF8,JUN,NFKB1,NFKBIA,NFkB (complex),P38 MAPK,PTPN11,RELA,SP1,SPI1,STAT1,STAT3,TP53	
P1	 	thalidomide	 	chemical drug	 	0.326	bias	-0.468	1.908	5.70E-04	ANGPT1,BCL2L1,BIRC3,CAV1,COL1A1,CXCL8,FGF2,GADD45B,GDF15,IL6,ITGAM,PLAUR	ERK1/2,FN1,IL1B,JUN,NFKB1,NFKBIA,NFkB (complex),P38 MAPK,RELA,SMAD3,SP1,STAT3,TNF,thalidomide	
P1	 	cadmium chloride	 	chemical toxicant	 	1.277	 	0.234	0.633	5.90E-04	ANXA5,ATF4,DDIT3,FOS,GADD45A,GSR,GSTM1,HMOX1,HP,HSPA13,HSPA5,IGFBP6,JUN,LPAR1,MYC,TXN	Ap1,BACH1,ESR1,ESR2,FOS,JUN,MAPK8,NFE2L2,NFKB1,NFKBIA,NFkB (complex),P38 MAPK,RELA,SP1,STAT3,beta-estradiol,cadmium chloride	
P1	 	fluocinolone acetonide	 	chemical drug	 	-1.000	 	-0.075	-0.701	5.90E-04	ANGPTL4,ANOS1,BCL2L1,HSD11B2,ITGA10,LIMCH1,LSP1,MT1E,MT1F,MT1X,MXRA5,MYOC,PIR,RGCC,SAA1,SOCS3	 	
P1	 	HRG	0.045	other	 	0.333	bias	0.501	 	5.91E-04	C1QA,C1QB,C1QC,CXCL14,CXCR4,FCGR3A/FCGR3B,SPARC,SPP1,TIMP1	 	
P1	 	IGF2BP1	0.038	translation regulator	Activated	2.333	bias	0.451	0.979	5.91E-04	CDC34,COL1A1,COL1A2,COL5A1,COL6A2,COL6A3,LUM,MYC,SERPINH1	 	
P1	 	PD184352	 	chemical drug	 	0.849	 	-0.125	1.150	5.91E-04	BCL2L1,EGR1,ESR1,FOS,HSPA5,MCL1,NELFB,PPP1R14B,TRMT112	AKT1,ELK1,ERK1/2,FOS,JUN,MAPK3,Mek,NFKB1,NFKBIA,NFkB (complex),P38 MAPK,PD184352,RELA,SMAD3,SP1,SRF,STAT1,STAT3,TP53	
P1	 	S100A9	-1.518	other	 	-1.167	 	0.145	-2.028	5.93E-04	ABCG1,ADAMTS1,AKAP12,ALDH1A1,ALPL,ATF3,BACE2,BMF,C1QB,CHDH,CXCL14,CXCL8,DDIT4,ELN,ENPP2,EPB41L4B,ETV5,GJB2,H19,HEY2,IL6,ITGAM,KCNMA1,LOC102724788/PRODH,MGMT,MYH1,NR4A3,NTRK3,PHLDA1,S100A8,S100A9,SEMA3B,SGK1,TNFAIP8,TNFRSF4,VCAM1,VCAN	APP,CREB1,Ca2+,ERK1/2,HIF1A,IL6,NFKB1,NFKBIA,NFkB (complex),RELA,S100A8,S100A9,SMAD3,SP1,STAT1,STAT3,TP53	
P1	 	STK11	0.435	kinase	 	-1.300	 	-0.039	-1.070	5.93E-04	ACP6,ALCAM,ARF5,ASPHD2,ATF3,CCL18,CCL2,CSF3R,DIABLO,ECM2,GADD45A,GADD45B,HIF1A,IL6,JUNB,LUM,MCAM,MMP2,MMP9,MRPS15,MYC,NEDD9,NET1,NPTX2,NR1D1,PSMB5,PTGS2,PTPN3,RGS1,RND2,SERPINI1,SORL1,TARS,TNFAIP3,TNFSF10,TTYH1,VAV3	ATF2,EGFR,GSK3B,HIF1A,IL6,NFKB1,NFKBIA,NFkB (complex),RELA,SMAD3,SP1,STAT1,STAT3,STK11,TNF	
P1	 	gefitinib	 	chemical drug	 	1.491	 	-0.186	2.099	6.07E-04	ADAMTS1,ALDH1A1,BMF,BTG2,CCL2,CEBPD,CHEK2,COL15A1,COL1A1,COL8A1,CTSA,CTSB,CXCL8,EGR3,FMO2,GADD45B,HMOX1,HYAL1,ID1,ID4,KIT,MAP4K4,MYCN,NOTCH1,NOX4,PLAUR,PTGS2,PTTG1,RHOB,S100A9,SLC2A3,TNFRSF10B,TNFSF10,VEGFD,WNT5B	ATF2,EGFR,ERBB2,ERK,ERK1/2,JUN,MYC,NFKB1,NFKBIA,NFkB (complex),RELA,SMAD3,SP1,SRC,STAT3,TP53,estrogen receptor,gefitinib	
P1	 	SIAH2	0.741	transcription regulator	 	1.086	 	0.137	0.814	6.08E-04	AKR1C3,ANGPT1,DDT,DHCR24,HIF1A,MME,MT1X,NDRG1,PMEPA1,SCAP,SIAH2	AR,NCOR1,NCOR2,NR3C1,PPARA,PPARG,SIAH2,SP1,STAT3,THRB,TP53	
P1	 	RCE1	0.677	peptidase	 	 	 	 	 	6.16E-04	AEBP1,CRABP1,CRIP1,CXCL12,GPC4,HBEGF,LARGE1,LMNA,MGP,PLIN2,RCE1,RCN1,SERINC1,SLIT3	 	
P1	 	emodin	 	chemical drug	 	-1.126	bias	-0.251	-0.354	6.16E-04	ABCC1,ADIPOQ,CCR1,CLDN5,CXCL8,CXCR4,CYP1B1,ERBB2,ERCC1,HSPA5,LEP,MMP9,SELE,VCAM1	Ap1,EGR1,ESR1,JUN,Jnk,NFATC2,NFKB1,NFKBIA,NFkB (complex),Nfat (family),P38 MAPK,PPARG,RELA,STAT3,TP53,emodin,troglitazone	
P1	 	fasudil	 	chemical drug	 	0.196	 	-0.223	0.989	6.16E-04	BCL2L1,BMP2,CCL2,CD14,CTGF,IL6,JUN,MIF,MMP2,MMP9,MYH11,SLC1A3,TAGLN,VCAM1	HIF1A,IL1B,IL6,JUN,NFKB1,NFKBIA,NFkB (complex),P38 MAPK,RELA,SP1,STAT1,STAT3,TNF,fasudil	
P1	 	deoxycorticosterone acetate	 	chemical drug	 	1.989	bias	0.251	1.214	6.20E-04	CD68,COL3A1,CYBA,EDN1,MYH11,PTGS2,SELE,SLC9A1,SPP1,VCAM1	CREB1,CTNNB1,NFKBIA,NFkB (complex),PIK3R1,TP53,deoxycorticosterone acetate	
P1	 	diphenyleneiodonium	 	chemical reagent	 	0.662	bias	-0.410	2.319	6.31E-04	AGT,BMP2,CCL2,COL1A1,CXCL2,CXCL8,EPAS1,FOS,HIF1A,HMOX1,IL6,MMP9,NOX4,PTGS2,SELE,TIMP1,UCP2	Akt,Ap1,CEBPA,CEBPB,ERK,HIF1A,JUN,Jnk,NFKB1,NFKBIA,NFkB (complex),RELA,SMAD3,STAT1,STAT3,TP53,diphenyleneiodonium	
P1	 	EPO	0.161	cytokine	 	-0.367	bias	0.257	-1.915	6.34E-04	ALAS2,ATP6V1B2,BCL2L1,BNIP3L,BTG1,BZW2,CCND2,CCND3,CCNG2,CD36,CLGN,CPSF3,CTSK,CXCL12,CXCR4,DDIT3,DHCR24,EDN1,EGR1,FECH,FGF2,FOS,FOSB,GBA,GLUL,GSPT1,H2AFZ,HLA-DRB1,IL6,JUN,JUNB,KAT2B,KIT,KPNA2,LDLR,LY6E,MCL1,MID1IP1,MMP2,MYC,NFKBIA,NUPR1,PDCD4,PRKCD,PTGS2,PTPRB,RPLP0,SELE,SOCS2,SOCS3,SPP1,ST3GAL4,TF,TFRC,TJP1,TNFSF10,UCP2,VEGFC	Ap1,EPO,JUN,NFKB1,NFKBIA,NFkB (complex),P38 MAPK,PI3K (complex),RELA,SP1,STAT3,TNF,nitric oxide	
P1	 	LDLR	0.611	transporter	 	1.620	 	-0.096	1.900	6.38E-04	ABCG1,ALCAM,APOB,APOE,AXIN2,BMP2,CD36,CD68,CYP27A1,DDIT3,EGR1,G6PD,GJA4,HSPA5,IL6,LDLR,MMP2,MMP9,MYC,PSMB7,PSME2,SELE,SPP1,VCAM1	APOE,Ap1,CREB1,CREM,CTNNB1,IgG,JUN,LDL,LDLR,LEP,NFE2L2,NFKB1,NFKBIA,NFkB (complex),PPARG,RELA,RNA polymerase II,SP1,SREBF2,STAT3,cholesterol	
P1	 	BMX	-0.457	kinase	 	-0.359	bias	0.424	-1.473	6.47E-04	COL3A1,CXCL8,FOS,HSPA1A/HSPA1B,IL6,MMP2,TIMP1	Akt,Ap1,BMX,CEBPA,CEBPB,HIF1A,JUN,Jnk,NFKB1,NFKBIA,NFkB (complex),P38 MAPK,PPARG,RELA,RHOA,STAT1,STAT3,TP53	
P1	 	GNA13	0.323	enzyme	Inhibited	-2.226	bias	0.501	 	6.47E-04	CNN1,CXCL8,EGR1,FOS,MYH11,PTGS2,TAGLN	ATF2,Ap1,ELK1,FOS,GNA13,JUN,Jnk,MAP3K1,MAPK8,MKL1,MKL2,NFKBIA,NFkB (complex),P38 MAPK,RELA,SMAD3,SRF,STAT3	
P1	 	LAMA2	-1.083	other	 	-1.980	 	0.046	-2.097	6.47E-04	CDH5,CLDN5,CSK,LAMA2,MBP,MMP9,PAG1	 	
P1	 	auranofin	 	chemical drug	 	1.471	 	-0.137	1.768	6.47E-04	CXCL8,HMOX1,HP,IL6,NQO1,ORM1,PTGS2	Ap1,BACH1,CEBPA,CEBPB,IKBKB,IL6,NFE2L2,NFKB1,NFKBIA,NFkB (complex),PPARA,RELA,SMAD3,SP1,STAT1,STAT3,TP53,TXN,auranofin	
P1	 	nelfinavir	 	chemical drug	 	1.988	bias	-0.270	2.683	6.47E-04	ADIPOQ,ATF4,DDIT3,LIPE,MMP9,PLIN1,TNFRSF10B	CTNNB1,HSD11B1,MMP9,NFKB1,NFkB (complex),NOTCH1,NR3C1,PPARA,PPARD,PPARG,RELA,SREBF1,fatty acid,nelfinavir	
P1	 	ALKBH5	0.330	enzyme	 	 	 	 	 	6.57E-04	ADGRG2,ASB1,AXL,CAV1,CHN1,CTSD,CYP11A1,DDX3X,DNM1L,FYN,GSTM5,HSPA8,LHCGR,MAST2,MBP,RARA,RPA1,RPLP0,SBF1,SLC4A2,SLC7A8,STON1,UBA1	 	
P1	 	mitomycin C	 	chemical drug	 	-0.262	bias	0.374	-1.777	6.59E-04	ATF3,BCL2L1,BTG2,CXCL8,EGR1,GADD45A,HBEGF,IRF2BP2,IRF2BPL,JUN,MCAM,NQO1,PARP2,PPP1R15A,PRKCE,SESN2,TYMP,ZMAT3	ATF2,ATM,Ap1,Creb,IFNG,JUN,Jnk,MAPK9,MYC,NFKBIA,NFkB (complex),RELA,SP1,STAT1,STAT3,TP53,TP73,mitomycin C	
P1	 	MAP3K7	0.342	kinase	 	1.337	 	0.144	0.727	6.76E-04	ACTA1,BIRC3,CD14,CFB,CH25H,CXCL2,CXCL8,GBP1,HMOX1,IL6,JUN,MAP2K3,PTGS2,SAA1,SELE,SPTBN1,TNFSF10,VHL,XAF1	ATF2,HIF1A,JUN,MAP3K7,NFKB1,NFKB2,NFKBIA,NFkB (complex),RCAN1,RELA,STAT3,TAB1,TNF,TP53	
P1	 	NRG2	0.234	growth factor	 	 	 	 	 	6.76E-04	BIN1,CCND3,CTGF,CYR61,DNAJB2,EDN1,EGR1,ERBB2,FOSB,HMOX1,IER2,IER3,IRF3,JUNB,MCL1,NR4A3,PFKFB1,PHKG1,SGSH	Akt,ERBB2,ERBB3,ERK1/2,ESR2,HIF1A,JUN,MYC,NFKBIA,NFkB (complex),NRG2,PGR,RELA,SMAD3,SP1,STAT3,TP53,estrogen receptor	
P1	 	miR-199a-5p (and other miRNAs w/seed CCAGUGU)	 	mature microrna	 	1.880	bias	-0.487	4.022	6.82E-04	ACTA1,ACTG2,COL1A1,COL4A5,CSTB,ETS1,HIF1A,ID3,IFI27,ITGA1,ITGA3,KLF2,KLF4,MYH11,NEDD9,PADI4,TAGLN,TGFBR2,TGFBR3,WNT5B	 	
P1	 	diethylstilbestrol	 	chemical drug	 	0.350	 	0.211	-0.831	7.01E-04	ACTA1,ADH1C,ADIPOQ,ADM2,ALPL,AMHR2,AQP9,C1QA,CD14,CD55,CFB,CLSTN2,COMP,CRABP2,DCLK1,EGR1,EMP1,ESR1,FMO1,FOS,FRZB,GADD45A,GAP43,GJB2,GLRX,GSPT1,GSTM3,HBEGF,HDC,HOXA9,HRSP12,IGFBP3,IGFBP6,INHBB,KDR,KLF4,LMO4,LTBP2,MAOA,PTTG1,RPN2,RUNX1,S100A8,SOCS2,SPARC,SRC	4-hydroxytamoxifen,AR,ATF2,CREB1,Creb,EGFR,ERBB2,ESR1,ESR2,FOS,HDAC1,JUN,MYC,NFkB (complex),SMAD3,SP1,STAT3,TP53,diethylstilbestrol,estrogen receptor,testosterone	
P1	 	GDF9	-0.071	growth factor	 	-0.790	 	0.178	-1.359	7.02E-04	CTGF,CYP11A1,ID1,ID3,INHBB,KIT,LHCGR,LOX,PTGS2,PTX3,SMAD6,SMAD7,VCAN	Ap1,BMP15,BMP7,CEBPB,CREB1,ESR2,FOS,FSH,GDF9,JUN,NFKB2,NFkB (complex),PGR,SMAD1,SMAD3,SMAD4,SMAD5,SMAD7,SP1,Smad,progesterone	
P1	 	ibuprofen	 	chemical drug	 	0.606	 	-0.157	1.118	7.02E-04	CD36,EPAS1,GDF15,HIF1A,IL6,ITGAM,MMP2,MMP9,PLIN2,PTGS2,SERPINA3,TNFRSF10B,TNFRSF21	Ap1,CTNNB1,ERK1/2,JUN,NFKB1,NFKBIA,NFkB (complex),RELA,SMAD3,SP1,STAT3,aspirin,ibuprofen,prostaglandin E2,sphingosine-1-phosphate	
P1	 	bezafibrate	 	chemical drug	 	0.615	bias	0.350	-1.070	7.28E-04	ACAD11,ACADM,ACADVL,ACOT4,ACSL4,ADIPOQ,ALDH1A2,ANGPTL4,APOE,CAT,CD36,CDK4,CS,CYB5A,DECR2,DNM1L,ECI1,HADHA,HSPA5,LEP,MGMT,PANK1,PDK4,PTGS2,UCP2	ATF6,Ap1,FOXO1,JUN,NFKB1,NFKBIA,NFkB (complex),PPARA,PPARD,PPARG,PPARGC1A,RELA,RXRA,SIRT1,SREBF1,bezafibrate,oleic acid,palmitic acid	
P1	 	AKIRIN2	0.463	other	 	0.514	 	0.215	0.045	7.29E-04	CCND2,DUSP1,IL6,MMP9,MYC	AKIRIN2,CTNNB1,ERK1/2,MMP9,NFKB1,NFKBIA,NFkB (complex),NOTCH1,RELA,SMAD3,STAT3	
P1	 	ENO1	0.687	enzyme	 	 	 	 	 	7.29E-04	BCL2L1,ENO1,MYC,PTGS2,SELE	ENO1,ERK1/2,NFKBIA,NFkB (complex),RELA,SMAD3,STAT3	
P1	 	KDM3A	-0.160	transcription regulator	 	0.277	 	0.215	-0.199	7.29E-04	ADM,EDN1,GDF15,HMOX1,LEP	 	
P1	 	LRP2	0.001	transporter	 	0.651	 	0.072	0.492	7.29E-04	BMP4,CA3,CTSB,DAB2,NLRP3	 	
P1	 	P2RY1	0.054	g-protein coupled receptor	 	-1.581	bias	0.501	 	7.29E-04	FOS,IL6,LEP,SELE,VCAM1	CEBPB,CREB1,Ca2+,Creb,FOS,JUN,L-glutamic acid,NFKBIA,NFkB (complex),P2RY1,RELA,SP1,STAT1,STAT3,TP53,cyclic AMP,norepinephrine	
P1	 	P2RY4	0.009	g-protein coupled receptor	 	0.447	bias	0.501	 	7.29E-04	MMP9,SELE,TIMP1,TIMP4,VCAM1	EDN1,HIF1A,JUN,NFkB (complex),P2RY4,SP1,STAT3	
P1	 	PLA2G2A	1.169	enzyme	Inhibited	-2.228	bias	0.501	 	7.29E-04	CD69,CXCL8,IL6,PLA2G4A,PTGS2	ATF2,Ap1,JUN,Jnk,NFKB1,NFKBIA,NFkB (complex),PLA2G2A,PPARA,PPARD,PPARG,RELA,SREBF1,STAT3,TP53,arachidonic acid,fatty acid	
P1	 	PROK1	-0.155	growth factor	 	 	 	 	 	7.29E-04	CTGF,CXCL8,MCL1,PTGS2,RCAN1	ATF2,Akt,CEBPA,CEBPB,EGFR,FOS,HIF1A,JUN,MAPK1,NFKB1,NFkB (complex),PROK1,RELA,SMAD3,SP1,SRC,STAT1,STAT3,TP53	
P1	 	paraquat	 	chemical toxicant	 	0.650	bias	0.284	-0.755	7.33E-04	--,AGT,BCL2L1,CAT,CEBPD,COL1A1,CTGF,CXCL8,DIP2B,ELN,GSR,HMOX1,IL6,ITGAM,KCNMA1,KIAA1217,KLF2,LPIN2,MKL2,MMP9,PLCE1,PLTP,PTGS2,SFTPD,TIMP1,TMEM42,TXN,ZNF580	Ap1,CAT,ERK1/2,FOS,JUN,Jnk,NFKBIA,NFkB (complex),PI3K (complex),RELA,SMAD3,SP1,STAT1,STAT3,TP53,paraquat	
P1	 	staurosporine	 	chemical - kinase inhibitor	 	0.708	 	-0.072	1.038	7.33E-04	ANXA5,BCL2L1,BTG2,CDK4,COL1A1,COL1A2,CSF3R,CXCL8,CYP11A1,FOS,H19,HDC,HMOX1,IFIT2,IL6,INHBB,MCL1,MME,MMP9,NEDD9,NQO1,ODC1,PLAT,PTGS2,RCAN1,SELE,SERPINA3,TGFBR3	Ap1,ERK,IL1B,JUN,Jnk,NFKB1,NFKB2,NFKBIA,NFkB (complex),RELA,SMAD3,STAT3,TNF,staurosporine	
P1	 	fenofibrate	 	chemical drug	 	1.793	 	0.137	0.945	7.46E-04	ACADM,ACADVL,ACAT1,ACSL4,ADIPOQ,ADIPOR2,ALDH1A2,ANGPTL4,APOB,ASNS,CASP4,CAT,CCL2,CD36,CDH2,CSF1R,CXCL8,CYP11A1,EDN1,FBP1,GADD45A,GAPDH,GBE1,GLUL,GOT1,GOT2,GPAM,HADHA,HIF1A,HMOX1,HP,IL6,JUN,KDR,MGMT,PAICS,PANK1,PDK4,PLTP,POLD1,POR,PSMA4,PTGS2,PTPRF,SLC27A1,SLCO2B1,STK36,THRA,TPP1,UCP2,VCAM1	ADIPOQ,Ap1,CEBPB,FOXO1,Growth hormone,HIF1A,Insulin,JUN,NFKB1,NFKBIA,NFkB (complex),PPARA,PPARG,PPARGC1A,RELA,RXRA,SREBF1,STAT3,THRB,fenofibrate,reactive oxygen species	
P1	 	BRAF	0.001	kinase	 	-1.293	 	0.234	-1.855	7.53E-04	BIRC3,BMF,CSF1R,CXCL8,EGR1,EPAS1,HIF1A,IL6,MCL1,MMP9,MYC,SERPINE2,THBS1,TPO,TSC22D1,VHL	Akt,BRAF,CEBPB,ELK1,FOS,HIF1A,JUN,MAP2K1,MAPK3,Mek,NFKB1,NFKBIA,NFkB (complex),RELA,SMAD3,SP1,SRF,STAT1,STAT3,TP53	
P1	 	ritonavir	 	chemical drug	 	0.371	 	-0.100	0.714	7.54E-04	ACAT2,ADIPOQ,ATP2B1,AXIN2,BCL2L1,CARS,CCND2,CD36,CD59,CXCL8,CYP2C8,DHCR7,EIF5,ELK1,IFRD1,IL6,LDLR,LEP,LIPE,ME1,MME,MMP9,MSMO1,MT1G,MYC,NAGK,PLEC,PNRC2,SELE,SPOCD1,SQLE,VCAM1	ADIPOQ,JUN,NFKB1,NFKBIA,NFkB (complex),PPARA,PPARD,PPARG,RELA,SP1,SRC,SREBF1,STAT3,fatty acid,ritonavir,saquinavir	
P1	 	TNFSF12	-0.128	cytokine	 	0.304	 	0.189	-0.587	7.57E-04	BCL2L1,CCL2,CCL3,CCL3L3,CCR1,CD68,CSF2RA,CXCL2,CXCL8,HES6,HEY1,HEYL,IL6,ITGAM,MMP9,NFKBIA,NOTCH1,PTX3,S100A8,S100A9,SELE,TIMP1,TNFRSF12A,VCAM1	IFNG,IL10,JUN,NFKB1,NFKB2,NFKBIA,NFkB (complex),RELA,STAT1,STAT3,TNFSF12,TP53	
P1	 	phosphate	 	chemical - endogenous mammalian	 	0.433	 	0.152	-0.288	7.57E-04	ACAT1,ALPL,AXL,BMP2,COL5A1,CPNE1,CYC1,DAAM2,DECR2,EMILIN1,MAP2K3,NDUFB10,OGN,PLEC,PRPF31,RPL7L1,SDF2L1,SLC20A1,SPP1,STC1,STC2,TIMP1,XRN2,ZFP36L2	 	
P1	 	EZH2	0.460	transcription regulator	 	-1.105	 	-0.015	-1.017	7.60E-04	ADRB2,ALPL,ATF3,AXIN2,BIRC3,BMP4,C4BPB,CCND2,CCND3,CDK4,CDKN2B,CLEC3B,CRISPLD2,CSF3R,CSTF2,CXCL2,CXCL8,CYP1B1,DDT,EGR1,EPAS1,ERBB2,FRZB,FUCA1,GDF15,HOXA9,HSD11B2,IGFBP3,IL10RA,IL18RAP,IL6,ITGA1,KLF4,MAL2,MMP9,MNDA,MPZL2,MYC,MYL6B,NCOA7,NFKBIA,NKD2,PLA2G4A,PTGS2,RAP1GAP,RARRES3,RUNX1,SAA1,SAA2,SFRP2,SFRP4,SGPL1,SH3BP4,SLC1A3,SOX17	Ap1,CEBPA,CEBPB,CTNNB1,ESR1,EZH2,HDAC1,HDAC2,Hdac,Histone h3,Histone h4,NFKBIA,NFkB (complex),PPARG,PTGS2,RELA,RNA polymerase II,SIN3A,SP1,STAT1,STAT3,TP53	
P1	 	CMKLR1	0.635	g-protein coupled receptor	Inhibited	-2.236	bias	0.390	-3.108	7.63E-04	ADIPOQ,CCND2,CD55,IL6,LIPE,PLIN1	CEBPA,CEBPB,CMKLR1,FOS,Ins1,PPARA,PPARG	
P1	 	EIF4G2	-0.105	translation regulator	 	0.816	bias	0.501	 	7.63E-04	CCND2,CTSD,HIF1A,JUN,PLAT,SERPINE2	 	
P1	 	EPHB1	0.007	kinase	Inhibited	-2.429	bias	0.501	 	7.63E-04	EGR1,EGR2,FOS,JUN,JUNB,PTGS2	ELK1,EPHB1,ERK,ERK1/2,FOS,JUN,MAPK1,MAPK3,NFKBIA,NFkB (complex),P38 MAPK,RELA,SMAD3,SP1,STAT1,STAT3	
P1	 	LDB1	0.043	transcription regulator	Inhibited	-2.144	bias	0.251	-2.682	7.63E-04	CDH5,EPB42,FRZB,KIT,SFRP1,SFRP2	 	
P1	 	NCK1	-0.129	kinase	 	-1.741	 	-0.056	-1.607	7.63E-04	ATF4,CD69,DDIT3,FOS,HSPA5,PPP1R15A	Ap1,EIF2AK3,ELK1,ESR1,FOS,FOXO1,FOXO3,JUN,MAPK3,MAPK9,NCK1,NFATC2,NFkB (complex),Nfat (family),RELA,STAT1,STAT3,TP53	
P1	 	PIAS3	0.090	transcription regulator	 	-0.618	bias	-0.301	0.101	7.63E-04	BCL2L1,CDKN2B,FTH1,HP,SERPINA3,TPSAB1/TPSB2	CEBPA,CEBPB,IRF8,JUN,NFKBIA,NFkB (complex),PIAS3,RELA,STAT,STAT1,STAT3,TP53	
P1	 	Trolox C	 	chemical drug	 	-0.728	 	-0.167	-0.322	7.63E-04	CCL3L3,CXCL8,HIF1A,MCL1,MMP9,UCP2	Akt,ERK1/2,GSK3B,HDAC3,HIF1A,IKK (complex),JUN,NFKB1,NFKBIA,NFkB (complex),P38 MAPK,RELA,SMAD3,STAT1,STAT3,TP53,Trolox C	
P1	 	anacardic acid	 	chemical - endogenous non-mammalian	 	1.671	bias	-0.279	2.344	7.63E-04	CXCL8,DDIT3,EDN1,HSPA5,MMP9,PLAT	MYC,NFkB (complex),SP1,STAT3,TP53,TP73,anacardic acid	
P1	 	NOS2	0.174	enzyme	 	0.495	 	0.057	0.156	7.78E-04	ACTA1,ADIPOQ,ALDH3A1,ATP2A2,CCL2,CCL3L3,CD14,CD86,CSF3R,CXCL2,CXCL8,DDX3X,DLG4,EDN1,G6PD,H19,HIF1A,HMOX1,IL6,IRAK1,IRS2,KDR,KLF6,LEP,LPAR1,MMP9,MYL3,NFKBIA,PC,PERP,PTGS2,S100A8,SERPINA3,SERPINH1,SLC1A5,STXBP1,THY1,TIMP1,TNFSF10,TNK2,TYROBP	IFNG,IL10,IL1B,IL6,JUN,NFKB1,NFKBIA,NFkB (complex),NOS2,RELA,SP1,STAT1,STAT3,TNF	
P1	 	E2F1	-0.037	transcription regulator	 	0.488	bias	0.345	-1.637	7.84E-04	ACTR1A,ADIPOQ,ADIPOR2,ALPL,ARHGAP4,BMP4,CAV1,CBX5,CBX7,CCND2,CCND3,CDC20,CDK4,CDKN1C,CDKN2C,CHEK2,COPS8,CRABP2,CSE1L,CTSB,CYB5A,DDAH2,DDX11,DLEU1,DUSP1,DUSP10,EGR1,EGR2,EYA2,FGF2,FHL1,FOS,GM2A,GPS2,H19,HADHA,HIST2H2AA3/HIST2H2AA4,HMGA1,HNRNPK,HOXA9,HSPA8,HSPE1,ID3,IRS2,KDR,KIT,LACTB,LEP,MAF,MCL1,MCM2,MT1G,MYC,MYCN,NCL,NFKBIA,NRP1,NUSAP1,PA2G4,PAWR,PIN1,POLA2,POLD1,PRPSAP1,PSAT1,RAN,RBBP8,RUVBL1,SELE,SLC3A2,SMARCB1,SOX7,SRPRA,THBS1,TRAP1,TRIM28,TXNL1,TXNRD1,UNG,VCAM1,YARS,ZFP36	Ap1,E2F1,EGR1,ERK1/2,ESR1,Histone h3,MYC,NFKBIA,NFkB (complex),RELA,RNA polymerase II,SMAD3,SP1,STAT3,TP53,TP73	
P1	 	HSD11B1	-0.418	enzyme	 	0.478	 	-0.084	0.698	7.87E-04	ACACA,ADIPOQ,AGT,ANGPTL4,CCL2,CPA3,GPAM,IL6,LEP,LIPE,PDK4,UCP2	AKT1,AR,EP300,ERK1/2,FOXO3,HSD11B1,JUN,NFE2L2,NFKB1,NFKBIA,NFkB (complex),NR3C1,NR3C2,RELA,SMAD3,SP1,SREBF2,STAT1,STAT3,TP53,cholesterol,corticosterone	
P1	 	taurine	 	chemical - endogenous mammalian	 	0.302	 	0.017	0.244	7.87E-04	ADIPOQ,AGT,AXL,CDO1,CSAD,DLG4,GOT1,IL6,MMP2,MMP9,PTGS2,SYN1	AGT,Ap1,CAT,CREB1,ERK,ERK1/2,FOS,FSH,JUN,NFKBIA,NFkB (complex),PPARG,RELA,SMAD3,STAT1,STAT3,TP53,taurine	
P1	 	TGFA	0.190	growth factor	 	-0.774	bias	0.344	-2.312	8.06E-04	BCL2L1,BIRC3,CCL2,CTGF,CXCL2,CXCL8,DDX3X,ESR1,FOS,GJB2,IGFBP4,IL6,ITGAM,JUNB,MMP9,NR4A2,PLA2G4A,PLA2G5,PLAT,PRNP,PTGS2,PTTG1	Ap1,CEBPA,CEBPB,IL6,JUN,NFKBIA,NFkB (complex),PI3K (complex),PPARG,PTGS2,RELA,SP1,STAT1,STAT3,TGFA,TP53,prostaglandin E2	
P1	 	RETN	-0.058	other	 	-1.730	bias	0.285	-2.698	8.11E-04	ACACA,CCL2,CTGF,EDN1,FOS,HMOX1,IL6,LDLR,PLAT,PTGS2,SELE,SOCS3,SPP1,VCAM1	Ap1,D-glucose,ERK1/2,HIF1A,JUN,LDL,LEP,MYC,NFKB1,NFKBIA,NFkB (complex),P38 MAPK,PPARG,RELA,RETN,RNA polymerase II,SMAD3,STAT3	
P1	 	ATM	-0.194	kinase	Inhibited	-2.133	bias	0.379	-3.471	8.19E-04	ADIPOQ,CHEK2,CTGF,CXCL8,DUSP1,DUSP10,GADD45A,GADD45B,HMOX1,HSPE1,IL6,JUN,LEP,LPIN1,PSME2,TGM2,TNFAIP3,TNFRSF10B	ATF2,ATM,Ap1,FOS,HIF1A,JUN,Jnk,NFKB1,NFKBIA,NFkB (complex),P38 MAPK,RELA,STAT3	
P1	 	miR-122-5p (miRNAs w/seed GGAGUGU)	 	mature microrna	Inhibited	-3.262	bias	-0.501	 	8.31E-04	ADAM17,ALDOA,ANK2,AP3M2,ATP1A2,BCKDK,CERS6,CS,G6PC3,GPX7,GYS1,PKM,PSME3,SLC35A4,SLC7A1,TMED3,TRIB1,TTYH3,XPO6	 	
P1	 	triamterene	 	chemical drug	 	1.576	bias	0.456	-0.392	8.31E-04	ADAMTS1,ASNS,BIRC3,CAPN6,CD14,EFEMP2,EMP3,GPNMB,GSTM3,IER3,LXN,MYC,PSMB10,RCN1,SPP1,TIMP1,TNFRSF12A,TUBB,UPP1	 	
P1	 	GATA3	-0.281	transcription regulator	 	0.106	 	-0.018	0.219	8.35E-04	ADM,ANGPTL4,AURKAIP1,BCL2L1,BHLHE41,BMF,C10orf54,CCR1,CD4,CDH2,CDKN2C,CNFN,CPA3,CRABP2,CSF1R,CYP11A1,EBF1,ELOVL3,ELOVL6,ESR1,ETS1,EVPL,FOS,FSCN1,GLUL,IL6,KIT,KLF4,LOC102724788/PRODH,LOX,MAF,MYC,MYO10,NOTCH1,NR5A2,RCAN1,RET,RGCC,S100A8,S100A9,SPI1,TJP1,TJP2,ZFPM1	Akt,CBFB,CEBPA,GATA3,HDAC1,HIF1A,IFNG,IL10,JUN,NFKB1,NFKBIA,NFkB (complex),RELA,RUNX1,SMAD1,SMAD3,SMAD4,SP1,SPI1,STAT1,STAT3,TP53	
P1	 	AREG	0.060	growth factor	 	-0.306	bias	0.432	-1.709	8.61E-04	BCL2L1,CXCR4,EGR1,ELK1,FOS,IL6,JUN,MMP9,PTGS2,PTX3,RUNX1	AREG,ATF2,Akt,EGFR,ELK1,ERK1/2,FOS,HIF1A,JUN,MAPK3,NFKB1,NFKB2,NFKBIA,NFkB (complex),PRKCD,RELA,SMAD3,SP1,STAT3,TP53	
P1	 	CHADL	0.050	other	 	-1.508	 	-0.086	-1.221	8.61E-04	CSPG4,FAM107A,GFRA2,IGFBP3,IL6,KLF2,MN1,NTRK3,PTX3,SOX9,VCAM1	 	
P1	 	LRP1	0.055	transmembrane receptor	 	-0.180	 	-0.121	0.214	8.61E-04	C1R,CCL3L3,CDH2,COL3A1,CTSD,DDIT3,MMP2,MMP9,PLIN2,PTGS2,SLC2A3	Ap1,CEBPB,CTNNB1,HIF1A,JUN,LRP1,MAP2K1,MMP9,NFKB1,NFKBIA,NFkB (complex),NOTCH1,P38 MAPK,PI3K (complex),RAC1,RELA,SMAD3,SP1,STAT3	
P1	 	MEL S3	 	chemical - kinase inhibitor	 	-0.905	 	-0.190	-0.274	8.61E-04	ATP5D,C1QBP,COPS8,EGR1,ENO1,ERP29,GLOD4,HSPA1A/HSPA1B,PCK2,STIP1,TUBB	 	
P1	 	CDK5	0.447	kinase	 	0.605	 	0.209	-0.007	9.10E-04	CD14,GLB1,IGFBP3,JUN,KCNMA1,MBP,PPP1R1B,RALA,S100P,TNFAIP3	Ap1,CDK5,ESR1,FOS,Histone h3,JUN,NFkB (complex),RELA,RNA polymerase II,SP1	
P1	 	HAND1	-0.063	transcription regulator	 	1.929	bias	-0.274	2.790	9.10E-04	ACACA,ADSSL1,ANGPT1,EDN1,EFNB2,HEY1,KDR,LIPE,NOTCH1,NRP1	 	
P1	 	Smad	 	complex	 	-1.007	bias	0.406	-2.179	9.10E-04	ANGPTL4,CDKN2B,COL1A1,COL1A2,CTGF,ID1,ID3,MCL1,MYC,SMAD7	ATF2,EGFR,HIF1A,MYOCD,NFkB (complex),NOTCH1,RUNX2,SMAD3,SP1,STAT3,Smad,VHL	
P1	 	dibutyl phthalate	 	chemical toxicant	 	-0.756	 	0.109	-1.094	9.10E-04	CYP11A1,FOS,FST,INHBB,JUN,JUNB,MYC,ORM1,POR,SPP1	AHR,AR,CEBPA,CEBPB,Creb,ESR1,JUN,NFKB1,NFKBIA,NFkB (complex),PPARG,RELA,RNA polymerase II,SMAD4,SP1,STAT1,STAT3,TP53,cyclic AMP,dibutyl phthalate,testosterone	
P1	 	Collagen type IV	 	complex	 	-0.378	 	0.111	-0.673	9.11E-04	CCL2,DPYD,MMP2,MMP9,MYC,PLAUR,PTGS2,TAGLN,THBS1	ATF2,CTNNB1,Collagen type IV,EGFR,FOXO1,HIF1A,ITGB1,JUN,NFKB1,NFkB (complex),PTEN,PTK2,RELA,SMAD3,SP1,SRC,STAT1,STAT3,STAT5a/b	
P1	 	PD 153035	 	chemical drug	 	1.188	 	-0.024	1.259	9.11E-04	BCL2L1,CCL2,COL1A2,CXCL8,DDIT3,FOS,HSPA5,MCL1,PTGS2	ATF2,CEBPA,CEBPB,EGFR,JUN,MAP2K1,NFKB1,NFKBIA,NFkB (complex),P38 MAPK,PD 153035,RELA,SMAD3,SP1,STAT1,STAT3,TP53	
P1	 	SIN3B	0.726	transcription regulator	 	 	 	 	 	9.11E-04	CCNG2,CDK4,COL1A2,DDIT3,GADD45B,KLF6,MYC,NCL,SRD5A1	HIF1A,JUN,MAX,MYC,SIN3B,SP1,TP53	
P1	 	tosylphenylalanyl chloromethyl ketone	 	chemical - protease inhibitor	 	1.891	bias	-0.406	3.087	9.11E-04	CCL2,CXCL2,CXCL8,IL6,MMP2,MYC,PTGS2,SMAD7,VCAM1	Akt,HIF1A,IL6,JUN,NFKB1,NFKB2,NFKBIA,NFkB (complex),RELA,SP1,STAT1,STAT3,TP53,tosylphenylalanyl chloromethyl ketone	
P1	 	RXRA	0.062	ligand-dependent nuclear receptor	 	0.856	 	0.215	-0.242	9.11E-04	ABCC3,ABCG1,ACACA,ACADM,ACSL3,ADH1C,AHCY,ALDH1A1,ALDH1A2,APOE,ARG2,ASNS,CAT,CCND3,CD36,CDO1,CEBPD,CIDEA,CLMN,CLOCK,COL1A1,CRABP2,CTSH,EPHX1,FOS,HADHA,HIF1A,HMOX1,IER3,IL6,MBP,MGP,MID1IP1,MYCN,NEDD9,NME1,NR1D1,NR5A2,PC,PCK2,PLA2G2A,PLIN1,PLTP,PTGDS,RARA,RET,SLC27A1,SORBS1,SPP1,THBD,TNFRSF10B,TPP1,TXN	Ap1,CEBPA,EP300,FOXO1,JUN,L-triiodothyronine,NCOR1,NCOR2,NFkB (complex),NR3C1,PPARA,PPARG,PPARGC1A,RELA,RXRA,SP1,SREBF1,STAT3,THRB,tretinoin	
P1	 	17-alpha-ethinylestradiol	 	chemical drug	 	-0.042	 	0.158	-0.765	9.15E-04	AARS,ABCC3,APOB,APOE,AQP9,ASNS,ATF4,C1QB,C1QC,CCL3L3,CCR1,CD68,CSF1R,EIF2S2,FOS,INHBB,JUN,LDLR,LPIN1,MARCO,MMP9,NME1,ODC1,PERP,PTGDS,SERPINH1,SGK1,SLC11A1,SLC4A2,SNAPC2,SPSB2,TFF3,VCAM1	17-alpha-ethinylestradiol,IFNG,IL6,JUN,NFE2L2,NFKB1,NFKBIA,NFkB (complex),RELA,SP1,SREBF2,STAT1,STAT3,TNF,cholesterol,lipopolysaccharide	
P1	 	EIF2AK2	0.143	kinase	Inhibited	-2.092	bias	0.436	-4.093	9.32E-04	ATF3,ATF4,CEBPD,CXCL8,DDIT3,EGR1,ERAP2,FOS,IFI27,IL6,IRS2,ISG20,KCTD13,MT1M,MYC,NEDD9,NFKBIA,NNMT,PPP1R15A,PSMB10,SELE,SOCS3,TNFAIP3	Ap1,CHUK,EIF2AK2,IKBKB,IRF8,JUN,NFKB1,NFKB2,NFKBIA,NFkB (complex),RELA,STAT1,STAT3,TP53	
P1	 	MET	-0.395	kinase	 	-0.768	bias	0.360	-2.453	9.32E-04	BMF,CCL3L3,CCND2,DAB2,EDN1,FOS,HBEGF,HDC,HMOX1,IL6,JUN,KLF4,MMP2,MYC,NFKBIZ,NOX4,NREP,PTGS2,RILPL1,RUNX1,SOCS3,SPP1,TSC22D1	Akt,Ap1,ERK1/2,ESR1,HIF1A,JUN,MET,NFATC2,NFKBIA,NFkB (complex),Nfat (family),P38 MAPK,PI3K (complex),RELA,SMAD3,SP1,STAT3,TP53	
P1	 	MYB	0.264	transcription regulator	 	0.887	bias	0.382	-0.456	9.32E-04	ATP2B1,BCL2L1,BIRC3,CBX4,CD4,CDKN2B,COL1A2,CXCL12,CXCR4,ELANE,GSTM1,HSPA5,HSPA8,IGFBP3,JUN,KDR,KIT,KLF4,MTSS1,MYC,PTGS2,SLC1A5,SPP1	Akt,Ap1,ESR1,HIF1A,Histone h3,JUN,Jnk,MAX,MYB,MYC,NFKB1,NFKB2,NFkB (complex),PRKCD,RELA,RNA polymerase II,SP1,STAT3,TP53	
P1	 	H2AFY	0.342	other	 	0.577	bias	-0.339	1.751	9.37E-04	ALDH1A3,CCND2,CD36,CDKN1C,CDKN2B,CDKN2C,EGR1,ERBB2,ETS1,GADD45A,ID1,SPARC,THRSP	Ap1,ESR1,H2AFY,Histone h3,NFkB (complex),RELA,RNA polymerase II,SCD,SP1,STAT1	
P1	 	ethylene glycol tetraacetic acid	 	chemical reagent	 	1.630	bias	-0.279	2.615	9.37E-04	ATP2A2,BIRC3,CD86,CXCL8,DDIT3,EGR1,FOS,HSPA5,IL6,ITGAM,KCNJ2,RCAN1,THRSP	Ap1,IL1B,IL6,JUN,Jnk,NFKB1,NFKBIA,NFkB (complex),P38 MAPK,RELA,SP1,STAT1,STAT3,ethylene glycol tetraacetic acid	
P1	 	CCL11	0.028	cytokine	 	-1.250	bias	0.462	-3.036	9.53E-04	BCL2L1,BMP6,CCL18,CCL2,CCL3L3,CCL8,CXCL12,CXCL2,CXCL8,HCAR3,IL6,ITGA1,ITGAM,LEP,ORMDL3,VEGFC	Ap1,CCL11,ERK1/2,FOS,HIF1A,IL13,IL4,JUN,NFKB1,NFKBIA,NFkB (complex),RELA,SMAD3,STAT1,STAT3,STAT6,reactive oxygen species	
P1	 	PTPRJ	0.107	phosphatase	 	-1.291	bias	0.481	-3.155	9.53E-04	CCL3L3,CD69,CEBPD,CXCL2,EDN1,FOS,HBEGF,HDC,IL6,MARCO,NFKBIZ,PLAT,PTGS2,RILPL1,TPO,TSC22D1	Ap1,CTNNB1,ELK1,ERK1/2,FOS,HRAS,JUN,MAPK3,MET,MMP9,NFKB1,NFKBIA,NFkB (complex),NOTCH1,PTPRJ,RELA,SMAD3,SP1,STAT3,TP53	
P1	 	carbonyl cyanide m-chlorophenyl hydrazone	 	chemical toxicant	 	-1.432	bias	0.462	-3.270	9.53E-04	AADAC,AGT,ATF4,BMP6,CXCL8,DDIT4,DUSP5,GDF15,GNG11,NFKBIZ,PHLDA1,PPRC1,PTGS2,SPX,ST6GALNAC3,TM6SF1	AGT,AKT1,Ap1,HIF1A,IL1B,JUN,NFKB1,NFKBIA,NFkB (complex),PLA2G2A,PPARG,RELA,SMAD3,SP1,STAT1,STAT3,TP53,carbonyl cyanide m-chlorophenyl hydrazone	
P1	 	miR-145-5p (and other miRNAs w/seed UCCAGUU)	 	mature microrna	 	-0.494	bias	-0.501	 	9.53E-04	AHNAK,CDK4,CES1,DTD1,EIF4EBP2,F11R,FSCN1,KLF4,LAMP2,MAPK7,MYC,MYH11,RTKN,SWAP70,TAGLN,UNG	NFkB (complex),SMAD3,SMAD4,SP1,STAT3,TGFB1,miR-145-5p (and other miRNAs w/seed UCCAGUU)	
P1	 	IL6R	-0.136	transmembrane receptor	 	-0.628	bias	0.383	-2.254	1.01E-03	ABCC1,ABCC3,CCL2,CCL3,CD36,COL1A1,COL1A2,CXCL2,CXCL8,HP,IL6,MCL1,MMP2,MMP9,PTGS2,SAA1,SERPINA3,SOCS3,TIMP1,VCAM1	Ap1,CEBPA,CEBPB,ERK1/2,IL6,IL6R,JUN,LDL,NFKB1,NFKBIA,NFkB (complex),PI3K (complex),RELA,SMAD3,SP1,STAT1,STAT3,TP53	
P1	 	F3	-0.404	transmembrane receptor	 	-1.133	bias	0.501	 	1.01E-03	ANGPT1,CARD9,CCL2,CTGF,CXCL8,CYR61,EGR1,FOS,IL6,ITGAM,MDK,MMP2,MMP9,PODXL2,SPRY1,TGFBR2,TGM2,UBASH3B	Akt,Ap1,F10,F2R,F2RL1,F3,F7,HIF1A,JUN,NFkB (complex),RELA,SP1,STAT3,TP53	
P1	 	heparin	 	chemical - endogenous mammalian	 	-0.409	 	0.134	-0.920	1.02E-03	ACADM,ACADVL,APOB,APOE,CD209,CD86,CNN1,COL1A1,CS,CYP11A1,FOS,IGFBP3,LHCGR,MMP2,MMP9,NDUFA9,PLAT,PROCR,THBD	APOE,Ap1,CTNNB1,IL1B,IL6,JUN,NFKB1,NFKBIA,NFkB (complex),RELA,SMAD3,SMAD4,SP1,STAT1,STAT3,TNF,Tgf beta,heparin	
P1	 	PRKAA2	-0.000	kinase	 	-0.975	 	-0.218	0.117	1.05E-03	ACOT7,ACTA1,CD302,CIDEA,CXCL12,DDIT3,EGR1,ERN1,GALM,HIF1A,HIGD1A,HSPA5,IGFBP4,IL6,LEP,LMO4,MMP9,MYLK,NCF2,NFKBIA,NOX4,PARP3,PCOLCE,SERPINI1,SORL1,TGM2,TTYH1	AMPK,Akt,FOXO1,HIF1A,JUN,NFKB1,NFKB2,NFKBIA,NFkB (complex),PPARA,PPARD,PPARG,PPARGC1A,PRKAA1,PRKAA2,RELA,SREBF1,STAT1,STAT3,TP53,fatty acid,palmitic acid	
P1	 	ABCB6	1.460	transporter	Inhibited	-2.168	 	0.035	-2.298	1.05E-03	ALAD,ALAS2,ATPIF1,CAT,CYP2R1,CYP4B1,FECH,HAGH,HK1,HMBS,PPOX,SLC25A39,TXNRD2,UROS	 	
P1	 	SELP	-0.042	transmembrane receptor	Inhibited	-2.891	bias	0.354	-4.112	1.07E-03	CCL2,CCL3,CCL3L3,CXCL2,CXCL8,CXCR4,CYP1B1,HCAR3,IL6,PLAUR,PRKCD,THBD	CEBPB,IFNG,IL17A,IL4,IL6,JUN,NFKB1,NFKBIA,NFkB (complex),RELA,SELP,SP1,STAT1,STAT3,STAT6,lipopolysaccharide	
P1	 	dextran sulfate	 	chemical drug	 	-1.699	bias	0.255	-2.601	1.07E-03	ADAMTS1,AGT,CCL3L3,CD14,CD209,CD36,CD86,CDC20,CDCA5,CHTF18,COL18A1,CTGF,CXCL2,CXCL8,EFEMP2,EFNB2,GADD45GIP1,GSTM5,HMOX1,ID3,IDO1,IL6,LY96,MMP2,MMP9,MNS1,MYC,MYLK,NQO1,NRP1,NUSAP1,POLD1,PTGS2,RBBP9,S100A8,S100A9,S1PR1,SOCS3,TGFBR2,TGFBR3,TGM2,THBS1,THBS4,TJP1,VCAM1,VEGFC,VEGFD	CEBPB,IL17A,IL1B,IL6,JUN,NFKB1,NFKBIA,NFkB (complex),RELA,SP1,STAT1,STAT3,TNF,dextran sulfate	
P1	 	SATB1	-0.322	transcription regulator	Activated	2.089	 	-0.096	2.659	1.09E-03	ACTN1,ARF5,CD69,CD86,CORO6,CSF3R,CTSD,EPAS1,ETS1,FAM129A,FAM65B,FOSB,GADD45B,GDF15,GLRX,HSPA8,ID3,IL10RA,IL18RAP,KLF2,LPIN2,LRRN3,MT1A,NR4A2,PTGS2,RASGRP2,RGS1,RPLP0,RPLP1,RUNX1,S1PR1,SGK1,SPI1,TMEM2,TSPAN17,WARS,XAF1	CTNNB1,HDAC1,JUN,NFkB (complex),SATB1,STAT3,TCF	
P1	 	MECP2	0.058	transcription regulator	 	-0.496	 	-0.076	-0.290	1.11E-03	APOE,BCAT2,CAPG,CDKN2B,CYB5A,EGR1,ENPP4,ESR1,HSPA5,IGFBP3,IRAK1,IVD,JUNB,LMNA,MBP,MGMT,MT1A,MT1G,MYC,PTGS2,RELN,SGK1,SLC2A3,SYN1,TFPI2,UQCRC1	Ap1,CEBPB,ELK1,FOS,HDAC1,HIF1A,IGF1,IRF8,JUN,MAPK1,MAPK3,MECP2,MYC,NFkB (complex),RELA,SMAD3,SP1,SPI1,STAT1,STAT3,TP53,doxorubicin	
P1	 	LTBR	0.796	transmembrane receptor	 	0.128	bias	0.301	-0.989	1.14E-03	BCL2L1,CD86,CNN1,COCH,CXCL12,DSG2,ENPP2,FAAH,GPM6B,IL6,LYZ,NFKBIA,PCDH17,PRNP,VCAM1	FOS,IFNG,JUN,LTBR,NFKB1,NFKB2,NFKBIA,NFkB (complex),RELA,STAT1,STAT3,TP53	
P1	 	CSF3R	-0.975	transmembrane receptor	 	 	 	 	 	1.14E-03	CD14,CSF3R,CXCL12,FOS,ITGAM,LYZ,SELE	AR,Ap1,CEBPA,CEBPB,CSF3R,EGR1,JUN,Jnk,NFkB (complex),RELA,SIRT1,SP1,STAT1,STAT3,TP53	
P1	 	NFkB (family)	 	group	 	-0.447	bias	0.401	-1.344	1.14E-03	BCL2L1,BSG,CXCL8,MMP9,PTGS2,TNFAIP3,TNFSF10	FOS,NFKB1,NFKB2,NFkB (complex),NFkB (family),RELA	
P1	 	TFAP2B	0.032	transcription regulator	 	0.000	 	0.228	-0.558	1.14E-03	EDN1,EPAS1,ERBB2,KIT,MMP2,MT2A,SLC19A1	FOXO1,Growth hormone,HIF1A,Insulin,PPARA,PPARG,TFAP2B	
P1	 	gallic acid	 	chemical - endogenous non-mammalian	 	-0.436	bias	-0.424	0.675	1.14E-03	ADAM17,CXCL8,IL6,MMP2,MMP9,PLAT,VCAM1	Akt,Ap1,CAT,CREB1,ESR2,FOS,HDAC3,HIF1A,IKK (complex),JUN,NFKB1,NFKBIA,NFkB (complex),Pkc(s),RELA,SP1,STAT1,STAT3,TP53,gallic acid	
P1	 	xanthine	 	chemical - endogenous mammalian	 	-0.455	bias	0.358	-1.374	1.14E-03	CD69,CXCR4,DUSP1,DUSP10,ID3,MMP2,PLAUR	ATF2,Ap1,CTNNB1,EGFR,IL1B,JUN,Jnk,NFKB1,NFKBIA,NFkB (complex),RELA,SMAD3,SP1,SRC,STAT3,XDH,xanthine	
P1	 	MKL2	-0.527	transcription regulator	 	-1.732	bias	-0.315	-0.641	1.15E-03	ACTA1,BCL2L1,CNN2,CPA3,CTSG,CXCR4,CYBA,DHCR24,DNAJB4,ELANE,ETV6,EYA2,FLNA,G0S2,GSTM5,OSCP1,RUNX1,S100A8,S100A9,SLC20A1,TAGLN,ZFPM1	 	
P1	 	ANXA2	-0.319	other	Inhibited	-3.132	 	-0.017	-3.078	1.20E-03	ANG,GADD45A,IGFBP3,IL6,JUN,MMP2,MYC,PTGS2,SESN2,TNFRSF10B,ZMAT3	ANXA2,Akt,Ap1,CEBPA,CEBPB,ERK1/2,HIF1A,JUN,Jnk,NFKBIA,NFkB (complex),P38 MAPK,RELA,SMAD3,STAT1,STAT3,TP53	
P1	 	IL17RA	-0.312	transmembrane receptor	 	-1.062	bias	0.432	-2.479	1.20E-03	CCR1,CSF3R,CXCL12,CXCL2,CXCL8,IL6,MMP9,S100A8,S100A9,SELE,TIMP1	Ap1,CEBPB,FOS,IL13,IL17A,IL17RA,IL1B,IL6,JUN,NFKB1,NFKBIA,NFkB (complex),P38 MAPK,RELA,SP1,STAT1,STAT3,STAT6	
P1	 	bardoxolone methyl	 	chemical drug	 	1.734	bias	-0.347	2.865	1.20E-03	BCL2L1,BIRC3,CCL3L3,GCLM,HMOX1,IL6,MMP9,MYC,PTGS2,THRSP,TNFRSF10B	AKT1,Ap1,GSK3B,HDAC3,IKK (complex),JUN,Jnk,NFKB1,NFKBIA,NFkB (complex),RELA,SP1,STAT1,STAT3,TP53,bardoxolone methyl	
P1	 	proteasome inhibitor PSI	 	chemical - protease inhibitor	Activated	2.225	 	0.167	1.691	1.20E-03	BMP2,CCL3,CD55,CXCL2,DDIT3,HMOX1,HSPA5,IL6,PRKCE,SQSTM1,TJP1	26s Proteasome,IL6,JUN,NFKB1,NFKBIA,NFkB (complex),Nfat (family),PTAFR,RELA,SP1,STAT1,STAT3,TNF,proteasome inhibitor PSI	
P1	 	KLF5	0.045	transcription regulator	 	-0.481	bias	0.285	-1.596	1.20E-03	ACADM,BRE,CXCR4,DUSP1,EPAS1,HIF1A,MMP9,MYC,NOTCH1,PREB,RUNX1,S100A9,SLC35F6,SORCS2,TAGLN,UCP2	ARNT,CTNNB1,DUSP1,ERK,HIF1A,JUN,KLF5,MMP9,MYC,NFKB1,NFkB (complex),NOTCH1,PPARG,RELA,SMAD3,STAT3,TP53,VHL,ZFP36	
P1	 	MAP2K6	-0.078	kinase	Inhibited	-2.803	bias	0.339	-3.752	1.21E-03	ACP5,ACTA1,ATP2A2,CCL2,CCL8,CD86,CXCL8,IFIT2,IL6,IRS2,JUN,LDLR,MMP2,MMP9,MYH1,MYH11,PLA2G2A,PTGS2,SLC1A3,TNFSF10	Ap1,ERK,ERK1/2,ESR1,IL6,JUN,MAP2K6,NFATC2,NFKBIA,NFkB (complex),Nfat (family),P38 MAPK,RELA,SMAD3,SP1,STAT1,STAT3	
P1	 	PLG	0.040	peptidase	 	-0.887	bias	0.487	-2.964	1.21E-03	ADIPOQ,CAV1,CCL2,CNN2,COL1A1,COLEC12,CYR61,DOCK1,EDN1,FYN,GULP1,IL6,MCOLN3,MIF,MMP9,PLA2G5,PRKCE,PTGS2,RAB5A,RALA	Ap1,ERK1/2,ETS1,F2R,JUN,NFKBIA,NFkB (complex),P38 MAPK,PLG,RELA,SMAD3,SMAD4,SP1,STAT3,Tgf beta,VEGFA	
P1	 	TNFRSF1B	-0.302	transmembrane receptor	 	0.482	bias	0.285	-0.678	1.21E-03	ABCC3,BCL2L1,CD69,CXCL12,CXCL8,IL6,JUN,LBP,LEP,MBP,MMP2,MMP9,NR5A2,P2RX7,SAA1,SOCS3,SRC,TIMP1,TNFAIP3,TYMP	Ap1,JUN,Jnk,NFKB1,NFKB2,NFKBIA,NFkB (complex),P38 MAPK,RELA,STAT3,TNF,TNFRSF1B,Tnf (family)
[truncated: 1,223,575 more chars]
