# Supplementary material for: Human biallelic MFN2 mutations induce mitochondrial dysfunction, upper body adipose hyperplasia, and suppression of leptin expression
Source: eLife. 2017 Apr 19;6:e23813. doi: 10.7554/eLife.23813 (PMC5422073; doi:10.7554/eLife.23813)
Supplement: Figure 3—source data 3. — DOI: http://dx.doi.org/10.7554/eLife.23813.014 [file elife-23813-fig3-data3.txt]

© 2000-2017 QIAGEN. All rights reserved.

Ingenuity Pathway Analysis Results for P2

Analysis Details for My Projects->David Bulger->P2
Workspace	My Projects
Project	David Bulger
Analysis	P2
Date	Mon May 16 10:34:50 PDT 2016
Analysis ID	13377528

Analysis Settings
Cutoff before duplicate resolution	true
Resolve duplicate on	Expression foldchange
Color using	Expression foldchange
Cutoff for Expression foldchange	1.5	and consider Both up/down regulated
Cutoff for Expression pvalue	--
Cutoff for Expression qvalue	0.01
Reference set	Ingenuity Knowledge Base (Genes Only)
Relationship to include	Direct and Indirect
Includes Endogenous Chemicals	Yes
Optional Analyses	My Pathways My List
Filter Summary	
Consider only molecules and/or relationships where
(confidence = Experimentally Observed) AND
(mol. types = biologic drug OR chemical - endogenous mammalian OR chemical - endogenous non-mammalian OR chemical - kinase inhibitor OR chemical - other OR chemical - protease inhibitor OR chemical drug OR chemical reagent OR chemical toxicant OR complex OR cytokine OR disease OR enzyme OR function OR G-protein coupled receptor OR group OR growth factor OR ion channel OR kinase OR ligand-dependent nuclear receptor OR mature microRNA OR microRNA OR other OR peptidase OR phosphatase OR transcription regulator OR translation regulator OR transmembrane receptor OR transporter)

Canonical Pathways for My Projects->David Bulger->P2
Ingenuity Canonical Pathways	 -log(p-value)	zScore	Ratio	Molecules
Acute Myeloid Leukemia Signaling	-0E00	0.8164965809277261	7.59E-02	PIK3R3,PIK3R1,PIK3CG,KIT,HRAS,CSF1R	
Agranulocyte Adhesion and Diapedesis	-0E00	NaN	6.35E-02	MYL9,CXCL10,CXCL16,ITGB2,VCAM1,IL1RN,CLDN1,CCL28,CXCL14,SDC4,CXCL9,ACTG1	
Angiopoietin Signaling	-0E00	NaN	7.58E-02	PIK3R3,ANGPTL1,PIK3R1,PIK3CG,HRAS	
Antiproliferative Role of TOB in T Cell Signaling	-0E00	NaN	7.69E-02	TGFBR1,TGFB2	
Assembly of RNA Polymerase III Complex	-0E00	NaN	7.69E-02	BRF2,	
BMP signaling pathway	-0E00	1.3416407864998738	6.58E-02	PRKACB,JUN,MAPK10,HRAS,MAPK9	
Bladder Cancer Signaling	-0E00	NaN	6.90E-02	TP53,THBS1,FGF2,HRAS,PDGFC,FGF1	
CDP-diacylglycerol Biosynthesis I	-0E00	NaN	6.25E-02	AGPAT1,	
Calcium Signaling	-0E00	2.23606797749979	5.62E-02	MYL9,PRKACB,CALM1 (includes others),RAP2A,CAMK2D,LETM1,ATP2B1,ATF4,TPM3,ASPH	
Cell Cycle Control of Chromosomal Replication	-0E00	NaN	7.41E-02	RPA4,ORC5	
Cell Cycle: G1/S Checkpoint Regulation	-0E00	0.0	7.81E-02	TP53,CCND2,CCND3,TGFB2,GNL3	
Cholesterol Biosynthesis I	-0E00	NaN	7.69E-02	MSMO1,	
Cholesterol Biosynthesis II (via 24,25-dihydrolanosterol)	-0E00	NaN	7.69E-02	MSMO1,	
Cholesterol Biosynthesis III (via Desmosterol)	-0E00	NaN	7.69E-02	MSMO1,	
Coagulation System	-0E00	NaN	2.86E-02	F13A1,	
Cyclins and Cell Cycle Regulation	-0E00	-0.8164965809277261	7.69E-02	TP53,CCND2,CCND3,PTPA,TGFB2,PPP2R1B	
DNA Methylation and Transcriptional Repression Signaling	-0E00	NaN	5.00E-02	MBD3,	
DNA damage-induced 14-3-3σ Signaling	-0E00	NaN	5.26E-02	TP53,	
Death Receptor Signaling	-0E00	1.889822365046136	7.61E-02	TNFRSF10B,CYCS,ACTG1,MAP4K4,ARHGDIB,FAS,HSPB1	
Eicosanoid Signaling	-0E00	NaN	7.81E-02	PTGFR,AKR1C3,ALOX5AP,RARRES3,PLA2G2A	
Estrogen-mediated S-phase Entry	-0E00	NaN	4.17E-02	ESR2,	
Extrinsic Prothrombin Activation Pathway	-0E00	NaN	6.25E-02	F13A1,	
Factors Promoting Cardiogenesis in Vertebrates	-0E00	NaN	4.35E-02	TGFBR1,DVL1,TGFB2,ACVR1C	
Fatty Acid Activation	-0E00	NaN	7.69E-02	ACSL3,	
Fatty Acid β-oxidation I	-0E00	NaN	6.25E-02	ACSL3,HADHB	
Glutathione-mediated Detoxification	-0E00	NaN	3.45E-02	GSTP1,	
Granulocyte Adhesion and Diapedesis	-0E00	NaN	7.34E-02	CXCL10,CXCL16,FPR3,ITGB2,VCAM1,IL1RN,CLDN1,CCL28,CXCL14,SDC4,SDC3,CXCL9,HSPB1	
Granzyme B Signaling	-0E00	NaN	6.25E-02	CYCS,	
Guanosine Nucleotides Degradation III	-0E00	NaN	7.69E-02	AOX1,	
HER-2 Signaling in Breast Cancer	-0E00	NaN	7.89E-02	TP53,PIK3R3,ITGB2,PIK3R1,PIK3CG,HRAS	
IL-15 Production	-0E00	NaN	3.70E-02	STAT1,	
Inhibition of Matrix Metalloproteases	-0E00	NaN	7.69E-02	ADAM17,ADAM12,TIMP1	
Interferon Signaling	-0E00	NaN	5.56E-02	STAT1,ISG15	
Intrinsic Prothrombin Activation Pathway	-0E00	NaN	6.90E-02	COL5A3,F13A1	
Leukocyte Extravasation Signaling	-0E00	1.9414506867883021	7.58E-02	VCAM1,PIK3R1,RAC1,CTNNA1,MAPK9,PIK3R3,ITGB2,TIMP1,CLDN1,PIK3CG,MAPK10,CYBB,ARHGAP35,ACTG1,ACTN1	
Mechanisms of Viral Exit from Host Cells	-0E00	NaN	4.88E-02	SH3GLB1,ACTG1	
Melatonin Degradation I	-0E00	NaN	5.26E-02	POR,CYP3A5,CYP4B1	
Mismatch Repair in Eukaryotes	-0E00	NaN	6.25E-02	SLC19A1,	
Mitochondrial L-carnitine Shuttle Pathway	-0E00	NaN	5.88E-02	ACSL3,	
Mitotic Roles of Polo-Like Kinase	-0E00	NaN	4.55E-02	PTPA,ANAPC11,PPP2R1B	
Mouse Embryonic Stem Cell Pluripotency	-0E00	1.1338934190276817	7.37E-02	TP53,PIK3R3,PIK3R1,PIK3CG,DVL1,HRAS,DVL3	
NAD Phosphorylation and Dephosphorylation	-0E00	NaN	7.69E-02	ACP2,	
NAD Salvage Pathway II	-0E00	NaN	7.69E-02	ACP2,NMNAT2	
NAD biosynthesis II (from tryptophan)	-0E00	NaN	6.67E-02	NMNAT2,	
Neuregulin Signaling	-0E00	NaN	4.55E-02	PIK3R3,ADAM17,PIK3R1,HRAS	
Nicotine Degradation III	-0E00	NaN	7.41E-02	POR,CYP3A5,CYP4B1,AOX1	
Non-Small Cell Lung Cancer Signaling	-0E00	0.4472135954999579	7.69E-02	TP53,PIK3R3,PIK3R1,PIK3CG,HRAS	
Oleate Biosynthesis II (Animals)	-0E00	NaN	7.69E-02	SCD,	
Oncostatin M Signaling	-0E00	NaN	5.88E-02	HRAS,STAT1	
PPARα/RXRα Activation	-0E00	-1.507556722888818	7.91E-02	PRKACB,PLCB2,ADCY2,TGFBR1,ADIPOQ,HRAS,AIP,JUN,PLCE1,ADCY1,TGFB2,INSR,MAP4K4,ACVR1C	
Phosphatidylglycerol Biosynthesis II (Non-plastidic)	-0E00	NaN	5.56E-02	AGPAT1,	
Phototransduction Pathway	-0E00	NaN	3.77E-02	GNB1,PRKACB	
Pyridoxal 5'-phosphate Salvage Pathway	-0E00	NaN	6.25E-02	CSNK1A1,MAPK9,PKN1,IRAK1	
Retinoate Biosynthesis I	-0E00	NaN	3.03E-02	AKR1C3,	
Retinoic acid Mediated Apoptosis Signaling	-0E00	NaN	3.28E-02	TNFRSF10B,CYCS	
Retinol Biosynthesis	-0E00	NaN	5.88E-02	CES1,CES2	
Role of BRCA1 in DNA Damage Response	-0E00	NaN	7.69E-02	TP53,FANCE,BARD1,SLC19A1,STAT1,HLTF	
Role of CHK Proteins in Cell Cycle Checkpoint Control	-0E00	NaN	7.27E-02	TP53,PTPA,SLC19A1,PPP2R1B	
Role of Cytokines in Mediating Communication between Immune Cells	-0E00	NaN	1.85E-02	IL1RN,	
Role of Hypercytokinemia/hyperchemokinemia in the Pathogenesis of Influenza	-0E00	NaN	6.98E-02	CCR1,CXCL10,IL1RN	
Role of IL-17F in Allergic Inflammatory Airway Diseases	-0E00	NaN	6.82E-02	CXCL10,ATF4,IL17RA	
Role of JAK1, JAK2 and TYK2 in Interferon Signaling	-0E00	NaN	4.17E-02	STAT1,	
Role of NANOG in Mammalian Embryonic Stem Cell Pluripotency	-0E00	-0.4472135954999579	6.31E-02	TP53,PIK3R3,PIK3R1,PIK3CG,DVL1,HRAS,WNT5B	
Role of PI3K/AKT Signaling in the Pathogenesis of Influenza	-0E00	NaN	4.76E-02	PIK3R3,PIK3R1,PIK3CG	
Role of RIG1-like Receptors in Antiviral Innate Immunity	-0E00	NaN	2.33E-02	TRAF3,	
Role of Wnt/GSK-3β Signaling in the Pathogenesis of Influenza	-0E00	NaN	5.26E-02	DVL1,CSNK1A1,DVL3,WNT5B	
Serotonin Degradation	-0E00	NaN	4.48E-02	ALDH2,ALDH4A1,ALDH3A2	
Serotonin Receptor Signaling	-0E00	NaN	4.55E-02	ADCY2,ADCY1	
Sonic Hedgehog Signaling	-0E00	NaN	6.67E-02	PRKACB,GLIS2	
Sperm Motility	-0E00	1.889822365046136	6.61E-02	PRKACB,CALM1 (includes others),PLCB2,PLCE1,SLC12A2,RARRES3,PLA2G2A,PDE1C	
Superpathway of Citrulline Metabolism	-0E00	NaN	7.14E-02	ASS1,	
Superpathway of Melatonin Degradation	-0E00	NaN	4.84E-02	POR,CYP3A5,CYP4B1	
Synaptic Long Term Depression	-0E00	0.7071067811865475	5.63E-02	PLCB2,PLCE1,PTPA,GNA12,HRAS,RARRES3,PPP2R1B,PLA2G2A	
TNFR1 Signaling	-0E00	NaN	6.12E-02	FOS,JUN,CYCS	
TNFR2 Signaling	-0E00	NaN	6.90E-02	FOS,JUN	
TREM1 Signaling	-0E00	2.23606797749979	6.67E-02	TYROBP,TLR8,CD83,NLRC4,IRAK1	
Triacylglycerol Degradation	-0E00	NaN	4.00E-02	CES1,	
Tryptophan Degradation III (Eukaryotic)	-0E00	NaN	4.76E-02	HADHB,	
Ubiquinol-10 Biosynthesis (Eukaryotic)	-0E00	NaN	7.14E-02	CYP4F11,	
Urate Biosynthesis/Inosine 5'-phosphate Degradation	-0E00	NaN	7.14E-02	AOX1,	
VEGF Family Ligand-Receptor Interactions	-0E00	0.8164965809277261	7.89E-02	PIK3R3,FOS,PIK3R1,PIK3CG,HRAS,PLA2G2A	
cAMP-mediated signaling	-0E00	0.0	7.31E-02	PRKACB,ADCY2,NPY1R,DUSP6,LHCGR,PDE1C,CALM1 (includes others),CAMK2D,NPR3,ADCY1,ATF4,P2RY12,PDE8B,DUSP4,ADORA1,HCAR2	
tRNA Splicing	-0E00	NaN	5.71E-02	PDE8B,PDE1C	
γ-linolenate Biosynthesis II (Animals)	-0E00	NaN	5.88E-02	ACSL3,	
Cleavage and Polyadenylation of Pre-mRNA	2.02E-01	NaN	8.33E-02	CSTF3,	
Glutaryl-CoA Degradation	2.02E-01	NaN	8.33E-02	HADHB,	
Purine Nucleotides De Novo Biosynthesis II	2.24E-01	NaN	9.09E-02	ATIC,	
Tumoricidal Function of Hepatic Natural Killer Cells	2.39E-01	NaN	8.33E-02	CYCS,FAS	
Nicotine Degradation II	2.48E-01	NaN	7.94E-02	POR,CYP3A5,CYP4B1,FMO1,AOX1	
Histidine Degradation VI	2.5E-01	NaN	1.00E-01	CYP4F11,	
Stearate Biosynthesis I (Animals)	2.59E-01	NaN	8.33E-02	ACSL3,PPT1,ACOT4	
Cell Cycle: G2/M DNA Damage Checkpoint Regulation	2.59E-01	NaN	8.16E-02	TP53,YWHAG,YWHAH,TOP2A	
Neuropathic Pain Signaling In Dorsal Horn Neurons	2.66E-01	0.7071067811865475	8.00E-02	PIK3R3,PRKACB,FOS,PLCB2,CAMK2D,PLCE1,PIK3R1,PIK3CG	
Nitric Oxide Signaling in the Cardiovascular System	2.66E-01	1.889822365046136	8.00E-02	PIK3R3,PRKACB,CALM1 (includes others),PIK3R1,PIK3CG,SLC7A1,PDGFC,PDE1C	
TGF-β Signaling	2.68E-01	0.3779644730092272	8.05E-02	FOS,TGFBR1,JUN,TGFB2,HRAS,MAPK9,ACVR1C	
Cell Cycle Regulation by BTG Family Proteins	2.74E-01	NaN	8.57E-02	PTPA,BTG2,PPP2R1B	
IL-17A Signaling in Fibroblasts	2.74E-01	NaN	8.57E-02	FOS,JUN,IL17RA	
Triacylglycerol Biosynthesis	2.74E-01	NaN	8.57E-02	DGAT2,AGPAT1,PLPP1	
Ketolysis	2.8E-01	NaN	1.11E-01	HADHB,	
Leucine Degradation I	2.8E-01	NaN	1.11E-01	BCAT1,	
Sucrose Degradation V (Mammalian)	2.8E-01	NaN	1.11E-01	ALDOA,	
UDP-N-acetyl-D-galactosamine Biosynthesis II	2.8E-01	NaN	1.11E-01	HK1,	
Corticotropin Releasing Hormone Signaling	2.83E-01	0.0	8.11E-02	PRKACB,FOS,CALM1 (includes others),ADCY2,JUN,ADCY1,ARPC5,NR4A1,ATF4	
TWEAK Signaling	2.91E-01	NaN	8.82E-02	TRAF3,CYCS,TNFRSF12A	
Basal Cell Carcinoma Signaling	2.92E-01	2.23606797749979	8.33E-02	TP53,KIF7,GLIS2,DVL1,DVL3,WNT5B	
Maturity Onset Diabetes of Young (MODY) Signaling	2.97E-01	NaN	9.52E-02	GAPDH,INSR	
GPCR-Mediated Nutrient Sensing in Enteroendocrine Cells	2.99E-01	NaN	8.33E-02	PRKACB,ADCY2,PLCB2,PLCE1,ADCY1,GNG2,GNG5	
Gαs Signaling	3.02E-01	1.0	8.26E-02	GNB1,PRKACB,ADCY2,ADCY1,GNG2,LHCGR,ATF4,GNG5,HCAR2	
Adipogenesis pathway	3.04E-01	NaN	8.21E-02	TP53,CTBP1,PLIN1,LEP,DDIT3,FGF2,FGFR2,SOX9,HIF1A,TCF7,FGF1	
GPCR-Mediated Integration of Enteroendocrine Signaling Exemplified by an L Cell	3.04E-01	NaN	8.45E-02	PRKACB,GIPR,ADCY2,PLCB2,PLCE1,ADCY1	
Small Cell Lung Cancer Signaling	3.04E-01	NaN	8.45E-02	TP53,PIK3R3,TRAF3,PIK3R1,PIK3CG,CYCS	
Glioblastoma Multiforme Signaling	3.09E-01	1.7320508075688774	8.22E-02	TP53,PIK3R3,PLCB2,RHOG,PLCE1,PDGFA,PIK3R1,PIK3CG,RAC1,HRAS,PDGFC,WNT5B	
Glucose and Glucose-1-phosphate Degradation	3.16E-01	NaN	1.25E-01	HK1,	
Histidine Degradation III	3.16E-01	NaN	1.25E-01	MTHFD1L,	
Purine Ribonucleosides Degradation to Ribose-1-phosphate	3.16E-01	NaN	1.25E-01	CECR1,	
Salvage Pathways of Pyrimidine Deoxyribonucleotides	3.16E-01	NaN	1.25E-01	TYMP,	
Sphingomyelin Metabolism	3.16E-01	NaN	1.25E-01	SMPD1,	
Melatonin Signaling	3.16E-01	0.0	8.57E-02	PRKACB,CALM1 (includes others),PLCB2,CAMK2D,PLCE1,RORB	
Purine Nucleotides Degradation II (Aerobic)	3.21E-01	NaN	1.00E-01	CECR1,AOX1	
ErbB2-ErbB3 Signaling	3.23E-01	NaN	8.77E-02	PIK3R3,JUN,PIK3R1,PIK3CG,HRAS	
Growth Hormone Signaling	3.29E-01	0.8164965809277261	8.70E-02	PIK3R3,FOS,SOCS3,PIK3R1,PIK3CG,STAT1	
Role of MAPK Signaling in the Pathogenesis of Influenza	3.29E-01	NaN	8.70E-02	CXCL10,MAPK10,HRAS,MAPK9,RARRES3,PLA2G2A	
G-Protein Coupled Receptor Signaling	3.31E-01	NaN	8.20E-02	PRKACB,PLCB2,ADCY2,NPY1R,PIK3R1,DUSP6,LHCGR,HRAS,PDE1C,PIK3R3,CAMK2D,NPR3,PIK3CG,ADCY1,ATF4,P2RY12,PDE8B,DUSP4,ADORA1,HCAR2,ADRA1A	
Ovarian Cancer Signaling	3.31E-01	NaN	8.40E-02	TP53,PIK3R3,PRKACB,EDN1,PIK3R1,PIK3CG,DVL1,LHCGR,HRAS,PDGFC,WNT5B	
HGF Signaling	3.43E-01	1.0	8.57E-02	PIK3R3,FOS,JUN,PIK3R1,PIK3CG,RAC1,MAPK10,HRAS,MAPK9	
4-1BB Signaling in T Lymphocytes	3.47E-01	NaN	9.68E-02	JUN,MAPK10,MAPK9	
Salvage Pathways of Pyrimidine Ribonucleotides	3.51E-01	NaN	8.70E-02	NME1,AK1,CSNK1A1,NME2,UCK1,MAPK9,PKN1,IRAK1	
Cellular Effects of Sildenafil (Viagra)	3.51E-01	NaN	8.53E-02	MYL9,PRKACB,CALM1 (includes others),ADCY2,PLCB2,PLCE1,ADCY1,ACTG1,MYL12B,MYL12A,PDE1C	
Adenine and Adenosine Salvage III	3.58E-01	NaN	1.43E-01	CECR1,	
GDP-glucose Biosynthesis	3.58E-01	NaN	1.43E-01	HK1,	
Glycoaminoglycan-protein Linkage Region Biosynthesis	3.58E-01	NaN	1.43E-01	XYLT1,	
Inositol Pyrophosphates Biosynthesis	3.58E-01	NaN	1.43E-01	IP6K3,	
NAD Biosynthesis from 2-amino-3-carboxymuconate Semialdehyde	3.58E-01	NaN	1.43E-01	NMNAT2,	
NAD Salvage Pathway III	3.58E-01	NaN	1.43E-01	NMNAT2,	
Pregnenolone Biosynthesis	3.58E-01	NaN	1.43E-01	CYP4F11,	
Valine Degradation I	3.74E-01	NaN	1.11E-01	BCAT1,HADHB	
Semaphorin Signaling in Neurons	3.86E-01	NaN	9.43E-02	PLXNA1,RHOG,CFL1,CFL2,RAC1	
Apoptosis Signaling	3.88E-01	1.889822365046136	8.99E-02	TP53,CAPN6,CAPNS1,HRAS,CYCS,CAPN2,MAP4K4,FAS	
Cholecystokinin/Gastrin-mediated Signaling	3.9E-01	1.6666666666666667	8.91E-02	FOS,PLCB2,RHOG,JUN,IL1RN,GNA12,MAPK10,HRAS,MAPK9	
IL-17A Signaling in Airway Cells	4.01E-01	0.8164965809277261	9.38E-02	PIK3R3,PIK3R1,PIK3CG,MAPK10,MAPK9,IL17RA	
RANK Signaling in Osteoclasts	4.01E-01	0.7071067811865475	9.09E-02	PIK3R3,FOS,CALM1 (includes others),JUN,PIK3R1,PIK3CG,MAPK10,MAPK9	
CD27 Signaling in Lymphocytes	4.03E-01	0.0	9.62E-02	FOS,JUN,MAPK10,MAPK9,CYCS	
CNTF Signaling	4.03E-01	1.3416407864998738	9.62E-02	PIK3R3,PIK3R1,PIK3CG,HRAS,STAT1	
Heparan Sulfate Biosynthesis (Late Stages)	4.03E-01	NaN	9.62E-02	CHST2,HS6ST1,HS2ST1,CHST11,CHST15	
Adenosine Nucleotides Degradation II	4.04E-01	NaN	1.18E-01	CECR1,AOX1	
Dermatan Sulfate Degradation (Metazoa)	4.04E-01	NaN	1.18E-01	GM2A,HEXA	
Role of PKR in Interferon Induction and Antiviral Response	4.07E-01	NaN	1.00E-01	TP53,TRAF3,CYCS,STAT1	
Arginine Biosynthesis IV	4.08E-01	NaN	1.67E-01	ASS1,	
NAD Biosynthesis III	4.08E-01	NaN	1.67E-01	NMNAT2,	
Pyruvate Fermentation to Lactate	4.08E-01	NaN	1.67E-01	LDHB,	
Rapoport-Luebering Glycolytic Shunt	4.08E-01	NaN	1.67E-01	PGAM1,	
UDP-N-acetyl-D-glucosamine Biosynthesis II	4.08E-01	NaN	1.67E-01	GFPT1,	
Urea Cycle	4.08E-01	NaN	1.67E-01	ASS1,	
Zymosterol Biosynthesis	4.08E-01	NaN	1.67E-01	MSMO1,	
NF-κB Signaling	4.11E-01	2.840187787218772	8.72E-02	PRKACB,TRAF3,TGFBR1,PIK3R1,TLR8,HRAS,FGFR2,IRAK1,PIK3R3,NTRK3,IL1RN,PIK3CG,FCER1G,INSR,MAP4K4	
Regulation of the Epithelial-Mesenchymal Transition Pathway	4.13E-01	NaN	8.70E-02	ADAM17,TGFBR1,FGF2,PIK3R1,EGR1,DVL1,HRAS,NCSTN,FGFR2,HIF1A,FGF1,PIK3R3,PIK3CG,TGFB2,DVL3,WNT5B	
Telomerase Signaling	4.15E-01	0.0	9.09E-02	TP53,PIK3R3,IL2RG,PTPA,PIK3R1,PIK3CG,HRAS,TPP1,PPP2R1B	
ERK5 Signaling	4.18E-01	1.0	9.52E-02	FOS,YWHAG,YWHAH,GNA12,HRAS,ATF4	
IL-15 Signaling	4.18E-01	NaN	9.52E-02	PIK3R3,VCAM1,IL2RG,PIK3R1,PIK3CG,HRAS	
Role of Osteoblasts, Osteoclasts and Chondrocytes in Rheumatoid Arthritis	4.27E-01	NaN	8.68E-02	SFRP4,ADAM17,SPP1,PIK3R1,DVL1,CSNK1A1,MAPK9,CSF1R,PIK3R3,FOS,CALM1 (includes others),JUN,IL1RN,PIK3CG,MAPK10,SFRP1,ADAMTS5,ALPL,WNT5B	
Netrin Signaling	4.28E-01	NaN	1.03E-01	PRKACB,UNC5B,RAC1,ENAH	
Glioma Signaling	4.28E-01	1.6666666666666667	9.18E-02	TP53,PIK3R3,CALM1 (includes others),CAMK2D,PDGFA,PIK3R1,PIK3CG,HRAS,PDGFC	
Human Embryonic Stem Cell Pluripotency	4.29E-01	NaN	8.96E-02	PIK3R3,TGFBR1,NTRK3,FGF2,PDGFA,PIK3R1,PIK3CG,DVL1,TGFB2,FGFR2,PDGFC,WNT5B	
ErbB Signaling	4.29E-01	NaN	9.30E-02	PIK3R3,FOS,JUN,PIK3R1,PIK3CG,MAPK10,HRAS,MAPK9	
FLT3 Signaling in Hematopoietic Progenitor Cells	4.31E-01	1.889822365046136	9.46E-02	PIK3R3,GAB2,PIK3R1,PIK3CG,HRAS,ATF4,STAT1	
Molecular Mechanisms of Cancer	4.33E-01	NaN	8.49E-02	PRKACB,RAP2A,GAB2,PLCB2,TGFBR1,PIK3R1,CTNNA1,HRAS,NCSTN,HIF1A,FAS,CAMK2D,JUN,RHOG,CCND3,PIK3CG,TGFB2,ARHGEF2,WNT5B,TP53,ADCY2,GNA12,DVL1,RAC1,MAPK9,PIK3R3,FOS,CCND2,ADCY1,MAPK10,CYCS	
Activation of IRF by Cytosolic Pattern Recognition Receptors	4.34E-01	0.8164965809277261	9.68E-02	TRAF3,JUN,MAPK10,MAPK9,STAT1,ISG15	
GM-CSF Signaling	4.34E-01	1.6329931618554523	9.68E-02	PIK3R3,CAMK2D,PIK3R1,PIK3CG,HRAS,STAT1	
Chondroitin Sulfate Degradation (Metazoa)	4.37E-01	NaN	1.25E-01	GM2A,HEXA	
Assembly of RNA Polymerase II Complex	4.4E-01	NaN	1.00E-01	POLR2I,POLR2G,TAF6,POLR2K,TAF10	
Acetone Degradation I (to Methylglyoxal)	4.41E-01	NaN	1.11E-01	POR,CYP3A5,CYP4B1	
Acute Phase Response Signaling	4.41E-01	1.7320508075688774	8.88E-02	SOCS3,PIK3R1,HRAS,MAPK9,SAA2,HNRNPK,IRAK1,PIK3R3,FOS,HMOX1,FTL,JUN,IL1RN,PIK3CG,SAA1	
NF-κB Activation by Viruses	4.47E-01	NaN	9.59E-02	PIK3R3,ITGB2,PIK3R1,PIK3CG,CD4,ITGAV,HRAS	
Estrogen Biosynthesis	4.5E-01	NaN	1.05E-01	POR,AKR1C3,CYP3A5,CYP4B1	
Noradrenaline and Adrenaline Degradation	4.5E-01	NaN	1.05E-01	ALDH2,ALDH4A1,COMT,ALDH3A2	
Notch Signaling	4.5E-01	0.0	1.05E-01	ADAM17,NCSTN,LFNG,RFNG	
Synaptic Long Term Potentiation	4.65E-01	0.9045340337332909	9.24E-02	PRKACB,CALM1 (includes others),PLCB2,CAMK2D,PLCE1,ADCY1,HRAS,ATF4,PPP1R11,PPP1CA,PPP1R14B	
ErbB4 Signaling	4.7E-01	1.3416407864998738	1.00E-01	PIK3R3,ADAM17,PIK3R1,PIK3CG,HRAS,NCSTN	
Ceramide Biosynthesis	4.71E-01	NaN	2.00E-01	SPTLC3,	
Citrulline-Nitric Oxide Cycle	4.71E-01	NaN	2.00E-01	ASS1,	
Creatine-phosphate Biosynthesis	4.71E-01	NaN	2.00E-01	MAP4K4,	
Eumelanin Biosynthesis	4.71E-01	NaN	2.00E-01	MIF,	
Glutamate Degradation III (via 4-aminobutyrate)	4.71E-01	NaN	2.00E-01	ALDH5A1,	
Lactose Degradation III	4.71E-01	NaN	2.00E-01	GLB1,	
Lysine Degradation V	4.71E-01	NaN	2.00E-01	AASDHPPT,	
Serine Biosynthesis	4.71E-01	NaN	2.00E-01	PSAT1,	
Tetrahydrofolate Salvage from 5,10-methenyltetrahydrofolate	4.71E-01	NaN	2.00E-01	MTHFD1L,	
dTMP De Novo Biosynthesis	4.71E-01	NaN	2.00E-01	SHMT2,	
Vitamin-C Transport	4.74E-01	NaN	1.33E-01	TXN,TXNRD1	
PTEN Signaling	4.78E-01	-2.1213203435596424	9.32E-02	PIK3R3,TGFBR1,YWHAH,NTRK3,PIK3R1,PIK3CG,RAC1,HRAS,FGFR2,INSR,MCRS1	
Chondroitin Sulfate Biosynthesis (Late Stages)	4.8E-01	NaN	1.04E-01	CHST2,HS6ST1,HS2ST1,CHST11,CHST15	
Dermatan Sulfate Biosynthesis	4.89E-01	NaN	1.02E-01	CHST2,HS6ST1,XYLT1,HS2ST1,CHST11,CHST15	
Heparan Sulfate Biosynthesis	4.89E-01	NaN	1.02E-01	CHST2,HS6ST1,XYLT1,HS2ST1,CHST11,CHST15	
Prostate Cancer Signaling	4.9E-01	NaN	9.76E-02	TP53,PIK3R3,SRD5A1,PIK3R1,PIK3CG,HRAS,ATF4,GSTP1	
Bupropion Degradation	4.98E-01	NaN	1.20E-01	POR,CYP3A5,CYP4B1	
Chronic Myeloid Leukemia Signaling	5E-01	NaN	9.68E-02	TP53,PIK3R3,CTBP1,GAB2,TGFBR1,PIK3R1,PIK3CG,TGFB2,HRAS	
Hematopoiesis from Pluripotent Stem Cells	5.02E-01	NaN	1.06E-01	IGHG3,CD4,IGLC1,FCER1G,IGHA1	
nNOS Signaling in Neurons	5.02E-01	NaN	1.06E-01	CALM1 (includes others),CAPN6,CAPNS1,CAPN2,RASD1	
Estrogen Receptor Signaling	5.02E-01	NaN	9.38E-02	POLR2I,CTBP1,POLR2G,SRA1,TAF6,PCK2,PHB2,HRAS,POLR2K,TAF10,ESR2,CARM1	
Phospholipases	5.08E-01	NaN	1.03E-01	HMOX1,PLCB2,PLCE1,PLD3,RARRES3,PLA2G2A	
Androgen Biosynthesis	5.15E-01	NaN	1.43E-01	AKR1C3,SRD5A1	
Isoleucine Degradation I	5.15E-01	NaN	1.43E-01	BCAT1,HADHB	
γ-glutamyl Cycle	5.15E-01	NaN	1.43E-01	GCLM,GSS	
VEGF Signaling	5.16E-01	2.1213203435596424	9.78E-02	PIK3R3,PIK3R1,PIK3CG,HRAS,HIF1A,PDGFC,ACTG1,EIF2S2,ACTN1	
Ethanol Degradation II	5.23E-01	NaN	1.14E-01	ALDH2,ALDH4A1,ACSS3,ALDH3A2	
Nucleotide Excision Repair Pathway	5.23E-01	NaN	1.14E-01	POLR2I,RPA4,POLR2G,POLR2K	
Dermatan Sulfate Biosynthesis (Late Stages)	5.24E-01	NaN	1.09E-01	CHST2,HS6ST1,HS2ST1,CHST11,CHST15	
MSP-RON Signaling Pathway	5.24E-01	NaN	1.09E-01	PIK3R3,ITGB2,PIK3R1,PIK3CG,ACTG1	
Role of Oct4 in Mammalian Embryonic Stem Cell Pluripotency	5.24E-01	NaN	1.09E-01	TP53,SPP1,NR5A2,SH3GLB1,NR2F6	
Regulation of Cellular Mechanics by Calpain Protease	5.29E-01	2.0	1.05E-01	CAPN6,CAPNS1,TLN2,HRAS,CAPN2,ACTN1	
FXR/RXR Activation	5.29E-01	NaN	9.52E-02	APOE,SLC4A2,APOB,PCK2,IL1RN,SAA1,APOC1,MAPK10,NR5A2,MAPK9,SAA2,PLTP	
Dopamine-DARPP32 Feedback in cAMP Signaling	5.31E-01	0.2773500981126146	9.32E-02	PRKACB,CALM1 (includes others),ADCY2,PLCB2,PLCE1,PTPA,PPP1R1B,ADCY1,CSNK1A1,ATF4,KCNJ3,PPP1R11,PPP1CA,PPP1R14B,PPP2R1B	
Hepatic Cholestasis	5.31E-01	NaN	9.32E-02	PRKACB,ADCY2,SLC4A2,MAPK9,IRAK1,JUN,IL1RN,ABCC1,ADCY1,TGFB2,MAPK10,NR5A2,CD14,INSR,ABCC3	
Chondroitin Sulfate Biosynthesis	5.5E-01	NaN	1.07E-01	CHST2,HS6ST1,XYLT1,HS2ST1,CHST11,CHST15	
Wnt/Ca+ pathway	5.5E-01	1.6329931618554523	1.07E-01	PLCB2,PLCE1,DVL1,ATF4,DVL3,WNT5B	
Acetate Conversion to Acetyl-CoA	5.51E-01	NaN	2.50E-01	ACSS3,	
Arginine Degradation I (Arginase Pathway)	5.51E-01	NaN	2.50E-01	ALDH4A1,	
Glutathione Redox Reactions II	5.51E-01	NaN	2.50E-01	TXNDC12,	
Heme Biosynthesis from Uroporphyrinogen-III I	5.51E-01	NaN	2.50E-01	FECH,	
Heme Degradation	5.51E-01	NaN	2.50E-01	HMOX1,	
L-cysteine Degradation I	5.51E-01	NaN	2.50E-01	GOT1,	
α-tocopherol Degradation	5.51E-01	NaN	2.50E-01	CYP4A11,	
Erythropoietin Signaling	5.54E-01	NaN	1.04E-01	PIK3R3,FOS,SOCS3,JUN,PIK3R1,PIK3CG,HRAS	
GABA Receptor Signaling	5.54E-01	NaN	1.04E-01	ADCY2,UBQLN1,ADCY1,AP1B1,GABARAP,AP2S1,ALDH5A1	
VDR/RXR Activation	5.59E-01	1.0	1.03E-01	CXCL10,SPP1,PDGFA,HOXA10,TGFB2,CD14,CST6,KLF4	
Bile Acid Biosynthesis, Neutral Pathway	5.6E-01	NaN	1.54E-01	AKR1C1/AKR1C2,AKR1C3	
Choline Biosynthesis III	5.6E-01	NaN	1.54E-01	HMOX1,PLD3	
Gαq Signaling	5.6E-01	2.6726124191242437	9.52E-02	GNB1,PIK3R3,CALM1 (includes others),HMOX1,PLCB2,GYS1,RHOG,PLD3,PIK3R1,PIK3CG,GNG2,GNG5,ADRA1A,GYS2	
TCA Cycle II (Eukaryotic)	5.64E-01	NaN	1.30E-01	SDHB,SDHC,MDH2	
Tryptophan Degradation X (Mammalian, via Tryptamine)	5.64E-01	NaN	1.30E-01	ALDH2,ALDH4A1,ALDH3A2	
Androgen Signaling	5.79E-01	NaN	9.91E-02	POLR2I,GNB1,PRKACB,POLR2G,HSPA4,CALM1 (includes others),JUN,GNA12,GNG2,POLR2K,GNG5	
MIF-mediated Glucocorticoid Regulation	5.79E-01	2.0	1.21E-01	MIF,CD14,CD74,PLA2G2A	
Cardiac β-adrenergic Signaling	5.94E-01	-1.2649110640673518	9.77E-02	PRKACB,ADCY2,GNG2,PPP1R11,PPP1R14B,PDE1C,GNB1,PTPA,ADCY1,PDE8B,GNG5,PPP1CA,PPP2R1B	
Lymphotoxin β Receptor Signaling	5.95E-01	1.6329931618554523	1.11E-01	PIK3R3,VCAM1,TRAF3,PIK3R1,PIK3CG,CYCS	
Natural Killer Cell Signaling	5.95E-01	NaN	1.00E-01	PIK3R3,LAIR1,TYROBP,FCGR2A,PIK3R1,PIK3CG,FCER1G,RAC1,HRAS,LCP2,FCGR3A/FCGR3B	
Polyamine Regulation in Colon Cancer	6E-01	NaN	1.36E-01	PSME1,OAZ1,ODC1	
LXR/RXR Activation	6.02E-01	-1.2649110640673518	9.92E-02	SCD,APOE,LYZ,APOB,MSR1,IL1RN,SAA1,APOC1,CD14,S100A8,SAA2,PLTP	
Insulin Receptor Signaling	6.08E-01	1.386750490563073	9.85E-02	PIK3R3,PRKACB,SOCS3,GYS1,PIK3R1,PIK3CG,HRAS,PPP1R11,INSR,PPP1CA,SCNN1B,PPP1R14B,GYS2	
Cytotoxic T Lymphocyte-mediated Apoptosis of Target Cells	6.1E-01	NaN	1.25E-01	HLA-A,FCER1G,CYCS,FAS	
Acyl-CoA Hydrolysis	6.11E-01	NaN	1.67E-01	PPT1,ACOT4	
Gαi Signaling	6.17E-01	-1.7320508075688774	1.00E-01	GNB1,PRKACB,ADCY2,NPR3,NPY1R,ADCY1,GNG2,HRAS,P2RY12,GNG5,ADORA1,HCAR2	
HIPPO signaling	6.2E-01	-2.4494897427831783	1.05E-01	YWHAG,YWHAH,AJUBA,PTPA,PPP1R11,PPP1CA,PPP1R14B,AMOT,PPP2R1B	
Melanoma Signaling	6.25E-01	NaN	1.19E-01	TP53,PIK3R3,PIK3R1,PIK3CG,HRAS	
Toll-like Receptor Signaling	6.37E-01	1.3416407864998738	1.08E-01	FOS,JUN,TOLLIP,IL1RN,TLR8,CD14,MAP4K4,IRAK1	
Antiproliferative Role of Somatostatin Receptor 2	6.38E-01	1.889822365046136	1.11E-01	GNB1,PIK3R3,PIK3R1,PIK3CG,GNG2,HRAS,GNG5	
Estrogen-Dependent Breast Cancer Signaling	6.38E-01	NaN	1.11E-01	PIK3R3,FOS,JUN,PIK3R1,PIK3CG,HRAS,ATF4	
Putrescine Degradation III	6.4E-01	NaN	1.43E-01	ALDH2,ALDH4A1,ALDH3A2	
Endometrial Cancer Signaling	6.43E-01	NaN	1.15E-01	TP53,PIK3R3,PIK3R1,PIK3CG,CTNNA1,HRAS	
NGF Signaling	6.45E-01	2.7136021011998728	1.03E-01	TP53,PIK3R3,RHOG,PIK3R1,PIK3CG,RAC1,MAPK10,HRAS,ATF4,MAPK9,SMPD1	
GNRH Signaling	6.54E-01	1.386750490563073	1.01E-01	PRKACB,PLCB2,ADCY2,EGR1,RAC1,MAPK9,HRAS,FOS,CAMK2D,JUN,ADCY1,MAPK10,ATF4	
Allograft Rejection Signaling	6.58E-01	NaN	1.07E-01	HLA-G,CD28,IGHG3,HLA-A,HLA-DRA,FCER1G,HLA-DQA1,HLA-DQB1,FAS	
Melanocyte Development and Pigmentation Signaling	6.58E-01	1.6666666666666667	1.07E-01	PIK3R3,PRKACB,ADCY2,PIK3R1,PIK3CG,ADCY1,KIT,HRAS,ATF4	
1,25-dihydroxyvitamin D3 Biosynthesis	6.59E-01	NaN	3.33E-01	POR,	
4-aminobutyrate Degradation I	6.59E-01	NaN	3.33E-01	ALDH5A1,	
Aspartate Biosynthesis	6.59E-01	NaN	3.33E-01	GOT1,	
Biotin-carboxyl Carrier Protein Assembly	6.59E-01	NaN	3.33E-01	HLCS,	
Coenzyme A Biosynthesis	6.59E-01	NaN	3.33E-01	COASY,	
Glutamate Degradation II	6.59E-01	NaN	3.33E-01	GOT1,	
Hypusine Biosynthesis	6.59E-01	NaN	3.33E-01	EIF5A,	
Inosine-5'-phosphate Biosynthesis II	6.59E-01	NaN	3.33E-01	ATIC,	
Methionine Salvage II (Mammalian)	6.59E-01	NaN	3.33E-01	BHMT2,	
S-adenosyl-L-methionine Biosynthesis	6.59E-01	NaN	3.33E-01	MAT2A,	
Trehalose Degradation II (Trehalase)	6.59E-01	NaN	3.33E-01	HK1,	
Role of JAK1 and JAK3 in γc Cytokine Signaling	6.61E-01	NaN	1.13E-01	PIK3R3,SOCS3,IL2RG,PIK3R1,PIK3CG,HRAS,STAT1	
Glycogen Degradation II	6.68E-01	NaN	1.82E-01	TYMP,PYGB	
Pyrimidine Ribonucleotides De Novo Biosynthesis	6.76E-01	NaN	1.33E-01	NME1,AK1,NME2,CTPS1	
JAK/Stat Signaling	6.8E-01	0.7071067811865475	1.11E-01	PIK3R3,FOS,SOCS3,JUN,PIK3R1,PIK3CG,HRAS,STAT1	
Type II Diabetes Mellitus Signaling	6.83E-01	0.8164965809277261	1.03E-01	PIK3R3,SOCS3,ACSL3,PIK3R1,PIK3CG,PKM,MAPK10,ADIPOQ,MAPK9,SMPD1,INSR,NSMAF	
B Cell Activating Factor Signaling	6.83E-01	1.0	1.25E-01	FOS,TRAF3,JUN,MAPK10,MAPK9	
Neuroprotective Role of THOP1 in Alzheimer's Disease	6.83E-01	NaN	1.25E-01	HLA-G,PRKACB,HLA-A,MAPT,APP	
Thyroid Cancer Signaling	6.83E-01	NaN	1.25E-01	TP53,CXCL10,NTRK3,HRAS,RET	
PPAR Signaling	6.98E-01	-1.2649110640673518	1.08E-01	FOS,SRA1,JUN,IL1RN,PDGFA,HRAS,INSR,PDGFC,MAP4K4,AIP	
Chemokine Signaling	7.02E-01	0.7071067811865475	1.13E-01	FOS,CALM1 (includes others),PLCB2,CAMK2D,JUN,CFL1,PIK3CG,HRAS	
PEDF Signaling	7.02E-01	2.1213203435596424	1.13E-01	TP53,PIK3R3,PIK3R1,PIK3CG,RAC1,HRAS,TCF7,FAS	
Induction of Apoptosis by HIV1	7.1E-01	2.6457513110645903	1.17E-01	TP53,SLC25A6,MAPK10,MAPK9,CYCS,SLC25A5,FAS	
Docosahexaenoic Acid (DHA) Signaling	7.14E-01	NaN	1.28E-01	PIK3R3,PIK3R1,PIK3CG,CYCS,APP	
Role of Pattern Recognition Receptors in Recognition of Bacteria and Viruses	7.2E-01	2.3333333333333335	1.04E-01	PTX3,PIK3R1,TLR8,MAPK9,C1QC,C1QA,C1QB,PIK3R3,PIK3CG,TGFB2,MAPK10,C3AR1,NLRC4	
Calcium Transport I	7.33E-01	NaN	2.00E-01	ATP2B1,ANXA5	
Embryonic Stem Cell Differentiation into Cardiac Lineages	7.33E-01	NaN	2.00E-01	HOXB5,MESP1	
Glycine Betaine Degradation	7.33E-01	NaN	2.00E-01	BHMT2,SHMT2	
Ketogenesis	7.33E-01	NaN	2.00E-01	HADHB,HMGCS1	
Wnt/β-catenin Signaling	7.35E-01	0.5345224838248488	1.01E-01	TP53,SFRP4,TGFBR1,DVL1,CSNK1A1,JUN,SOX6,PTPA,TGFB2,NR5A2,DVL3,SOX9,SFRP1,SOX18,PPP2R1B,ACVR1C,WNT5B	
ATM Signaling	7.35E-01	0.4472135954999579	1.19E-01	TP53,GADD45B,JUN,TRIM28,MAPK10,ATF4,MAPK9	
Relaxin Signaling	7.4E-01	0.9045340337332909	1.04E-01	GNB1,PIK3R3,PRKACB,FOS,ADCY2,JUN,PIK3R1,GNA12,PIK3CG,ADCY1,GNG2,PDE8B,GNG5,PDE1C	
April Mediated Signaling	7.47E-01	0.4472135954999579	1.32E-01	FOS,TRAF3,JUN,MAPK10,MAPK9	
Agrin Interactions at Neuromuscular Junction	7.49E-01	1.889822365046136	1.16E-01	ITGB2,JUN,DVL1,RAC1,MAPK10,HRAS,MAPK9,ACTG1	
Dopamine Degradation	7.51E-01	NaN	1.43E-01	ALDH2,ALDH4A1,COMT,ALDH3A2	
Pyrimidine Ribonucleotides Interconversion	7.51E-01	NaN	1.43E-01	NME1,AK1,NME2,CTPS1	
Ephrin A Signaling	7.52E-01	NaN	1.25E-01	PIK3R3,CFL1,CFL2,PIK3R1,PIK3CG,RAC1	
Thrombin Signaling	7.58E-01	2.0	1.00E-01	PLCB2,ADCY2,F2RL3,GNA12,PIK3R1,GNG2,HRAS,PIK3R3,MYL9,GNB1,CAMK2D,PLCE1,RHOG,PIK3CG,ADCY1,ARHGEF2,GNG5,MYL12B,MYL12A	
Tight Junction Signaling	7.65E-01	NaN	1.02E-01	PRKACB,TGFBR1,VAPA,RAC1,CTNNA1,GPAA1,MYL9,FOS,JUN,CLDN1,PTPA,TGFB2,ARHGEF2,ACTG1,PPP2R1B,NAPA,CSTF3	
Glioma Invasiveness Signaling	7.89E-01	1.1338934190276817	1.23E-01	PIK3R3,RHOG,TIMP1,PIK3R1,PIK3CG,ITGAV,HRAS	
Gustation Pathway	7.92E-01	NaN	1.07E-01	GNB1,PRKACB,ADCY2,PLCB2,ADCY1,GNG2,P2RY12,PDE8B,GNG5,SCNN1B,PANX1,P2RX7,PDE1C	
Antioxidant Action of Vitamin C	7.97E-01	-2.1213203435596424	1.11E-01	SLC2A5,HMOX1,PLCB2,PLCE1,PLD3,MAPK10,MAPK9,RARRES3,TXN,PLA2G2A,TXNRD1	
Neurotrophin/TRK Signaling	7.99E-01	0.3779644730092272	1.19E-01	PIK3R3,FOS,JUN,NTRK3,PIK3R1,PIK3CG,HRAS,ATF4	
Altered T Cell and B Cell Signaling in Rheumatoid Arthritis	8.02E-01	NaN	1.14E-01	CD28,TRAF3,SPP1,IL1RN,HLA-DRA,FCER1G,HLA-DQA1,TLR8,HLA-DQB1,FAS	
G Beta Gamma Signaling	8.02E-01	1.8973665961010275	1.14E-01	GNB1,PRKACB,ADCY2,GNA12,PIK3CG,ADCY1,GNG2,HRAS,KCNJ3,GNG5	
Folate Transformations I	8.07E-01	NaN	2.22E-01	MTHFD1L,SHMT2	
eNOS Signaling	8.1E-01	-0.5345224838248488	1.06E-01	PRKACB,ADCY2,PIK3R1,HSPA9,SLC7A1,HSPA5,PDGFC,HSPA2,HSPA8,PIK3R3,CALM1 (includes others),HSPA4,PIK3CG,ADCY1,ESR2	
HMGB1 Signaling	8.11E-01	1.9414506867883021	1.08E-01	VCAM1,AGER,PIK3R1,RAC1,MAPK9,HRAS,PIK3R3,FOS,JUN,RHOG,PIK3CG,TGFB2,MAPK10	
PDGF Signaling	8.11E-01	1.0	1.17E-01	PIK3R3,FOS,JUN,PDGFA,PIK3R1,PIK3CG,HRAS,STAT1,PDGFC	
autophagy	8.17E-01	NaN	1.39E-01	LAMP2,ATG9A,LAMP1,SQSTM1,VPS11	
EGF Signaling	8.17E-01	0.3779644730092272	1.25E-01	PIK3R3,FOS,JUN,PIK3R1,PIK3CG,HRAS,STAT1	
4-hydroxyproline Degradation I	8.18E-01	NaN	5.00E-01	ALDH4A1,	
Adenine and Adenosine Salvage I	8.18E-01	NaN	5.00E-01	APRT,	
Glycine Biosynthesis I	8.18E-01	NaN	5.00E-01	SHMT2,	
L-DOPA Degradation	8.18E-01	NaN	5.00E-01	COMT,	
L-cysteine Degradation III	8.18E-01	NaN	5.00E-01	GOT1,	
Proline Degradation	8.18E-01	NaN	5.00E-01	ALDH4A1,	
Putrescine Biosynthesis III	8.18E-01	NaN	5.00E-01	ODC1,	
Spermidine Biosynthesis I	8.18E-01	NaN	5.00E-01	SRM,	
UDP-D-xylose and UDP-D-glucuronate Biosynthesis	8.18E-01	NaN	5.00E-01	UXS1,	
Histamine Degradation	8.33E-01	NaN	1.76E-01	ALDH2,ALDH4A1,ALDH3A2	
Fc Epsilon RI Signaling	8.34E-01	2.886751345948129	1.11E-01	PIK3R3,PIK3R1,PIK3CG,FCER1G,FCER1A,RAC1,MAPK10,MS4A2,HRAS,MAPK9,PLA2G2A,LCP2	
D-myo-inositol (1,4,5)-Trisphosphate Biosynthesis	8.35E-01	NaN	1.54E-01	PLCB2,PLCE1,PIP5K1C,PI4KA	
Lipid Antigen Presentation by CD1	8.35E-01	NaN	1.54E-01	FCER1G,PSAP,AP1B1,AP2S1	
Hereditary Breast Cancer Signaling	8.47E-01	NaN	1.09E-01	TP53,POLR2I,GADD45B,PIK3R1,TUBG1,BARD1,HRAS,POLR2K,POLR2G,PIK3R3,FANCE,PIK3CG,SLC19A1,HLTF	
IL-4 Signaling	8.61E-01	NaN	1.20E-01	PIK3R3,IL2RG,PIK3R1,PIK3CG,HLA-DRA,HLA-DQA1,HRAS,HLA-DQB1,HMGA1	
Endothelin-1 Signaling	8.63E-01	1.4142135623730951	1.05E-01	PLCB2,ADCY2,PLD3,GNA12,PIK3R1,HRAS,MAPK9,PLA2G2A,PIK3R3,FOS,HMOX1,JUN,PLCE1,EDN1,PIK3CG,ADCY1,MAPK10,RARRES3	
CCR3 Signaling in Eosinophils	8.7E-01	NaN	1.11E-01	GNB1,PIK3R3,CALM1 (includes others),PLCB2,CFL1,CFL2,PIK3R1,PIK3CG,GNG2,RAC1,HRAS,GNG5,PLA2G2A	
FGF Signaling	8.72E-01	2.5298221281347035	1.18E-01	PIK3R3,FGF2,PIK3R1,PIK3CG,RAC1,HRAS,ATF4,FGFR2,MAPKAPK2,FGF1	
Role of IL-17A in Arthritis	8.77E-01	NaN	1.30E-01	PIK3R3,PIK3R1,PIK3CG,MAPK10,MAPK9,IL17RA,MAPKAPK2	
Calcium-induced T Lymphocyte Apoptosis	8.8E-01	1.0	1.25E-01	CALM1 (includes others),CD4,HLA-DRA,FCER1G,NR4A1,HLA-DQA1,CAPN2,HLA-DQB1	
Role of JAK family kinases in IL-6-type Cytokine Signaling	8.81E-01	NaN	1.60E-01	SOCS3,MAPK10,MAPK9,STAT1	
PI3K Signaling in B Lymphocytes	8.85E-01	-1.6035674514745464	1.10E-01	PLCB2,ATF5,PIK3R1,RAC1,HRAS,PTPRC,CALM1 (includes others),FOS,CAMK2D,JUN,PLCE1,PIK3CG,ATF4,PIK3AP1	
Methylglyoxal Degradation III	8.92E-01	NaN	1.88E-01	AKR1C1/AKR1C2,AKR1C3,AKR1B1	
Parkinson's Signaling	8.92E-01	NaN	1.88E-01	UCHL1,PARK7,CYCS	
Phospholipase C Signaling	8.92E-01	3.771236166328254	1.01E-01	PEBP1,PLCB2,ADCY2,PLD3,FCGR2A,GNG2,RAC1,HRAS,PLA2G2A,GNB1,MYL9,HMOX1,CALM1 (includes others),PLCE1,RHOG,IGHG3,ADCY1,FCER1G,ATF4,ARHGEF2,GNG5,MYL12B,LCP2,MYL12A	
Role of JAK2 in Hormone-like Cytokine Signaling	8.94E-01	NaN	1.47E-01	SOCS3,SH2B3,STAT1,HLTF,SIRPA	
Colorectal Cancer Metastasis Signaling	9.07E-01	2.041241452319315	1.02E-01	TP53,PRKACB,ADCY2,TGFBR1,PIK3R1,GNG2,DVL1,TLR8,RAC1,HRAS,MAPK9,PDGFC,GNB1,PIK3R3,FOS,JUN,RHOG,PIK3CG,ADCY1,TGFB2,MAPK10,GNG5,STAT1,WNT5B	
IL-2 Signaling	9.08E-01	0.8164965809277261	1.32E-01	PIK3R3,FOS,IL2RG,JUN,PIK3R1,PIK3CG,HRAS	
Prolactin Signaling	9.14E-01	1.0	1.23E-01	PIK3R3,FOS,SOCS3,JUN,PIK3R1,PIK3CG,HRAS,TCF7,STAT1	
Role of NFAT in Cardiac Hypertrophy	9.3E-01	2.8284271247461903	1.06E-01	PRKACB,PLCB2,ADCY2,TGFBR1,PIK3R1,GNG2,CSNK1A1,HRAS,MAPK9,PIK3R3,GNB1,CALM1 (includes others),CAMK2D,PLCE1,PIK3CG,ADCY1,TGFB2,MAPK10,GNG5	
RAR Activation	9.3E-01	NaN	1.05E-01	PRKACB,SRA1,ADCY2,AKR1C3,PIK3R1,RAC1,MAPK9,RPL7A,PIK3R3,FOS,JUN,PIK3CG,ADCY1,TGFB2,MAPK10,NR2F6,MAPKAPK2,HLTF,ZBTB16,CARM1	
IL-22 Signaling	9.3E-01	2.0	1.67E-01	SOCS3,MAPK10,MAPK9,STAT1	
B Cell Development	9.35E-01	NaN	1.52E-01	PTPRC,IGLC1,HLA-DRA,HLA-DQA1,HLA-DQB1	
Circadian Rhythm Signaling	9.35E-01	NaN	1.52E-01	PER1,NR1D1,ADCYAP1R1,BHLHE41,ATF4	
PI3K/AKT Signaling	9.67E-01	0.9045340337332909	1.14E-01	TP53,GAB2,RHEB,YWHAG,YWHAH,PIK3R1,GDF15,HRAS,GYS2,PIK3R3,GYS1,PTPA,PIK3CG,PPP2R1B	
IL-3 Signaling	9.69E-01	NaN	1.27E-01	PIK3R3,FOS,GAB2,JUN,PIK3R1,PIK3CG,RAC1,HRAS,STAT1	
T Helper Cell Differentiation	9.69E-01	NaN	1.27E-01	CD28,IL2RG,TGFBR1,HLA-DRA,FCER1G,IL10RA,HLA-DQA1,HLA-DQB1,STAT1	
Gap Junction Signaling	9.7E-01	NaN	1.10E-01	PRKACB,TUBA1B,PLCB2,ADCY2,TUBB4B,PIK3R1,TUBG1,TUBB2A,CSNK1A1,HRAS,TUBB,PIK3R3,PLCE1,PIK3CG,ADCY1,TUBA1C,ACTG1	
FcγRIIB Signaling in B Lymphocytes	9.91E-01	1.6329931618554523	1.46E-01	PIK3R3,PIK3R1,PIK3CG,MAPK10,HRAS,MAPK9	
Aspartate Degradation II	9.96E-01	NaN	2.86E-01	GOT1,MDH2	
Superpathway of Serine and Glycine Biosynthesis I	9.96E-01	NaN	2.86E-01	PSAT1,SHMT2	
Role of Tissue Factor in Cancer	1.02E00	NaN	1.18E-01	TP53,CFL1,GNA12,PIK3R1,EGR1,RAC1,HRAS,PIK3R3,CFL2,PDXP,PIK3CG,ITGAV,CYR61	
Regulation of IL-2 Expression in Activated and Anergic T Lymphocytes	1.03E00	NaN	1.27E-01	CD28,FOS,CALM1 (includes others),TGFBR1,JUN,TGFB2,RAC1,MAPK10,HRAS,MAPK9	
Phenylalanine Degradation IV (Mammalian, via Side Chain)	1.03E00	NaN	2.14E-01	ALDH2,ALDH3A2,GOT1	
OX40 Signaling Pathway	1.03E00	0.8164965809277261	1.24E-01	HLA-G,TRAF3,JUN,HLA-A,CD4,HLA-DRA,FCER1G,MAPK10,HLA-DQA1,MAPK9,HLA-DQB1	
Renin-Angiotensin Signaling	1.05E00	1.1547005383792517	1.19E-01	PRKACB,ADCY2,PIK3R1,RAC1,HRAS,MAPK9,PIK3R3,FOS,JUN,PIK3CG,ADCY1,MAPK10,STAT1	
Sphingosine-1-phosphate Signaling	1.05E00	1.9414506867883021	1.19E-01	PIK3R3,ADCY2,PLCB2,RHOG,PLCE1,PDGFA,PIK3R1,GNA12,PIK3CG,ADCY1,RAC1,SMPD1,PDGFC	
p70S6K Signaling	1.06E00	0.5773502691896258	1.18E-01	PLCB2,IL2RG,YWHAG,YWHAH,F2RL3,PIK3R1,HRAS,PIK3R3,PLCE1,PTPA,MAPT,PIK3CG,BCAP31,PPP2R1B	
Dopamine Receptor Signaling	1.06E00	-1.1338934190276817	1.28E-01	PRKACB,ADCY2,PTPA,PPP1R1B,COMT,ADCY1,PPP1R11,PPP1CA,PPP1R14B,PPP2R1B	
CREB Signaling in Neurons	1.07E00	1.7320508075688774	1.11E-01	POLR2I,PRKACB,PLCB2,ADCY2,GNA12,PIK3R1,GNG2,HRAS,POLR2K,POLR2G,PIK3R3,GNB1,CALM1 (includes others),CAMK2D,PLCE1,PIK3CG,ADCY1,ATF4,GNG5	
Primary Immunodeficiency Signaling	1.08E00	NaN	1.46E-01	PTPRC,IL2RG,IGHG3,CD4,IGLC1,IGHA1,UNG	
FAK Signaling	1.09E00	NaN	1.26E-01	PIK3R3,CAPN6,CAPNS1,TLN2,PIK3R1,PIK3CG,RAC1,HRAS,CAPN2,ACTG1,TNS1	
IGF-1 Signaling	1.09E00	0.7071067811865475	1.24E-01	PIK3R3,PRKACB,FOS,IGFBP4,SOCS3,JUN,YWHAG,YWHAH,PIK3R1,PIK3CG,HRAS,CYR61	
Endoplasmic Reticulum Stress Pathway	1.1E00	NaN	1.90E-01	DDIT3,ERN1,ATF4,HSPA5	
Acyl Carrier Protein Metabolism	1.1E00	NaN	1.00E00	AASDHPPT,	
Asparagine Biosynthesis I	1.1E00	NaN	1.00E00	ASNS,	
Glutamine Biosynthesis I	1.1E00	NaN	1.00E00	GLUL,	
Thio-molybdenum Cofactor Biosynthesis	1.1E00	NaN	1.00E00	MOCOS,	
Nur77 Signaling in T Lymphocytes	1.1E00	NaN	1.40E-01	CD28,CALM1 (includes others),HLA-DRA,FCER1G,NR4A1,HLA-DQA1,CYCS,HLA-DQB1	
Gα12/13 Signaling	1.1E00	2.138089935299395	1.20E-01	MYL9,PIK3R3,JUN,F2RL3,CDH18,PIK3R1,GNA12,PIK3CG,CDH20,MAPK10,HRAS,MAPK9,MYL12B,MYL12A	
Glycogen Degradation III	1.11E00	NaN	2.31E-01	GAA,TYMP,PYGB	
Role of IL-17A in Psoriasis	1.11E00	NaN	2.31E-01	S100A7,S100A8,IL17RA	
Pentose Phosphate Pathway (Non-oxidative Branch)	1.12E00	NaN	3.33E-01	RPE,TALDO1	
Selenocysteine Biosynthesis II (Archaea and Eukaryotes)	1.12E00	NaN	3.33E-01	SEPHS2,SARS	
Thioredoxin Pathway	1.12E00	NaN	3.33E-01	TXN,TXNRD1	
Pancreatic Adenocarcinoma Signaling	1.12E00	2.7136021011998728	1.23E-01	TP53,PLD3,TGFBR1,PIK3R1,RAC1,MAPK9,PDGFC,PIK3R3,HMOX1,PIK3CG,MAPK10,TGFB2,STAT1	
PXR/RXR Activation	1.12E00	NaN	1.36E-01	PRKACB,SCD,PCK2,CYP3A5,ALDH3A2,ALAS1,INSR,CES2,ABCC3	
IL-6 Signaling	1.13E00	1.9414506867883021	1.21E-01	SOCS3,PIK3R1,HRAS,MAPK9,PIK3R3,FOS,JUN,IL1RN,PIK3CG,MAPK10,CD14,MAPKAPK2,MAP4K4,HSPB1	
Actin Nucleation by ARP-WASP Complex	1.14E00	2.82842712474619	1.43E-01	RHOG,ARPC1B,ARPC5L,GNA12,ARPC5,RAC1,HRAS,ARPC4	
Tec Kinase Signaling	1.14E00	2.6726124191242437	1.15E-01	GNA12,PIK3R1,TNFRSF10B,GNG2,FCER1A,MAPK9,FAS,PIK3R3,GNB1,FOS,RHOG,PIK3CG,FCER1G,MS4A2,MAPK10,GNG5,STAT1,ACTG1	
AMPK Signaling	1.15E00	-0.7745966692414834	1.12E-01	PRKACB,PFKFB3,LEP,PFKFB1,PIK3R1,ADIPOQ,PFKL,MLST8,GYS2,PIK3R3,AK1,GYS1,PCK2,PTPA,PIK3CG,ATF4,INSR,PPP2R1B,HLTF,ADRA1A	
CD40 Signaling	1.16E00	1.0	1.38E-01	PIK3R3,FOS,TRAF3,JUN,PIK3R1,PIK3CG,MAPK10,MAPK9,MAPKAPK2	
Antigen Presentation Pathway	1.16E00	NaN	1.62E-01	HLA-G,HLA-A,HLA-DRA,HLA-DQA1,CD74,PSMB6	
Fatty Acid α-oxidation	1.16E00	NaN	2.00E-01	ALDH2,ALDH4A1,ALDH3A2,BCO2	
Thrombopoietin Signaling	1.18E00	0.7071067811865475	1.45E-01	PIK3R3,FOS,GAB2,JUN,PIK3R1,PIK3CG,HRAS,STAT1	
Superpathway of Cholesterol Biosynthesis	1.18E00	NaN	1.79E-01	MVD,PMVK,HADHB,MSMO1,HMGCS1	
Leptin Signaling in Obesity	1.18E00	0.4472135954999579	1.35E-01	PIK3R3,PRKACB,SOCS3,ADCY2,PLCB2,PLCE1,LEP,PIK3R1,PIK3CG,ADCY1	
LPS-stimulated MAPK Signaling	1.21E00	1.2649110640673518	1.37E-01	PIK3R3,FOS,JUN,PIK3R1,PIK3CG,RAC1,MAPK10,HRAS,MAPK9,CD14	
STAT3 Pathway	1.21E00	1.8973665961010275	1.37E-01	SOCS3,TGFBR1,NTRK3,RAC1,MAPK10,HRAS,FGFR2,MAPK9,INSR,NDUFA13	
IL-12 Signaling and Production in Macrophages	1.21E00	NaN	1.20E-01	APOE,APOB,PIK3R1,MAF,RAB7A,MAPK9,PIK3R3,FOS,LYZ,JUN,PIK3CG,APOC1,TGFB2,MAPK10,S100A8,STAT1	
B Cell Receptor Signaling	1.23E00	2.6678918753996625	1.15E-01	GAB2,RAP2A,CFL1,FCGR2A,EGR1,PIK3R1,RAC1,HRAS,MAPK9,PIK3R3,PTPRC,CALM1 (includes others),CAMK2D,IGHG3,JUN,CFL2,PAG1,PIK3CG,ATF4,PIK3AP1	
Cysteine Biosynthesis III (mammalia)	1.23E00	NaN	2.11E-01	AHCYL1,PRMT3,PRMT5,MAT2A	
GADD45 Signaling	1.23E00	NaN	2.11E-01	TP53,GADD45B,CCND2,CCND3	
Oxidative Ethanol Degradation III	1.23E00	NaN	2.11E-01	ALDH2,ALDH4A1,ACSS3,ALDH3A2	
iNOS Signaling	1.25E00	NaN	1.59E-01	FOS,CALM1 (includes others),JUN,CD14,HMGA1,STAT1,IRAK1	
UVB-Induced MAPK Signaling	1.25E00	0.7071067811865475	1.51E-01	TP53,PIK3R3,FOS,JUN,PIK3R1,PIK3CG,MAPK10,MAPK9	
2-oxobutanoate Degradation I	1.27E00	NaN	4.00E-01	PCCA,PCCB	
Folate Polyglutamylation	1.27E00	NaN	4.00E-01	MTHFD1L,SHMT2	
Lysine Degradation II	1.27E00	NaN	4.00E-01	AASDHPPT,AASS	
Renal Cell Carcinoma Signaling	1.28E00	0.3779644730092272	1.41E-01	PIK3R3,FOS,JUN,PIK3R1,PIK3CG,RBX1,RAC1,HRAS,HIF1A,TCEB2	
Type I Diabetes Mellitus Signaling	1.28E00	2.82842712474619	1.27E-01	SOCS3,HLA-A,HLA-DQA1,MAPK9,HLA-DQB1,FAS,IRAK1,HLA-G,CD28,HLA-DRA,MAPK10,FCER1G,CYCS,STAT1	
phagosome formation	1.31E00	NaN	1.28E-01	PLCB2,MSR1,FCGR2A,MRC2,PIK3R1,TLR8,FCER1A,PIK3R3,PLCE1,RHOG,IGHG3,PIK3CG,FCER1G,FCGR3A/FCGR3B	
D-myo-inositol (1,4,5,6)-Tetrakisphosphate Biosynthesis	1.31E00	NaN	1.24E-01	SOCS3,PPP1R1B,PPFIBP2,PPTC7,NUDT14,PPP1R14B,PTPRC,CA3,PTPRJ,PTPA,PDXP,DUSP10,MTMR2,PPP1CA,ALPL,SIRPA	
D-myo-inositol (3,4,5,6)-tetrakisphosphate Biosynthesis	1.31E00	NaN	1.24E-01	SOCS3,PPP1R1B,PPFIBP2,PPTC7,NUDT14,PPP1R14B,PTPRC,CA3,PTPRJ,PTPA,PDXP,DUSP10,MTMR2,PPP1CA,ALPL,SIRPA	
IL-9 Signaling	1.31E00	1.6329931618554523	1.76E-01	PIK3R3,SOCS3,IL2RG,PIK3R1,PIK3CG,STAT1	
Inhibition of Angiogenesis by TSP1	1.31E00	0.4472135954999579	1.76E-01	TP53,TGFBR1,JUN,THBS1,MAPK10,MAPK9	
Communication between Innate and Adaptive Immune Cells	1.32E00	NaN	1.35E-01	HLA-G,CXCL10,CD28,IGHG3,IL1RN,HLA-A,CD4,HLA-DRA,FCER1G,TLR8,CD83,IGHA1	
PKCθ Signaling in T Lymphocytes	1.34E00	NaN	1.27E-01	CD4,PIK3R1,HLA-DQA1,RAC1,HRAS,HLA-DQB1,PIK3R3,CD28,FOS,CAMK2D,JUN,PIK3CG,HLA-DRA,FCER1G,LCP2	
Amyloid Processing	1.34E00	2.23606797749979	1.57E-01	PRKACB,CAPN6,CAPNS1,MAPT,CSNK1A1,NCSTN,CAPN2,APP	
UVC-Induced MAPK Signaling	1.34E00	1.1338934190276817	1.67E-01	TP53,FOS,JUN,MAPK10,HRAS,MAPK9,SMPD1	
CTLA4 Signaling in Cytotoxic T Lymphocytes	1.35E00	NaN	1.36E-01	PIK3R3,CD28,HLA-A,PTPA,PIK3R1,PIK3CG,CLTB,FCER1G,AP1B1,PPP2R1B,LCP2,AP2S1	
p38 MAPK Signaling	1.36E00	3.05085107923876	1.28E-01	TP53,TGFBR1,DDIT3,MKNK2,FAS,PLA2G2A,IRAK1,IL1RN,DUSP10,MAPT,TGFB2,ATF4,STAT1,MAPKAPK2,HSPB1	
Sertoli Cell-Sertoli Cell Junction Signaling	1.37E00	NaN	1.18E-01	PRKACB,TUBA1B,TUBB4B,TUBG1,TUBB2A,RAC1,CTNNA1,HRAS,MAPK9,TUBB,JUN,SORBS1,CLDN1,KEAP1,MAPK10,SPTB,TUBA1C,MTMR2,ACTG1,RAB8B,ACTN1	
Cdc42 Signaling	1.38E00	2.6726124191242437	1.20E-01	CFL1,ARPC1B,ARPC5L,HLA-A,ARPC5,HLA-DQA1,MAPK9,HLA-DQB1,CLIP1,MYL9,HLA-G,FOS,JUN,CFL2,HLA-DRA,FCER1G,MAPK10,MYL12B,ARPC4,MYL12A	
α-Adrenergic Signaling	1.38E00	1.1338934190276817	1.38E-01	GNB1,PRKACB,CALM1 (includes others),ADCY2,GYS1,ADCY1,GNG2,HRAS,PYGB,GNG5,ADRA1A,GYS2	
IL-10 Signaling	1.39E00	NaN	1.47E-01	CCR1,FOS,SOCS3,HMOX1,JUN,IL1RN,FCGR2A,IL10RA,CD14,MAP4K4	
Macropinocytosis Signaling	1.39E00	1.6329931618554523	1.47E-01	PIK3R3,ITGB2,PDGFA,PIK3R1,PIK3CG,RAC1,HRAS,CD14,PDGFC,CSF1R	
Methionine Degradation I (to Homocysteine)	1.39E00	NaN	2.35E-01	AHCYL1,PRMT3,PRMT5,MAT2A	
Superpathway of Geranylgeranyldiphosphate Biosynthesis I (via Mevalonate)	1.39E00	NaN	2.35E-01	MVD,PMVK,HADHB,HMGCS1	
3-phosphoinositide Degradation	1.39E00	NaN	1.23E-01	SOCS3,PPP1R1B,PPFIBP2,MTMR14,PPTC7,NUDT14,PPP1R14B,PTPRC,CA3,PTPRJ,TMEM55A,PTPA,PDXP,DUSP10,MTMR2,PPP1CA,ALPL,SIRPA	
ERK/MAPK Signaling	1.4E00	0.4472135954999579	1.18E-01	PRKACB,YWHAG,YWHAH,PIK3R1,DUSP6,RAC1,HRAS,PPP1R11,MKNK2,PPP1R14B,PLA2G2A,PIK3R3,FOS,TLN2,PTPA,PIK3CG,ATF4,DUSP4,PPP1CA,STAT1,PPP2R1B,HSPB1	
Dolichyl-diphosphooligosaccharide Biosynthesis	1.41E00	NaN	3.00E-01	ALG3,DPM2,DPM3	
G Protein Signaling Mediated by Tubby	1.43E00	NaN	1.88E-01	GNB1,PLCB2,GNG2,TUB,INSR,GNG5	
Glutamate Receptor Signaling	1.47E00	NaN	1.58E-01	GNB1,CALM1 (includes others),SLC1A4,GNG2,SLC1A3,SLC1A2,GLUL,SLC38A1,GNG5	
Methylmalonyl Pathway	1.47E00	NaN	5.00E-01	PCCA,PCCB	
Pentose Phosphate Pathway (Oxidative Branch)	1.47E00	NaN	5.00E-01	PGD,G6PD	
Phenylethylamine Degradation I	1.47E00	NaN	5.00E-01	ALDH2,ALDH3A2	
RAN Signaling	1.48E00	NaN	2.50E-01	TNPO1,RAN,KPNA2,KPNA1	
Systemic Lupus Erythematosus Signaling	1.49E00	NaN	1.17E-01	HLA-A,PIK3R1,TXNL4A,HRAS,HLA-G,PTPRC,CD28,JUN,IGHG3,PIK3CG,SNRPD2,SNU13,LSM10,FCGR3A/FCGR3B,LSM4,SNRPA,FCGR2A,SNRPF,PIK3R3,FOS,SNRPC,IL1RN,SNRNP25,FCER1G,C6	
Ethanol Degradation IV	1.5E00	NaN	2.17E-01	ALDH2,ALDH4A1,ACSS3,ALDH3A2,CYGB	
Cardiac Hypertrophy Signaling	1.52E00	3.4	1.17E-01	PRKACB,PLCB2,TGFBR1,PIK3R1,HRAS,GNB1,RHOG,PLCE1,JUN,PIK3CG,TGFB2,MAPKAPK2,GNG5,MYL12B,MYL12A,ADCY2,GNA12,GNG2,MAPK9,PIK3R3,MYL9,CALM1 (includes others),ADCY1,MAPK10,ADRA1A,HSPB1	
Role of Macrophages, Fibroblasts and Endothelial Cells in Rheumatoid Arthritis	1.53E00	NaN	1.11E-01	SOCS3,TRAF3,PLCB2,PDGFA,FGF2,PIK3R1,CSNK1A1,TLR8,HRAS,IL17RA,PDGFC,CEBPG,IRAK1,CAMK2D,PLCE1,JUN,IGHG3,PIK3CG,ATF4,MAPKAPK2,WNT5B,FCGR3A/FCGR3B,SFRP4,MIF,VCAM1,DVL1,RAC1,MAPK9,PIK3R3,FOS,CALM1 (includes others),IL1RN,SFRP1	
Pathogenesis of Multiple Sclerosis	1.54E00	NaN	3.33E-01	CCR1,CXCL10,CXCL9	
Aryl Hydrocarbon Receptor Signaling	1.55E00	2.0	1.29E-01	TP53,ALDH4A1,NQO1,FAS,AIP,FOS,CTSD,JUN,CCND2,CCND3,ALDH1L2,ALDH3A2,TGFB2,ESR2,NFE2L2,ALDH5A1,GSTP1,HSPB1	
Ephrin B Signaling	1.55E00	0.3779644730092272	1.51E-01	GNB1,CFL1,ITSN1,CFL2,GNA12,GNG2,RAC1,EPHB3,HRAS,GNG5,HNRNPK	
Role of p14/p19ARF in Tumor Suppression	1.55E00	-0.8164965809277261	2.00E-01	TP53,PIK3R3,PIK3R1,PIK3CG,RAC1,SENP3	
IL-1 Signaling	1.57E00	0.6324555320336759	1.43E-01	GNB1,PRKACB,FOS,ADCY2,JUN,TOLLIP,GNA12,ADCY1,GNG2,MAPK10,MAPK9,GNG5,IRAK1	
nNOS Signaling in Skeletal Muscle Cells	1.58E00	NaN	2.67E-01	CALM1 (includes others),SNTB1,SNTA1,DMD	
IL-17 Signaling	1.59E00	NaN	1.53E-01	PIK3R3,CXCL10,JUN,TIMP1,PIK3R1,PIK3CG,MAPK10,HRAS,MAPK9,IL17RA,MAPKAPK2	
P2Y Purigenic Receptor Signaling Pathway	1.59E00	1.0	1.34E-01	PRKACB,PLCB2,ADCY2,PIK3R1,GNG2,HRAS,PIK3R3,GNB1,FOS,JUN,PLCE1,PIK3CG,ADCY1,P2RY12,ATF4,GNG5	
Ceramide Signaling	1.63E00	0.6324555320336759	1.50E-01	PIK3R3,FOS,CTSD,JUN,PTPA,PIK3R1,PIK3CG,HRAS,CYCS,SMPD1,NSMAF,PPP2R1B	
Crosstalk between Dendritic Cells and Natural Killer Cells	1.64E00	NaN	1.46E-01	CD209,IL2RG,HLA-A,TYROBP,CD83,FAS,HLA-G,CD28,TLN2,CAMK2D,TREM2,HLA-DRA,ACTG1	
Pyrimidine Deoxyribonucleotides De Novo Biosynthesis I	1.67E00	NaN	2.38E-01	NME1,AK1,RRM2B,NME2,DTYMK	
D-myo-inositol-5-phosphate Metabolism	1.69E00	NaN	1.31E-01	SOCS3,PLCB2,PPP1R1B,PPFIBP2,PPTC7,NUDT14,PPP1R14B,PTPRC,CA3,PLCE1,PTPRJ,TMEM55A,PTPA,PDXP,DUSP10,MTMR2,PPP1CA,ALPL,SIRPA	
Superoxide Radicals Degradation	1.69E00	NaN	3.75E-01	NQO1,CYGB,SOD1	
T Cell Receptor Signaling	1.69E00	NaN	1.44E-01	CD4,PIK3R1,RAC1,HRAS,PTPRC,PIK3R3,CD28,SHB,CALM1 (includes others),FOS,JUN,PAG1,PIK3CG,LCP2	
Ephrin Receptor Signaling	1.71E00	2.3094010767585034	1.26E-01	CFL1,ITSN1,ARPC1B,ARPC5L,PDGFA,GNA12,GNG2,ARPC5,RAC1,HRAS,PDGFC,FGF1,GNB1,SDCBP,CFL2,SORBS1,PIK3CG,EPHB3,ATF4,GNG5,MAP4K4,ARPC4	
CCR5 Signaling in Macrophages	1.72E00	NaN	1.59E-01	GNB1,FOS,CALM1 (includes others),JUN,CD4,GNG2,FCER1G,MAPK10,MAPK9,GNG5,FAS	
Atherosclerosis Signaling	1.74E00	NaN	1.37E-01	APOE,VCAM1,APOB,MSR1,PDGFA,CMA1,PDGFC,PLA2G2A,TPSAB1/TPSB2,TNFRSF12A,ITGB2,COL5A3,LYZ,IL1RN,APOC1,RARRES3,S100A8	
Glutathione Biosynthesis	1.75E00	NaN	6.67E-01	GCLM,GSS	
Methylglyoxal Degradation I	1.75E00	NaN	6.67E-01	GLO1,HAGH	
NADH Repair	1.75E00	NaN	6.67E-01	NAXE,GAPDH	
Thyroid Hormone Biosynthesis	1.75E00	NaN	6.67E-01	CTSD,TPO	
Granzyme A Signaling	1.75E00	NaN	2.50E-01	HIST1H1B,HIST1H1C,NME1,HIST1H1E,H1F0	
GDNF Family Ligand-Receptor Interactions	1.76E00	NaN	1.62E-01	PIK3R3,DOK5,FOS,JUN,PIK3R1,PIK3CG,RAC1,MAPK10,HRAS,MAPK9,RET	
Xenobiotic Metabolism Signaling	1.78E00	NaN	1.17E-01	ALDH4A1,PIK3R1,HS2ST1,MAF,HRAS,CES2,CHST15,CHST2,HMOX1,HS6ST1,CES1,CAMK2D,CYP3A5,ALDH3A2,PIK3CG,KEAP1,CHST11,FMO1,NFE2L2,ALDH5A1,SRA1,NQO1,MAPK9,AIP,PIK3R3,FTL,ALDH1L2,PTPA,RBX1,ABCC3,PPP2R1B,GSTP1	
LPS/IL-1 Mediated Inhibition of RXR Function	1.79E00	1.2649110640673518	1.22E-01	ALDH4A1,APOE,HS2ST1,CES2,ALAS1,CHST15,IRAK1,CHST2,HS6ST1,JUN,CYP3A5,ALDH3A2,CHST11,FMO1,HMGCS1,ALDH5A1,ACSL3,MAPK9,ALDH1L2,IL1RN,APOC1,NR5A2,CD14,PLTP,ABCC3,CYP4A11,GSTP1	
TR/RXR Activation	1.8E00	NaN	1.53E-01	PIK3R3,ENO1,UCP2,AKR1C1/AKR1C2,GPS2,AKR1C3,SREBF2,PIK3R1,PIK3CG,SYT2,ME1,HIF1A,THRSP	
Mevalonate Pathway I	1.8E00	NaN	3.08E-01	MVD,PMVK,HADHB,HMGCS1	
Production of Nitric Oxide and Reactive Oxygen Species in Macrophages	1.81E00	1.0425720702853738	1.28E-01	APOE,APOB,PIK3R1,RAC1,MAPK9,PPP1R11,PPP1R14B,PIK3R3,FOS,LYZ,JUN,RHOG,PTPA,PIK3CG,HOXA10,APOC1,CYBB,MAPK10,S100A8,PPP1CA,STAT1,PPP2R1B,SIRPA	
Paxillin Signaling	1.88E00	2.7136021011998728	1.49E-01	ARF1,PIK3R1,ITGA8,RAC1,HRAS,MAPK9,PIK3R3,ITGB2,TLN2,PIK3CG,ITGAV,MAPK10,ACTG1,ITGA7,ACTN1	
Dendritic Cell Maturation	1.89E00	3.4112114616897666	1.30E-01	PLCB2,LEP,TYROBP,FCGR2A,HLA-A,PIK3R1,HLA-DQA1,MAPK9,CD83,HLA-DQB1,PIK3R3,COL5A3,IGHG3,PLCE1,IL1RN,TREM2,PIK3CG,HLA-DRA,FCER1G,MAPK10,ATF4,STAT1,FCGR3A/FCGR3B	
Regulation of Actin-based Motility by Rho	1.92E00	3.6055512754639896	1.54E-01	PFN1,ARPC1B,CFL1,ARPC5L,ARPC5,RAC1,MYL9,RHOG,PIP5K1C,ARHGDIA,MYL12B,ARPC4,PI4KA,MYL12A	
Graft-versus-Host Disease Signaling	1.92E00	NaN	1.88E-01	HLA-G,CD28,IL1RN,HLA-A,HLA-DRA,FCER1G,HLA-DQA1,HLA-DQB1,FAS	
Glycolysis I	1.93E00	NaN	2.40E-01	ENO1,PGAM1,PKM,GAPDH,ALDOA,PFKL	
IL-17A Signaling in Gastric Cells	1.93E00	NaN	2.40E-01	CXCL10,FOS,JUN,MAPK10,MAPK9,IL17RA	
3-phosphoinositide Biosynthesis	1.93E00	NaN	1.35E-01	SOCS3,PPP1R1B,PIK3R1,PPFIBP2,PPTC7,NUDT14,PPP1R14B,PIK3R3,PTPRC,CA3,PTPRJ,PTPA,PDXP,PIP5K1C,DUSP10,PIK3CG,MTMR2,PPP1CA,ALPL,SIRPA,PI4KA	
Glucocorticoid Receptor Signaling	1.96E00	NaN	1.20E-01	PRKACB,TGFBR1,YWHAH,PIK3R1,HRAS,TAF10,HSPA5,HSPA4,JUN,PCK2,ANXA1,PIK3CG,TGFB2,STAT1,FKBP5,POLR2I,SRA1,VCAM1,TAF6,HSPA9,RAC1,MAPK9,POLR2K,HSPA2,HSPA8,POLR2G,PIK3R3,FOS,IL1RN,FKBP4,MAPK10,HLTF,UBE2I	
CDK5 Signaling	1.96E00	-0.7745966692414834	1.52E-01	PRKACB,ADCY2,PPP1R1B,EGR1,HRAS,MAPK9,PPP1R11,PPP1R14B,FOSB,PTPA,MAPT,ADCY1,MAPK10,PPP1CA,PPP2R1B	
fMLP Signaling in Neutrophils	1.96E00	3.3565855667130946	1.48E-01	FPR3,PLCB2,ARPC1B,ARPC5L,PIK3R1,GNG2,ARPC5,RAC1,HRAS,PIK3R3,GNB1,CALM1 (includes others),PIK3CG,CYBB,GNG5,ARPC4	
iCOS-iCOSL Signaling in T Helper Cells	1.96E00	2.886751345948129	1.48E-01	GAB2,IL2RG,CD4,PIK3R1,HLA-DQA1,RAC1,HLA-DQB1,PIK3R3,PTPRC,CD28,CALM1 (includes others),CAMK2D,PIK3CG,HLA-DRA,FCER1G,LCP2	
Superpathway of Inositol Phosphate Compounds	1.99E00	NaN	1.30E-01	SOCS3,PLCB2,PIK3R1,PPFIBP2,NUDT14,PPP1R14B,PTPRC,CA3,PLCE1,IP6K3,PTPRJ,PIK3CG,DUSP10,MTMR2,PPP1CA,ALPL,PI4KA,PPP1R1B,PPTC7,PIK3R3,TMEM55A,PTPA,PDXP,PIP5K1C,SIRPA	
Amyotrophic Lateral Sclerosis Signaling	2E00	NaN	1.53E-01	TP53,CAPN6,RAB5C,PIK3R1,RAC1,SOD1,PDGFC,PIK3R3,CAPNS1,PIK3CG,GLUL,SLC1A2,CYCS,CAPN2,SSR4	
Virus Entry via Endocytic Pathways	2E00	NaN	1.57E-01	PIK3R3,ITGB2,ITSN1,FLNC,HLA-A,FLNA,PIK3R1,PIK3CG,CLTB,RAC1,HRAS,AP1B1,ACTG1,AP2S1	
Caveolar-mediated Endocytosis Signaling	2.02E00	NaN	1.69E-01	ITGB2,RAB5C,ITSN1,FLNC,HLA-A,FLNA,ITGA8,ITGAV,FLOT1,INSR,ACTG1,ITGA7	
Protein Kinase A Signaling	2.03E00	-0.15617376188860607	1.14E-01	PRKACB,HIST1H1C,PLCB2,TGFBR1,YWHAH,DUSP6,PPP1R14B,GNB1,PTPRC,CAMK2D,PLCE1,GYS1,PTPRJ,FLNA,DUSP10,TGFB2,ATF4,PGP,GNG5,PPP1CA,ANAPC11,EYA2,MYL12B,MYL12A,ADCY2,PTPRK,YWHAG,PPP1R1B,GNG2,PPP1R11,PYGB,GYS2,PDE1C,HIST1H1B,MYL9,CALM1 (includes others),HIST1H1E,FLNC,ADCY1,CDC14B,PDE8B,DUSP4,H1F0,SIRPA	
UVA-Induced MAPK Signaling	2.04E00	2.1105794120443453	1.59E-01	TP53,PLCB2,PIK3R1,MAPK9,HRAS,SMPD1,PIK3R3,FOS,JUN,PLCE1,PIK3CG,MAPK10,CYCS,STAT1	
Reelin Signaling in Neurons	2.05E00	NaN	1.65E-01	PIK3R3,PAFAH1B2,APOE,ITGB2,PIK3R1,PIK3CG,MAPT,MAPK8IP2,MAPK10,MAPK9,ARHGEF2,DCX,APP	
Glycogen Biosynthesis II (from UDP-D-Glucose)	2.08E00	NaN	5.00E-01	GYS1,GBE1,GYS2	
Rac Signaling	2.12E00	2.5	1.54E-01	CFL1,ARPC1B,ARPC5L,PIK3R1,ARPC5,RAC1,HRAS,PIK3R3,MCF2L,JUN,CFL2,PIP5K1C,PIK3CG,CYBB,PI4KA,ARPC4	
Complement System	2.13E00	0.4472135954999579	2.16E-01	ITGB2,C1QA,C1QC,CFH,C1QB,C6,C1QBP,C3AR1	
Integrin Signaling	2.15E00	4.2	1.30E-01	RAP2A,PFN1,ARPC1B,ARF1,PIK3R1,ARPC5,ITGA8,HRAS,RHOG,PIK3CG,ITGAV,MYL12B,ACTN1,MYL12A,CAPN6,ARPC5L,RAC1,GIT1,PIK3R3,MYL9,ITGB2,TLN2,CAPNS1,CAPN2,ITGA7,ACTG1,ARPC4	
HIF1α Signaling	2.2E00	NaN	1.57E-01	TP53,SLC2A5,PIK3R1,MAPK9,HRAS,HIF1A,TCEB2,NAA10,PDGFC,LDHB,PIK3R3,JUN,EDN1,RBX1,PIK3CG,MAPK10	
ILK Signaling	2.22E00	1.8	1.35E-01	PIK3R1,HIF1A,PDGFC,PPP1R14B,RHOG,JUN,CFL2,FLNA,PIK3CG,ATF4,TMSB10/TMSB4X,ACTN1,TESK1,NACA,CFL1,MAPK9,PIK3R3,MYL9,ITGB2,FOS,PTPA,FLNC,MAPK10,PPP2R1B,ACTG1	
Pentose Phosphate Pathway	2.25E00	NaN	4.00E-01	PGD,RPE,TALDO1,G6PD	
Myc Mediated Apoptosis Signaling	2.28E00	NaN	1.90E-01	TP53,PIK3R3,YWHAG,YWHAH,PIK3R1,PIK3CG,MAPK10,HRAS,MAPK9,CYCS,FAS	
Hepatic Fibrosis / Hepatic Stellate Cell Activation	2.28E00	NaN	1.37E-01	IGFBP4,VCAM1,COL5A2,TGFBR1,LEP,FGF2,PDGFA,BAMBI,FGFR2,COL8A1,CXCL9,PDGFC,COL15A1,COL6A6,FAS,FGF1,COL16A1,MYL9,COL5A3,EDN1,TIMP1,TGFB2,IL10RA,CD14,STAT1	
Tetrapyrrole Biosynthesis II	2.36E00	NaN	6.00E-01	UROS,ALAS1,HMBS	
Role of NFAT in Regulation of the Immune Response	2.36E00	2.6678918753996625	1.40E-01	PLCB2,FCGR2A,CD4,GNA12,PIK3R1,GNG2,CSNK1A1,FCER1A,HLA-DQA1,HRAS,HLA-DQB1,GNB1,PIK3R3,CD28,FOS,CALM1 (includes others),JUN,PIK3CG,HLA-DRA,FCER1G,MS4A2,GNG5,LCP2,FCGR3A/FCGR3B	
p53 Signaling	2.37E00	0.2773500981126146	1.63E-01	TP53,GADD45B,PIK3R1,RRM2B,TNFRSF10B,HIF1A,FAS,SERPINE2,SCO2,PIK3R3,JUN,CCND2,THBS1,PIK3CG,ADCK3,GNL3	
MIF Regulation of Innate Immunity	2.38E00	1.0	2.20E-01	TP53,FOS,MIF,JUN,MAPK10,MAPK9,CD14,CD74,PLA2G2A	
Heme Biosynthesis II	2.45E00	NaN	4.44E-01	UROS,FECH,ALAS1,HMBS	
Autoimmune Thyroid Disease Signaling	2.49E00	NaN	2.13E-01	HLA-G,CD28,IGHG3,HLA-A,HLA-DRA,FCER1G,HLA-DQA1,TPO,HLA-DQB1,FAS	
Superpathway of Methionine Degradation	2.54E00	NaN	2.50E-01	PCCA,AHCYL1,PRMT3,PRMT5,PCCB,GOT1,MAT2A,BHMT2	
Gluconeogenesis I	2.58E00	NaN	2.80E-01	ENO1,PGAM1,GAPDH,ALDOA,ME2,ME1,MDH2	
RhoGDI Signaling	2.61E00	-1.5275252316519468	1.45E-01	ARPC1B,CDH18,ARPC5,GNB1,RHOG,CFL2,ARHGEF2,GNG5,PI4KA,MYL12B,MYL12A,CFL1,ARPC5L,GNA12,GNG2,RAC1,ARHGDIB,MYL9,PIP5K1C,CDH20,ARHGAP35,ARHGDIA,ESR2,ACTG1,ARPC4	
Breast Cancer Regulation by Stathmin1	2.63E00	NaN	1.41E-01	PRKACB,TUBA1B,PLCB2,PIK3R1,HRAS,TUBB,PPP1R14B,GNB1,CAMK2D,PIK3CG,TUBA1C,ARHGEF2,PPP1CA,GNG5,TP53,ADCY2,TUBB4B,TUBG1,GNG2,TUBB2A,RAC1,PPP1R11,PIK3R3,CALM1 (includes others),PTPA,ADCY1,PPP2R1B	
14-3-3-mediated Signaling	2.68E00	1.1547005383792517	1.62E-01	TUBA1B,PLCB2,YWHAG,YWHAH,TUBB4B,PIK3R1,TUBG1,TUBB2A,HRAS,MAPK9,TUBB,PIK3R3,FOS,JUN,PLCE1,MAPT,PIK3CG,MAPK10,TUBA1C	
CXCR4 Signaling	2.7E00	2.6832815729997477	1.51E-01	PLCB2,ADCY2,CD4,GNA12,PIK3R1,EGR1,GNG2,RAC1,HRAS,MAPK9,GNB1,MYL9,PIK3R3,FOS,JUN,RHOG,PIK3CG,ADCY1,MAPK10,GNG5,ELMO2,MYL12B,MYL12A	
Axonal Guidance Signaling	2.74E00	NaN	1.20E-01	PRKACB,TUBA1B,PLCB2,PFN1,ITSN1,PIK3R1,ARPC5,UNC5B,HRAS,TUBB,GNB1,PLCE1,CFL2,PIK3CG,PLXNB2,TUBA1C,CHMP1A,ADAMTS5,WNT5B,CFL1,GNG2,TUBB2A,RAC1,PIK3R3,MYL9,SDCBP,ADAM12,RTN4,ERAP2,ADAM17,ARPC1B,PDGFA,PDGFC,SRGAP1,PSMD14,GNG5,MYL12B,MYL12A,PLXNA1,ARPC5L,TUBB4B,GNA12,TUBG1,PLXND1,GIT1,KIF7,GLIS2,NTRK3,EPHB3,SEMA3C,SEMA4B,ARPC4	
PAK Signaling	2.81E00	2.6726124191242437	1.80E-01	CFL1,PDGFA,PIK3R1,RAC1,MAPK9,HRAS,PDGFC,GIT1,PIK3R3,MYL9,CFL2,PIK3CG,MAPK10,EPHB3,MYL12B,MYL12A	
Huntington's Disease Signaling	2.92E00	1.0	1.40E-01	PLCB2,SDHB,PIK3R1,CLTB,HRAS,RCOR2,HSPA5,GNB1,CTSD,HSPA4,JUN,PIK3CG,ATF4,GNG5,NAPA,TP53,POLR2I,ATP5J,CAPN6,HSPA9,GNG2,MAPK9,POLR2K,HSPA2,GPAA1,HSPA8,POLR2G,PIK3R3,PSME1,CAPNS1,CYCS,CAPN2	
Epithelial Adherens Junction Signaling	2.94E00	NaN	1.58E-01	TUBA1B,TGFBR1,ARPC1B,ARPC5L,TUBB4B,TUBG1,TUBB2A,ARPC5,RAC1,CTNNA1,HRAS,TUBB,CLIP1,FGF1,MYL9,SORBS1,KEAP1,TGFB2,TUBA1C,ACTG1,ACVR1C,ARPC4,ACTN1	
PCP pathway	2.94E00	1.6666666666666667	2.06E-01	RSPO3,PFN1,JUN,VANGL1,DVL1,RAC1,MAPK10,MAPK9,DVL3,SDC4,SDC3,WNT5B,HSPB1	
Actin Cytoskeleton Signaling	3.04E00	3.2659863237109046	1.44E-01	PFN1,ARPC1B,PDGFA,FGF2,PIK3R1,ARPC5,HRAS,PDGFC,SLC9A1,CFL2,FLNA,PIK3CG,TMSB10/TMSB4X,MYL12B,ACTN1,MYL12A,CFL1,ARPC5L,GNA12,RAC1,GIT1,FGF1,PIK3R3,MYL9,TLN2,PIP5K1C,CD14,ARHGAP35,NCKAP1L,ACTG1,ARPC4	
Aldosterone Signaling in Epithelial Cells	3.06E00	1.507556722888818	1.58E-01	ICMT,PLCB2,CRYAB,HSPH1,PIK3R1,SLC12A2,HSPA9,HSPB8,DNAJC1,HSPA5,SLC9A1,HSPA2,HSPA8,PIK3R3,HSPA4,PLCE1,PIP5K1C,DNAJC4,DNAJB11,PIK3CG,HSPA13,SCNN1B,PI4KA,HSPB1	
Germ Cell-Sertoli Cell Junction Signaling	3.09E00	NaN	1.56E-01	TUBA1B,TGFBR1,PIK3R1,CTNNA1,HRAS,TUBB,RHOG,CFL2,SORBS1,KEAP1,PIK3CG,TGFB2,MTMR2,TUBA1C,ACTN1,RAB8B,CFL1,TUBB4B,TUBG1,TUBB2A,RAC1,MAPK9,PIK3R3,MAPK10,ACTG1	
RhoA Signaling	3.24E00	3.9000674757995495	1.72E-01	PLXNA1,PFN1,CFL1,SEPT9,ARPC1B,ANLN,SEPT3,ARPC5L,GNA12,ARPC5,PKN1,MYL9,CFL2,PIP5K1C,ARHGAP35,CDC42EP1,ACTG1,MYL12B,PI4KA,ARPC4,MYL12A	
Hypoxia Signaling in the Cardiovascular System	3.32E00	0.4472135954999579	2.15E-01	TP53,UBE2D2,JUN,EDN1,UBE2A,UBE2G1,NQO1,ATF4,UBE2E2,HIF1A,UBE2E1,UBE2D3,UBE2I,UBE2J2	
CD28 Signaling in T Helper Cells	3.44E00	2.5	1.78E-01	ARPC1B,ARPC5L,PIK3R1,CD4,ARPC5,HLA-DQA1,RAC1,MAPK9,HLA-DQB1,PIK3R3,PTPRC,CD28,FOS,CALM1 (includes others),JUN,PIK3CG,HLA-DRA,FCER1G,MAPK10,ARPC4,LCP2	
Fcγ Receptor-mediated Phagocytosis in Macrophages and Monocytes	3.49E00	3.771236166328254	1.94E-01	GAB2,PLD3,ARPC1B,ARPC5L,FCGR2A,PIK3R1,ARPC5,RAC1,FYB,PIK3R3,MYO5A,HMOX1,TLN2,PIK3CG,ACTG1,ARPC4,LCP2,FCGR3A/FCGR3B	
Signaling by Rho Family GTPases	3.7E00	3.401680257083045	1.50E-01	CDH18,SEPT9,ARPC1B,SEPT3,PIK3R1,ARPC5,SLC9A1,CLIP1,GNB1,RHOG,JUN,CFL2,PIK3CG,CYBB,ARHGEF2,CDC42EP1,GNG5,MYL12B,PI4KA,MYL12A,CFL1,ARPC5L,GNA12,GNG2,RAC1,MAPK9,PKN1,PIK3R3,MYL9,FOS,PIP5K1C,CDH20,MAPK10,ACTG1,ARPC4	
Clathrin-mediated Endocytosis Signaling	3.88E00	NaN	1.62E-01	APOE,RAB5C,APOB,ARPC1B,PDGFA,FGF2,PIK3R1,ARPC5,CLTB,SH3GLB1,AP1B1,PDGFC,LYZ,PIK3CG,AAK1,DAB2,STAM,S100A8,ARPC5L,RAB7A,RAC1,AP2S1,FGF1,HSPA8,PIK3R3,ITGB2,PIP5K1C,APOC1,ACTG1,ARPC4	
SAPK/JNK Signaling	3.91E00	1.885618083164127	2.02E-01	TP53,GNA12,PIK3R1,GNG2,MAPK8IP2,RAC1,HRAS,MAPK9,HNRNPK,GNB1,PIK3R3,JUN,DUSP10,PIK3CG,FCER1G,MAPK10,DUSP4,GNG5,MAP4K4	
IL-8 Signaling	3.92E00	4.270992778072193	1.63E-01	PLCB2,PIK3R1,HRAS,PDGFC,IRAK1,RAB11FIP2,GNB1,HMOX1,RHOG,JUN,CCND3,PIK3CG,ITGAV,CYBB,GNG5,MYL12B,VCAM1,PLD3,GNA12,GNG2,RAC1,MAPK9,CSTB,PIK3R3,MYL9,FOS,ITGB2,CCND2,MAPK10,MAP4K4	
Remodeling of Epithelial Adherens Junctions	5.42E00	2.4494897427831783	2.65E-01	TUBA1B,NME1,RAB5C,ARPC1B,ARPC5L,TUBB4B,TUBG1,TUBB2A,ARPC5,RAB7A,CTNNA1,TUBB,CLIP1,TUBA1C,ACTG1,MAPRE3,ACTN1,ARPC4	
Unfolded protein response	5.58E00	NaN	2.96E-01	DDIT3,ERN1,HSPH1,HSPA9,HSPA5,HSPA2,CEBPG,HSPA8,SEL1L,HSPA4,SREBF2,EDEM1,VCP,ATF4,NFE2L2,AMFR	
Regulation of eIF4 and p70S6K Signaling	5.96E00	0.0	2.05E-01	RPS3A,PIK3R1,RPS23,HRAS,RPS4X,EIF3B,RPS13,EIF3D,PIK3CG,RPS2,RPS12,RPS5,RPS24,RPS19,RPS8,RPS10,RPS21,RPS29,EIF2S2,FAU,PIK3R3,EIF3G,RPS15,RPS16,PTPA,RPS27L,EIF3I,RPS15A,PPP2R1B,RPSA	
tRNA Charging	6.08E00	NaN	3.59E-01	CARS,GARS,TARS,MARS,FARSB,FARSA,EPRS,NARS,WARS,YARS,FARS2,AARS,SARS,IARS	
Protein Ubiquitination Pathway	6.53E00	NaN	1.76E-01	CRYAB,PSMD7,UBE2A,PSMB10,USP5,HLA-A,HSPB8,TCEB2,HSPA5,UCHL1,HSPA4,DNAJC4,PSMA3,PSMD14,ANAPC11,AMFR,PSMB4,PSMA6,HSPH1,HSPA9,PSMC4,DNAJC1,PSMB6,HSPA2,PSMD8,HSPA8,PSMB7,UBE2D2,PSME1,PSMB2,DNAJB11,PSMD2,USP22,UBE2G1,RBX1,PSMA4,HSPA13,UBE2E2,USP46,UBA1,UBE2E1,UBE2D3,UBE2I,HSPB1,UBE2J2	
phagosome maturation	7.37E00	NaN	2.42E-01	TUBA1B,ATP6V0C,ATP6V0B,RAB5C,HLA-A,PRDX5,DYNLT1,TUBB,ATP6AP1,DYNLL1,HLA-DRA,CYBB,LAMP1,TUBA1C,RILP,TPO,NAPA,VPS11,TUBB4B,TUBG1,TUBB2A,RAB7A,ATP6V1A,GPAA1,DYNLRB1,ATP6V1E1,LAMP2,ATP6V1F,ATP6V1B2	
NRF2-mediated Oxidative Stress Response	7.7E00	3.4	2.11E-01	PIK3R1,MAF,HSPB8,HRAS,MAFG,HMOX1,JUN,DNAJC4,ABCC1,PIK3CG,KEAP1,VCP,UBE2K,ATF4,FMO1,GCLM,TXN,FKBP5,NFE2L2,CBR1,NQO1,MAPK9,DNAJC1,SOD1,TXNRD1,PIK3R3,FOS,FTL,ERP29,DNAJB11,RBX1,STIP1,AOX1,SQSTM1,ACTG1,GSTP1,FTH1,EPHX1	
mTOR Signaling	7.73E00	2.32379000772445	2.09E-01	RPS3A,PIK3R1,RPS23,FKBP1A,HRAS,HIF1A,PDGFC,RPS4X,HMOX1,RHOG,EIF3B,EIF3D,RPS13,PIK3CG,RPS2,RPS12,RPS5,RPS24,RPS19,RHEB,PLD3,RPS8,RAC1,RPS10,RPS21,RPS29,MLST8,FAU,PIK3R3,EIF3G,RPS15,RPS16,PTPA,RPS27L,EIF3I,RPS15A,INSR,PPP2R1B,RPSA	
EIF2 Signaling	1.64E01	4.811252243246881	2.88E-01	PIK3R1,RPS23,HRAS,EIF3B,RPS13,EIF3D,PIK3CG,RPL19,RPS2,PPP1CA,RPL36,EIF2AK1,RPL32,RPS8,RPL29,RPL12,RPL37A,EIF2S2,RPL28,PIK3R3,RPS15A,INSR,RPL41,RPSA,RPLP1,RPS3A,RPL26,RPL7A,RPS4X,RPL35,RPL18A,UBA52,RPS5,RPS12,RPL18,RPL31,RPS24,RPS19,RPL4,RPL17,RPL30,RPS10,RPS21,RPS29,FAU,EIF3G,RPS15,RPS16,RPS27L,EIF3I,RPL37,RPLP0,RPL38	
Mitochondrial Dysfunction	1.72E01	NaN	3.04E-01	NDUFA9,ATP5D,NCSTN,ATP5L,MT-CO2,NDUFA4L2,NDUFA1,MT-ND2,ATP5J,SURF1,SDHC,UQCR11,MT-ND4L,NDUFA6,MAPK10,NDUFA12,MT-ND3,NDUFS3,VDAC1,NDUFB2,NDUFA4,COX7B,SDHB,ATP5G1,PRDX5,NDUFA2,PARK7,MT-CYB,ATP5J2,MT-CO3,NDUFAB1,ATP5I,NDUFS4,MT-CO1,MT-ATP6,NDUFB4,COX17,MT-ND6,UCP2,COX7A2L,MAPK9,MT-ND4,NDUFA13,APP,FIS1,MT-ND1,MT-ND5,NDUFS8,NDUFA11,UQCR10,CYCS,UQCRQ	
Oxidative Phosphorylation	1.74E01	NaN	3.76E-01	NDUFA4,ATP5G1,COX7B,SDHB,NDUFA9,ATP5D,ATP5L,MT-CO2,NDUFA1,NDUFA2,MT-CYB,ATP5J2,MT-CO3,MT-ND2,NDUFAB1,ATP5I,NDUFS4,ATP5J,MT-CO1,COX17,MT-ATP6,NDUFB4,SURF1,COX7A2L,MT-ND4,UQCR11,SDHC,MT-ND4L,NDUFA13,MT-ND1,MT-ND5,NDUFS8,NDUFA11,UQCR10,NDUFA6,NDUFA12,CYCS,MT-ND3,NDUFS3,UQCRQ,NDUFB2	

Upstream Regulators for My Projects->David Bulger->P2
Analysis	ID	Upstream Regulator	Expr Fold Change	Molecule Type	Predicted Activation State	Activation z-score	Notes	Bias Term	Bias-corrected z-score	p-value of overlap	Target molecules in dataset	Mechanistic Network	
P2	 	sirolimus	 	chemical drug	Inhibited	-6.630	bias	-0.429	-2.407	1.99E-30	ANXA5,APP,ARF1,ARHGDIB,ASNS,ASS1,ATF4,ATP5G1,CCND2,CCND3,CD151,CD209,CRAT,CYCS,DAD1,DDIT3,DVL3,EGR1,ENO1,FAS,FOS,FTH1,G6PD,GSTP1,HIF1A,HMOX1,HSPA4,HSPA5,INSR,ISG15,LDHB,LEP,MAF,MAPT,MBP,NCAM1,NDUFA9,OAZ1,ODC1,PIK3R1,PKM,PLIN1,PLIN2,PPIA,PRDX5,PRNP,PSMA3,PSMA4,PSMA6,PSMB4,PSMB6,PSMB7,PSMD8,PYGB,RAB9A,RAN,RPL18,RPL18A,RPL19,RPL29,RPL30,RPL32,RPL35,RPL37,RPL37A,RPL38,RPL41,RPL7A,RPLP0,RPN2,RPS10,RPS12,RPS13,RPS15,RPS16,RPS19,RPS2,RPS21,RPS23,RPS24,RPS29,RPS3A,RPS4X,RPS5,RPS8,RPSA,SCD,SLC1A2,SLC1A5,SLC25A5,SLC38A3,SLC3A2,SNRPC,SNRPD2,SNRPF,SOCS3,SOD1,SQSTM1,STAT1,TARS,TIMP1,TOP2A,TPM3,TUBB2A,UBA1,UBA52,UCP2,VCAM1	Ap1,CREB1,FOS,FOXO1,HIF1A,Insulin,JUN,MTOR,MYC,NFKB1,NFkB (complex),P38 MAPK,PPARA,PPARG,RELA,SP1,STAT1,TP53,nitric oxide,sirolimus	
P2	 	RICTOR	-1.184	other	Inhibited	-7.762	bias	-0.522	 	1.90E-28	ATP5D,ATP5G1,ATP5J,ATP5J2,ATP5L,ATP6AP1,ATP6V0B,ATP6V0C,ATP6V1A,ATP6V1B2,ATP6V1E1,ATP6V1F,CD4,COX17,COX7A2L,COX7B,FAU,HIF1A,ISG15,LHPP,NDUFA1,NDUFA11,NDUFA2,NDUFA4,NDUFA4L2,NDUFA6,NDUFA9,NDUFAB1,NDUFB2,NDUFB4,NDUFC2,NDUFS3,NDUFS4,NDUFS8,POMP,PPA2,PSMA3,PSMA4,PSMA6,PSMB10,PSMB2,PSMB4,PSMB6,PSMB7,PSMC4,PSMD14,PSMD2,PSMD7,PSMD8,PSME1,RPL12,RPL17,RPL18,RPL26,RPL28,RPL30,RPL38,RPL4,RPL41,RPL7A,RPLP0,RPS10,RPS13,RPS15,RPS19,RPS2,RPS21,RPS23,RPS24,RPS29,RPS5,RPS8,RPSA,SDHB,SDHC,UQCR10,UQCR11,UQCRQ,VCAM1	 	
P2	 	5-fluorouracil	 	chemical drug	Inhibited	-3.613	bias	-0.303	-1.155	2.80E-27	AHSA1,ALDOA,ANXA2,ATF4,ATP5I,CAPNS1,CES2,COPS8,CSTB,CYCS,EGR1,EIF2S2,EIF3G,FAS,FBL,FGFR2,FKBP1A,GAPDH,GARS,GDF15,HNRNPAB,HSPA8,IARS,MAT2A,MT-CO1,MT-ND3,MT-ND4,MT-ND4L,MT-ND6,NACA,NDUFA1,NDUFA4,NDUFS8,OAZ1,PIK3CG,PKM,PSMA6,PSMB2,PSMB7,PSMD2,PSME1,RPL18,RPL19,RPL30,RPL31,RPL35,RPL37,RPL38,RPL7A,RPS13,RPS15A,RPS16,RPS23,RPS29,RPS4X,RPS8,SLC25A5,SLC25A6,SNRPD2,SNRPF,SQSTM1,SRM,SSR4,TCEB2,THBS1,TMSB10/TMSB4X,TNFRSF10B,TNFRSF12A,TP53,UNG,XPOT	5-fluorouracil,EGR1,JUN,MYC,NFKB1,NFKBIA,RB1,RELA,SP1,STAT1,TP53,TP63,TP73,VEGFA	
P2	 	beta-estradiol	 	chemical - endogenous mammalian	Activated	4.644	bias	0.264	0.888	7.54E-26	AARS,ABCA3,ACKR3,ADAMTS5,ADCY1,ADGRG2,ADIPOQ,ADORA1,AES,AGER,AIF1,ALCAM,ALDH4A1,ALDOA,ANO2,ANXA1,AP1B1,AP3D1,APOE,APP,ATF5,ATP2B1,ATP5I,ATP6V1F,BCAT1,BIN1,BTG2,CALM1 (includes others),CCND2,CCND3,CCNI,CCR1,CCT2,CD14,CD74,CLCN3,CLDN1,CLSTN2,CNBP,COL6A6,COMT,CPM,CSTB,CTPS1,CTSB,CTSD,CUBN,CXCL10,CXXC5,CYBB,CYP4B1,CYR61,DDIT3,DERL1,DMTN,DNAJC1,DNPH1,DPM2,DUSP10,DUSP4,DUSP6,DYNLL1,ECHDC2,EDN1,EGR1,EIF3B,EIF3D,EIF3G,EMG1,ENO1,EPB41L3,ESR2,FADS3,FAM162A,FARSA,FARSB,FAS,FCGR2A,FCGRT,FGF2,FGFR2,FHL1,FLOT1,FMO1,FOS,FOSB,FUCA1,G6PD,GAB2,GADD45B,GARS,GJB2,GM2A,GNB1,GNL3,GPC1,GSTP1,HDGF,HLA-A,HLA-DQA1,HMGCS1,HMOX1,HNRNPK,HOXA10,HRAS,HSPA2,HSPA4,HSPA5,HSPA8,HSPA9,HSPB1,HSPB8,HSPH1,HTRA1,IARS,IFI30,IGFBP4,IGSF6,IP6K3,IPO4,ISG15,ITGAV,ITGB2,JUN,KCND3,KIT,KLF4,KPNA2,KRT5,KRT6A,KRT6B,LAGE3,LAPTM5,LEP,LHCGR,LHFPL2,LITAF,LMCD1,LOC102724428/SIK1,LYZ,MAL2,MAPT,MBD4,MBP,MKI67,MMRN1,MPC1,MPEG1,MSMO1,MT-CO1,MT-CO2,NARS,NCAM1,NFE2L2,NHP2,NME1,NPR3,NPY1R,NR4A1,NR5A2,NTRK3,NUPR1,ODC1,PDGFA,PFKL,PHB2,PI3,PIK3R1,PIK3R3,PKM,PLAA,PLIN2,PLPP1,PNRC2,PPP1R9B,PRMT5,PSAT1,PSMB2,PTGFR,PTPRK,PTX3,QSOX1,RAB9A,RAC1,RAMP3,RAN,RET,RPL17,RPN2,RPS13,S100A2,S100A7,SAA1,SBF1,SDC3,SDC4,SEMA3C,SFRP1,SFRP4,SIAH2,SLC12A2,SLC14A1,SLC24A3,SLC39A6,SLC3A2,SLC7A2,SLC7A5,SLC9A1,SLC9A3R1,SLCO2B1,SMPD1,SNCG,SOCS3,SOX9,SQSTM1,SRD5A1,ST6GALNAC4,STC2,STIP1,STON1,STS,STXBP1,SYP,TARS,TESK1,TGFB2,TGFBR1,THBS1,THBS4,THRSP,THSD4,TIMP1,TMEM2,TOP2A,TOP3B,TP53,TPO,TRAF3,TSPO,TUBG1,TXN,TXNL4A,TXNRD1,VAPA,VCAM1,VPS11,WNT5B,YARS,YWHAH,ZNF91	AHR,Ap1,CEBPA,EGR1,ESR1,ESR2,IL6,JUN,MYC,NFKB1,NFKBIA,NFkB (complex),RELA,SP1,STAT1,TGFB1,TNF,beta-estradiol,estrogen receptor	
P2	 	CD 437	 	chemical drug	Inhibited	-6.043	bias	-0.601	 	1.94E-24	AKR1B1,ALDOA,AP2S1,ARF1,ARHGDIB,ARL2,ARSA,ATP5J,ATP5L,ATP6V0C,BANF1,CCT2,COX7A2L,COX7B,EIF3D,EIF3G,EIF3I,EIF5A,ENO1,FAS,FKBP5,FOS,FTH1,FTL,GDF15,HSPA8,INO80B,JUN,KPNA2,MAN1B1,MTCH2,NACA,NARS,NME1,NR4A1,ODC1,PFN1,PGAM1,POLR2G,PSMA4,RBX1,RPL19,RPLP1,RPS10,RPS15,RPS16,RPS2,SH3BGRL3,SLC25A5,SLC25A6,SLIRP,SNRPD2,SNRPF,SOD1,SSBP1,STOML2,TIMM8B,TMSB10/TMSB4X,TNFRSF10B,TP53,TUBA1B,TXN,UBA52,UBL5	AHR,Ap1,CD 437,CREBBP,EGR1,FOS,Jnk,NFKB1,NFKBIA,NFkB (complex),RELA	
P2	 	MYC	-1.418	transcription regulator	Activated	5.397	bias	0.283	2.277	3.98E-23	ACTN1,ALCAM,ALDOA,ANXA5,APP,ASNS,ASS1,ATF4,ATP13A2,BCAT1,BCOR,BIN1,BMPER,C12orf49,C1QBP,CAPN2,CAPNS1,CAPZB,CBX4,CCND2,CCND3,CD151,CHST15,CITED1,CNBP,COL15A1,COL5A2,COL8A1,COX7A2L,CRYAB,CSRP2,CST6,CSTB,CTNNA1,CTSB,CTSD,CXCL10,CYCS,DCTPP1,DDIT3,DNPH1,DUSP4,DUSP6,EDN1,EGR1,EIF2S2,EIF3D,EIF3G,ENO1,FAM129A,FAS,FBL,FCGRT,FECH,FKBP5,FLNA,FOS,FTH1,G6PD,GAA,GABARAP,GADD45B,GAPDH,GCLM,GFPT1,GLUL,GM2A,GOT1,GPC1,H2AFZ,HIF1A,HLA-A,HMGA1,HMOX1,HNRNPAB,HSPA9,HSPB1,HSPH1,IPO7,JUN,KLF4,KRT14,KRT6B,LAMP1,LAMP2,LDHB,LEP,LGMN,LSM4,LYZ,MAT2A,MBP,ME2,MGAT1,MIF,MKI67,MNT,MT-TY,MYBBP1A,MYL9,NARS,NCAM1,NDUFS4,NME1,NME2,ODC1,PEG10,PFKFB1,PFKFB3,PFKL,PGAM1,PHB2,PKM,PNO1,POLR2G,PPIA,PRKACB,PSAT1,PTPRC,RAB10,RPL19,RPL26,RPL30,RPL35,RPL41,RPL7A,RPLP1,RPS12,RPS15A,RPS16,RPS19,RPS23,RRM2B,RRP1B,SAE1,SCPEP1,SDCBP,SEPHS2,SERPINE2,SFRP1,SHMT2,SLC1A5,SLC25A5,SLC38A1,SLC3A2,SLC7A5,SNRPD2,SOX6,SOX9,SPP1,SRD5A1,SRM,SUMO3,TGFB2,THBS1,TIMP1,TMSB10/TMSB4X,TNFRSF10B,TP53,TSPO,TXN,TXNRD1,UBA2,UBE2I,VCAM1	Ap1,CREBBP,EGR1,ELK1,ERK1/2,ESR1,ESR2,FOS,JUN,MYC,NFKBIA,NFkB (complex),NR3C1,RELA,SP1,STAT1,TP53,TP63,TP73,beta-estradiol	
P2	 	APP	2.506	other	Activated	3.005	bias	0.258	1.242	4.88E-22	ACTG1,AES,AGER,AIF1,AK1,ALDOA,APLP2,APOE,APP,ATF4,ATOX1,ATP5D,ATP5J,ATP6V1A,ATP6V1E1,C1QBP,CALML3,CAMK2D,CCND2,CD151,CD68,CD74,CFL1,CFL2,CLDN1,CLTB,CSF1R,CTSB,CTSD,CXCL10,CYBB,CYCS,DCX,EDN1,EGR1,ENG,ENO1,F2RL3,FAM49A,FBL,FCGR2A,FGF2,FKBP1A,FLNA,FOS,FOSB,GAPDH,GDF15,GNA12,GNB1,GNG2,GPC1,GSTP1,HCAR2,HINT1,HK1,HMGA1,HMOX1,HSPA5,HSPA8,HSPB1,INSR,IRF5,JUN,KCND3,KIF2A,LDHB,LHFPL2,LMO4,MAF,MAP1B,MAPKAPK2,MAPT,MBD4,MBP,MSR1,MT-ATP6,MT-CO1,MT-CO2,MT-CO3,MT-CYB,MT-ND1,MT-ND2,MT-ND3,MT-ND4,MT-ND5,MT-ND6,MTHFD1L,NCDN,NDUFS4,NME1,NR1D1,NR4A2,PACS2,PAFAH1B2,PDGFA,PDXP,PEA15,PEBP1,PFKFB3,PGAM1,PIK3R1,PKM,PPIA,PRDX5,PRNP,PSME1,PTPA,PTPRC,RAN,RNF24,S100A8,SDC4,SIGMAR1,SIRPA,SLC1A2,SLC7A11,SLFN5,SOCS3,SOD1,SOX9,SREBF2,STIP1,STMN2,STXBP1,SYP,THSD4,TLR8,TNFRSF10B,TOP2A,TP53,TPM3,TPP1,TRAF3,TUBA1B,TUBA1C,TUBB,TUBB2A,TUBB4B,TXN,UBE2K,UCHL1,UQCRQ,VCAM1,VDAC1	APOE,APP,ATF6,Ap1,CREB1,CTNNB1,HSF1,JUN,LDL,MYC,NFE2L2,NFKB1,NFKBIA,NFkB (complex),PSEN1,RELA,SOD1,SP1,TP53,hydrogen peroxide	
P2	 	ST1926	 	chemical drug	Inhibited	-6.282	bias	-0.694	 	2.07E-21	AKR1B1,AP2S1,ARF1,ARSA,ATP5I,ATP5J,CCT2,CFL1,CHCHD2,COX7A2L,COX7B,DYNLL1,EIF3D,EIF3G,EIF3I,EIF5A,ENO1,FKBP5,H2AFZ,KPNA2,MAN1B1,MTCH2,NACA,NARS,NME1,ODC1,PFN1,POLR2G,PSMA4,RBX1,RPL18A,RPL19,RPL29,RPL32,RPL41,RPLP1,RPS10,RPS15,RPS2,SLC25A6,SLIRP,SNRPD2,SNRPF,SOD1,SSBP1,TIMM8B,TMSB10/TMSB4X,TNFRSF10B,TP53,TXN,UBA52,UBL5,VAMP8	 	
P2	 	PSEN1	1.415	peptidase	 	-1.825	 	-0.083	-1.419	3.37E-21	ACTG1,AGER,ALDOA,APOE,APP,ATOX1,ATP5D,ATP5J,ATP6V1A,ATP6V1E1,C1QA,C1QB,C1QBP,C1QC,C3AR1,CALML3,CAMK2D,CD74,CFL1,CFL2,CLTB,CTSS,CYCS,DCX,EGR1,ENO1,FBL,FKBP1A,FMN2,FOS,GADD45B,GAPDH,GAS5,GNA12,GNB1,GNG2,GSTP1,HINT1,HK1,HSPA5,HSPA8,INSR,IRF5,KIF5B,LFNG,MAPT,MBP,MFSD14A,MSR1,MT-CO1,MTHFD1L,NCAM1,NCSTN,NDUFS4,NME1,NUPR1,PAFAH1B2,PEA15,PEBP1,PGAM1,PIK3R1,PKM,PPIA,PRDX5,SLC1A2,SOD1,STAB1,STIP1,STMN2,STXBP1,SYP,TNFRSF10B,TNXB,TP53,TPM3,TUBA1B,TUBA1C,TUBB,TUBB2A,TUBB4B,TXN,UCHL1,UQCRQ,VDAC1,WARS	APP,Ap1,CREB1,FOS,HIF1A,HSF1,HTT,JUN,L-glutamic acid,MTOR,NFE2L2,NFKBIA,NFkB (complex),PSEN1,RELA,SOD1,SP1,STAT1,TP53	
P2	 	MAPT	1.924	other	 	-0.816	 	0.048	-0.934	5.83E-19	ACTG1,AIF1,ALDOA,APP,ATOX1,ATP5D,ATP5J,ATP6V1A,ATP6V1E1,C1QBP,CALML3,CAMK2D,CFL1,CFL2,CLTB,CYCS,ENO1,FBL,FKBP1A,FOS,GAPDH,GLO1,GNA12,GNG2,GSTP1,HINT1,HK1,HSPA5,HSPA8,JUN,MAP1B,MAPT,MBP,MTHFD1L,NDUFS3,NDUFS4,NME1,NMNAT2,PAFAH1B2,PCLO,PEA15,PEBP1,PGAM1,PKM,PPIA,PRDX5,PRNP,SLC1A2,SLC1A3,SOD1,STIP1,STMN2,STXBP1,SYP,TPM3,TUBA1B,TUBA1C,TUBB,TUBB2A,TUBB4B,TXN,UCHL1,UQCRQ,VDAC1	APP,ATF6,Ap1,FOS,HIF1A,JUN,MAPT,MTOR,MYC,Mapk,NFKB1,NFKBIA,NFkB (complex),PPARG,PSEN1,RELA,STAT1,TP53,nitric oxide	
P2	 	TNF	1.548	cytokine	Activated	4.581	bias	0.262	1.096	9.42E-19	ABCC1,ABCC3,ABR,ACKR3,ADAM17,ADAMTS5,ADIPOQ,ADORA1,AGER,AKR1B1,ALCAM,ALDH2,ALOX5AP,ANXA1,APOE,APP,ARHGDIB,ASS1,ATF4,ATP2B1,ATP5J,BAMBI,BHLHE41,BMPER,BTG2,BTG3,C1QTNF9,C3AR1,CCL28,CCND2,CCND3,CCR1,CD14,CD163L1,CD209,CD28,CD4,CD83,CEBPG,CHST11,CHST2,COL15A1,COL16A1,CPA3,CRYAB,CSF1R,CTSB,CTSS,CXCL10,CXCL16,CXCL9,CYBB,CYR61,DDIT3,DMD,DUSP10,DUSP4,DUSP6,DVL1,EDN1,EGR1,ENG,ENTPD5,ETV5,F2RL3,FAS,FBL,FCER1G,FCGRT,FGF2,FGFR2,FMO1,FOS,FOSB,FTH1,G0S2,GADD45B,GBP1,GCLM,GDF15,GM2A,GRN,GSPT1,GSTP1,HEXA,HIF1A,HLA-A,HLA-DRA,HMOX1,HSPA4,HSPA8,IGFBP4,IGKC,IL10RA,IL1RN,INSR,IRF5,ISG15,ITGAV,ITGB2,JUN,KCTD13,KIT,KLF4,KRT6B,LAMP3,LEP,LGALS9,LHCGR,LITAF,LRRC8D,MAP4K4,MAT2A,MBP,MIF,MNT,MPC1,MSC,MSR1,MT-CO2,MT-CO3,MT-CYB,NAGLU,NCAM1,NFE2L2,NINJ1,NME1,NNMT,NQO1,NR4A1,NR4A2,NR5A2,NRROS,ODC1,PCK2,PCSK6,PDE8B,PDGFA,PI3,PIK3CG,PIM3,PKM,PLA2G2A,PLAA,PLD3,PLIN1,PLIN2,PLPP1,PLXNB2,PPP2R1B,PRNP,PSMB10,PSME1,PTGFR,PTPRC,PTX3,RAB32,RAC1,RARRES3,RASD1,RNASE1,RPS13,RPSA,RRM2B,S100A7,S100A8,SAA1,SCD,SCNN1B,SCO2,SCUBE1,SDC4,SEMA3C,SERPINE2,SFRP1,SLC14A1,SLC1A2,SLC1A3,SLC1A4,SLC35B2,SLC7A1,SLC7A2,SLCO2B1,SMPD1,SNCG,SOCS3,SOD1,SORBS1,SOX9,SPP1,SQSTM1,SRA1,ST3GAL6,STAT1,SYTL1,TALDO1,TGFB2,TGFBR1,THBS1,THRSP,TIMP1,TLR8,TMEM176B,TNFRSF10B,TP53,TPO,TRAF3,TREM2,TUB,TXN,TXNRD1,TYMP,UCK1,UCP2,VCAM1,WHSC1,YWHAG,ZNF330	AHR,CEBPA,CEBPB,CREBBP,IFNG,IL1B,IL6,IRF8,JUN,MYC,NFKB1,NFKBIA,NFkB (complex),RELA,STAT1,TNF,TP53	
P2	 	dexamethasone	 	chemical drug	Inhibited	-2.665	 	0.129	-4.390	1.64E-18	AACS,ABCC1,ABCC3,ACKR3,ACTG1,ADAM12,ADAM17,ADAMTS15,ADIPOQ,AKR1C1/AKR1C2,AKR1C3,ALAS1,ALCAM,ALDH4A1,ALOX5AP,ANOS1,ANXA1,APOE,APP,ARHGDIA,ARHGEF2,ASNS,ASPH,ATF4,ATP2B1,ATP6V1B2,B3GNT5,BCKDK,BTG2,BZW2,C1QB,C3AR1,C9orf72,CARS,CBR1,CCND2,CCND3,CCR1,CD209,CD74,CD83,CES1,CES2,CFL1,COL15A1,CPEB4,CREG1,CRISPLD2,CRYAB,CSF1R,CSNK1A1,CTSB,CTSD,CXCL10,CXCL14,CYBB,CYP3A5,CYP4A11,CYR61,DDIT3,DTYMK,DUSP10,DUSP4,EDEM1,EDN1,EGR1,EPB41L4B,ESR2,ETV5,EYA2,FAM129A,FAM89B,FANCE,FGF2,FKBP2,FKBP4,FKBP5,FMO1,FOS,FOSB,FTH1,FTL,G0S2,G6PD,GADD45B,GAPDH,GBP1,GCLM,GDF15,GLUL,GOT1,GRN,GSTP1,GUK1,HADHB,HLA-A,HLA-DQB1,HMGA1,HMOX1,HNRNPAB,HOXA7,HPCAL1,HSPA5,HSPA8,HSPH1,IGFBP4,IL10RA,IL1RN,INSR,IP6K3,IRAK1,IRF5,ITGAV,JUN,KIT,KPNA2,KRT14,LAGE3,LAPTM5,LEP,LITAF,LMO4,MAF,MAT2A,MBP,ME1,MIF,MSR1,MT-CO2,MT-CO3,MYOC,NCAM1,NDUFA4L2,NFE2L1,NHLH1,NPR3,NR2F6,NR4A1,ODC1,P2RX7,P4HA2,PCDH19,PCIF1,PCK2,PCSK6,PDGFA,PEBP1,PER1,PFKFB3,PHLDA2,PI3,PIK3R1,PLEK,PLIN1,PLOD3,PNRC2,POMGNT1,PPA2,PRELP,PSAP,PTX3,RARRES3,RASD1,RCC2,RET,RPL26,RPLP0,RPS23,S100A8,SAA1,SAA2,SCD,SCNN1B,SDHC,SEC61A1,SERPINE2,SFRP1,SHB,SLC14A1,SLC1A2,SLC25A1,SLC25A5,SLC2A5,SLC30A2,SLC40A1,SLC7A6,SLC9A1,SLCO2B1,SNRPC,SOCS3,SOD1,SOX9,SPP1,SRM,SRPRA,STAT1,STON1,TAF6,TGFB2,TGFBR1,THBS1,THRSP,TIMP1,TLR8,TMEM176B,TNFRSF10B,TNS1,TOP2A,TP53,TRIM31,TRPM6,TSN,TSPAN33,TXN,UBE2D2,UBE2G1,UCP2,VCAM1,VCP,WARS,ZBTB16,ZNF91	CEBPA,CEBPB,CREBBP,EGR1,FOXO1,IFNG,IGF1,IL6,IRF8,JUN,NFKB1,NFKBIA,NFkB (complex),PPARG,RELA,SP1,STAT1,TNF,dexamethasone,troglitazone	
P2	 	MYCN	-6.174	transcription regulator	Activated	4.950	 	0.149	3.819	8.98E-18	ABCC1,ACTG1,ALDOA,ARPC1B,CCND2,CKAP4,COL5A2,COL8A1,CTDNEP1,EEF1D,EIF5A,FAU,FGFR2,GAPDH,HLA-A,HMGA1,MRC2,MYL12A,NACA,NCAM1,NME1,NME2,ODC1,PSMB6,PSMB7,RPL12,RPL17,RPL18,RPL18A,RPL19,RPL26,RPL28,RPL29,RPL30,RPL31,RPL35,RPL37,RPL37A,RPL38,RPL4,RPL41,RPLP0,RPLP1,RPS12,RPS13,RPS15,RPS16,RPS19,RPS2,RPS23,RPS24,RPS3A,RPS4X,RPS5,RPS8,SLC1A2,TNFRSF10B,TP53,TUBA1B,TUBB,UCHL1	 	
P2	 	dihydrotestosterone	 	chemical - endogenous mammalian	Activated	2.726	bias	0.348	0.529	9.53E-18	ACKR3,ADIPOQ,AES,ALAS1,ALDOA,APOE,APP,ATP13A2,BCAP31,BCOR,BTG2,CA3,CCND2,CCND3,CCNI,CD63,CD74,COL5A2,COL5A3,CST6,CYBB,CYP4A11,CYP4B1,DCTPP1,DPM3,DYNLL1,EGR1,ENO1,ESR2,FAM89B,FGF2,FKBP5,FOS,FTH1,FTL,G0S2,GAPDH,GLUL,GRN,GSTP1,HINT1,HIST1H3J,HLA-A,HSPB1,IGFBP4,INSR,JUN,KPNA1,KRT14,KRT5,LEP,LYZ,MAF,ME1,MT-CO1,MT-CO2,MT-CO3,MT-CYB,MT-ND3,MT-ND4,NR4A1,ODC1,PEA15,PER1,PFN1,PIP,PRNP,RPL12,RPL19,RPL28,RPL30,RPL37A,RPS12,RPS23,RPS24,RPS29,SCD,SDC3,SEL1L,SERPINE2,SFRP4,SLC1A3,SLC1A4,SLC1A5,SLC2A5,SLC3A2,SLC7A6,SPP1,SRD5A1,SREBF2,STXBP1,SYP,TALDO1,TGFB2,TGFBR1,THBS1,TP53,VCAM1	AGT,Ap1,CEBPB,CTNNB1,EGF,EGR1,ESR1,HIF1A,JUN,MYC,NFKBIA,NFkB (complex),NR3C1,PGR,RELA,SP1,STAT1,TP53,cyclic AMP,dihydrotestosterone,estrogen receptor,progesterone	
P2	 	D-glucose	 	chemical - endogenous mammalian	 	0.239	 	0.152	-1.094	2.03E-17	AARS,ADAM17,ADIPOQ,AGER,AKR1B1,ALDOA,ANLN,ANXA1,APOB,ASNS,ASS1,ATF4,ATF5,ATP2B1,BCAT1,CARS,CCND2,CCND3,CCPG1,CLGN,CTSB,CYBB,DDIT3,DNAJB11,EDN1,EGR1,ENO1,FAS,FGF2,FKBP2,FOS,G6PD,GAPDH,GDF15,GFPT1,GIPR,GLUL,GOT1,GRN,HIF1A,HK1,HMOX1,HNRNPK,HSPA5,HSPB1,INSR,JUN,KIF5C,LEP,MDH2,MIF,MSR1,MT-ND1,NDUFA1,NFE2L2,NPY1R,NQO1,NR4A1,NR4A2,ODC1,PCCB,PCK2,PDIA6,PFKFB3,PFKL,PGAM1,PREB,RTN3,SARS,SCD,SDHB,SEC61A1,SEPHS2,SLC1A3,SLC25A1,SLC25A5,SLC39A6,SLC3A2,SLC7A1,SORBS1,SOX9,SPP1,SQSTM1,SRM,SRPRA,STXBP1,TALDO1,THBS1,THRSP,TIMP1,TP53,TXNRD1,UCP2,VCAM1,WARS,YARS	AGT,CEBPA,CEBPB,CREB1,D-glucose,DDIT3,FOXO1,HIF1A,Insulin,JUN,NFKB1,NFKBIA,NFkB (complex),P38 MAPK,PPARA,PPARG,RELA,SP1,STAT1,dexamethasone,palmitic acid	
P2	 	NFE2L2	2.071	transcription regulator	Activated	6.172	bias	0.475	2.045	5.00E-17	ABCC1,ABCC3,ACTG1,ALAS1,ALDOA,AOX1,ARF1,ATF4,CBR1,CREG1,CTSD,CXCL10,CYBB,DAD1,DDIT3,DNAJB11,DYNLL1,EIF3G,ENTPD5,EPHX1,ERP29,FKBP5,FMO1,FTH1,FTL,G6PD,GBE1,GCLM,GSPT1,GSS,GSTP1,HAX1,HMBS,HMOX1,HSPA9,IL1RN,KEAP1,MAFG,MAPK10,ME1,MSMO1,NARS,NFE2L1,NFE2L2,NQO1,NSMF,OSGIN1,PDIA6,PGD,PIP5K1C,PSAT1,PSMA4,PSMA6,PSMB2,PSMB4,PSMB6,PSMD14,PSMD7,RAMP2,RAN,RPL18,RPLP0,RPS16,SAA1,SEC61A1,SLC1A4,SLC7A11,SOCS3,SOD1,SQSTM1,STIP1,SYP,THRSP,TP53,TUB,TXN,TXNRD1,UBE2K,VCAM1,VCP	BACH1,CEBPA,HMOX1,IL1B,JUN,NFE2L2,NFKB1,NFKBIA,NFkB (complex),NRF1,P38 MAPK,RELA,SP1,STAT1	
P2	 	1,2-dithiol-3-thione	 	chemical reagent	Activated	6.158	bias	0.534	 	4.40E-16	ABCC3,ACTG1,ALAS1,ALDOA,ARF1,CBR1,CREG1,CTSD,DAD1,DNAJB11,DYNLL1,EIF3D,EIF3G,ENTPD5,EPHX1,ERP29,FKBP5,FMO1,FTH1,GBE1,GCLM,GSPT1,GSTP1,HAX1,HMBS,HMOX1,MSMO1,NARS,NFE2L2,NQO1,PDIA6,PSAT1,PSMA4,PSMA6,PSMB2,PSMB4,PSMB6,PSMD14,PSMD7,PSMD8,RAN,RPL18,RPLP0,RPS16,SAA1,SEC61A1,SOD1,STIP1,THRSP,TXN,TXNRD1,UBE2K,VCP	1,2-dithiol-3-thione,BACH1,NFE2L2,NFkB (complex),RELA	
P2	 	lipopolysaccharide	 	chemical drug	Activated	5.155	bias	0.369	0.291	1.47E-15	ABCC1,ABCC3,ACKR3,ADIPOQ,ADORA1,AGER,ALCAM,ALDH2,ALOX5AP,ANXA1,ANXA5,ANXA7,APOB,APOC1,APOE,APP,ARPC1B,ASS1,ATP2B1,ATP5G1,ATP6AP1,BAMBI,C3AR1,CALM1 (includes others),CAPN2,CCND2,CCNI,CCR1,CD14,CD160,CD163L1,CD209,CD28,CD4,CD53,CD74,CD83,CLDN1,COL5A2,COL5A3,CRYAB,CSF1R,CSTB,CTSB,CUBN,CXCL10,CXCL14,CXCL16,CXCL9,CYBB,CYCS,CYP3A5,CYP4A11,CYR61,DDIT3,DNAJB11,DUSP4,EDN1,EGR1,ENO1,ERN1,ETV5,FAS,FCER1G,FCGRT,FGF2,FOS,FOSB,FTH1,FYB,G0S2,G6PD,GABARAP,GADD45B,GBP1,GJB2,GLIS2,GPC4,GSTP1,HADHB,HCAR2,HDGF,HIF1A,HLA-A,HLA-DQA1,HLA-DQB1,HMGA1,HMOX1,HSPA5,HSPA8,HSPB1,HTRA1,HYOU1,IGFBP4,IGKC,IGSF6,IL10RA,IL17RA,IL1RN,IL20RB,IL2RG,INSR,IRAK1,IRF5,ISG15,ITGA8,ITGAV,ITGB2,JUN,KIT,KLF4,LAMP3,LCP2,LEP,LGALS9,LITAF,LYZ,MAF,MAP4K4,MAPK9,MAPT,MIF,MKI67,MSC,MSR1,MT-CO1,MYL9,NNMT,NQO1,NR4A1,NR4A2,NR5A2,NUPR1,ODC1,PANX1,PARK7,PCSK6,PDE1C,PDGFA,PFKFB3,PHLDB2,PI3,PIK3AP1,PIK3CG,PIK3R1,PLA2G2A,PLAA,PLEK,PLIN2,PPIA,PRDX5,PSMA6,PSMB10,PSMB4,PSME1,PTX3,RAN,RARRES3,S100A2,S100A8,SAA1,SAA2,SCNN1B,SCUBE1,SDC4,SERPINE2,SIRPA,SLC1A5,SLC39A6,SLC3A2,SLC40A1,SLC7A11,SLC9A1,SNX12,SOCS3,SOD1,SPP1,SSBP1,STAT1,STIM1,STS,STXBP1,SYP,TALDO1,TGFB2,THBS1,THRSP,TIMP1,TLR8,TMSB10/TMSB4X,TOLLIP,TOP2A,TP53,TRAF3,TREM2,TSPO,TUBB4B,TXN,TYMP,TYROBP,UBA1,UBE2I,UCHL1,UCP2,VCAM1,VSIG4,WARS,YWHAG	CEBPA,CEBPB,IFNG,IL1B,IL6,IRF8,JUN,NFKB1,NFKBIA,NFkB (complex),P38 MAPK,RELA,SP1,STAT1,TNF,lipopolysaccharide	
P2	 	DAP3	1.484	other	Inhibited	-3.606	bias	0.721	 	1.61E-15	MT-ATP6,MT-ATP8,MT-CO1,MT-CO2,MT-CO3,MT-CYB,MT-ND1,MT-ND2,MT-ND3,MT-ND4,MT-ND4L,MT-ND5,MT-ND6	 	
P2	 	EIF2AK3	-1.661	kinase	 	1.322	bias	0.583	 	4.18E-15	AARS,ASNS,ATF4,ATF5,BTG2,CARS,CBX4,CEBPG,CLCN3,DDIT3,EGR1,EPRS,FGF2,HSPA5,HSPA9,IARS,JUN,KLF4,LMO4,LONP1,MECR,NARS,NUPR1,PCK2,SARS,SEL1L,SHMT2,SIAH2,SLC1A4,SQSTM1,TARS,TP53,WARS,YARS	EIF2AK3,ERN1,FOXO1,Gsk3,HIF1A,MYC,NFKB1,NFKBIA,NFkB (complex),P38 MAPK,RELA,SP1,STAT1,TP53,TP63,TP73,XBP1,reactive oxygen species	
P2	 	TP53	1.860	transcription regulator	Activated	3.210	 	0.151	1.429	4.24E-15	ABCC1,ABHD4,ACP2,ACSL3,ACTN1,ADCK3,AHSA1,AIFM2,AK1,AKR1B1,ALDH4A1,ANLN,ANXA1,ANXA2,AP1B1,APOE,APP,ARHGEF2,ARPC1B,ASNS,ASS1,ATF4,BCAP31,BHLHE41,BTG2,C1QC,CAMK2D,CAPNS1,CARS,CCND2,CCND3,CERS6,CES2,CISD1,CKAP2,COL5A2,COMT,CRYAB,CSF1R,CSTB,CTSB,CTSD,CYR61,DDIT3,DUSP4,DUSP6,EDN1,EGR1,ENG,EPHX1,FAS,FGF2,FHL1,FKBP1A,FKBP4,FKBP5,FMO1,FOS,FUCA1,G6PD,GAPDH,GBP1,GDF15,GLB1,GLIPR1,GLUL,GNL3,GSTP1,H2AFZ,HADHB,HIF1A,HLA-DQA1,HMGCS1,HMOX1,HRAS,HSPA8,HSPB1,HSPH1,IFI30,IGFBP4,IL10RA,IL17RA,INSR,IPO7,IRF5,ISG15,JUN,KCNG1,KCNMA1,KIT,KLF4,KPNA2,KRT14,LYPLA1,LYZ,MAPRE3,MDH2,ME1,ME2,MKI67,MOCOS,MT-CO2,MT-CYB,MT-ND5,MVD,MYL9,NAP1L4,NARS,NDUFA4L2,NEO1,NINJ1,NLRC4,NME1,NUPR1,OSGIN1,PAFAH1B2,PARK7,PCCA,PDGFA,PDIA6,PEG10,PFKFB3,PFN1,PHLDA3,PIK3R1,PIK3R3,PLTP,PLXNB2,POLD2,PPP1CA,PPT1,PRELID1,PRNP,PROSC,PSAP,PSMD2,PSMD8,RAP2A,RARRES3,RPN2,RPS27L,RPSA,RRM2B,S100A2,SCO2,SCPEP1,SEC61A1,SEC61B,SEL1L,SEMA3C,SERPINE2,SESN2,SFRP1,SGPL1,SLC19A1,SLC5A3,SOD1,SORBS1,SPP1,STAT1,STEAP3,STIP1,TGFB2,TGFBR1,THBS1,TMEM127,TMSB10/TMSB4X,TNFRSF10B,TOP2A,TP53,TPP1,TRIB3,TRIM28,TSPO,TUBB,UBA1,UNC5B,UNG,VAPA,WNT5B,WSB2,YWHAH	Ap1,CEBPB,EGR1,ELK1,ESR1,FOS,GATA1,HIF1A,JUN,MYC,NFKB1,NFKBIA,NFkB (complex),RB1,RELA,SNAI1,SP1,TNF,TP53,TP63,TP73	
P2	 	TGFB1	1.841	growth factor	Activated	4.465	 	0.246	1.597	4.32E-14	AASS,ACSL3,ACTN1,ADAM12,ADAM17,ADGRG2,ADIPOQ,ADORA1,AK1,AKR1C1/AKR1C2,ALDH2,ALDH3A2,ALDH5A1,ALOX5AP,ANXA2,APOB,APOE,APP,ARHGAP35,ASNS,ASS1,ATF4,BAMBI,BARD1,BIN1,C1QA,C1QB,C1QC,C20orf24,C3AR1,CALM1 (includes others),CALML3,CAPNS1,CARS,CCDC85B,CCND2,CCND3,CCR1,CCT2,CCT5,CD14,CD28,CD4,CD68,CD83,CFL1,CHST11,COL16A1,COL8A1,CSF1R,CSRP2,CTPS1,CTSB,CTSD,CTSS,CXCL10,CYBB,CYR61,DAB2,DAD1,DMTN,DUSP4,DYNLL1,EDN1,EGR1,ENG,EPRS,ESR2,F13A1,FAS,FCER1A,FCER1G,FCGR3A/FCGR3B,FGF2,FGFR2,FHL1,FLNA,FLRT1,FOS,FOSB,FTH1,FTL,GADD45B,GARS,GBP1,GDF15,GJB2,GNG2,HCAR2,HDGF,HEXA,HIF1A,HINT1,HLA-DQA1,HLA-DQB1,HLTF,HMGA1,HMOX1,HOXB5,HSPA5,HSPB1,HTRA1,IARS,IFI30,IGFBP4,IL10RA,IL1RN,ITGA7,ITGAV,ITGB2,JUN,KCNG1,KCNJ3,KDM6B,KIT,KLF4,KRT10,KRT14,LANCL1,LEP,LHCGR,LITAF,MAF,MAPKAPK2,MFAP4,MKI67,MRPS6,MS4A2,MSMO1,MSR1,MVD,MYL12A,NCAM1,NDUFS4,NME1,NMNAT2,NNMT,NPAS2,NPTXR,NR4A1,NR4A2,NRBP1,NUPR1,PCCB,PDGFA,PDLIM4,PHLDA2,PNO1,PPFIBP2,PPP1R1B,PPT1,PTPRC,PTPRK,RAB9A,RAC1,RAMP2,RNH1,RPN2,S100A11,SAE1,SCD,SDC4,SEC61B,SERPINE2,SFRP1,SHOC2,SLC1A2,SLC4A2,SLC7A1,SLC7A5,SOCS3,SOX9,SPP1,SRM,STAT1,STC2,STOML2,SYP,TAX1BP3,TENM4,TGFB2,TGFBR1,THBS1,TIMP1,TMEM184B,TNFRSF12A,TOP2A,TP53,TPM3,TPSAB1/TPSB2,TPST2,TUBB2A,TUBB4B,TXNRD1,TYMP,VAT1,VCAM1,VPS11,WNT5B,XPNPEP2,XYLT1	Ap1,CEBPB,EGR1,ELK1,ESR1,FGF2,IFNG,IRF8,MYC,NFKB1,NFKBIA,NFkB (complex),P38 MAPK,RELA,SP1,STAT1,TGFB1,TNF,TP53	
P2	 	ATF4	1.895	transcription regulator	Activated	4.431	bias	0.603	 	5.34E-14	AARS,ASNS,ATF4,ATF5,BCAT1,CEBPG,CHAC1,DDIT3,EDN1,EIF2S2,GARS,GDF15,GHITM,GYS1,HSPA5,IARS,JUN,KLF4,MARS,NARS,NUPR1,PCK2,PSAT1,PTX3,SARS,SEL1L,SHMT2,SIGMAR1,SLC1A5,SLC38A3,SLC3A2,SLC7A1,SLC7A5,STC2,TNFRSF10B,TNFRSF12A,TRIB3,WARS,XPOT	ATF4,DDIT3,NFkB (complex)	
P2	 	tretinoin	 	chemical - endogenous mammalian	Activated	5.200	 	0.249	2.230	7.40E-14	ADAMTS5,ADCYAP1R1,ALAS1,ALPL,ANXA1,ANXA2,ANXA5,APOE,APP,ASNS,ATF4,ATP6V1B2,BAMBI,BTG2,C1QA,C3AR1,CALM1 (includes others),CALML3,CAPN2,CBR1,CCND2,CCND3,CCPG1,CCR1,CCT5,CD14,CD52,CD53,CD63,CD68,CD74,CEBPG,CES1,CIDEA,CLDN1,CRAT,CREG1,CSF1R,CSNK1A1,CSRNP1,CTSB,CTSD,CTSS,CUBN,CXCL10,CYBB,CYP4A11,CYP4B1,CYP4F11,CYR61,DAB2,DAD1,DAPK2,DCX,DDAH2,DDIT3,DSG1,DUSP4,DYNLL1,EDN1,EEF1D,EFS,EGR1,EIF3B,EPHX1,EYA2,FARSB,FCER1G,FGF2,FLRT1,FOLR2,FOS,G0S2,GARS,GDE1,GDF15,GM2A,GNA12,GSTP1,HDGF,HK1,HLA-A,HMGA1,HMOX1,HNRNPK,HOXB5,HSF4,HSPA2,HSPB1,IGFBP4,IL10RA,ISG15,ITGB2,JUN,KIT,KRT14,KRT5,LAMP2,LGALS9,MAP1B,MAPK10,MAPK9,MAPKAPK2,MSC,NAA10,NCAM1,NDUFA13,NLRC4,NME2,NPC2,NTRK3,ODC1,P2RX7,P4HA2,PDLIM4,PEG10,PFN1,PGD,PIK3CG,PLCB2,PLCE1,PLEK,PLEKHO2,PLIN2,PLOD3,POR,PPP1R1B,PRNP,PSMB10,PSMC4,PTPRC,PTX3,RAN,RAP2A,RARRES3,RET,RFLNB,RNASE1,RPL4,RPS12,RPS16,RPS19,S100A8,SCD,SCPEP1,SDCBP,SERPINE2,SFRP1,SIRPA,SLC12A2,SLC5A3,SLC7A2,SLFN5,SMPD1,SOD1,SOX6,SOX9,SPP1,STAT1,STT3A,TAF6,TGFB2,TGFBR1,THBS1,THSD4,TIMP1,TMSB10/TMSB4X,TNFRSF10B,TOP2A,TP53,TPP1,TSPAN33,TYROBP,UBA1,UBE2D3,UCP2,VCAM1,VSIG4,WSB1,ZBTB16	Ap1,CEBPA,CEBPB,EGR1,FOS,IFNG,IRF8,JUN,NFKB1,NFKBIA,NFkB (complex),RELA,SP1,STAT1,TGFB1,TGM2,TNF,tretinoin	
P2	 	ciprofloxacin	 	chemical drug	 	-0.926	 	0.013	-1.004	1.48E-13	ABCB6,ACTN1,ALDH2,APP,ATP6V1A,ATP6V1B2,ATP6V1E1,CCR1,CD68,CTSA,CTSD,GBA,GRN,HLA-A,HSPA9,LGMN,LONP1,MPEG1,MSR1,MTHFD1L,MYBBP1A,PLXNB2,PSAP,RPL12,RPL7A,RRAGC,SHMT2,SPP1,SPRED1,SRPRA,STAB1,STXBP1,TTYH3,VDAC1	 	
P2	 	IFNG	1.442	cytokine	Activated	5.573	bias	0.323	1.734	2.02E-13	ADGRG2,ADIPOQ,ADORA1,AGER,AGPAT1,AIF1,ALOX5AP,APP,ASNS,ASS1,ATF4,C1QA,C1QB,C1QC,CCL28,CCND2,CCR1,CD14,CD163L1,CD2,CD209,CD4,CD63,CD74,CD83,CECR1,CERS6,CHAC1,CHST11,COL5A2,CSF1R,CTSB,CTSD,CTSS,CXCL10,CXCL16,CXCL9,CYBB,DDIT3,DEGS1,EDN1,EGR1,ERAP2,FAS,FCER1G,FCGR2A,FCGR3A/FCGR3B,FECH,FGF1,FGF2,FKBP5,FOS,FOSB,FTH1,FTL,GBP1,GDF15,GJB2,GLUL,GNG2,HCAR2,HIF1A,HLA-A,HLA-DQA1,HLA-DQB1,HLA-DRA,HLA-G,HMGA1,HMGCS1,HMOX1,HSPA8,HSPB1,HTRA1,IFI30,IGFBP4,IGLC1,IL10RA,IL17RA,IL1RN,IRAK1,IRF5,ISG15,ITGAV,ITGB2,JUN,KCNMA1,KLF4,KRT14,LAMP3,LCP2,LEP,LGALS9,MAT2A,MIF,MSR1,NCAM1,NFE2L1,NQO1,NR1D1,NR5A2,NUPR1,ODC1,PANX1,PDGFA,PEA15,PIM3,PLA2G2A,PLEK,POMP,PPIA,PPP1R1B,PRNP,PSMA4,PSMA6,PSMB10,PSME1,RARRES3,RBCK1,RRAGD,S100A7,S100A8,SBF1,SCNN1B,SCUBE1,SDC4,SEPT3,SFRP1,SHB,SLC12A2,SLC14A1,SLC1A2,SLC1A3,SLC40A1,SLC4A2,SLC7A11,SLC7A5,SLFN5,SOCS3,SPP1,SQSTM1,SREBF2,SSBP1,STAT1,SYNM,TAPBPL,TGFB2,TGFBR1,THBS1,THEMIS2,TIMP1,TLR8,TNFRSF10B,TNFRSF12A,TP53,TPO,TREM2,TYMP,TYROBP,UBA2,UBE2E1,UNC5B,VCAM1,WARS,ZBTB16	CEBPA,CREBBP,IFNG,IL10,IL1B,IRF8,JUN,NFKB1,NFKBIA,NFkB (complex),P38 MAPK,RELA,SP1,STAT1,TNF	
P2	 	genistein	 	chemical drug	Activated	4.627	 	0.207	2.922	3.27E-13	ACP2,AKR1C3,ALAS1,ALDH5A1,AP1B1,APOB,ARSA,ATP6AP1,ATP6V0B,ATP6V1A,BMP2K,BTG3,C17orf75,CD4,CD68,CD74,CLCN7,CTSA,CTSB,CTSD,CTSG,CXCL10,DNASE1L3,DNPH1,ESR2,FOS,FUCA1,GABARAP,GBA,GDF15,GFPT1,GJB2,GLB1,GM2A,HEXA,HIF1A,HLA-A,HLA-DQA1,HMOX1,HOXA10,HS2ST1,HSPA5,ITGB2,JUN,KRT14,LAMP1,LAPTM5,LCP2,LGMN,MAL2,MMRN1,NAGLU,NFE2L2,NPC2,PER1,PIK3R1,PLBD2,PLTP,PPT1,PSAP,RPN2,RRAGC,SCPEP1,SLC1A5,SMPD1,SPP1,SQSTM1,TP53,TPP1,VCAM1,VPS11,XYLT1	Ap1,CREBBP,ERK1/2,FOS,IL6,JUN,MYC,NFKB1,NFKBIA,NFkB (complex),RELA,SRC,STAT1,TFEB,genistein	
P2	 	IL3	-4.368	cytokine	Activated	3.076	bias	0.520	 	5.61E-13	ALDH2,ALOX5AP,ARHGDIB,ATF5,BTG2,C1QA,CAPZB,CCND2,CCND3,CCT5,CD14,CD53,CD63,CD83,CEBPG,CIAPIN1,COPS4,CRAT,CSF1R,CSNK1A1,CXCL9,DAD1,DDIT3,EGR1,EIF3G,FAS,FCER1A,FCGR2A,FOS,GADD45B,HDGF,HK1,HLA-A,HSPA2,HSPA5,HSPA9,ITGAV,JUN,LAMP3,MS4A2,NACA,NARS,ODC1,PFKL,PLCB2,PSMB7,PSMC4,PSME1,RAN,RPL4,RPS12,RPS16,RPS19,SLC3A2,SNRPD2,SOCS3,SOD1,SSBP1,STT3A,TARS,TPSAB1/TPSB2,UCP2,VCAM1,YWHAG	Ap1,CREBBP,EGR1,FOS,IL10,IL3,IRF8,JUN,Jnk,NFKB1,NFKBIA,NFkB (complex),P38 MAPK,RELA,SP1,STAT1	
P2	 	HNF4A	-5.345	transcription regulator	 	-0.070	 	0.244	-1.245	6.07E-13	AASS,ABCC3,ABCF3,ACP2,ACSS3,ACTN1,ACTR1A,ADCK3,ADGRB2,AGPAT1,AHSA1,AIP,AJUBA,AKR1B1,AKR1C1/AKR1C2,AKR1C3,ALDH2,ALDH5A1,ANXA5,APOB,APOC1,APOE,ARPC5,ATF4,ATG9A,ATP10A,ATP6V0C,ATP6V1F,BARD1,BMP2K,BRF2,C12orf49,C5orf22,CAMK2D,CBX3,CES2,CFL2,CHCHD2,CHD1L,CLDN1,CLPTM1,CMC2,CNBP,COASY,COMMD9,COPS7A,COPS8,COX14,COX7A2L,CRAT,CTDNEP1,CTSA,CTSB,CYP3A5,DAD1,DDX49,DERL1,DHRS7B,DHX8,DNPH1,DPM2,DUSP6,EGR1,ELP5,EMG1,EPB41L4B,EPHX1,FARSB,FAS,FHL1,FLNA,FLOT1,FN3KRP,G0S2,G3BP2,G6PD,GAPDH,GBE1,GDF15,GHITM,GJB2,GLYAT,GNG5,GNL3,GOT1,GPR137,GSPT1,GSS,GUF1,GYS2,HADHB,HEXA,HIF1A,HLA-G,HNRNPA0,HSPA5,HSPH1,IFI30,IGSF8,IL10RA,JTB,JUN,KIF3B,KRT10,KRT14,LARP4,LSM4,MAL2,MAPK8IP2,MAT2A,MBD4,MDH2,MOCOS,MRPL24,MRPL37,MRPL51,MRPS15,MTMR2,NAA10,NAPA,NDUFA1,NDUFA4,NDUFS3,NDUFS4,NFE2L1,NME1,NMNAT2,NR1D1,NR5A2,OSBPL11,PCK2,PEG10,PEX3,PHB2,PHPT1,PIK3R3,PKM,PLAA,PNMA1,PNO1,POLRMT,PPFIBP2,PPIL1,PPP1CA,PPP1R11,PRDX5,PRELID3B,PSAT1,PSMA3,PSMB7,PSMC4,PSMD7,PSMD8,RAB10,RAB7A,RBM18,RNF44,RNPEPL1,RPL12,RPL18,RPL18A,RPL31,RPL41,RPLP1,SAA1,SAA2,SCD,SDF2,SEC61B,SEL1L,SEMA3C,SESN2,SF3B5,SLC19A3,SLC25A1,SLC25A5,SLC31A1,SLC38A1,SLC39A6,SLC5A3,SLIRP,SNRPA,SNRPD2,SNX17,SOX9,SPP1,SREBF2,SRP19,SRPRA,SRPRB,SSBP1,SSU72,STAM,STARD7,STAT1,STIM1,STOML2,STT3A,SUPV3L1,TAF6,TAPBPL,TARS,TCF7,TENM4,TFPT,TMBIM6,TMEM123,TMEM176A,TMEM176B,TMEM33,TMEM53,TMX2,TP53RK,TRAPPC6A,TRIM55,TRMT112,TRUB2,TSN,TXNDC12,TXNL1,TXNRD1,UBE2D3,UBQLN1,UCHL1,UCP2,UROS,USMG5,USP46,USP5,UTP18,VDAC1,XPNPEP2	 	
P2	 	LONP1	4.170	peptidase	 	-1.455	 	-0.206	-0.956	1.05E-12	ANXA2,ATP5D,ATP5J,C1QBP,HIST1H2BC,HSPA9,HSPB1,MDH2,MT-ATP6,MT-ATP8,MT-CO1,MT-CO2,MT-CYB,MT-ND4,MT-ND4L,MT-ND5,MT-ND6,PFN1,PGAM1,S100A11,TPM3,VDAC1	 	
P2	 	actinonin	 	chemical reagent	Activated	3.464	bias	-0.721	 	1.76E-12	MT-ATP6,MT-CO1,MT-CO2,MT-CO3,MT-CYB,MT-ND1,MT-ND2,MT-ND3,MT-ND4,MT-ND4L,MT-ND5,MT-ND6	 	
P2	 	NR3C1	-1.151	ligand-dependent nuclear receptor	 	0.105	 	0.122	-0.524	2.08E-12	ACTN1,ADCK3,ALOX5AP,ANXA1,APOE,APP,ATP6AP1,BARD1,BCL2L14,BCOR,BIN1,CAPN2,CBX4,CD83,CIDEA,CKAP2,COMT,CPEB4,CRYAB,CSRNP1,CSRNP2,CXCL10,CYP3A5,CYR61,DAD1,DAPK2,DEAF1,DEGS1,DGAT2,DNASE1L3,DYNLL1,EDN1,EGR1,ELMO2,EPB41L4B,ERN1,FAM89B,FCER1G,FKBP4,FKBP5,FOS,GADD45B,GLIPR1,GLUL,GSTP1,GULP1,HCAR2,INSR,IP6K3,ISG15,ITGB2,JUN,KRT14,KRT5,LEP,LMO4,MAPK9,MKNK2,MTCH2,MYOC,NHLH1,NLRC4,NSMAF,PDCL3,PDGFA,PEA15,PER1,PHLDA2,PIK3R1,PIK3R3,PIM3,PLIN2,PPP2R1B,PRKACB,PSMA6,RASD1,RRAGC,RTN4,SEMA3C,SGPL1,SH3GLB1,SIAH2,SLC2A5,SLC38A1,SLC7A6,SPP1,STK39,STON1,THBS1,TNFRSF10B,TNFRSF12A,TP53,TPST2,TRAF3,TRIB3,TXN,UBE2K,VCAM1,YWHAG,YWHAH	CEBPA,CREB1,CTNNB1,HTT,JUN,L-glutamic acid,MYC,NFKB1,NFKBIA,NFkB (complex),NR3C1,RELA,SP1,STAT1,TP53,TP63,TP73,dexamethasone,glucocorticoid	
P2	 	valproic acid	 	chemical drug	 	-1.291	 	0.014	-1.396	6.90E-12	AACS,ADCY1,ADRM1,AGPAT1,AKR1B1,AKR1C3,AMFR,ATF4,ATP5I,CARM1,CCND2,CCR1,CD151,CD209,CD83,CRAT,CTPS1,CTSB,CYP4A11,CYR61,DDIT3,DNAJB11,DPM2,EDEM1,EDN1,ERN1,FAS,GADD45B,GLUL,HIF1A,HMGCS1,HMOX1,HSPA5,JUN,KIT,LAGE3,LEP,MAPK10,MRPS2,MSMO1,MVD,NCAM1,NME1,NPC2,PDIA6,PLTP,POMP,PSMA3,PSMA4,PSMA6,PSMB10,PSMB2,PSMB4,PSMB6,PSMB7,PSMC4,PSMD14,PSMD2,PSMD7,PSMD8,PSME1,PTX3,SCD,SEL1L,SEMA3C,SIAH2,SLC1A2,SPP1,THBS1,THRSP,THSD4,TNS1,TOP2A,TRAF3,YWHAH	CREBBP,ERK1/2,ESR1,ESR2,FOS,FOXO3,JUN,NFKB1,NFKBIA,NFkB (complex),NR3C1,P38 MAPK,RELA,SP1,STAT1,TP53,TP73,beta-estradiol,cisplatin,corticosterone,valproic acid	
P2	 	NFKBIA	-1.795	transcription regulator	 	0.425	 	0.194	-1.066	3.86E-11	ACKR3,ADAMTS5,ATP5J2,BCKDK,BRF2,BTG2,CCND2,CCR1,COL5A2,CRYAB,CTNNA1,CTSB,CXCL10,DDIT3,DUSP6,ERAP2,FAS,FCGRT,FGF2,FOS,GADD45B,GAS5,GM2A,GRN,HIF1A,HLA-A,HMGA1,HMOX1,HOXA10,HOXB5,HSPA5,HSPA8,IL1RN,IRAK1,ISG15,ITGAV,JUN,LITAF,MPDU1,MSC,MT-CO3,MT-CYB,NAGLU,NINJ1,NR4A1,PARK7,PDGFA,PEA15,PIK3R1,PLD3,PTX3,RAC1,RPS2,RPSA,S100A8,SDC4,SEMA3C,SERPINE2,SFRP1,SLC12A2,SLC1A2,SOCS3,SOD1,SOX9,TGFB2,TIMP1,TMEM176B,TNFRSF10B,TOLLIP,TP53,UBA1,VCAM1	AHR,CEBPA,CHUK,CREBBP,CTNNB1,E2F1,EP300,IKBKB,IL1B,JUN,NFKB1,NFKBIA,NFkB (complex),RELA,SP1,STAT1,TNF,TP53	
P2	 	UCP1	-2.982	transporter	Activated	4.447	 	0.216	3.187	3.88E-11	AARS,ALAS1,ARHGEF2,ASNS,ATF4,ATF5,BZW2,CEBPG,CHCHD10,CLCN3,DDIT3,ERN1,G6PD,GARS,GDF15,GHITM,GOT1,LEP,LRRC8D,MTHFD1L,NUPR1,ODC1,OTUB2,PCK2,PGD,PSAT1,SHMT2,SLC3A2,SRM,SYNM,TBC1D31,TENM4,TRIB3,UCP2,XPOT	CEBPB,JUN,NFkB (complex),RELA,STAT1,UCP1,cyclic AMP	
P2	 	hydrogen peroxide	 	chemical - endogenous mammalian	Activated	3.860	bias	0.449	0.371	9.12E-11	ADAM17,ADIPOQ,AKR1C1/AKR1C2,ANXA2,APP,ATP6V1A,BTG2,CCND3,CD63,CD68,CEBPG,CRYAB,CTSB,CTSD,CTSS,CYCS,DDAH2,DDIT3,DUSP10,DUSP4,EDN1,EEF1B2,EGR1,ENG,FAS,FGF2,FOS,FTH1,GADD45B,GDF15,HIF1A,HLA-DRA,HMOX1,HRAS,HSPA5,ISCU,JUN,KIT,KLF4,MIF,MSMO1,MSR1,MT-CO1,MT-ND6,NFE2L2,NR4A1,NUPR1,ODC1,OSGIN1,PFDN5,PLPP1,PPP1CA,PSMC4,PTX3,RAC1,RAN,RPL31,RPL7A,RTN3,SELENOH,SLC7A11,SOD1,SPP1,SREBF2,TNFRSF10B,TP53,TRIB3,TUBB2A,TXN,UCP2,UNG,VCAM1	AHR,Ap1,CREBBP,FOXO1,HIF1A,NFKB1,NFKBIA,NFkB (complex),P38 MAPK,Pkc(s),RELA,SP1,STAT1,TNF,hydrogen peroxide,reactive oxygen species	
P2	 	SYVN1	1.771	transporter	Activated	4.584	bias	0.678	 	1.12E-10	ABCC3,ACP2,ACSL3,AES,APLP2,APP,ATP6AP1,BCAT1,CALM1 (includes others),CD151,CTPS1,DAB2,EMC7,ERN1,GANAB,HLA-A,HSPB1,ITGAV,LDHB,LMBRD2,NFE2L2,PFN1,PTPRJ,RAB10,RPL18,RPN2,SKIV2L,SLC1A5,SLC35B2,SLC3A2,SLC7A2,SLC7A5,TARS,USP5	 	
P2	 	TSC2	1.377	other	Inhibited	-2.726	bias	-0.323	-1.145	1.21E-10	ANXA1,ANXA2,ATF4,CCND2,CCND3,CRYAB,CST6,CXCL10,DDIT3,EGR1,FAM129A,FOS,HIF1A,HMOX1,HSPA5,HSPB1,METRN,NTRK3,PRELP,S100A11,SCD,SLC14A1,STAT1,THRSP,TMEM176A,TMEM176B,UCP2,VAMP8	AKT1,Ap1,CREBBP,ERK1/2,FOS,FOXO1,Gsk3,IRF8,JUN,MYC,NFE2L2,NFKBIA,NFkB (complex),PI3K (complex),RELA,SP1,STAT1,TP53,TSC2	
P2	 	HIF1A	2.015	transcription regulator	Activated	2.877	bias	0.518	 	1.38E-10	ADAM17,ADIPOQ,ALDOA,APOE,ASNS,ATG9A,ATP5J,BHLHE41,CARS,CLDN1,CTPS1,CTSD,CYR61,EDN1,EIF5A,ENG,ENO1,FAM162A,FHL1,FOS,GADD45B,GAPDH,GBE1,HIF1A,HIST1H1C,HIST1H2AC,HIST1H2BK,HIST2H2AC,HMOX1,HSPA4,HSPA5,HSPB1,IL17RA,ITGAV,ITGB2,JUN,KRT14,LEP,METTL23,MIF,MT-CO3,MT-ND1,NR4A1,NRN1,P4HA2,PDGFA,PFKFB3,PFKL,PKM,POLRMT,PPIA,RET,SDC4,SESN2,SFRP1,SLC40A1,SOCS3,SOX9,SRD5A1,SSBP1,STC2,TGFB2,TP53,TP53RK	AHR,ARNT,CREBBP,EP300,EPAS1,ESR1,FOXO1,HIF1A,JUN,MYC,NFKBIA,NFkB (complex),PPARG,SP1,TP53,TP63,TP73,VHL,estrogen receptor	
P2	 	IL1B	-2.672	cytokine	Activated	2.348	bias	0.323	-0.745	1.40E-10	ABCC3,ADAMTS5,AGER,AIF1,AKR1B1,ALPL,ANXA1,APOB,APOE,APP,ASS1,ATF4,ATF5,BAMBI,BTG2,CCL28,CCR1,CD14,CD4,CD74,CD83,CEBPG,CRYAB,CSRNP1,CTSB,CTSS,CXCL10,CXCL9,CYBB,CYP3A5,DAB2,DDIT3,EDN1,EGR1,ENG,F13A1,FAM129A,FAS,FGF2,FGFR2,FKBP5,FOS,FOSB,G0S2,G6PD,GADD45B,GBP1,GDF15,GM2A,GRN,GYS1,HEXA,HIF1A,HLA-A,HLA-DRA,HMGA1,HMOX1,HSPB1,IGFBP4,IL10RA,IL1RN,INSR,IRAK1,ISG15,ITGAV,JUN,LCP1,LEP,LGALS9,MAPT,MIF,MT-CO2,NFE2L2,NQO1,NR1D1,NR4A1,NR4A2,ODC1,PCSK6,PGAM1,PI3,PIM3,PLA2G2A,PLAA,PLD3,PSMB10,PTGFR,PTX3,RAN,RNASE1,RPSA,S100A8,SAA1,SAA2,SCNN1B,SCUBE1,SDC4,SLC14A1,SLC1A2,SLC1A3,SOCS3,SOX9,SPP1,STAT1,STMN2,THBS1,THRSP,TIMP1,TLR8,TMEM176B,TREM2,TYMP,VCAM1,XYLT1	AHR,CEBPB,CREBBP,IFNG,IL1B,IL6,IRF8,JUN,NFKB1,NFKBIA,NFkB (complex),RELA,SP1,STAT1,TNF	
P2	 	CEBPA	2.050	transcription regulator	Activated	2.727	 	0.240	0.946	3.20E-10	ABCA3,ADIPOQ,AKR1B1,AKR1C1/AKR1C2,AKR1C3,ALOX5AP,ANXA1,APOB,ASNS,ASS1,ATF4,BIN1,BTG2,C3AR1,CCND2,CCR1,CD14,CKAP4,CREG1,CSF1R,CTNNA1,CYCS,CYP3A5,DGAT2,EDF1,EPHX1,FHL1,FOS,G0S2,GAPDH,GBP1,GLIPR1,GSTP1,HMGA1,HMOX1,HSPA5,IGFBP4,IL1RN,INSR,ISG15,JUN,KRT14,LEP,LHCGR,LITAF,MAPKAPK2,MMRN1,MT-CO1,NR4A2,NR5A2,PCSK6,PGD,PLIN1,PLIN2,PLXND1,PTGFR,PTPRC,PTX3,S100A8,SAA1,SCD,SOCS3,SOD1,SPP1,TGFB2,THBS1,TUBB2A,UBE2I	Ap1,CEBPA,E2F1,ESR1,FOS,FOXO1,GATA1,IRF8,JUN,NFKB1,NFkB (complex),PPARA,PPARG,PPARGC1A,RETN,RXRA,SMARCA4,SP1,SP3,SPI1,STAT1,TP53	
P2	 	cisplatin	 	chemical drug	Activated	3.784	 	0.211	2.008	3.86E-10	ABCC3,ADRM1,AKR1C1/AKR1C2,ANXA1,ANXA2,ANXA5,APITD1/APITD1-CORT,ASNS,ATF4,ATP6V0C,BHLHE41,BTG2,CAPN2,CAPN6,CCR1,CD14,CD53,CDC14B,CTSB,CXCL10,CXCL14,CXCL9,DDIT3,DMXL2,DUSP6,EDN1,EFEMP2,EGR1,FADS3,FAS,FCGR2A,FOS,G6PD,GAS5,GDF15,GSTP1,HIF1A,HK1,HMGCS1,HMOX1,HSPA5,IL10RA,ITGA7,JUN,KRT10,LDHB,LMO4,LYZ,MAPK9,MBD4,MNT,NCAM1,NEO1,NQO1,ODC1,PEBP1,PFKL,PHLDA3,PLEKHM1,PPIA,PSMB10,RAC1,RGL1,RHOBTB2,RPS16,RPS21,RPS27L,RPS5,RRM2B,S100A11,SESN2,SLC31A1,SLC39A3,SLC7A6,SMPD1,SOCS3,SOD1,SPP1,THBS1,TIMP1,TMSB10/TMSB4X,TNFRSF10B,TNFRSF12A,TOP2A,TP53,TRPM6,TUBB,TYMP,UBE2A,UCP2,VCAM1	AHR,Ap1,CREBBP,EGR1,ERK,ERK1/2,FOS,IL6,JUN,Jnk,NFKB1,NFKBIA,NFkB (complex),P38 MAPK,RELA,SP1,STAT1,cisplatin	
P2	 	pirinixic acid	 	chemical toxicant	Activated	3.524	bias	0.447	0.324	3.92E-10	ABCC1,ABCC3,ACOT4,AKR1C3,ALAS1,ALDH3A2,ANXA2,ANXA7,APOE,ASNS,CCND3,CD63,CFH,CIDEA,CTSB,CYP3A5,CYP4A11,DAD1,DYNLL1,FAS,FCER1G,FKBP1A,G0S2,G6PD,GADD45B,GAPDH,GBE1,GLUL,GOT1,HADHB,HIF1A,HIST1H1C,HLA-DQA1,HMGCS1,HMOX1,HOXA7,HSPB1,IL1RN,KPNA1,LDHB,LEP,NPC2,NR1D1,PCK2,PFKL,PIK3R3,PLA2G2A,PLIN2,PLIN5,PLTP,POR,PSMA3,PSMA4,PSMB4,PSMB6,PSMB7,PSMD14,PSME1,PTPRC,RTN4,SAA1,SCD,TALDO1,TBCA,TP53,TSPO,TXN,UBE2K,UCP2,VCAM1	ATF6,CEBPA,FOXO1,IL6,JUN,NFKB1,NFkB (complex),PPARA,PPARG,PPARGC1A,RELA,RXRA,SREBF1,STAT1,THRB,oleic acid,pirinixic acid	
P2	 	gentamicin	 	chemical drug	Activated	3.392	 	0.177	2.184	8.74E-10	ACSL3,ALCAM,ALPL,ATIC,BTG2,BTG3,CPEB1,CSRP2,CTSD,CXCL10,DDIT3,DMD,EGR1,EIF3B,EIF3D,FMO1,GAS5,GDF15,GJB2,GNL3,GUK1,HIST1H4H,HMOX1,HSPA5,HSPB1,HYOU1,JUN,LITAF,MAF,MYBBP1A,NME1,NR1D1,PLIN2,PSAT1,RPS27L,S100A1,SPP1,SQSTM1,TANGO2,TARS,TIMP1,TP53,TUBB,UBQLN1,VAT1,VCAM1,YWHAH	NFKB1,NFkB (complex),P38 MAPK,RELA,SP1,STAT1,Sod,gentamicin	
P2	 	lactacystin	 	chemical - protease inhibitor	Activated	3.013	bias	0.284	1.310	1.77E-09	AKR1B1,AKR1C1/AKR1C2,APOB,APP,ARHGDIB,ASNS,CCND2,CCND3,CCT2,CFL1,CRYAB,CTSD,DDIT3,EIF5A,FAS,FTL,GSTP1,HIF1A,HLA-A,HMOX1,HSPA5,HSPB1,HSPB8,MAP1B,NFE2L2,NR4A1,P4HA2,PEA15,PEBP1,PFN1,PPIA,RAC1,RPLP0,SLC3A2,SQSTM1,SREBF2,TP53,TUBB2A,TXN,TXNRD1	AKT1,APP,Ap1,EGR1,FOS,FOXO1,HIF1A,JUN,Jnk,MYC,NFKB1,NFKBIA,NFkB (complex),RELA,SP1,STAT1,TP53,lactacystin	
P2	 	JUN	-3.314	transcription regulator	Activated	2.872	bias	0.359	0.724	1.86E-09	ALAS1,ANXA1,ANXA2,APOE,APP,ASNS,C3AR1,CA3,CAPN2,CAPNS1,CCND2,CCND3,CD14,CD68,COMT,CSF1R,CSTA,CXCL10,CXCL16,CYCS,CYGB,EDN1,FAS,FGF2,FLNC,FOLR2,FOS,FTH1,GOT1,GSTP1,HLA-G,HMGA1,HMOX1,IGFBP4,ITGAV,JUN,LAMP2,LHCGR,MAT2A,MBP,MCF2L,MSR1,MVD,NCAM1,NQO1,NR5A2,PEA15,PTX3,SAA1,SCD,SLC19A1,SLC7A1,SNCG,SOCS3,SPP1,SRP19,STAT1,STIM1,THBS1,TIMP1,TP53,TXN,VCAM1,XPO5,XYLT1,YWHAG	Ap1,CEBPA,CREBBP,EGR1,ELK1,EP300,ESR1,FOS,JUN,NFKB1,NFKBIA,NFkB (complex),RELA,SP1,STAT1,TGFB1,TNF,TP53	
P2	 	ESR1	-1.781	ligand-dependent nuclear receptor	 	0.156	 	0.100	-0.850	2.06E-09	AASS,ABCA3,ABCC3,ACKR3,ADAM17,ADCY1,ADORA1,AES,AK1,ALCAM,ANLN,ANO2,AP2S1,APOE,ARHGEF2,ARPC5L,ASS1,ATF5,ATP2B1,ATP6V1A,BCAT1,BIN1,C1QTNF5,CAPN2,CARM1,CCND3,CCNI,CCPG1,CD83,CEBPG,CFL2,CHST2,CLCN3,CLDN1,COL16A1,COL5A2,COL8A1,COMT,CPM,CSNK1A1,CTSB,CTSD,CTSS,DAB2,DMTN,DNAJC1,DUSP10,DUSP4,EDN1,EGR1,EIF5A,ENAH,ENO1,ESR2,FAS,FGFR2,FHL1,FIS1,FKBP4,FLNA,FOS,FOSB,G6PD,GADD45B,GJB2,GLB1,GM2A,GNA12,GNB1,GULP1,HAX1,HIF1A,HIST1H4C,HLA-G,HPS1,HSPA13,HSPA2,HSPH1,HTRA1,IGFBP4,INSR,IPO7,JUN,KCNMA1,KCNQ4,KCTD13,KIF3B,KIF5B,LANCL1,LAPTM5,LEP,LHCGR,MAP1B,MAPT,MCF2L,MINOS1,MKI67,MPC1,NLGN1,NME1,NPR3,NQO1,NR1D1,OTUB2,PHB2,PLCE1,PLIN2,POR,PPP1R9B,PRKACB,PSAT1,PTX3,RAB5C,RAMP3,RHEB,SCAMP3,SCNN1B,SEMA3C,SIAH2,SIPA1L1,SLC1A4,SLC3A2,SLC7A1,SLC7A11,SLC7A2,SLC7A5,SLC9A3R1,SMPD1,SOX9,SPP1,SPRY4,SQSTM1,SRM,STAT1,STC2,TESK1,TGFB2,TGFBR1,THBS4,TMEM2,TNPO1,TP53,TRIB3,TRIM16,TSPO,UQCR10,VPS11,WARS,YARS,YIPF2,ZBTB7B	Ap1,CTNNB1,ESR1,ESR2,HIF1A,JUN,MYC,NFKBIA,NFkB (complex),PPARG,RB1,RELA,SP1,TP53,beta-estradiol,estrogen,estrogen receptor,fulvestrant,tamoxifen	
P2	 	bromobenzene	 	chemical toxicant	 	1.333	 	0.016	1.270	2.45E-09	ABCC1,ABCC3,DDIT3,FMO1,FOS,GAPDH,GOT1,GSTP1,HMGCS1,HMOX1,HSPA13,HSPA5,HSPB1,JUN,LONP1,MSMO1,NQO1,NUPR1,POR,RPL28,RPL35,TIMP1	 	
P2	 	ESR2	-3.103	ligand-dependent nuclear receptor	 	-0.155	 	0.092	-0.696	3.05E-09	ADAMTS5,ADORA1,AES,ANO2,APOE,ARRDC4,ATF5,ATP2B1,BCAT1,BIN1,CADM3,CAPN2,CES1,CHST15,CHST2,CLDN1,COL16A1,CPM,CTSD,DMTN,DNAJC1,DUSP10,EDN1,EGR1,ESR2,FHL1,FOS,GLB1,GM2A,GSTP1,HSPA2,IGFBP4,IP6K3,KAZALD1,KCNJ3,KCNK15,KLF4,KRT14,KRT6B,LAPTM5,LEP,LHCGR,LIMCH1,ME2,MKI67,MPC1,OTUB2,PDGFA,PLIN2,PSAT1,PTGFR,PTX3,S100A7,SCUBE1,SFRP4,SLC9A3R1,SOCS3,SPP1,STON1,TENM4,TESK1,THBS4,THRSP,TIMP1,TMEM2,TSPO	AHR,APOE,ARNT,CREB1,CTNNB1,ESR1,ESR2,HIF1A,IL6,JUN,MYC,NFKB1,NFKBIA,NFkB (complex),RELA,SP1,STAT1,TNF,beta-estradiol,estrogen receptor	
P2	 	PD98059	 	chemical - kinase inhibitor	Inhibited	-3.533	bias	-0.447	0.304	3.29E-09	ADIPOQ,ALDOA,ANXA1,ATF4,CCND2,CCR1,CD14,CD4,CD74,CD83,CDC42EP1,CTSB,CXCL10,CYCS,DDIT3,DSG1,DUSP4,DUSP6,EDN1,EGR1,ENG,ENO1,FGF2,FKBP5,FOS,FOSB,FTH1,GFPT1,GRN,HADHB,HIF1A,HMOX1,HNRNPAB,HPCAL1,HSPA5,HYOU1,IL1RN,INSR,ITGAV,ITGB2,JUN,LAMP1,LAMP2,LEP,MAPKAPK2,MAT2A,MCF2L,MIF,MKI67,MSR1,NINJ1,NQO1,NR4A1,PCSK6,PDGFA,PER1,PFKFB1,PHLDA2,PIK3R1,RAN,RPS2,S100A8,SIGMAR1,SIRPA,SLC3A2,SOCS3,SOD1,SPP1,ST6GALNAC2,THBS1,TIMP1,TNFRSF10B,TOP2A,TP53,TUBB2A,TXN,TYMP,VAPA,VCAM1	CEBPA,CREBBP,ELK1,ERK1/2,FOS,IL1B,JUN,MYC,NFKB1,NFKBIA,NFkB (complex),P38 MAPK,PD98059,RAF1,RELA,SP1,STAT1,TNF	
P2	 	tetraethylammonium	 	chemical drug	 	-1.058	 	-0.166	-0.395	4.58E-09	ARHGDIA,CBX3,FTH1,HSPA8,HSPA9,HSPB1,LYPLA1,NDUFS8,PARK7,PSMA6,PSMB4,RPLP0,SARS,SSR4,TBCB,UTP15	 	
P2	 	CD3	 	complex	Inhibited	-3.334	bias	-0.486	0.521	4.66E-09	AARS,AHCYL1,ALAS1,ANXA1,AP1B1,ARHGDIB,ATF4,BAMBI,CALM1 (includes others),CCND2,CCND3,CCR1,CD2,CD28,CD4,CD53,CD74,CD83,CLIP1,CXCL10,CYCS,DAD1,FAS,FBL,FCER1G,FKBP1A,FKBP2,FOS,FTL,FYB,G6PD,GAPDH,GBP1,GYS1,HAX1,HIF1A,HINT1,HIST1H2AC,HLA-DQB1,HS2ST1,HSPA5,HSPA8,IL2RG,JUN,KRT14,LAMP1,LCP1,LONP1,LYPLA1,MAF,MDH2,MMRN1,MSR1,MT-CO1,NFE2L2,NME1,NR4A1,OAZ1,ODC1,PFN1,PGAM1,PHB2,PLEK,PLIN2,POLR2K,PSAP,PSMA6,PTPRC,PTPRJ,RPL30,RPS3A,S100A11,SDF2,SEC61B,SLC25A5,SLC5A3,SNRPC,SOCS3,SRPRB,STAT1,STIM1,TCEA1,TCF7,THBS1,TOP2A,TXNRD1,UQCR11,YARS	Ap1,BCL6,CD3,IL10,IL2,IRF8,JUN,MYC,NFE2L2,NFKB1,NFKBIA,NFkB (complex),P38 MAPK,PI3K (complex),RELA,SP1,STAT1,TCR	
P2	 	FOS	-4.894	transcription regulator	Activated	2.763	 	0.201	1.503	5.10E-09	ABCC1,ACTG1,ADAM12,AKR1C3,ALAS1,AP3D1,APLP2,ARF1,ARPC5,C3AR1,CAMK2D,CAPN2,CD14,CD68,CLIP1,COL16A1,CSTA,CTSB,CXCL16,CYCS,DAP,DAPK2,EDN1,EGR1,ENAH,ENO1,FARS2,FGF2,FOLR2,FOS,FOSB,FTH1,GAS5,GBA,GJB6,GM2A,GSTP1,HMOX1,HSPA5,HSPB8,JUN,KIF2A,KIF5B,LAMP2,MAP4K4,MMRN1,NFE2L2,NQO1,NR5A2,ODC1,PCDH19,PFN1,PKN1,PXK,RFNG,RNH1,RPLP0,RPS24,S100A8,SCD,SERPINE2,SFRP4,SIRPA,SLC19A1,SNCG,SOCS3,SPP1,STIM1,TBCA,TCEA1,TIMP1,TP53,TPP1,TUBB,TXN,VCAM1,XYLT1	AHR,Ap1,CREB1,CREBBP,EP300,FOS,JUN,NFKB1,NFKBIA,NFkB (complex),RELA,SP1,STAT1	
P2	 	tosedostat	 	chemical drug	Activated	3.712	bias	0.673	 	5.55E-09	ASNS,ASS1,ATF5,CARS,CHAC1,DDIT3,MARS,PSAT1,SARS,SESN2,SLC7A11,STC2,TRIB3,WARS	 	
P2	 	benzyloxycarbonyl-Leu-Leu-Leu aldehyde	 	chemical - protease inhibitor	Activated	2.661	bias	0.338	0.390	6.36E-09	AKR1B1,AKR1C1/AKR1C2,APP,ARHGDIB,ATF4,CCND2,CCND3,CCT2,CFL1,CRYAB,CTSB,CXCL10,DDIT3,DMD,EIF5A,FAS,FGF2,FOS,G0S2,GSTP1,HIF1A,HMOX1,HSF4,HSPA4,HSPA5,HSPA8,HSPA9,HSPB1,JUN,MAT2A,NFE2L2,NQO1,PEBP1,PFN1,PPIA,PSMA3,PSMB2,PSMC4,PSMD2,PTGFR,RAC1,RHOBTB2,RPLP0,SOD1,SQSTM1,STAT1,TIMP1,TNFRSF10B,TP53,TXN,VCAM1	Ap1,EGR1,FOS,HRAS,JUN,Jnk,MYC,NFKB1,NFKBIA,NFkB (complex),P38 MAPK,RELA,SP1,STAT1,TNF,TP53,benzyloxycarbonyl-Leu-Leu-Leu aldehyde	
P2	 	forskolin	 	chemical toxicant	 	1.977	bias	0.348	-0.931	7.95E-09	ACTN1,ADIPOQ,AIP,ALDOA,ALPL,APP,ATP6V0B,ATP6V0C,ATP6V1A,ATP6V1B2,BTG2,CALM1 (includes others),CCDC85B,CCND2,CCND3,CD14,CD4,CD68,CDK16,COL15A1,CRISPLD2,CTBP1,CYP3A5,DAB2,DDIT3,EDN1,EGR1,EIF5A,EMD,ESR2,FAS,FCER1A,FGFR2,FKBP5,FLNC,FOS,FOSB,GAB2,GADD45B,GBP1,GRN,GSTP1,HIF1A,HLA-DQA1,HLA-DQB1,HLA-DRA,HMOX1,JUN,KLF4,LAMP1,LEP,LHCGR,LITAF,MAP4K4,MAT2A,MIF,MSMO1,NPC2,NPY1R,NR4A1,NR4A2,ODC1,P4HA2,PEG10,PER1,PIM3,PLPP1,RAB5C,RAB7A,RORB,RPL37A,RPL38,RPS10,S100A8,SERINC2,SLC1A2,SLC2A5,SLC7A11,SPP1,SSBP1,STARD7,STAT1,THBS1,THRSP,TIMP1,TMBIM6,TP53,TPO,UCP2	CEBPA,CREB1,CREBBP,CREM,CTNNB1,FOS,FSH,IL1B,JUN,Lh,NFKB1,NFKBIA,NFkB (complex),RELA,SP1,STAT1,TNF,forskolin	
P2	 	MT-TM	1.170	other	 	 	 	 	 	8.99E-09	MT-CO1,MT-CO2,MT-CYB,MT-ND1,MT-TE,MT-TL1,MT-TP,MT-TQ,MT-TT,MT-TY	 	
P2	 	interferon beta-1a	 	biologic drug	 	 	 	 	 	1.07E-08	ANAPC11,ATP5I,ATP5L,CD4,CSF1R,ENO1,FCER1G,FCGRT,FKBP1A,FYB,GADD45B,GSTP1,IL1RN,NDUFA1,NDUFA2,NDUFB2,PFDN5,PGAM1,PPIA,PSME1,RAN,RPL18,RPL19,RPL26,RPS19,SLC25A6,STAT1,TBCB,TTC1	 	
P2	 	sodium arsenite	 	chemical drug	 	1.798	 	0.188	1.043	1.24E-08	ABCB6,ABCC1,DDIT3,EGR1,FOS,FTH1,GADD45B,GCLM,GSS,HIF1A,HMOX1,HSPA4,JUN,LITAF,MAT2A,SOCS3,TNFRSF10B,TP53	Ap1,EGR1,FOS,IKBKB,JUN,Jnk,MYC,NFKB1,NFKBIA,NFkB (complex),P38 MAPK,RELA,SP1,STAT1,TP53,sodium arsenite	
P2	 	methylprednisolone	 	chemical drug	Activated	2.176	 	0.145	1.060	1.58E-08	ADAM17,AKR1C3,ALAS1,ALDH3A2,ANXA1,ANXA2,ASNS,ASS1,ATIC,C1QB,C1QBP,CD74,CIDEA,COMT,CREG1,CTSS,CYBB,CYCS,DAB2,DMD,DNPH1,DSG1,DUSP6,DYNLL1,EIF3B,EPHX1,FARSA,FCGR2A,FKBP4,FOS,G0S2,GCLM,GNL3,GOT1,GPC1,GSTP1,HAGH,HMBS,HMOX1,HSPH1,IGSF6,IL1RN,ITGA7,JUN,KRT10,MAPK9,ME1,MGAT1,MYBBP1A,NFE2L2,NME1,NUPR1,ODC1,PGAM1,PHLDA2,PIM3,PLAA,PLIN2,POR,PSAT1,PTER,PTPRC,RAMP3,SDC4,SEPHS2,SIRPA,SLC19A1,SLC40A1,SLC7A2,STAT1,TMEM53,TMSB10/TMSB4X,TOP2A,TP53,TUBA1C,VCAM1	Ap1,CEBPA,CEBPB,FOXO1,IFNG,IGF1,IL6,IRF8,JUN,NFKB1,NFkB (complex),NR3C1,RELA,SP1,STAT1,TP53,methylprednisolone	
P2	 	MGEA5	-1.205	enzyme	 	-0.927	 	-0.068	-0.416	2.04E-08	ACTG1,ADGRG2,ADRM1,AIFM2,ALOX5AP,APOE,ARPC4,ASS1,ATP5I,ATP5L,BCOR,C1QA,C1QB,C3AR1,CCR1,CD14,CD151,CD53,CD68,CIAPIN1,CLDN1,CSF1R,CXCL16,DAB2,EPHB3,FAS,FLNA,G6PD,GAA,GALNT4,GLUL,HMGCS1,IGFBP4,JUN,MSMO1,NDUFA11,NDUFA13,NDUFA2,NDUFA4,NDUFA6,NDUFA9,NDUFC2,NDUFS4,PIK3R1,PLCE1,PLIN2,RAP2A,S100A2,SERPINE2,SOCS3,SORBS1,SOX9,SREBF2,STAT1,THBS1,TIMP1,TNFRSF12A,TP53	AHR,Alpha catenin,CEBPA,CHUK,CREB1,CREBBP,CTNNB1,FOXO1,Insulin,JUN,MGEA5,NFKB1,NFKBIA,NFkB (complex),PPARA,PPARG,RELA,TCF,TP53	
P2	 	cycloheximide	 	chemical reagent	Inhibited	-3.035	 	-0.095	-2.376	2.06E-08	ADCY1,ALDOA,APOB,APP,ASS1,BTG2,CCND3,CCR1,CD4,CXCL10,CYP3A5,CYP4A11,CYR61,DTYMK,EDN1,EEF1D,EGR1,ESR2,FAS,FGF2,FOS,FOSB,GADD45B,GBP1,GCLM,GOT1,HEXA,HMOX1,IGFBP4,IL1RN,JUN,KCND3,KDM6B,LARP6,LEP,LONP1,MT-CO1,MT-CO2,MYOC,NFE2L2,NQO1,NR4A1,PDGFA,PFKFB3,PLA2G2A,PTX3,RHOBTB2,S100A8,SCD,SOCS3,SPP1,TGFBR1,THBS1,TIMP1,TNFRSF10B,TP53,VCAM1	Ap1,CEBPA,EGR1,FOS,IL1B,IL6,JUN,Jnk,NFKB1,NFKBIA,NFkB (complex),P38 MAPK,RELA,SP1,STAT1,TNF,cycloheximide	
P2	 	KRAS	1.014	enzyme	Activated	3.076	 	-0.003	3.094	2.07E-08	ALDOA,AOX1,APLP2,CCND3,CD74,CRYAB,CXCL10,DDIT3,DUSP4,DUSP6,EIF5A,ETV5,FAS,FOS,FTH1,G6PD,GBA,GLUL,GRN,HADHB,HEXA,HIF1A,HSPA5,HSPB1,HYOU1,ISG15,JUN,LAMP1,LAMP2,MT-CO1,MT-ND4,NCAM1,NFE2L2,NME2,NQO1,NR5A2,NRN1,PPP1CA,RAB7A,RNH1,RPSA,SDC4,SERPINE2,SIRPA,SLC3A2,SOX9,SQSTM1,STAT1,TCEA1,THBS1,TNFRSF10B,TOP2A,TP53,UBE2I,VAPA,VCP	Ap1,EGFR,FOXO1,HIF1A,HTT,JUN,KRAS,MYC,NFE2L2,NFKB1,NFKBIA,NFkB (complex),P38 MAPK,PI3K (complex),RELA,SP1,STAT1,TP53	
P2	 	HTT	1.361	transcription regulator	Activated	2.512	 	0.149	1.900	2.64E-08	ADAMTS5,ALDOA,APP,ATP5G1,ATP5J2,BCAP31,BTG3,CBR1,CD74,CLDN1,COL16A1,CRYAB,CSF1R,CTSD,CYCS,DDIT3,DPM2,DUSP6,EGR1,EPB41L3,FGF1,FHL1,FKBP4,FOS,GAPDH,GLO1,GLUL,GPC1,GSS,HIF1A,HMGA1,HMGCS1,HPCAL1,HRAS,HSPA5,HSPA8,HSPA9,JUN,KLF4,LDHB,MDH2,MFAP4,MOBP,MPEG1,MT-CO3,MT-CYB,NDUFA1,NDUFA11,NDUFA12,NDUFB2,NDUFB4,NDUFS3,NDUFS4,NFE2L2,NR4A1,NR4A2,P2RX7,PDLIM4,PEA15,PER1,PFN1,PLOD3,POR,PPP1R1B,PRELP,PRKACB,PSMB4,PSME1,RAB10,RPS29,SDHB,SFRP1,SIRPA,SLC12A2,SLC1A2,SLC1A3,SLC25A22,SLC40A1,SOD1,SPP1,SQSTM1,SRM,STXBP1,SYP,THRSP,TP53,TUBB,UCHL1,UQCR11,VAPA,VCAM1,YWHAG	APP,Ap1,BDNF,CEBPA,CEBPB,CREB1,EGR1,ELK1,FOS,FOXO1,HIF1A,HTT,Ins1,JUN,Mapk,NFKB1,NFKBIA,NFkB (complex),NR3C1,PPARG,STAT1,dopamine,estrogen receptor	
P2	 	DYSF	1.232	other	 	 	 	 	 	2.95E-08	ACTG1,ANXA1,ANXA2,C1QB,CD53,CD68,CD74,CD83,CHMP1A,CTSS,CXCL10,FTL,HLA-A,HLA-DQA1,HLA-DQB1,HSPB1,LCP1,LYZ,MPEG1,PSAP,TIMP1,TMEM123	 	
P2	 	cholesterol	 	chemical - endogenous mammalian	 	0.742	 	0.209	-0.464	3.38E-08	APOB,APOE,APP,ATF4,C1QC,CD14,CD68,CXCL10,CYP3A5,DDIT3,EPHX1,FGF2,GBA,HMGCS1,HSPA5,IL10RA,IL1RN,LAPTM5,LYZ,MAPT,ME1,MPEG1,MSMO1,NR4A1,NR4A2,PLTP,PMVK,PSAT1,S100A8,SAA1,SCD,SLC1A3,SLC7A5,SOCS3,SREBF2,THBS1,TIMP1,TMEM123,VCAM1	APOE,CEBPA,CREB1,CTNNB1,EGR1,FGF2,IL1B,IL6,JUN,LDL,MYC,NFKB1,NFKBIA,NFkB (complex),RELA,SP1,STAT1,cholesterol	
P2	 	OSM	-2.969	cytokine	Activated	2.202	 	0.238	0.223	3.38E-08	ABCC1,ABCC3,ACSL3,ADAM17,ADAMTS5,AHCYL1,AKR1C1/AKR1C2,AKR1C3,ANXA1,ANXA2,ARHGEF2,ASNS,BAMBI,CBX3,CCND2,CIZ1,CLIP1,COL8A1,COX7B,CPM,CST6,CXCL10,CYP3A5,DEGS1,FGF2,FOS,GBP1,GFPT1,GLUL,HIF1A,HLA-A,HMOX1,HSF4,HSPA2,HSPA5,IRAK1,JUN,KCNG1,KIF5B,LITAF,LSM4,MKNK2,MPDU1,MSC,NMT2,PDGFA,PFKFB3,PI3,QSOX1,RAP2A,S100A7,S100A8,SAA1,SBF1,SCNN1B,SEL1L,SEPT9,SKIV2L,SMPD1,SOCS3,STAT1,TECR,TIMP1,TMBIM6,TOP2A,TP53,TPO,TULP3,TYMP,UBE2G1,USP46,VCAM1,VPS11,ZNF330	CREBBP,ERK1/2,FOS,IL6,IRF8,JUN,NFKB1,NFKBIA,NFkB (complex),OSM,P38 MAPK,RELA,SP1,STAT1	
P2	 	beta-naphthoflavone	 	chemical toxicant	Activated	3.523	bias	0.324	2.381	4.26E-08	ABCC3,AKR1C1/AKR1C2,APOE,CBR1,CYP4A11,CYP4B1,CYR61,FOS,FTH1,GCLM,GSTP1,MAFG,ME1,NQO1,NR4A1,SAA1,SLCO2B1	AHR,Ap1,BACH1,EGR1,EP300,ESR1,FOS,JUN,Jnk,NFE2L2,NFkB (complex),RELA,SP1,TP53,benzo(a)pyrene,beta-naphthoflavone	
P2	 	PPARA	-1.048	ligand-dependent nuclear receptor	 	0.082	 	0.225	-1.459	5.19E-08	ADIPOQ,ALDH2,ALDH3A2,ANXA2,APOE,APP,ARHGDIA,ASNS,ASS1,BCKDK,C1QA,C1QB,C6,CD63,CFH,CIDEA,CYBB,CYP4A11,DYNLL1,EDN1,FOS,G0S2,G6PD,GLUL,GSTP1,H2AFZ,HADHB,HIF1A,HIST1H1C,HLA-DQA1,HMGCS1,HMOX1,IL1RN,MAT2A,ME2,MKI67,MSMO1,MT-CO2,MVD,NFE2L2,NR1D1,PLA2G2A,PLIN1,PLIN2,PLIN5,PLTP,PMVK,POR,RTN4,SAA1,SCD,SERINC2,SREBF2,SRM,STIM1,TALDO1,TOP2A,TPP1,TSPO,TXN,UCP2,VCAM1	ATF6,Ap1,CEBPA,CEBPB,FOXO1,JUN,NFkB (complex),PPARA,PPARD,PPARG,PPARGC1A,RXRA,SREBF1,THRB,fenofibrate,oleic acid,pirinixic acid	
P2	 	ERBB2	-1.078	kinase	 	1.233	bias	0.342	-0.966	5.24E-08	ADAM12,ADAM17,ADAMTS5,ALAS1,ANXA2,APLP2,ATF4,ATP6V1A,BARD1,BTG2,CCND2,CCND3,CES1,CHCHD10,CHST2,COL5A2,CSF1R,CTSB,CXCL10,CYP4B1,DAP,DDIT3,DERL1,DPT,DUSP6,EDN1,EGR1,ESR2,ETV5,FOS,GBE1,GLO1,GPAA1,GPC1,HADHB,HIF1A,HIST1H4C,HNRNPK,HSPB1,HSPB8,HTRA1,IGFBP4,JUN,KIFC3,KIT,KLF4,LAMP1,LAMP2,LITAF,MAP1B,MIF,MKI67,MKNK2,MYL9,NDUFAB1,NNMT,NPC2,NRBP1,P4HA2,PCK2,PDLIM4,PFKFB3,PHLDA2,PSMD8,PTPRK,RPL17,RPS10,SEC61A1,SFRP1,SIRPA,SORBS1,SRP19,ST3GAL6,TAX1BP3,TGFBR1,THBS1,THBS4,TNFRSF10B,TOP2A,TP53,TP53RK,UCK1,UQCR10,WNT5B,WSB2	EGFR,ERBB2,ERBB4,FOXO1,HTT,JUN,MYC,NFKB1,NFKBIA,NFkB (complex),P38 MAPK,RELA,SP1,STAT1,TP53,TP63,TP73,curcumin	
P2	 	GnRH analog	 	biologic drug	 	-1.482	 	-0.029	-1.277	5.85E-08	ABCC1,ACTN1,AGER,AHCYL1,AP3D1,ASNA1,ATP6V1E1,CAPNS1,CDK16,CNPY3,CST6,DVL1,DYNLL1,FAS,FCGRT,FGF2,FKBP1A,FOS,GABARAP,HADHB,HIF1A,HINT1,HSPA2,JUN,KRT10,MKI67,MXRA7,NARS,NME2,NR4A2,NTRK3,PHLDA2,PI4KA,PIK3R3,PLD3,PPIA,PSMA6,PSMB4,PSMB7,RAB5C,RAN,SDF2,SFRP1,SLC25A44,SLC7A11,SLC7A6,TCEA1,TMBIM6,TP53,UBE2D3,VAT1,VCP,WSB2	CREB1,CTNNB1,FOS,FSH,GnRH analog,JUN,Lh,NFkB (complex),STAT1	
P2	 	inosine	 	chemical - endogenous mammalian	Activated	4.061	bias	0.551	 	5.95E-08	AIF1,ALCAM,ANXA1,ANXA2,ANXA5,ARPC1B,C1QA,C1QB,C1QC,CD63,CD68,FTL,LCP1,NPC2,PPP1R14B,TIMP1,TSPO	 	
P2	 	Insulin	 	group	 	0.866	 	0.232	-0.633	7.16E-08	ADIPOQ,ALDOA,APOE,APP,CA3,CCND3,CIDEA,CYBB,DUSP4,EDN1,EGR1,FOS,FOSB,FTL,G6PD,GSTP1,HIF1A,HMOX1,HNRNPK,HSPA5,IGFBP4,INSR,JUN,KCNJ3,LEP,MAPT,MDH2,ME1,MT-ND1,MTCH2,NDUFA1,NR4A1,NR4A2,ODC1,OGT,PCCB,PIK3R1,PKM,PLIN1,RAC1,RPL32,RPS16,SCD,SLC25A5,SLC2A5,SLC38A3,SLC7A1,SORBS1,SRD5A1,SREBF2,THRSP,TPO,UCP2	AGT,ARNT,CEBPA,CEBPB,CTNNB1,D-glucose,FOXO1,HIF1A,IGF1,Insulin,JUN,LEP,MYC,NFKBIA,NFkB (complex),NR3C1,PPARG,RELA,SP1,STAT1,STAT5B,TP53,dihydrotestosterone	
P2	 	tunicamycin	 	chemical - endogenous non-mammalian	Activated	3.608	bias	0.396	1.336	8.13E-08	ADCYAP1R1,ASNS,ATF4,CCND3,CHAC1,DDIT3,DGAT2,DNAJB11,EDEM1,EGR1,GADD45B,HMOX1,HSPA5,HSPA9,KLF4,LONP1,MVD,NARS,PCK2,PDIA6,PLIN2,PRNP,SCD,SEC61A1,SEL1L,SESN2,SIGMAR1,SLC7A11,SRP19,SRPRA,TBCB,TMED3,TNFRSF10B,TP53,TPO,VCAM1,WARS	ATF6,Ap1,DDIT3,EGR1,EIF2AK3,ERN1,FOS,FOXO1,FOXO3,Jnk,NFE2L2,NFKBIA,NFkB (complex),RELA,STAT1,TP53,XBP1,tunicamycin	
P2	 	AKT1	1.185	kinase	Activated	2.788	bias	0.312	0.969	8.21E-08	ADIPOQ,AIP,AKR1C1/AKR1C2,ASS1,C1QC,CCND2,CCND3,CD4,CD74,CIDEA,COL8A1,CXCL10,EGR1,FAS,FGF2,FOS,FOSB,GCLM,GDF15,HIF1A,HMGCS1,HMOX1,LEP,MBP,ME1,MSMO1,MSR1,NFE2L2,NQO1,PIK3R1,PPP1R1B,RAMP3,SCD,SLC3A2,SPP1,SREBF2,TGFB2,THBS1,TIMP1,TP53,UNC5B,VCP	AHR,AKT1,CEBPB,ERK,IFNG,IRF8,JUN,LEP,NFKB1,NFKBIA,NFkB (complex),P38 MAPK,PPARG,RELA,SP1,STAT1,STAT5B,TNF	
P2	 	thioacetamide	 	chemical toxicant	Activated	3.063	bias	0.609	 	8.64E-08	AACS,AKR1C3,ANXA1,ANXA2,ASNS,BARD1,CAPN6,CD14,CPA3,CSRP2,CTBP1,CYGB,EPHX1,FCER1A,FCGR2A,GAS5,GDE1,GOT1,HK1,HSPA4,ITGA7,JUN,MBD4,MS4A2,NFE2L2,NLGN1,NUPR1,ODC1,PCSK6,PKM,POR,PPT1,PRELP,PSMB10,S100A11,SCPEP1,SLC7A11,SPP1,STEAP3,TGFBR1,TIMP1,TMSB10/TMSB4X,TNFRSF12A	CEBPA,EGR1,JUN,NFkB (complex),SP1,TGFB1,thioacetamide	
P2	 	17-alpha-ethinylestradiol	 	chemical drug	 	0.640	 	0.227	-0.436	8.83E-08	AARS,ABCC3,APOB,APOE,ASNS,ATF4,BCAT1,C1QB,C1QC,CCR1,CD53,CD68,CD74,CSF1R,CTSS,CXCL10,EIF2S2,ESR2,FOS,IFI30,IL17RA,JUN,KRT14,NME1,ODC1,SLC25A5,SLC38A3,SLC40A1,SLC4A2,VCAM1	17-alpha-ethinylestradiol,CEBPA,CEBPB,IFNG,IL6,IRF8,JUN,MYC,NFE2L2,NFKB1,NFKBIA,NFkB (complex),PPARG,RELA,SMARCA4,SPI1,SREBF1,STAT1,cholesterol,lipopolysaccharide	
P2	 	PPARG	1.294	ligand-dependent nuclear receptor	 	0.251	 	0.233	-1.333	9.89E-08	ABCA3,ADIPOQ,APOE,APP,BIN1,CCPG1,CES1,CIDEA,CRAT,CTPS1,CXCL14,CYP4A11,CYP4B1,DGAT2,EDN1,EPHX1,FGF1,GAPDH,GDF15,GIPR,HADHB,HMOX1,HYOU1,INSR,JUN,KLF4,LEP,LHPP,ME1,MKI67,MKNK2,NFE2L2,NR1D1,NR4A1,ODC1,PCK2,PCLO,PEA15,PFKFB3,PLA2G2A,PLIN1,PLIN2,PLIN5,RGL1,RPSA,S100A8,SAA1,SCD,SLC9A1,SNCG,SOCS3,SOD1,SORBS1,SPP1,STIM1,TGFBR1,TP53,TRIB3,TUBB,UCK1,UCP2,VAMP8,VCAM1,XYLT1,YWHAG	ATF6,CEBPA,CREBBP,EGR1,JUN,LEP,NFKBIA,NFkB (complex),PPARA,PPARG,PPARGC1A,RELA,RXRA,SP1,SREBF1,STAT1,STAT5B,oleic acid,rosiglitazone,troglitazone	
P2	 	HRAS	2.152	enzyme	Activated	2.078	 	0.244	0.638	1.02E-07	ACTG1,ANXA2,APP,ARF1,ASNS,ATP5J,BTBD11,BTG2,C1QC,CAPG,CAPN2,CCND2,CCND3,CHST11,COL5A2,CSRP2,CSTA,CTSB,CTSS,CXCL10,DDIT3,DUSP6,EGR1,EPHX1,ERP29,FAS,FGF2,FHL1,FLNA,FOS,FOSB,GJB2,GRN,HIF1A,HMOX1,HRAS,HSPA8,HSPB1,HTRA1,IFI30,IGFBP4,IGKC,ITGAV,JUN,LYZ,MSMO1,MTHFD1L,MYL12A,MYL9,NQO1,PDGFA,PDGFC,PFN1,PLTP,POLR2G,PRELID1,PRNP,RPL30,RPL37,RPLP1,RPS10,RTN4,SERPINE2,SIRPA,SOD1,SORBS1,SPP1,TGFB2,THBS1,TMSB10/TMSB4X,TNFRSF10B,TOP2A,TOX2,TP53,TPO,TYMP,WSB2	AKT1,Ap1,EGR1,ELK1,ESR1,FOS,FOXO1,HRAS,JUN,MAP3K1,MYC,NFKB1,NFKBIA,NFkB (complex),RELA,SP1,STAT1,TP53,TP63,TP73	
P2	 	arsenite	 	chemical toxicant	 	0.629	bias	0.285	-0.339	1.05E-07	ABCC1,ADAM12,ATF4,COL8A1,CXCL9,EGR1,FOS,GCLM,GPC1,GSTP1,HMOX1,HSPA9,HSPB1,INSR,JUN,MAFG,NFE2L2,NQO1,NR4A1,RNH1,SFRP4,SQSTM1,TGFB2,THBS1,TXNRD1	AKT1,Ap1,EGR1,ELK1,FOS,FOXO1,FOXO3,Jnk,MAP2K1/2,Mek,NFKB1,NFkB (complex),P38 MAPK,RELA,SP1,STAT1,TP53,arsenite	
P2	 	ANGPT2	-1.192	growth factor	Activated	4.134	bias	0.527	 	1.10E-07	ABCC1,ADAM12,ARHGEF2,CD68,COMT,CRYAB,DDIT3,EDN1,EEF1B2,EFR3A,FAS,FKBP2,FKBP4,HIF1A,HMGCS1,HMOX1,HSPA2,HSPA4,HSPA5,KDM6B,KPNA2,LARP4,LEP,MAPK10,MIF,NME1,PDIA6,SOD1,SPTLC3,THBS1,TMEM41B,TNFRSF10B,TNFRSF12A,TP53,UBE2A,VCAM1	ANGPT2,Ap1,EGR1,FOS,HIF1A,JUN,Jnk,MYC,NFE2L2,NFKB1,NFKBIA,NFkB (complex),P38 MAPK,PI3K (complex),PI3K (family),RELA,SP1,STAT1,nitric oxide	
P2	 	nitrofurantoin	 	chemical drug	Activated	2.692	 	0.092	2.167	1.14E-07	ACTG1,ANXA2,ANXA5,APOE,ASNS,ASS1,BTG2,CAPN2,CAPN6,CES1,CTSB,CTSS,CXCL10,CYP4A11,DDIT3,FAS,GAS5,GSS,GSTP1,HMGCS1,HMOX1,HSPA5,NQO1,ODC1,RPS8,S100A11,SPP1,TIMP1,TNFRSF12A,TP53,TUBB,TXN,VCAM1	 	
P2	 	SOD1	1.777	enzyme	 	-1.330	bias	-0.499	-0.268	1.22E-07	APOE,ASS1,ATF4,AURKAIP1,C1QA,CD14,COMT,CRYAB,CSF1R,FOS,FTH1,GCLM,GSTP1,GUK1,HMOX1,HPCAL1,HSPA4,HSPA8,HSPB1,JUN,MT-CO1,MT-ND1,MT-ND4,NFE2L2,SH3BGRL3,SLC1A2,SLC40A1,SNCG,SOD1,SPP1,SQSTM1,STIP1,SYP,TNFRSF10B,TP53,VAPA,VCAM1	Ap1,FOS,HSF1,HSF2,JUN,MYC,NFKB1,NFKBIA,NFkB (complex),RELA,SOD1,SP1,TNF,TP53,TP63,TP73,hydrogen peroxide,nitric oxide	
P2	 	PRL	-2.790	cytokine	Activated	2.875	bias	0.473	-0.125	1.30E-07	AKR1C3,ANXA2,ANXA5,APP,CAPN2,CCND3,CTSA,CTSB,CTSD,CTSS,CXCL10,CXCL9,DVL1,EGR1,ENO1,ESR2,FOS,GNA12,ISG15,JUN,KRT14,KRT5,LAMP3,LHCGR,MAFG,MARS,NUPR1,ODC1,PDLIM4,PIM3,PSME1,PTGFR,RASD1,RHOG,RPSA,SOCS3,SOD1,SPP1,STAT1,TECR,TIMP1,TP53,TPM3,TUBA1B,YWHAG	AHR,CEBPA,CEBPB,CREBBP,ERK,ERK1/2,FOS,FOXO1,IGF1,IRF8,JAK2,JUN,NFKB1,NFKBIA,NFkB (complex),PRL,RELA,SP1,STAT1	
P2	 	FLT1	1.003	kinase	 	0.000	 	0.247	-1.105	1.30E-07	APLP2,BCAT1,CAPN2,CCNI,CTBP1,EIF5A,FLNA,FOS,G3BP2,HK1,HMOX1,LAMP1,MAT2A,PREB,SCRN1,SDHC,SURF1,THBS1,TNFRSF10B,VDAC1	AHR,Ap1,EGR1,ERK,FLT1,FOS,JUN,MYC,NFE2L2,NFKB1,NFkB (complex),PI3K (complex),RELA,SP1,STAT1,VEGFA,nitric oxide	
P2	 	dalfampridine	 	chemical drug	 	-1.796	bias	0.631	 	1.49E-07	APP,BTG2,CYR61,DUSP6,EGR1,FOS,FOSB,GADD45B,HSPA8,JUN,KLF4,NR4A1,NR4A2	Ap1,CREB1,HTT,L-glutamic acid,Muscarinic cholinergic receptor,NFKB1,NFKBIA,NFkB (complex),P38 MAPK,Pkc(s),RELA,SP1,STAT1,dalfampridine	
P2	 	APOE	3.423	transporter	 	-0.646	bias	-0.405	1.217	1.53E-07	ADAMTS5,ADIPOQ,AGER,APOB,APOE,APP,CCND2,CD68,CTSB,CTSD,CTSS,CYBB,CYP3A5,CYR61,EDN1,EGR1,FKBP4,FKBP5,FOS,HMOX1,IL10RA,IL1RN,INSR,JUN,LEP,MAPT,MSR1,MYBBP1A,PTX3,S100A8,SDC4,SOCS3,SOD1,SPP1,SREBF2,SYP,TIMP1,VCAM1,VCP,WBP2	APOE,Ap1,CEBPA,CEBPB,FOS,IFNG,IL10,IL1B,IRF8,JUN,Mapk,NFKB1,NFKBIA,NFkB (complex),PPARG,RELA,SP1,STAT1,TNF	
P2	 	AGT	1.431	growth factor	Activated	3.278	bias	0.365	0.489	1.81E-07	ADAM12,ADAM17,ADAMTS5,ADIPOQ,AGER,ATP2B1,CCND2,CCND3,CLGN,CTSS,CXCL10,CYBB,CYP4A11,DAB2,DDAH2,EDN1,EGR1,ENG,FGF2,FOS,GALNT13,GFPT1,GSS,GSTP1,HIF1A,HMGCS1,HMOX1,HSPB1,IGFBP4,INSR,ITGA7,ITGAV,JUN,KCND3,LEP,MAPT,MIF,MSMO1,MSR1,NMNAT2,NPR3,NR4A1,NR4A2,PDGFA,PFN1,PIK3R1,PIR,PNKD,PTGFR,RAC1,SCN2A,SLC9A1,SOCS3,SOX6,SPP1,TGFB2,TGFBR1,TIMP1,TLN2,TNFRSF12A,TP53,UCP2,VCAM1	AGT,CEBPA,EGR1,FGF2,IL1B,JUN,MYC,NFKB1,NFKBIA,NFkB (complex),P38 MAPK,RELA,SP1,STAT1,TGFB1,TNF	
P2	 	MKNK1	-1.250	kinase	Activated	3.266	bias	0.721	 	1.95E-07	ANXA2,ANXA5,AP3D1,CYR61,EEF1D,FAM49A,FLNA,FOS,FOSB,GPC4,HSPA2,ISG15,MAP1B,MAPT,MYO5A,NCDN,PLTP,PLXNB2,RNH1,SFRP1,STXBP1,TMBIM6,TPP1,YWHAG	 	
P2	 	BACH1	 	transcription regulator	Inhibited	-2.143	bias	-0.388	-1.082	2.11E-07	CALM1 (includes others),FTH1,GCLM,HMOX1,ME1,NQO1,SLC7A11,SPP1,SQSTM1,TTC23	BACH1,NFE2L2,NFkB (complex),RELA	
P2	 	tert-butyl-hydroquinone	 	chemical reagent	Activated	3.165	bias	0.627	 	2.32E-07	ABCC1,AKR1C1/AKR1C2,FOS,FTH1,FTL,G6PD,GCLM,GSS,GSTP1,HMOX1,HSPA5,HSPA8,JUN,MAF,ME1,NFE2L2,NQO1,OSGIN1,RAP2A,SESN2,TXNRD1	Ap1,BACH1,EGR1,FOS,HMOX1,JUN,Jnk,NFE2L2,NFkB (complex),NRF1,RELA,STAT1,tert-butyl-hydroquinone	
P2	 	U0126	 	chemical - kinase inhibitor	 	-1.314	bias	-0.473	1.797	2.51E-07	ACKR3,ADIPOQ,ALPK3,ARHGEF2,ATF4,CCND2,CCND3,CSF1R,CXCL10,CXCL9,CYBB,DAB2,DDIT3,DUSP10,DUSP4,DUSP6,EDN1,EGR1,ETV5,FGF2,FGFR2,FKBP5,FOS,FOSB,G0S2,GADD45B,GDF15,GRN,HIF1A,HMOX1,HSF4,HSPA5,IGHA1,JUN,KCTD2,KDM6B,KIFC3,LAMP1,LAMP2,LEP,MAT2A,NR4A1,NR4A2,NXPH4,PER1,PLIN1,PRELP,PTPRJ,RAC1,SH2B3,SHB,SIRPA,SOCS3,SOX9,SPP1,STC2,SYP,TGFB2,TGFBR1,THBS1,TMEM184B,TOP3B,TP53,TPM3,TULP3,TYMP,VCAM1	Ap1,CREBBP,CTNNB1,EGF,EGR1,ERK1/2,FOS,JUN,MYC,NFE2L2,NFKB1,NFKBIA,NFkB (complex),P38 MAPK,PI3K (complex),RELA,SP1,STAT1,TNF,U0126	
P2	 	benzo(a)pyrene	 	chemical toxicant	Activated	2.705	bias	0.323	1.158	2.66E-07	ABCB6,ABHD4,ADAM12,AJUBA,ANXA1,ARHGDIA,BTG3,CEBPG,COL8A1,COMT,CYR61,DOK5,ENTPD5,EPHX1,FOS,G6PD,GCLM,GPC1,GSTP1,HMOX1,HRAS,HSPB1,INSR,JUN,LCP1,MAF,MAFG,ME1,NQO1,NR4A1,PGD,SFRP4,SLC1A4,SQSTM1,TAF6,TGFB2,THBS1,TP53,TXNRD1	AHR,Ap1,CREBBP,CTNNB1,EGF,EGR1,EP300,ESR1,HIF1A,HRAS,JUN,MYC,NFKBIA,NFkB (complex),PPARG,RELA,SP1,TP53,TP63,TP73,benzo(a)pyrene,estrogen receptor	
P2	 	Cg	 	complex	 	1.684	bias	0.483	-1.549	2.77E-07	ADCYAP1R1,AKR1C3,BARD1,BCAT1,BTG2,BTG3,CCND2,CXCL10,DMD,DPT,DUSP6,EGR1,ESR2,FAS,FHL1,G0S2,GJB2,GM2A,GPC1,HIF1A,HLA-A,HLA-DQA1,HMGA1,IGFBP4,ITGAV,JUN,KCNJ3,KLF4,LHCGR,LIMCH1,MAF,MAPKAPK2,MRPS6,MTPN,NPR3,NR2F6,NR4A1,NR5A2,PFKFB3,PLXND1,PTGFR,PTX3,SCUBE1,SDC4,SFRP4,SPP1,TENM4,TGFB2,TGFBR1,TIMP1,TNFRSF12A,TP53,UNG	Ap1,Cg,EGR1,ELK1,ESR1,ESR2,IL6,JUN,MYC,NFKB1,NFKBIA,NFkB (complex),NR3C1,PGR,RELA,SP1,STAT1,TP53,beta-estradiol,estrogen receptor,progesterone	
P2	 	mifepristone	 	chemical drug	 	0.800	 	-0.140	1.710	2.80E-07	ABCC3,ALAS1,ALPL,ANXA1,APOE,BCAT1,C1QB,CD14,CD74,COL15A1,COL5A2,CTNNA1,CTSD,CYBB,CYP3A5,EGR1,EPHB3,FAS,FGF2,FKBP5,FOS,FTH1,HLA-DQB1,HOXA10,HSPA4,HSPA5,JUN,KIT,KLF4,KRT6B,MT-CO2,MT-CO3,NFE2L2,NME2,NPL,NPY1R,NR4A1,P2RX7,PFKFB3,RAMP3,SFRP4,SLC1A2,SPP1,SRM,TNFRSF10B,TP53	AHR,Ap1,CEBPA,CREBBP,EGR1,ELK1,ESR1,JUN,NFKB1,NFKBIA,NFkB (complex),NR3C1,P38 MAPK,PGR,RELA,SP1,STAT1,TP53,dexamethasone,estrogen receptor,mifepristone,progesterone	
P2	 	quercetin	 	chemical drug	 	0.042	 	0.042	-0.174	2.96E-07	ARRDC4,CD63,COMT,CXCL10,CYP4A11,EDN1,EGR1,FBL,FOS,HIF1A,HMOX1,HSF4,HSPA5,JUN,LEP,MKI67,NFE2L1,NFE2L2,ODC1,PCCA,POR,PRDX5,SOD1,SOX9,TNFRSF10B,TOLLIP,TP53,VCAM1	AHR,Ap1,EGR1,ERK,FOS,FOXO1,HIF1A,JUN,Jnk,NFKB1,NFKBIA,NFkB (complex),P38 MAPK,RELA,SP1,STAT1,nitric oxide,quercetin,reactive oxygen species	
P2	 	resveratrol	 	chemical drug	 	-0.050	 	-0.075	0.415	3.11E-07	ADAM17,ADIPOQ,AGER,AIF1,APP,CCND2,CD14,CNBP,CSF1R,CXCL10,CYBB,DCX,DDIT3,DYNLL1,EDN1,EGR1,ESR2,FAS,FOS,GDF15,GLB1,HDGF,HIF1A,HMOX1,HSPA5,ISG15,JUN,LEP,LITAF,MT-CO1,NDUFA13,NDUFA2,NQO1,PDGFA,PLIN1,RAN,SESN2,SOD1,SPP1,SQSTM1,TGFB2,TNFRSF10B,TNS1,TP53,VCAM1,ZNF91	Ap1,EGR1,FOS,FOXO1,HIF1A,JUN,Jnk,NFKB1,NFKBIA,NFkB (complex),P38 MAPK,RELA,SP1,STAT1,nitric oxide,reactive oxygen species,resveratrol	
P2	 	EGF	-4.681	growth factor	Activated	2.319	bias	0.441	-0.955	3.16E-07	ACTN1,ADAM17,ALCAM,ARHGEF2,BTG2,CCND2,CCND3,CDC42EP1,CLCN3,CSF1R,CTSD,CXCL14,CYR61,DAD1,DDIT3,DUSP4,DUSP6,EDN1,EGR1,ENAH,ESR2,FAM89B,FGF2,FOS,FOSB,GAB2,GFPT1,GPS2,GSTP1,HIF1A,HMGCS1,HMOX1,HNRNPK,HOXB5,HRAS,IGFBP4,JUN,KRT5,LHCGR,MT-CO2,NCAM1,NR4A1,NR4A2,ODC1,PER1,PFKFB1,PHLDA2,PSMB2,PSMB4,PSMB6,PSMB7,RAC1,S100A11,S100A7,SCD,SH2B3,SLC1A2,SOCS3,SPP1,SPRY4,STAT1,SYP,THBS1,TIMP1,TNFRSF12A,TP53,VCAM1	Ap1,CEBPA,CREBBP,EGF,EGR1,ERK1/2,ESR1,ESR2,FOS,HGF,JUN,NFKB1,NFKBIA,NFkB (complex),Pkc(s),RELA,SP1,TGFB1,beta-estradiol	
P2	 	LY294002	 	chemical - kinase inhibitor	Inhibited	-3.931	bias	-0.561	 	3.19E-07	ABCC1,ACKR3,AKR1C1/AKR1C2,APOE,ATF4,ATP2B1,CCND2,CCND3,CCR1,CD14,CD74,CD83,CLCN3,CUBN,CXCL10,CXCL16,CYR61,DDIT3,DUSP4,DUSP6,EGR1,FAS,FGF2,FOS,FOSB,GBP1,GDF15,GRN,GSTP1,HIF1A,HIST1H4C,HMGCS1,HMOX1,HSPA5,IL1RN,INSR,ITGAV,JUN,LEP,LHCGR,LOC102724428/SIK1,MAF,MAT2A,ME1,NFE2L2,NQO1,NR4A1,NR4A2,NTRK3,PIK3R1,PLA2G2A,PLAA,PTPRJ,RAMP3,RAP2A,SCD,SEMA3C,SLC38A3,SOCS3,SPP1,THBS1,TOP2A,TOP3B,TP53,TPO,TYMP,VCAM1,ZBTB16	AKT1,Ap1,CEBPA,FOXO1,IL1B,JUN,LY294002,MYC,NFE2L2,NFKB1,NFKBIA,NFkB (complex),P38 MAPK,PI3K (complex),RELA,SP1,STAT1,TNF	
P2	 	INS	-2.238	other	 	0.612	 	0.079	0.229	3.30E-07	ADCYAP1R1,ALDH3A2,ASPH,CIDEA,DDIT3,EGR1,FADS3,FAS,FOS,FOSB,HIF1A,HSPA5,IGFBP4,IGKC,INSR,JUN,LEP,MT-ND4,OGT,PLIN2,SCD,SDHC,SMPD1,SOD1,SREBF2,TP53,TRIB3	ATF4,Ap1,CEBPA,CEBPB,CREB1,CTNNB1,E2F1,EGR1,ELK1,ESR1,FOXO1,FOXO3,HMGA1,IGF1,INS,IRS1,Insulin,JUN,NR1I2,PPARA,PPARG,RELA,SP1,TP53	
P2	 	HRG	-3.234	other	Activated	3.162	bias	0.721	 	3.93E-07	C1QA,C1QB,C1QC,CD74,CD83,CXCL14,FCGR3A/FCGR3B,HLA-DQA1,SPP1,TIMP1	 	
P2	 	arsenic trioxide	 	chemical drug	Activated	3.489	 	0.155	2.695	4.10E-07	ALOX5AP,CBR1,DDIT3,FAS,FTH1,GCLM,HIF1A,HMGCS1,HMOX1,HSPA5,KEAP1,MAF,ME1,MSMO1,NFE2L2,NQO1,PFKFB1,PIR,PTPRC,S100A8,SCD,SHMT2,SLC7A11,SREBF2,TNFRSF10B,TP53,TXNRD1,VDAC1	Ap1,BACH1,EGR1,EP300,FOS,FOXO1,HIF1A,Jnk,MYC,NFE2L2,NFKBIA,NFkB (complex),PML,RELA,SP1,TP53,arsenic trioxide,hydrogen peroxide,reactive oxygen species	
P2	 	miR-16-5p (and other miRNAs w/seed AGCAGCA)	 	mature microrna	Inhibited	-4.906	bias	-0.721	 	4.11E-07	ACP2,ACTR1A,ANLN,ARHGDIA,ARL2,ATG9A,CCND2,CCND3,CDC14B,CFL2,FGF2,GFPT1,GRN,HMGA1,HMOX1,IPO4,JUN,NPR3,PAFAH1B2,PANX1,PHLDB2,PSAT1,RTN4,SERPINE2,SHOC2,SLC12A2,SLC25A22,SLC38A1,SLC7A1,SQSTM1,SRPRA,SRPRB,TOMM34,TPM3,UCP2,UTP15	 	
P2	 	MAFG	2.414	transcription regulator	 	0.440	bias	0.388	-0.560	4.13E-07	ABCC3,GCLM,GSTP1,HMBS,HMOX1,MAFG,NQO1,TP53,TXNRD1	 	
P2	 	IL15	-1.317	cytokine	 	-0.008	bias	0.477	-2.301	4.60E-07	ANXA1,ARHGDIB,ATF4,BAMBI,CALM1 (includes others),CCND2,CCND3,CCR1,CD160,CD2,CD28,CD53,CD74,CD83,CXCL10,EDN1,FAS,FCGR3A/FCGR3B,FKBP1A,FYB,G6PD,GAPDH,GARS,HSPA8,IL2RG,JUN,KIT,LEP,LYPLA1,MAF,MIF,MKI67,NCAM1,NME1,OAZ1,PFN1,PLEK,POLR2K,PSAP,PSMB10,PTPRC,PTPRJ,RPS3A,S100A11,SLC25A5,TCEA1,TCF7,TIMP1,TNFRSF10B,TOP2A,TXNRD1,TYROBP,VCAM1,YARS	BCL6,CEBPB,IFNG,IL15,IL2,IRF8,JUN,NFKB1,NFKBIA,NFkB (complex),P38 MAPK,RELA,SP1,STAT1,TNF	
P2	 	CREB1	1.138	transcription regulator	 	0.054	 	0.218	-1.437	5.01E-07	ADRA1A,ALAS1,APOE,APOLD1,ARHGAP35,ATF5,ATP5I,ATP6V0B,BCAP29,BRINP2,BTG2,CARS,CCND3,CD4,CD68,CPEB1,CSRNP1,CSRP2,CYR61,DCX,EDN1,EGR1,FGFR2,FOS,FOSB,GAA,GABARAP,GADD45B,HLA-A,HLA-DQB1,HLA-DRA,HLA-G,HMGCS1,HMOX1,HPCAL1,HSPA4,HSPA5,JUN,LEP,LITAF,MAT2A,MKNK2,MSMO1,MTSS1,MVD,NDUFA4,NEO1,NPC2,NR4A1,NR4A2,PCDH19,PDE1C,PEG10,PER1,PIM3,PNO1,RHEB,RNH1,SCD,SERINC2,SFRP4,SHTN1,SIAH2,SLC19A1,SQSTM1,SRD5A1,SSR4,TGFBR1,TPO,TXN,UQCRQ	CREB1,CREBBP,CREM,E2F1,EP300,JUN,NFE2L2,NFKB1,NFKBIA,NFkB (complex),RB1,RELA,SREBF1,STAT1,TSH,cholesterol	
P2	 	PML	1.262	transcription regulator	Inhibited	-2.080	 	-0.081	-1.678	5.12E-07	ACTG1,ADIPOQ,APOE,CFL1,CIAPIN1,FAS,FTL,GCLM,HADHB,HLA-DRA,HMOX1,HSPB1,LEP,LYZ,MAF,NFE2L2,NQO1,SCD,SQSTM1,SREBF2,STIP1,TP53,TXN,TXNRD1,UCP2,YWHAG	AHR,BACH1,CEBPA,CREBBP,FOXO1,HIF1A,IL1B,NFE2L2,NFKB1,NFKBIA,NFkB (complex),PML,RELA,RXRA,TP63,arsenic trioxide,reactive oxygen species	
P2	 	amino acids	 	chemical - endogenous mammalian	 	-0.123	 	-0.216	0.541	5.21E-07	ASNS,DDIT3,FOS,FOSB,GAPDH,HIF1A,JUN,ODC1,RPL32,SLC7A1,SLC7A2	CEBPA,CEBPB,CREB1,ELK1,FOS,FOXO1,Gsk3,IGF1,Insulin,JUN,MAPK3,MYC,NFKB1,NFKBIA,NFkB (complex),PPARA,PPARG,RELA,SP1,STAT1,TP53,amino acids	
P2	 	palmitic acid	 	chemical - endogenous mammalian	 	0.919	bias	0.317	-0.730	5.57E-07	ADCYAP1R1,ADIPOQ,ALDOA,ATF4,ATP5J2,CIDEA,CTSB,CYBB,DDIT3,DEGS1,DGAT2,ERN1,FOS,GAPDH,GDF15,HMOX1,HSPA5,INSR,LEP,NFE2L2,NR4A1,NR4A2,PLIN2,SCD,SLC25A1,SOCS3,SQSTM1,TNFRSF10B,TRIB3,UCHL1,UCP2,VCAM1	ARNT,Ap1,CREB1,D-glucose,EGR1,FOS,FOXO1,HIF1A,Insulin,Jnk,MYC,NFKB1,NFkB (complex),P38 MAPK,PPARA,PPARD,PPARG,RELA,SP1,SREBF1,STAT1,fatty acid,palmitic acid	
P2	 	troglitazone	 	chemical drug	 	-0.778	 	0.069	-1.216	6.25E-07	ADIPOQ,AGER,ALAS1,ANXA2,ATP2B1,C9orf72,CARS,CCND2,CCND3,CEBPG,CFL1,CHCHD10,COL15A1,CRYAB,CXCL10,CXCL9,CYP3A5,DDIT3,EGR1,ENTPD5,FOS,G0S2,GDF15,GLO1,HLA-DRA,HMOX1,HSPA5,JUN,KLF4,KRT14,LEP,ME1,MKI67,MSR1,MT-ND1,NNMT,NR4A1,PCIF1,PLIN1,PLIN2,PNRC2,RASD1,SCD,SLC9A1,SORBS1,SPP1,TALDO1,THRSP,TP53,TRIB3,TRIM31,TSN,UCK1,UCP2,VCAM1	ADIPOQ,ARNT,CEBPA,CTNNB1,D-glucose,EGR1,FOXO1,HIF1A,MYC,NFKB1,NFKBIA,NFkB (complex),P38 MAPK,PPARA,PPARG,RELA,RXRA,SP1,STAT1,TNF,troglitazone	
P2	 	ADORA2A	-2.890	g-protein coupled receptor	 	1.489	 	0.110	0.933	6.37E-07	APP,ATP2B1,ATP6AP1,ATP6V1B2,CCT5,CD28,CSF1R,CXCL10,DGAT2,EIF2S2,EIF5A,FBL,FOS,G3BP2,GAPDH,HMOX1,HNRNPK,KIF5B,NAPA,NR4A1,NR4A2,PEA15,PGAM1,PPP1CA,PPP1R1B,TUBB2A,USP5	ADORA2A,Ap1,CEBPB,CREB1,CREBBP,DDIT3,FOS,JUN,NFKB1,NFKBIA,NFkB (complex),Pde,Pka,Pkc(s),RELA,STAT1,adenosine,cyclic AMP,dopamine,estrogen receptor	
P2	 	ARNT	1.256	transcription regulator	Activated	3.257	bias	0.569	 	6.69E-07	ADAM17,ALDOA,ATP5G1,BHLHE41,CCND2,CLDN1,CTSD,DEGS1,EDN1,ENG,ENO1,G6PD,GAPDH,HIF1A,INSR,ITGAV,LEP,NDUFS3,NDUFS4,NQO1,OAZ1,PCK2,SIM1,TP53,TP53RK	AHR,ARNT,Ap1,EGR1,ELK1,EP300,ESR1,ESR2,HIF1A,MYC,NFKBIA,NFkB (complex),RELA,SP1,TP53,TP63,TP73,VHL,estrogen receptor	
P2	 	INSR	1.727	kinase	Activated	3.721	bias	0.485	1.238	6.82E-07	ALDH2,ARHGDIA,ARHGEF2,ATP5D,ATP5G1,ATP5J,ATP5J2,ATP5L,C1QA,CBR1,CCND2,CD83,CFL1,CRAT,CSTB,CTSB,CYCS,EDN1,EGR1,FHL1,FLNC,FOS,GANAB,GAPDH,GNB1,GRN,HADHB,HMGCS1,INSR,KIFAP3,KIT,LCP1,LEP,LYZ,MDH2,MNT,MPEG1,MSMO1,MT-CO1,MVD,NDUFA1,NDUFA4,NDUFA9,NDUFB4,NFE2L2,PHLDA2,RAB7A,RPL7A,RPS16,SOCS3,SREBF2,UCP2,VCAM1	ARNT,CEBPA,CEBPB,CTNNB1,D-glucose,FOS,FOXO1,FOXO3,HIF1A,HMGA1,IGF1,IGF1R,INSR,IRS1,Ins1,JUN,MYC,NFKB1,PPARG,RB1,SP1,estrogen receptor	
P2	 	AMPK	 	complex	 	-1.174	 	0.134	-1.717	7.28E-07	AACS,ADIPOQ,CCND2,CLDN1,CXCL10,CYBB,DUSP4,EGR1,HIF1A,HMOX1,IL1RN,LDHB,LITAF,MT-ATP6,MT-CO1,MT-CO2,MT-CYB,MT-ND1,PFKFB3,STAT1,STIM1,THRSP,TP53,UCP2	AMPK,Ap1,CREB1,FOXO1,HIF1A,Insulin,JUN,MYC,NFE2L2,NFKB1,NFKBIA,NFkB (complex),P38 MAPK,PI3K (complex),PPARA,PPARG,RELA,SP1,STAT1,TNF,TSC2	
P2	 	TFEB	1.477	transcription regulator	Activated	2.996	bias	0.680	 	7.53E-07	APP,ARSA,CLCN7,CTSA,CTSB,CTSD,GBA,HEXA,LAMP1,NAGLU,PSAP,SCPEP1,TPP1	 	
P2	 	paclitaxel	 	chemical drug	 	0.980	bias	0.283	-0.263	7.81E-07	ACKR3,ALPK3,ANXA5,ARHGEF2,ATF4,BHLHE41,BTG2,CD53,CXCL10,CYP3A5,DDIT3,DUSP10,DUSP4,DUSP6,EGR1,ETV5,FAS,FLNA,G0S2,GADD45B,GDF15,HIF1A,HLA-A,HSF4,IGHA1,JUN,KCTD2,KDM6B,KIFC3,LCP1,LCP2,NXPH4,PNKD,PRELP,SH2B3,SHB,SLC12A2,THBS1,TMEM184B,TNFRSF10B,TOP3B,TP53,TUBA1B,TULP3,TYMP	AHR,EGR1,ERK,FGF2,JUN,MYC,NFKB1,NFKBIA,NFkB (complex),P38 MAPK,RELA,SP1,STAT1,TNF,paclitaxel	
P2	 	progesterone	 	chemical - endogenous mammalian	Activated	2.809	 	0.220	1.204	8.83E-07	ADCYAP1R1,ADIPOQ,AKR1C3,ALPL,APOE,ATP6V1B2,BCAT1,BMP2K,C9orf72,CA3,CCND3,CES1,CNDP2,COL15A1,COMT,CRYAB,CXCL10,CYP3A5,DDIT3,EGR1,ENG,ESR2,FAM49A,FGFR2,FKBP4,FKBP5,FOS,FTH1,G6PD,GARS,GJB2,HIF1A,HLA-DQB1,HLA-G,HOXA10,HSPA2,HSPA8,INSR,JUN,KCNG1,KRT5,LHCGR,LITAF,MBP,ME1,MTSS1,MYO1D,NCAM1,NME2,NPL,NPY1R,NR4A1,PDGFA,PFKFB3,PIK3R1,PKM,PNKD,PRNP,PTX3,RTN4,SCD,SCNN1B,SFRP4,SLC1A5,SPP1,SRD5A1,SYP,TGFB2,TGFBR1,THRSP,TIMP1,TNXB,TP53,TYMP,WNT5B,YWHAG	AGT,Ap1,CREB1,CREBBP,CTNNB1,ERK1/2,FOS,FOXO1,FSH,HIF1A,Insulin,JUN,NFKBIA,NFkB (complex),PPARA,PPARG,RELA,SP1,STAT1,TP53,estrogen receptor,progesterone	
P2	 	MRPL14	1.837	other	 	-1.633	bias	0.721	 	9.87E-07	MALSU1,MT-CO1,MT-CO2,MT-ND1,MT-ND4,MT-ND6	 	
P2	 	homocysteine	 	chemical - endogenous mammalian	Activated	2.049	bias	0.335	0.660	1.04E-06	ANXA2,ATF4,CXCL10,DDAH2,DDIT3,EEF1D,FGF1,FGF2,HCAR2,HMOX1,HSPA5,LEP,MT-CO3,SAA1,SOCS3,SREBF2,TIMP1,TP53,TRIB3,VCAM1	Ap1,EGR1,FOS,JUN,Jnk,MYC,NFE2L2,NFKB1,NFKBIA,NFkB (complex),P38 MAPK,PI3K (complex),RELA,SP1,SREBF1,STAT1,cholesterol,homocysteine	
P2	 	curcumin	 	chemical drug	 	0.749	bias	-0.276	2.560	1.05E-06	ABCC1,ADAM17,ADAMTS5,ADIPOQ,APOE,APP,ATOX1,CCND2,CCND3,CDC14B,COX7B,CSNK1A1,CTNNA1,DDIT3,EDN1,EGR1,ENTPD5,FAS,FGF2,FOS,FOSB,FTH1,FTL,GCLM,GLUL,GSTP1,HIF1A,HMOX1,HSPA8,IGFBP4,JUN,LEP,MAPT,MIF,NCAM1,NEO1,NFE2L2,NQO1,SOCS3,SOD1,SOX9,SREBF2,TCEB2,TESK1,TGFBR1,TNFRSF10B,TOP2A,TP53,UBE2E2,UCP2,VCAM1	Ap1,FOS,FOXO1,HIF1A,JUN,NFKB1,NFKBIA,NFkB (complex),P38 MAPK,RELA,SP1,STAT1,TNF,TP53,curcumin,hydrogen peroxide,nitric oxide,reactive oxygen species	
P2	 	CTNNB1	1.081	transcription regulator	 	0.252	bias	0.574	 	1.08E-06	ABCC1,ADAM17,ADGRG2,ADIPOQ,AES,ALCAM,ALDH3A2,ALG3,ANXA1,APP,ARHGDIA,BAMBI,BCAP31,C6,CA3,CALM1 (includes others),CAPNS1,CAPZB,CCND2,CD4,CRAT,CTNNA1,CYR61,DDIT3,EDN1,EIF5A,EPHB3,ESR2,EYA2,F13A1,FAS,FCER1G,FOS,GADD45B,GJB2,GLUL,GNA12,HDGF,HNRNPA0,HTRA1,ITGB2,ITSN1,JUN,KRT5,LFNG,LHCGR,ME1,MPEG1,NCAM1,NR5A2,P2RX7,PCCA,PCSK6,PDE1C,PFN1,PHLDA2,PIK3R1,PSAP,PTPRJ,S100A8,SAA1,SCD,SCRN1,SEC61A1,SEMA3C,SERPINE2,SFRP1,SFRP4,SLC12A2,SLC1A2,SLC1A5,SOX9,SPP1,SQSTM1,STARD7,STXBP1,SYNM,TCF7,TIMP1,TMEM2,TP53,UBA1,VCAM1,WNT5B	Ap1,CTNNB1,FOS,JUN,NFKB1,NFKBIA,NFkB (complex),P38 MAPK,RELA,SP1,STAT1,TCF,TNF	
P2	 	F2	-3.135	peptidase	Activated	2.748	bias	0.650	 	1.08E-06	AKR1B1,B3GNT5,CCND2,CD63,CD68,CDC42EP1,CKAP4,CTPS1,CYBB,CYR61,DOK5,EDN1,EGR1,ERP29,F2RL3,FGF2,FHL1,FOS,FOSB,HIF1A,HMGA1,HMOX1,IGFBP4,JUN,LAMP1,LAMP2,MIF,MTSS1,PDGFA,PLPP1,RAC1,RNH1,SDC4,SLC7A1,SRM,SYP,TGFB2,THBS1,TNFRSF12A,TRAF3,VCAM1	CEBPA,CEBPB,EGR1,F2,FGF2,FOS,FOXO1,IGF1,JUN,MYC,NFKB1,NFKBIA,NFkB (complex),Pdgf (complex),RELA,SP1,STAT1,TGFB1	
P2	 	PRKAG3	-3.915	other	 	 	 	 	 	1.13E-06	ACKR3,ALAS1,ASPH,ATP6V1A,BTG2,CES1,CLCN3,CTNNA1,DUSP10,EGR1,FTL,GAS5,GBE1,GOT1,HSPA5,IFI30,KLF4,LEP,LMCD1,MAT2A,NEO1,ODC1,PHLDA3,PPP1R14B,RPE,RPL12,SLC40A1,SLC7A2,SNCG,THRSP,TRIM16	 	
P2	 	SP1	1.074	transcription regulator	Activated	3.012	bias	0.627	 	1.17E-06	AGER,ALDH3A2,ALPL,APOE,ASNS,ASS1,ATP6V0C,C1QBP,CCND2,CCND3,CD28,CES1,COL8A1,CRYAB,CTSD,CXCL10,DMD,EGR1,ENG,FAS,FGF2,FLNA,FOLR2,FOS,GDF15,GSS,HADHB,HIF1A,HINT1,HMGA1,HMOX1,HSPA5,IGFBP4,INSR,ITGAV,JUN,KIT,KLF4,LHCGR,MAT2A,MAZ,NPTXR,NR5A2,P2RX7,PDGFA,PDGFC,PKM,PLAA,PREX1,PRKRA,SERPINE2,SLC19A1,SLC25A5,SLC31A1,SLC4A2,SLC7A1,SMPD1,SNCG,SOD1,SOX9,SPP1,SPTB,STAT1,TGFB2,TGFBR1,TIMP1,TNFRSF10B,TP53,TSPO,TXNRD1	AHR,APP,ARNT,CTNNB1,EGR1,ESR1,ESR2,FOS,FOXO1,FOXO3,HIF1A,JUN,MYC,NFKBIA,NFkB (complex),NR3C1,RB1,RELA,SP1,STAT1,TP53,TP63,TP73,Vegf,estrogen receptor	
P2	 	RELA	1.432	transcription regulator	Activated	2.289	bias	0.497	-0.497	1.19E-06	ADAMTS5,ALCAM,AP1B1,APOE,APP,ARHGDIB,BTG2,CD14,CTSB,CXCL10,CXCL9,CYBB,DDIT3,EDN1,EGR1,ERAP2,FAS,FCGRT,FGF2,FMN2,FOS,GBP1,GDF15,HIF1A,HMOX1,IGKC,IL1RN,ISG15,JUN,KIT,MAT2A,MIF,MT-CYB,NFE2L2,NR4A1,PI3,PI4KA,PSMB10,PTX3,SAA1,SAA2,SBF1,SDC4,SERPINE2,SLC1A2,SLC2A5,SOX9,SREBF2,STIM1,SYTL1,TNFRSF10B,TP53,TPO,VCAM1	Ap1,CDKN2A,CEBPA,CEBPB,IL1B,JUN,MYC,NFKB1,NFKBIA,NFkB (complex),RELA,SP1,STAT1,TNF,TP53	
P2	 	IPMK	1.147	kinase	 	-0.283	bias	0.721	 	1.20E-06	CAPNS1,CYR61,FLNA,FLNC,FOS,FOSB,JUN,MYL9,PER1,PFN1	Ap1,CREBBP,FOS,IPMK,JUN,NFkB (complex),RELA	
P2	 	VEGFA	-1.415	growth factor	 	1.928	bias	0.551	 	1.20E-06	ABCC1,ALAS1,ALDH2,ATP5J2,CD160,CD83,CSTB,CTSB,CTSS,CXCL10,CYR61,DUSP4,EDN1,EGR1,ETV5,FGF2,FOS,GBP1,HIF1A,HK1,HMOX1,IGFBP4,MDH2,ME2,NDUFA1,NME1,NME2,NR4A1,SCO2,SDHB,SHMT2,SLC25A5,SLC25A6,SNCG,SYNM,THBS1,TMSB10/TMSB4X,TP53,TSPO,UNC5B,VCAM1	AHR,Ap1,CREBBP,EGR1,FGF2,HIF1A,JUN,MYC,NFKB1,NFKBIA,NFkB (complex),P38 MAPK,Pkc(s),RELA,SP1,STAT1,TP53,VEGFA	
P2	 	PDGF BB	 	complex	 	0.378	bias	0.430	-2.254	1.29E-06	ACKR3,ATP2B1,CALM1 (includes others),CBX4,CCND3,CRYAB,CSF1R,CSRP2,CYCS,CYR61,DAB2,DDIT3,DUSP6,EDN1,EGR1,FHL1,FLNA,FMO1,FOS,FOSB,GDF15,GLUL,GSS,HMGCS1,HMOX1,HRAS,IGFBP4,JUN,MAT2A,NPR3,NR4A1,NR4A2,ODC1,PDGFA,PSMB4,RPN2,SCD,SLC7A1,SOCS3,THBS1,TIMP1,TNFRSF12A,TP53,TRIB3,TRIOBP,UCK1,UNC5B,VCAM1	AHR,Ap1,CEBPA,EGR1,ERK,FGF2,FOS,JUN,Jnk,MYC,NFKB1,NFkB (complex),P38 MAPK,PDGF BB,RELA,SP1,STAT1,TGFB1	
P2	 	tetrachlorodibenzodioxin	 	chemical toxicant	 	1.188	 	0.039	0.974	1.36E-06	AARS,ABCB6,ACTN1,ASNS,ATF4,ATP2B1,BCAT1,CA3,CBR1,CES1,CHST2,CMA1,COMT,CTSD,CYP4A11,CYP4B1,CYR61,DMXL2,EDN1,FAS,FOS,GHITM,HMOX1,HRAS,HSPA2,HSPA8,IL10RA,ITGA7,JUN,KRT14,LHCGR,NFE2L2,NME1,NMT2,NQO1,ODC1,POMP,PTGFR,RAB10,S100A8,SAA1,SHB,SIM1,SLC25A5,SLC38A3,SLC40A1,SLC4A2,SLCO2B1,SOD1,STC2,TGFB2,TP53,TXN	17-alpha-ethinylestradiol,AHR,Ap1,CEBPA,ERK,ESR1,JUN,NFKB1,NFKBIA,NFkB (complex),Pkc(s),RELA,SP1,STAT1,TNF,TP53,tetrachlorodibenzodioxin	
P2	 	25-hydroxycholesterol	 	chemical reagent	 	-0.781	 	0.096	-1.166	1.38E-06	ASNS,ATF4,CHAC1,DDIT3,FCER1A,FOS,FOSB,HMGCS1,HMOX1,HSPA5,JUN,NR4A1,NR4A2,PIK3R3,SCD,SREBF2,TRIB3	25-hydroxycholesterol,AHR,Ap1,CREBBP,EGR1,FOS,JUN,NFE2L2,NFKB1,NFKBIA,NFkB (complex),PPARA,PPARG,RELA,SREBF1,arachidonic acid,cholesterol	
P2	 	FSH	 	complex	 	0.985	bias	0.259	-0.330	1.44E-06	ACP2,ACTN1,ADAM17,ALDH3A2,ALPL,ARHGAP35,ARPC4,ATP2B1,BCKDK,BTG2,CCND2,CDK16,CITED1,CLIP1,COL15A1,CSNK1A1,DAB2,ESR2,FGF2,FKBP5,FLNC,FOS,FOSB,GBP1,GDE1,GNB1,GOT1,IGFBP4,IL1RN,JUN,KIF5B,LHCGR,MAP4K4,MSMO1,NEO1,NPC2,NPY1R,NR4A1,P4HA2,PCSK6,PKM,PLPP1,PPP1R2,PRNP,RAB5C,SRD5A1,STAT1,STIP1,TGFB2,TGFBR1,THBS1,TIMP1,TMBIM6,TNFRSF10B,TP53	AHR,CEBPB,CREB1,CREBBP,ERK,ERK1/2,ESR1,FOS,FSH,JUN,Lh,NFKBIA,NFkB (complex),NR3C1,PGR,RELA,SP1,STAT1,cyclic AMP,estrogen receptor,progesterone	
P2	 	CEBPB	2.050	transcription regulator	Activated	3.497	bias	0.461	0.362	1.48E-06	ADIPOQ,AKR1C3,ALOX5AP,APOB,ASNS,CCND2,CD14,COL5A2,CSF1R,DAB2,DDIT3,DEGS1,DGAT2,DYNLT1,FAS,FGFR2,FHL1,FOS,FTL,HIST1H4H,HLA-A,HMGA1,HSPA8,IGFBP4,IGKC,IL1RN,INSR,JUN,KRT6B,LCP2,LEP,LHCGR,MBP,MSR1,NFE2L1,NUPR1,ODC1,PEA15,PI3,PLXND1,PSMA3,PSMA6,PTGFR,SAA2,SCD,SEPT3,SLC12A2,SLC7A1,SOCS3,SPP1,TLR8,TMEM176A,TMEM176B,TP53,TRIB3,UBA2	Ap1,CEBPA,CEBPB,EGR1,FOS,IL6,JUN,MYC,NFKB1,NFKBIA,NFkB (complex),PPARG,RELA,SMARCA4,SP1,SPI1,STAT1,cyclic AMP	
P2	 	6-hydroxydopamine	 	chemical toxicant	Activated	2.955	bias	0.326	1.645	1.57E-06	ATF4,DDIT3,FOS,FOSB,HSPA4,HSPA5,HSPA8,HSPA9,JUN,LONP1,MT-CO1,NCAM1,NR4A2,PSMB2,PSMC4,RPL29,TP53,TRIB3,UBE2D3,VCP	6-hydroxydopamine,Ap1,EGR1,EIF2AK3,FOS,FOXO1,FOXO3,Gsk3,JUN,Jnk,MYC,NFE2L2,NFKB1,NFKBIA,NFkB (complex),Pkc(s),RELA,STAT1,TP53	
P2	 	camptothecin	 	chemical drug	Activated	2.052	 	0.211	0.821	1.58E-06	ADO,AGER,ALDOA,ANXA2,APOE,ARHGDIA,BAMBI,BTG2,BTG3,CCR1,CD53,CD83,CHAC1,CHST11,CIDEA,CLTB,DUSP10,DUSP6,EDN1,EEF1B2,FAS,FOS,FOSB,GADD45B,GAPDH,GDE1,GLIPR1,HIF1A,HLA-A,HLA-DQA1,HLA-DQB1,HLA-G,IL10RA,IL17RA,ITGA7,ITSN1,JUN,KIF3B,LIMCH1,LITAF,MAP4K4,MBOAT7,MFSD5,MYO5A,NR4A1,NR4A2,PHLDA2,PI3,PIK3CG,PLIN2,PPFIBP2,PPIA,PSMD2,PTPRK,PTX3,RHEB,RRAGD,RRM2B,SAA1,SDC4,SIAH2,SIPA1L1,SLC25A5,SPP1,STC2,TBC1D31,TLN2,TNFRSF10B,TP53,TPP1,TRAF3,TUBB,TUBB2A,UBE2A,VAC14,VCAM1	AHR,Ap1,CEBPB,EGR1,ERK,FOS,JUN,Jnk,MYC,NFKB1,NFKBIA,NFkB (complex),RELA,SP1,STAT1,TP53,camptothecin	
P2	 	FN1	-1.209	enzyme	 	1.677	bias	0.404	-0.508	1.68E-06	APLP2,APOE,APP,BCAT1,CAPN2,CCNI,CD83,CTBP1,CTSD,DLGAP4,EIF5A,FGF2,FLNA,FOS,G3BP2,HK1,ITGAV,LAMP1,MAT2A,PREB,RRAGD,SCRN1,SDC4,SDCBP,SDHC,SLC9A1,SOCS3,SOX9,SPP1,SQSTM1,SURF1,THBS1,TNFRSF10B,TOR1A,VDAC1	Ap1,CEBPB,EGR1,ELK1,ESR1,FN1,JUN,MAP2K1,MYC,NFE2L2,NFKB1,NFKBIA,NFkB (complex),P38 MAPK,PI3K (complex),RELA,SP1,STAT1,TP53	
P2	 	doxorubicin	 	chemical drug	Activated	3.710	bias	0.259	1.888	1.79E-06	ABCC1,ABCC3,ANXA1,ANXA2,APP,ASNS,BARD1,BTG2,CAMK2D,CAPN6,CD14,CTSB,CTSD,CYBB,CYR61,DDIT3,EDN1,EEF1B2,EFEMP2,EGR1,EIF5A,FAS,FOS,FTH1,GAS5,GDF15,GLB1,GLIPR1,GSS,HIF1A,HMOX1,IRF5,JUN,NCAM1,NFE2L2,NLRC4,NQO1,OSGIN1,PIK3R3,PSAP,PSMB10,RRM2B,S100A11,SOD1,SOX9,SPP1,STAT1,TIMP1,TNFRSF10B,TNFRSF12A,TOP2A,TP53,TUBB,TXN	AHR,Ap1,CREBBP,EGR1,FOS,Jnk,MYC,NFKB1,NFKBIA,NFkB (complex),Pkc(s),RB1,RELA,SP1,TP53,TP63,TP73,doxorubicin	
P2	 	thapsigargin	 	chemical toxicant	 	1.646	bias	0.374	-0.316	1.92E-06	ADCY1,ADIPOQ,ASNS,ATF4,CD83,CHAC1,CXCL10,DDIT3,EDN1,EGR1,FOS,GADD45B,HIF1A,HMOX1,HSPA5,HSPA9,ITGB2,JUN,KLF4,KPNA1,LONP1,NFE2L2,NR4A1,PCK2,PRNP,SESN2,THRSP,TNFRSF10B,TP53,TPO,VCAM1	AHR,Ap1,CREBBP,EGR1,EIF2AK3,FOS,FOXO1,FOXO3,JUN,Jnk,NFE2L2,NFKB1,NFKBIA,NFkB (complex),P38 MAPK,RELA,SP1,STAT1,TP53,thapsigargin	
P2	 	ALDH2	-2.164	enzyme	Inhibited	-3.148	bias	-0.721	 	1.99E-06	ATF4,ATF5,GCLM,GSS,PSAT1,SHMT2,SLC1A4,SLC3A2,SLC7A11,SLC7A5	 	
P2	 	IL6	-1.873	cytokine	 	1.758	bias	0.379	-1.251	2.12E-06	ABCC1,ABCC3,ADAMTS5,ALAS1,ANXA1,APOB,APOE,APP,BTG2,CCR1,CD14,CD163L1,CD209,CD53,CD68,CD74,CD83,CES1,CES2,CXCL10,CYBB,CYP3A5,DPP3,DUSP6,DVL1,EGR1,ESR2,FAS,FCGRT,FGF2,FOS,GADD45B,HIF1A,HLA-A,HLA-DQA1,HMOX1,HSPA5,IGFBP4,IL1RN,ITGAV,JUN,KCTD13,KIT,KRT14,LEP,LHCGR,LYZ,MAF,MKI67,MSR1,PDGFA,PLA2G2A,PRNP,PSMB10,PSME1,PTGFR,PTPRC,RNASE6,S100A7,SAA1,SAA2,SH3GLB1,SLC12A2,SLC14A1,SLC40A1,SNX10,SOCS3,SPP1,SRA1,STAT1,STS,SYP,TBC1D9,THBS1,THRSP,TIMP1,TLR8,TNFRSF10B,TOP2A,TP53,TRAF3,VCAM1,WARS,WHSC1,XPNPEP2	CEBPA,CEBPB,IFNG,IL1A,IL1B,IL6,IRF8,JUN,NFKB1,NFKBIA,NFkB (complex),P38 MAPK,RELA,SP1,STAT1,TNF	
P2	 	CST5	-1.151	other	Inhibited	-2.160	bias	-0.350	0.107	2.15E-06	ABCC1,ADRM1,AKR1C1/AKR1C2,ANXA2,ANXA5,AP3D1,ARHGEF2,BCAP31,CNBP,COPS7A,COPS8,CTSB,DNAJB11,EEF1B2,EEF1D,FHL1,FRAS1,GNL3,HS2ST1,INTS1,MAL2,MALSU1,MAP1B,MNT,MYL9,NDUFC2,NHP2,NPAS2,PDCL3,PRKACB,PRKRA,PYGB,RTN3,S100A11,SEPT3,SGPL1,SLC1A3,SLC7A11,SUPV3L1,TXN,UTP18,VDAC1,WDR36	 	
P2	 	bicuculline	 	chemical - endogenous non-mammalian	 	-1.877	bias	0.499	-3.649	2.15E-06	APP,BTG2,CYR61,DUSP6,EGR1,FOS,FOSB,GADD45B,HSPA8,JUN,KLF4,NR4A1,NR4A2	CREB1,CREBBP,Cg,EGR1,ELK1,ERK1/2,FOS,HTT,Hdac,L-glutamic acid,NFKBIA,NFkB (complex),RELA,SP1,SP3,bicuculline,dopamine,estrogen receptor	
P2	 	deferoxamine	 	chemical drug	 	-0.020	bias	0.319	-1.637	2.30E-06	ALDOA,APP,CCND2,CCND3,CYP3A5,DDIT3,DUSP10,EGR1,ENO1,FOS,GADD45B,GDF15,HIF1A,HMOX1,HSPA13,IGFBP4,LEP,MT-CYB,MT-ND5,NR4A2,PFKFB1,PFKFB3,PKM,SERPINE2,SPP1,SPRY4,TGFB2,TNFRSF10B,TP53,VCAM1	AHR,Ap1,CREBBP,HIF1A,HTT,JUN,MYC,NFE2L2,NFKB1,NFKBIA,NFkB (complex),PI3K (complex),RELA,SP1,STAT1,TP53,VHL,deferoxamine,iron	
P2	 	15-deoxy-delta-12,14 -PGJ 2	 	chemical - endogenous non-mammalian	 	-0.902	 	-0.229	0.338	2.34E-06	CCND2,CTSB,CTSD,CXCL10,CXCL9,CYBB,DDIT3,EGR1,FKBP4,FOS,FTH1,GCLM,GDF15,GSTP1,HLA-DRA,HMOX1,HSPB1,JUN,KLF4,LAMP1,MSR1,NFE2L2,NQO1,RARRES3,SLC9A1,SOCS3,SOD1,SPP1,STAT1,TP53,TXNRD1,VCAM1	15-deoxy-delta-12,14 -PGJ 2,Ap1,CEBPA,FOS,JUN,MYC,NFE2L2,NFKB1,NFKBIA,NFkB (complex),P38 MAPK,PI3K (complex),RELA,SP1,STAT1,TNF,dexamethasone,nitric oxide	
P2	 	BDNF	-1.812	growth factor	 	-1.532	bias	0.288	-3.283	2.47E-06	ANXA2,ANXA5,AP3D1,APP,CCND2,CYGB,CYR61,DUSP4,DUSP6,EEF1D,EGR1,FAM49A,FLNA,FOS,FOSB,FTL,GLUL,GPC4,HSPA2,HSPA5,JUN,LEP,MAP1B,MAPT,MBP,MVD,MYO5A,NCAM1,NCDN,NR4A1,PFKFB3,PLTP,PLXNB2,PPP1R1B,RNH1,RPL37A,RPS23,SFRP1,SPP1,STXBP1,SYP,TMBIM6,TPP1,TRAF3,YWHAG	Ap1,BDNF,CREB1,CREBBP,ELK1,FOS,FOXO1,FOXO3,HTT,JUN,L-glutamic acid,MAP2K1/2,MAPK3,NFKBIA,NFkB (complex),NR3C1,Pde,Pka,RELA,STAT1,TP53,corticosterone	
P2	 	CREBBP	-1.060	transcription regulator	 	0.827	bias	0.471	-0.899	2.47E-06	ADAM12,ALAS1,BANK1,CAMK2D,CAPG,CCND2,CCND3,CD160,CD53,CRISPLD2,CTSG,CXCL10,CXCL9,CYBB,CYR61,DCX,DUSP4,EGR1,EYA2,FGF2,FOS,FOSB,GM2A,GNG2,HLA-DRA,HLA-G,HMGCS1,IL10RA,ISG15,JUN,KCTD1,KRT14,MAF,MAFG,MCF2L,NFE2L2,NPAS2,NR4A1,NR4A2,NTRK3,PDLIM4,PPFIBP2,RGL1,RNF157,SDC4,SDHC,SERPINE2,SLC1A2,SLC7A11,SOCS3,THRSP,TNFRSF10B,VCAM1,WNT5B	AHR,CREB1,CREBBP,CREM,CTNNB1,EP300,FOXO1,HIF1A,IRF8,JUN,NFKB1,NFKBIA,NFkB (complex),PPARG,RELA,STAT1,TP53,estrogen receptor	
P2	 	methapyrilene	 	chemical drug	 	1.886	 	-0.069	2.177	2.50E-06	ACTG1,ALDOA,ANXA2,ANXA5,APOE,ASS1,ATF4,ATP6V1B2,BTG2,CES1,CTSB,CTSS,CYP4A11,DDIT3,GSS,GYS2,HMOX1,HSPA5,NR2F6,ODC1,PPP1R2,RPS8,SCD,SLC3A2,TP53,TUBB,TXNRD1	 	
P2	 	MEL S3	 	chemical - kinase inhibitor	 	-0.905	bias	-0.273	0.002	3.08E-06	ATP5D,C1QBP,COPS8,EGR1,ENO1,ERP29,GLOD4,PCK2,PGAM1,STIP1,TUBB	 	
P2	 	bisphenol A	 	chemical - endogenous non-mammalian	 	1.463	bias	0.504	 	3.30E-06	ADIPOQ,ALAS1,ALDH5A1,APOB,ATP6AP1,CTSD,CXCL10,EGR1,ENO1,ESR2,FOS,LAMP2,LCP2,LEP,LHCGR,MDH2,NR4A1,NR4A2,PEBP1,PKM,RPN2,SLC1A5,SRD5A1,TP53	ADIPOQ,CREB1,CREBBP,CTNNB1,EGR1,ERK1/2,ESR1,FOS,JUN,NFKB1,NFKBIA,NFkB (complex),NR3C1,PGR,PRL,RELA,SP1,STAT1,STAT5B,bisphenol A,estrogen receptor,progesterone,testosterone	
P2	 	CAV1	-1.178	transmembrane receptor	 	-0.359	 	0.139	-0.860	3.37E-06	ADAM17,ADGRG2,ADIPOQ,CD14,CSF1R,EGR1,FAS,FOS,HMOX1,HSPA8,INSR,KRT6B,LEP,NQO1,NR4A1,RAC1,RPL17,RPS13,SLC12A2,SLC14A1,SLC7A2,ST6GALNAC4,THBS1,TP53,TXNL4A	AKT1,CAV1,ELK1,FOXO1,HMOX1,Mek,NFE2L2,NFKB1,NFKBIA,NFkB (complex),NRF1,P38 MAPK,RELA,SP1,STAT1,TNF,TP53	
P2	 	SNCA	-1.077	enzyme	 	0.156	 	-0.062	0.291	3.59E-06	AIF1,CFL1,CTSB,CYBB,DDIT3,GLO1,HSPA5,KIF2A,LDHB,MDH2,PSMA3,PYGB,SYP,TP53,TRIB3,TUBG1,UCHL1,YWHAG,YWHAH	26s Proteasome,APP,Ap1,ESR1,FOS,FOXO1,HIF1A,HSF1,JUN,MYC,NFE2L2,NFKB1,NFKBIA,NFkB (complex),Pkc(s),RELA,SNCA,STAT1,reactive oxygen species,rotenone	
P2	 	tamoxifen	 	chemical drug	 	-0.667	 	0.072	-1.066	3.70E-06	ACKR3,ADORA1,ASS1,CTSD,CYP3A5,CYR61,EPHX1,ESR2,ETV5,F13A1,FLOT1,FOS,G0S2,GAPDH,GDF15,GJB2,HMGCS1,IGFBP4,IL1RN,JUN,MIF,MKI67,MT-CO1,NNMT,PFN1,RAMP3,SCD,SDC3,SLC1A2,SLC5A3,SLC7A2,SLC7A5,SLC9A3R1,SOX9,SPP1,SQSTM1,TP53,TXN,TYMP,UCP2	AHR,CEBPA,CEBPB,CTNNB1,EGR1,ESR1,ESR2,FOXO1,IGF1,JUN,MYC,NFkB (complex),RELA,SP1,TCF,TGFB1,TP53,estrogen,estrogen receptor,tamoxifen	
P2	 	E. coli serotype 0127B8 lipopolysaccharide	 	chemical - endogenous non-mammalian	 	1.057	 	0.222	-0.193	4.28E-06	ADGRG2,ADIPOQ,ADORA1,ANXA1,CD14,CHST11,CXCL10,CXCL16,DDIT3,DERL1,EDEM1,FGF1,FGF2,GJB2,GLUL,GNG2,HCAR2,HMOX1,HSPA5,IRF5,PANX1,PCK2,PPP1R1B,PRDX5,SLC1A2,SLC4A2,SLC7A11,SLC7A5,SOCS3,STAT1,SYNM,TGFBR1	CEBPB,CREBBP,CSF2,E. coli serotype 0127B8 lipopolysaccharide,EGR1,IFNG,IL6,IRF8,JUN,NFKB1,NFKBIA,NFkB (complex),RELA,SP1,STAT1,TNF,TP53	
P2	 	CSF3	-23.910	cytokine	 	-0.206	 	0.184	-1.178	4.35E-06	ARHGDIA,C3AR1,CAPG,CCND2,CCND3,CD14,CTSD,CYBB,DUSP6,EDN1,EGR1,ERAP2,FOS,GADD45B,HLA-DQA1,HLA-DRA,HMOX1,HOXA7,IL1RN,ITGB2,JUN,KIT,LYZ,NME2,ODC1,PLCB2,SOCS3,TLR8,TP53,VCAM1	CEBPB,CSF3,IFNG,IL6,IRF8,JUN,NFKB1,NFKBIA,NFkB (complex),P38 MAPK,PTPN11,RELA,SP1,SPI1,STAT1	
P2	 	IGF1R	1.018	transmembrane receptor	 	1.339	bias	0.434	-0.888	4.35E-06	APP,ATP5D,ATP5G1,ATP5J,ATP5J2,ATP5L,CD53,CD68,CTSD,CYCS,DDIT3,EDN1,FLNC,FOS,HIF1A,HSPA5,IGFBP4,KRT5,KRT6B,LHCGR,NDUFA1,NDUFA4,NDUFA9,NDUFB4,NR4A1,PHLDA2,RAC1,SNCG,TP53,TPO	ATF4,Ap1,CREB1,E2F1,EGR1,FOS,FOXO1,IGF1R,INSR,Insulin,JUN,Jnk,NFkB (complex),NR1I2,PPARA,PPARG,RELA,SP1,STAT1	
P2	 	EDN1	-11.809	cytokine	 	0.910	bias	0.567	 	4.43E-06	ADAM12,ADIPOQ,ANXA1,ANXA5,CYBB,EDN1,EGR1,FGF2,FOS,FOSB,GRN,HIF1A,HSPA5,HSPA8,INSR,ITGAV,JUN,LEP,MBP,NUPR1,ODC1,PDGFA,PDIA6,RAMP3,RPSA,SLC1A2,SOCS3,SOD1,THBS1,TIMP1,TP53,TPM3,VCAM1	CREBBP,EDN1,ERK1/2,FOS,JUN,LEP,MYC,NFKB1,NFKBIA,NFkB (complex),P38 MAPK,PPARG,RELA,SP1,STAT1,STAT5B,TNF,TP53	
P2	 	indomethacin	 	chemical drug	Activated	3.287	 	0.212	2.053	4.63E-06	ADAMTS5,ANXA1,ANXA2,APP,ASNS,ATP6V0B,BTG2,CAPN2,CAPN6,CBX4,CD14,CLDN1,CTSD,DYNLL1,EFEMP2,FCGR2A,FGF2,FOS,GAS5,GBA,GDF15,HIF1A,HMOX1,INSR,PLIN2,PSMB10,RPS21,S100A11,S100A8,SLC7A5,SPP1,TIMP1,TMSB10/TMSB4X,TNFRSF10B,TNFRSF12A,TUBB,UCP2,UQCR10	Ap1,CEBPA,EGR1,ELK1,ESR1,IL1B,IL6,JUN,NFKB1,NFKBIA,NFkB (complex),Pkc(s),RELA,SP1,STAT1,TNF,TP53,indomethacin	
P2	 	DOT1L	-1.010	phosphatase	 	 	 	 	 	4.63E-06	EDN1,HOXA10,PPIA,RPL19,RPL41,RPLP0,RPS2,RPS23,TUBA1C	 	
P2	 	CSF1	1.834	cytokine	Activated	2.302	bias	0.516	 	4.93E-06	APOE,CCND2,CD163L1,CD209,CD68,CPM,CSF1R,EGR1,FAS,FCER1G,FCGR2A,FCGR3A/FCGR3B,FOLR2,FOS,GDF15,HSPA5,IL10RA,IRF5,ITGAV,JUN,MSR1,PTPRC,PTPRJ,SFRP1,SIGLEC1,STAB1,STAT1,THBS1,TP53,VCAM1	BCL6,CEBPB,CSF1,IFNG,IL10,IL2,IL6,IRF8,JUN,NFKB1,NFKBIA,NFkB (complex),RELA,SP1,STAT1,TNF	
P2	 	Pro-inflammatory Cytokine	 	group	 	1.526	bias	0.551	 	5.28E-06	AKR1B1,APOE,ASS1,FGF2,GLUL,HMOX1,HSPA5,LGALS9,NFE2L2,NR4A1,PI3,S100A1,SDC4,SOCS3,TIMP1,VCAM1	CTNNB1,EGR1,FOXO1,FOXO3,JUN,MYC,NFE2L2,NFKB1,NFKBIA,NFkB (complex),P38 MAPK,Pro-inflammatory Cytokine,RELA,SP1,SREBF1,STAT1,VEGFA,Vegf,cholesterol	
P2	 	maslinic acid	 	chemical - endogenous non-mammalian	Inhibited	-2.449	bias	-0.572	 	5.31E-06	ACTN1,ADAM17,ARPC4,CCND2,CFL1,DVL1,FBXW5,IL2RG,IRAK1,PIK3R1,PLCB2,PTPA,SLC1A2,SLC1A3,SORBS1,TGFBR1,THBS1,TP53,YWHAG	AHR,ERK,JUN,NFKB1,NFkB (complex),P38 MAPK,RELA,SP1,STAT1,maslinic acid	
P2	 	CD28	3.704	transmembrane receptor	Inhibited	-2.779	bias	-0.351	-0.391	5.64E-06	AHCYL1,ANXA1,AP1B1,ARHGDIB,BIN1,CCND2,CCND3,CLIP1,CYCS,DAD1,FBL,FCER1G,FKBP2,FOS,FYB,GAPDH,GBP1,GYS1,HAX1,HINT1,HIST1H2AC,HLA-DQB1,HSPA8,IL10RA,JUN,LCP1,MAF,MMRN1,MSR1,MT-CO1,NR4A1,OAZ1,ODC1,PGAM1,PHB2,PSMA6,PTPRJ,RPL30,SEC61B,SLC25A5,SLC5A3,SLC7A5,SNRPC,SOCS3,SRPRB,STIM1,TCF7,THBS1	BCL6,CD28,CD3,CREBBP,IL10,IL2,IL4,IRF8,JUN,NFKB1,NFKBIA,NFkB (complex),RELA,SP1,STAT1,TCF3,TCR	
P2	 	SPI1	1.440	transcription regulator	Activated	3.918	bias	0.282	2.718	5.67E-06	C1QC,C3AR1,CCND2,CD14,CD209,CD68,CSF1R,CTSS,CYBB,DAB2,DUSP6,FCER1A,FCER1G,FCGRT,FOS,FTH1,HMBS,HSPA8,IL1RN,IMP4,ISG15,ITGB2,JUN,KIT,KLF4,LYZ,MBP,NOL6,PIK3CG,PSMB10,PTPRC,RPL18,SNU13,SPP1	Ap1,FOS,IL6,IRF8,JUN,NFKB1,NFKBIA,NFkB (complex),RELA,RNA polymerase II,SP1,SPI1,STAT1,TNF	
P2	 	NFkB (complex)	 	complex	Activated	4.053	bias	0.643	 	5.70E-06	AGER,APOE,APP,B3GNT5,BAMBI,CAMK2D,CAPNS1,CCND2,CD74,CD83,CXCL10,CXCL9,CYBB,CYP3A5,CYR61,DAD1,DDIT3,DOK5,DVL3,EDN1,EGR1,ERAP2,FAS,FGF1,FGF2,FOS,FTH1,FUCA1,G0S2,GADD45B,GDF15,HDGF,HIF1A,HLA-A,HMOX1,HSPA9,HSPB1,IGHG3,IGKC,IL10RA,IL1RN,ISG15,ITGAV,JUN,KCND3,KDM6B,KIT,KRT6B,LAMP2,LITAF,MT-CO2,MTSS1,NCAM1,NR1D1,ODC1,PEA15,PIM3,PTX3,SAA1,SDC4,SLC2A5,SLC7A1,SLC7A5,SOCS3,SPP1,STIM1,TIMP1,TNFRSF10B,TOLLIP,TP53,TPO,TRAF3,TRIB3,VCAM1	AHR,Ap1,CEBPA,CEBPB,CREBBP,FOS,IL1B,JUN,NFKB1,NFKBIA,NFkB (complex),RELA,SP1,STAT1,TNF,TP53	
P2	 	desmopressin	 	biologic drug	 	-1.574	bias	0.360	-2.451	5.99E-06	AKR1B1,CAPG,CTSD,ENO1,FLNA,FOS,GAPDH,HINT1,HSPA8,HSPH1,LDHB,PHLDB2,PPIA,PPP1R1B,S100A11,SCNN1B,SEC61B,TNS1,TUBB,VDAC1	 	
P2	 	IRF8	1.390	transcription regulator	 	-0.062	bias	0.390	-1.862	6.07E-06	BANK1,BCOR,CD14,CD4,CD74,CD83,CSF1R,CTSS,CXCL16,CYBB,DAB2,EGR1,FAS,FOS,GBP1,IL17RA,IRF5,ISG15,KLF4,MAF,MAP4K4,MSR1,STAT1,TP53,TYROBP	CEBPA,CEBPB,CREBBP,IFNG,IL10,IL1B,IRF8,JUN,NFKB1,NFKBIA,NFkB (complex),RELA,SP1,STAT1,TNF,TP53	
P2	 	dinoprost	 	chemical - endogenous mammalian	 	0.678	bias	0.261	-0.304	6.71E-06	AKR1C1/AKR1C2,CCND2,EDN1,FGF2,FOS,GSTP1,HSPA4,JUN,LHCGR,NR4A1,NR4A2,POR,PTGFR,PTX3,SPP1,THBS1,THRSP,YWHAG	Ap1,CREBBP,EGR1,ERK1/2,FGF2,FOS,JUN,MYC,NFE2L2,NFKB1,NFKBIA,NFkB (complex),PI3K (complex),Pkc(s),RELA,SP1,STAT1,TNF,dinoprost	
P2	 	FGF1	4.419	growth factor	 	1.085	 	-0.109	1.557	7.03E-06	AKR1B1,APOE,CYR61,DUSP6,EDN1,EGR1,FOS,GCLM,GSTP1,HMOX1,JUN,NFE2L2,NQO1,NR4A2,ODC1,PDGFA,RFLNB,SLC7A2,SPP1,TGFB2,THBS1,TNFRSF12A,VCAM1	AHR,APOE,CREB1,CTNNB1,EGR1,ERK,FGF1,FGF2,FOS,JUN,MYC,NFKB1,NFKBIA,NFkB (complex),RELA,SP1,SRC,STAT1,TNF	
P2	 	TO-901317	 	chemical reagent	Activated	2.042	 	0.230	1.104	7.06E-06	ALAS1,ALDH2,ALDH3A2,APOC1,APOE,APP,ASS1,CFH,CIDEA,COMT,COX17,CRAT,CYP3A5,CYP4A11,DNASE1L3,ENO1,EPHX1,FMO1,G6PD,GBE1,IGFBP4,MPEG1,MRPS2,NR1D1,NR5A2,PFKFB3,PFKL,PLTP,POR,PSMB2,PSME1,SCD,SIGMAR1,SYP,THRSP,TIMP1	CEBPA,ESR1,FOXO1,JUN,NFE2L2,NFkB (complex),NR3C1,PGR,PPARA,PPARG,PPARGC1A,RELA,RXRA,SREBF1,THRB,TO-901317,cholesterol,estrogen receptor,progesterone	
P2	 	MTOR	1.474	kinase	Activated	2.275	 	0.146	1.498	7.25E-06	AKR1B1,ATP2B1,DDAH2,DDIT3,DMD,ENO1,EPRS,FKBP1A,HADHB,HIF1A,HSPB1,IRAK1,LEP,LHCGR,MAPT,MBP,MDH2,MT-CO1,MT-TY,NCAM1,PFN1,PGP,PIP5K1C,PKM,PRDX5,PYGB,RAP1GDS1,RHEB,RPL12,RPL32,SLC12A2,SMPD1,SNCG,SOCS3,SOD1,SQSTM1,STAT1,TCEB2,TXNL1,VCAM1	Ap1,CEBPA,CEBPB,CREB1,EP300,FOS,FOXO1,Gsk3,JUN,MTOR,MYC,NFE2L2,NFKB1,NFKBIA,NFkB (complex),PI3K (complex),PRKACA,RELA,SP1,STAT1,TNF,TP53,sirolimus	
P2	 	POR	2.765	enzyme	Inhibited	-2.227	bias	-0.282	-1.180	7.39E-06	ABCC3,ACTG1,ANXA5,ASNS,ATF5,CD74,CPA3,CYP4A11,ENTPD5,FGF1,GADD45B,HADHB,HIF1A,HLA-A,HLA-DQA1,HLA-DQB1,HMGCS1,HMOX1,HSPH1,MSMO1,MVD,PFKFB3,PGD,PMVK,POR,PRNP,SCD,SDC4,SREBF2,STAT1,TMEM176A	ARNT,EP300,HIF1A,HTT,JUN,MYC,NFE2L2,NFkB (complex),POR,RELA,TP53,TP73,VHL,doxorubicin,iron	
P2	 	IL13	-28.945	cytokine	Activated	2.763	bias	0.301	0.689	7.70E-06	ACKR3,ADORA1,ALOX5AP,BZW2,C3AR1,CAPN2,CD14,CD163L1,CD209,CD4,CD52,CHST2,CTSB,CTSS,CYBB,DMXL2,DUSP10,EGR1,F13A1,FAM162A,FAS,FCGR2A,FKBP1A,FLOT1,G0S2,G6PD,HK1,HMOX1,HTRA1,IARS,IL1RN,MAF,MCUR1,MS4A4A,MSMO1,MTSS1,NHLH1,PDGFA,PDGFC,QSOX1,S100A8,SLC7A2,SOCS3,SPP1,ST3GAL6,STXBP1,SYNGR2,THBS1,TIMP1,TNS1,TPSAB1/TPSB2,VCAM1	CEBPA,CEBPB,CREBBP,EGR1,IFNG,IL10,IL13,IL4,IRF8,JUN,NFKB1,NFKBIA,NFkB (complex),RELA,SP1,STAT1,TGFB1,TNF	
P2	 	LDL	 	complex	Activated	3.112	bias	0.366	1.226	7.73E-06	APOE,CAPN2,CD68,CXCL10,CYBB,DDIT3,EGR1,FOS,FOSB,G0S2,GCLM,HIF1A,HMOX1,HSPA5,HYOU1,IGFBP4,IL10RA,IL1RN,ITGAV,JUN,MKI67,MSC,MSR1,NME1,NPC2,NR4A1,NR4A2,PANX1,PLIN2,S100A8,SIGLEC1,SOCS3,SREBF2,TGFBR1,TP53,UBE2K,VCAM1	Ap1,CEBPA,JUN,LDL,MYC,NFE2L2,NFKB1,NFKBIA,NFkB (complex),P38 MAPK,PI3K (complex),Pkc(s),RELA,SP1,STAT1,TNF,lipopolysaccharide	
P2	 	PTEN	-1.366	phosphatase	 	-0.847	 	-0.044	-0.547	7.76E-06	ADIPOQ,AKR1C3,ALG3,ANXA1,ARHGDIA,ASPH,ATP5G1,ATP5I,BTG2,CA3,CBX4,CCND3,CST6,CSTF3,CTSB,CXCL10,DEGS1,EDN1,FAS,FOS,G0S2,GYS1,HADHB,HIF1A,HOXA10,IFI30,ISG15,KIF3B,MAT2A,MBP,MKI67,MT-ATP6,MT-CO2,MT-CYB,MT-ND1,MVD,NDUFS3,NR4A2,NR5A2,PFKFB3,PFKL,PIK3R1,POLD2,PTPRC,PTPRK,SBF1,SCD,SDC4,SDHB,SLC25A1,SNRPF,SOCS3,SPP1,TAF10,THBS1,TP53,VCAM1,ZBTB16	AHR,AKT1,CEBPA,CEBPB,CHUK,CREBBP,CTNNB1,FOXO1,IGF1,JUN,NFKB1,NFKBIA,NFkB (complex),PTEN,RELA,SP1,STAT1,TNF	
P2	 	IGF1	-1.888	growth factor	 	1.466	bias	0.421	-1.306	7.80E-06	ADIPOQ,AKR1C1/AKR1C2,APP,C1QA,CCND2,CCND3,CTSD,CYBB,CYR61,DDIT3,DMD,EDN1,EGR1,ESR2,FOS,FOSB,GAPDH,HIF1A,HMGA1,HMOX1,HSPA5,IGFBP4,INSR,ITGAV,JUN,LAMP1,LARP6,LEP,LHCGR,MAFG,MAPT,MBP,MIF,MKI67,NCAM1,NFE2L2,NUPR1,ODC1,PLA2G2A,PPP1R1B,PRNP,PTPRC,SCD,SNCG,SOCS3,SPP1,SRD5A1,THBS1,THRSP,TNFRSF12A,TP53,UBE2D2,UBE2G1,VCAM1	Ap1,CEBPA,CEBPB,EGR1,FGF2,FOS,FOXO1,IGF1,Ins1,JUN,LEP,MYC,NFE2L2,NFKB1,NFKBIA,NFkB (complex),PI3K (complex),PPARG,RELA,SP1,STAT1,STAT5B,TNF	
P2	 	gentamicin C	 	chemical drug	Activated	3.000	bias	0.629	 	8.30E-06	ANXA1,ANXA2,ASNS,CAPN6,CD14,DMD,EFEMP2,FCGR2A,GAS5,PSMB10,S100A11,SPP1,TIMP1,TMSB10/TMSB4X,TNFRSF12A,TUBB	 	
P2	 	cadmium chloride	 	chemical toxicant	Activated	2.063	bias	0.336	1.079	8.92E-06	ANXA5,ATF4,DDIT3,EEF1D,EIF3I,FOS,HMOX1,HSPA13,HSPA5,HSPB1,JUN,NFE2L2,TP53,TXN	AHR,BACH1,BDNF,CREB1,EGR1,ELK1,ERK,ESR1,ESR2,JUN,NFE2L2,NFKB1,NFKBIA,NFkB (complex),NR3C1,P38 MAPK,RELA,SP1,STAT1,beta-estradiol,cadmium chloride	
P2	 	ADRB	 	group	Inhibited	-2.435	bias	-0.251	-1.167	8.95E-06	AACS,ANXA5,ATF5,CD68,CRYAB,CXCL10,DDIT3,FAS,FOS,GCLM,GDF15,HMGCS1,HMOX1,JUN,KLF4,MSMO1,MVD,NQO1,NR4A1,NR4A2,RAN,SLC40A1,SLC7A11,SQSTM1,SRM,TRAF3	ADRB,AHR,Ap1,EGR1,ELK1,ERK,ESR1,FOS,IRF8,JUN,NFKB1,NFkB (complex),P38 MAPK,PTPN11,RELA,SP1,SPI1,STAT1,TP53	
P2	 	brefeldin A	 	chemical - endogenous non-mammalian	 	0.266	 	0.033	0.149	9.75E-06	APP,DDIT3,GADD45B,HLA-A,HMOX1,HSPA5,HSPA9,KCND3,KLF4,LONP1,PRNP,SESN2,THBS1	ATF6,CEBPA,DDIT3,EIF2AK3,FOXO1,FOXO3,IL6,JUN,NFE2L2,NFKB1,NFKBIA,NFkB (complex),RELA,STAT1,TP53,brefeldin A,lipopolysaccharide	
P2	 	vancomycin	 	biologic drug	Activated	3.289	bias	0.436	1.410	1.11E-05	AASS,ANXA1,ANXA2,ASNS,CAPN6,CD14,EFEMP2,FCGR2A,GAS5,HMOX1,PSMB10,RTN4,S100A11,SCD,SPP1,TIMP1,TMSB10/TMSB4X,TNFRSF12A,TUBB	 	
P2	 	MALSU1	2.154	other	Inhibited	-2.236	bias	0.721	 	1.16E-05	MT-CO1,MT-CO2,MT-ND1,MT-ND4,MT-ND6	 	
P2	 	histidinol	 	chemical - endogenous mammalian	 	1.400	bias	0.721	 	1.16E-05	ASNS,ATF4,EGR1,SLC7A1,SLC7A5	 	
P2	 	kainic acid	 	chemical toxicant	 	-0.308	bias	0.490	-2.665	1.17E-05	APOE,APOLD1,APP,ATF4,BTG2,CSF1R,CSRNP1,DCX,EGR1,FGF2,FOS,FOSB,GADD45B,HYOU1,JUN,NCAM1,NR4A1,NR4A2,ODC1,PER1,PIM3,RET,SPP1,SYP,TIMP1,TP53	Ap1,CEBPA,CREB1,CREBBP,CREM,CTNNB1,EGR1,FOS,IL1B,JUN,Jnk,NFKB1,NFKBIA,NFkB (complex),Pkc(s),RELA,STAT1,kainic acid	
P2	 	cigarette smoke	 	chemical toxicant	 	1.848	bias	0.553	 	1.19E-05	AOX1,ATF4,CCT5,CXCL10,CYP3A5,CYR61,DDIT3,EGR1,FOS,FTL,G6PD,GCLM,GSTP1,HIF1A,HMOX1,HSPA5,HSPA9,JUN,KLF4,LEP,MT-ATP6,NFE2L2,NQO1,P2RX7,PGD,RAMP2,SLC1A4,SQSTM1,STAT1,TGFBR1,TIMP1,TP53,TREM2,TXNRD1	AHR,Ap1,BACH1,EGR1,ERK,FOS,JUN,Jnk,NFE2L2,NFKB1,NFKBIA,NFkB (complex),P38 MAPK,RELA,SP1,STAT1,TNF,cigarette smoke	
P2	 	IND S1	 	chemical - kinase inhibitor	 	0.333	 	-0.066	0.530	1.20E-05	ATP5D,C1QBP,CFL1,COPS8,ENO1,GLOD4,PGAM1,STIP1,TUBB	 	
P2	 	FGF2	2.228	growth factor	Activated	2.502	bias	0.366	0.131	1.26E-05	ADAMTS5,AKR1B1,ATF4,BTG2,CCND2,CCND3,CRYAB,CYR61,DAD1,DDIT3,EGR1,ENO1,ETV5,FAS,FGF2,FGFR2,FLNA,FOS,FTH1,GBP1,HIF1A,IGFBP4,JUN,MAPT,MBP,MIF,MKI67,NR4A1,NR4A2,ODC1,PDGFA,PDGFC,S100A8,SCD,SFRP1,SOCS3,SOX9,SPP1,SPRY4,SQSTM1,TGFB2,THBS1,TIMP1,TNFRSF12A,TOP2A,TP53,TPO,VCAM1	CEBPA,CEBPB,CTNNB1,EGR1,FGF2,FOXO1,FOXO3,HGF,IGF1,JUN,NFKB1,NFKBIA,NFkB (complex),P38 MAPK,RELA,SP1,STAT1,TNF,Vegf	
P2	 	GnRH-A	 	chemical reagent	Inhibited	-2.808	 	0.160	-3.457	1.26E-05	AGPAT1,ANXA5,BTG2,CD53,CD68,CIDEA,EGR1,EIF2AK1,FOS,FOSB,GADD45B,JUN,KLF4,MAZ,NR4A1,PER1,RASD1	AHR,CREB1,CTNNB1,ELK1,ERK,FOS,FSH,GnRH-A,JUN,MAPK3,Mek,NFKB1,NFkB (complex),P38 MAPK,RELA,SP1,STAT1,TP53	
P2	 	E2F1	1.509	transcription regulator	Activated	2.570	bias	0.491	0.074	1.27E-05	ACTR1A,ADIPOQ,ALPL,CALM1 (includes others),CCND2,CCND3,CCT2,COPS8,CRYAB,CTSB,DDAH2,DUSP10,DUSP4,EGR1,EIF3I,EYA2,FAS,FGF2,FGFR2,FHL1,FOS,GM2A,GPS2,HIST1H2AC,HIST1H4H,HLTF,HMGA1,HNRNPK,HSPA8,KIT,KRT10,KRT14,LACTB,LEP,MAF,PIK3R1,PSAT1,PSMD2,RAN,RHOBTB2,RPS16,SLC3A2,SNRPC,SRPRA,STAM,THBS1,TOP2A,TP53,TRAF3,TRIM28,TXNL1,TXNRD1,UNG,VCAM1,VCP,YARS,ZNF672	Ap1,CEBPA,CEBPB,CREBBP,E2F1,EGR1,ELK1,ERK1/2,ESR1,FOS,FOXO1,Ins1,MYC,NFKBIA,NFkB (complex),PPARG,RB1,RELA,SP1,TP53,TP63,TP73	
P2	 	cyclosporin A	 	biologic drug	 	0.857	 	-0.218	2.433	1.27E-05	ADORA1,AKR1B1,ALAS1,ANXA1,ANXA2,APOB,APOE,APP,ASNS,BCAT1,CADM3,CAPN6,CD14,CD68,CD83,CXCL9,CYP3A5,EDN1,EFEMP2,EGR1,FAS,FCGR2A,FKBP5,FLNA,FOS,GAS5,HIF1A,HMOX1,HS2ST1,HSPA5,ITGAV,JUN,MAF,MDH2,MIF,NME1,NR4A1,ODC1,PKM,PRKACB,PSMB10,S100A11,SCD,SDCBP,SIAH2,SOD1,SPP1,SREBF2,SSR4,TGFBR1,TIMP1,TMSB10/TMSB4X,TNFRSF12A,TP53,TUBB,VCAM1,YWHAH	APOE,Ap1,CREB1,CTNNB1,EGR1,FOS,IL6,JUN,Jnk,NFKB1,NFkB (complex),P38 MAPK,RELA,SP1,STAT1,TP53,TP73,cyclosporin A,doxorubicin	
P2	 	FMR1	1.381	translation regulator	 	-1.551	bias	-0.524	 	1.28E-05	ALDOA,APP,ATP5L,ATP6V1E1,CFL1,ENO1,GAPDH,MAP1B,PCLO,PPIA,RPSA,SYP,UQCRQ	 	
P2	 	bardoxolone	 	chemical drug	Activated	2.764	 	0.240	1.976	1.31E-05	CEBPG,DDIT3,EPHX1,FTH1,GCLM,HMOX1,HSPA9,MDH2,NQO1,SQSTM1,TXNRD1	 	
P2	 	GATA1	-3.566	transcription regulator	 	-1.055	bias	0.309	-2.370	1.32E-05	ACTN1,AIP,ALOX5AP,BTG2,BZW2,CCND2,CCND3,CCR1,CMA1,CPA3,CYBB,DMTN,EGR1,FCER1A,FHL1,FOSB,FYB,HNRNPAB,HSPA9,KIT,LYZ,MBP,MS4A2,NHP2,NR4A2,PLEK,PLXNA1,SLC19A1,SLC50A1,SOX6,SPTB,SRM,ST3GAL6	Ap1,FOS,GATA1,IL13,IRF8,JUN,MITF,NFKBIA,NFkB (complex),SPI1,STAT1,TP53	
P2	 	daidzein	 	chemical drug	 	0.688	 	0.206	-0.209	1.32E-05	ABCC3,ADIPOQ,AIF1,AKR1C3,BMP2K,C17orf75,CD4,DNASE1L3,DNPH1,FOSB,HLA-A,HLA-DQA1,ITGB2,LAPTM5,LCP2,MAL2,MMRN1,PIK3R1,TP53	ESR1,ESR2,JUN,NFKBIA,NFkB (complex),NR3C1,PGR,RELA,STAT1,beta-estradiol,daidzein,estrogen receptor,ethanol,progesterone	
P2	 	okadaic acid	 	chemical toxicant	 	0.293	 	0.234	-0.712	1.32E-05	ANXA1,APP,CCND2,CCND3,CYBB,EGR1,FAM89B,FOS,FOSB,IL1RN,JUN,KLF4,KRT14,MAPT,ODC1,SAA1,SPP1,SQSTM1,THRSP	Ap1,CREBBP,ERK1/2,FOS,JUN,Mapk,NFKB1,NFKBIA,NFkB (complex),PPARG,PRL,Pkc(s),RELA,SP1,STAT1,STAT5B,okadaic acid	
P2	 	NKX2-3	-4.280	transcription regulator	 	1.422	 	0.007	1.383	1.46E-05	ALPL,ANLN,ARHGDIB,ASNS,BCYRN1,CD68,CRYAB,CSRNP1,CXCL16,DANCR,EDN1,F2RL3,FGF2,GALNT15,GBP1,GDF15,HIST2H2AC,HNRNPA0,KLF4,LGMN,MMRN1,MYO5A,PIM3,PSAT1,RPS23,RPS29,SERPINE2,SHMT2,SLC40A1,SRPX2,STAT1,TXNDC12,TYMP,VCAM1	 	
P2	 	RTN4	2.293	other	 	-0.967	 	-0.033	-0.846	1.47E-05	ACTR1A,APP,ARHGDIA,CFL1,FGF1,GNG2,JUN,MAPRE3,MBP,NQO1,PEA15,RTN4,STAT1,YWHAG	Ap1,NFKB1,NFKBIA,NFkB (complex),Pkc(s),RELA,RTN4	
P2	 	mir-122	 	microrna	Inhibited	-4.352	bias	-0.639	 	1.57E-05	ACTR1A,ADGRB2,ALDOA,FKBP1A,G6PD,GIT1,GYS1,H1F0,KIF5B,LETM1,MAP1B,PKM,RCC2,SEPT9,SH3BGRL3,SLC1A5,SLC7A1,WARS,YARS	 	
P2	 	IND S7	 	chemical - kinase inhibitor	 	-0.632	bias	-0.257	0.182	1.63E-05	ATP5D,C1QBP,COPS8,ENO1,ERP29,GLOD4,PCK2,PGAM1,STIP1,TUBB	 	
P2	 	oleic acid	 	chemical - endogenous mammalian	 	-0.306	 	0.197	-1.179	1.71E-05	APOB,APOE,APP,ATF4,DDIT3,DEGS1,DGAT2,EDN1,FOS,GADD45B,GAPDH,HMOX1,HSPA5,NR4A1,PLIN1,PLIN2,PLIN5,SCD,THRSP,UCP2,VCAM1	ARNT,CEBPA,CEBPB,CREB1,D-glucose,DDIT3,FOXO1,HIF1A,Insulin,MYC,NFkB (complex),PPARA,PPARD,PPARG,RELA,RXRA,SP1,SREBF1,fatty acid,oleic acid,palmitic acid	
P2	 	PI3K (family)	 	group	Activated	2.558	bias	0.365	1.040	1.72E-05	AKR1C1/AKR1C2,CCND3,CTSD,CXCL10,CXCL9,DDIT3,FOS,GCLM,HIF1A,HK1,HMOX1,HSPA5,LEP,NFE2L2,NQO1,PKM,SIAH2,TNFRSF10B	AHR,AKT1,Ap1,CREBBP,EGR1,ELK1,ESR1,FOXO1,NFKB1,NFKBIA,NFkB (complex),P38 MAPK,PI3K (family),RELA,SP1,STAT1,TNF,TP53	
P2	 	bortezomib	 	chemical drug	Activated	2.503	 	0.106	1.912	1.75E-05	ALPL,ATF4,CCND2,CRYAB,CXCL10,DCAF12,DDIT3,DMD,ERN1,FANCE,FAS,GADD45B,GDF15,HSPA5,HSPA7,IGKC,KIT,ODC1,PSMA3,PSMA4,PSMA6,PSMB2,PSMB4,PSMB6,PSMB7,PSMC4,PSMD14,PSMD2,PSMD7,PSMD8,SAA1,TNFRSF10B,TP53,UCHL1,VCAM1	AHR,Ap1,CREBBP,EGR1,FOS,JUN,Jnk,MYC,NFKB1,NFKBIA,NFkB (complex),RELA,SP1,STAT1,TNF,TP53,bortezomib	
P2	 	Cdc42	 	enzyme	Activated	2.530	 	0.180	1.960	1.81E-05	ATP6V1A,CTSA,CTSB,CTSD,CTSS,FAS,FGF2,FLNA,LAMP1,LAMP2,NPC2	 	
P2	 	ERN1	3.149	kinase	Activated	2.492	bias	0.400	0.645	1.96E-05	ATF4,DDIT3,DGAT2,DNAJB11,EDEM1,FAS,GOT1,HSPA5,JUN,MVD,NARS,PLIN2,SCD,SEC61A1,SEL1L,SLC7A1,SPTLC3,SRP19,SRPRA,TBCB,TMED3,TNFRSF10B,WARS	ATF6,Ap1,EGR1,ERN1,FOS,FOXO1,JUN,Jnk,NFE2L2,NFKB1,NFKBIA,NFkB (complex),P38 MAPK,RELA,SP1,STAT1,XBP1	
P2	 	PPARGC1A	1.316	transcription regulator	 	1.782	bias	0.563	 	1.97E-05	ADIPOQ,AK1,ALAS1,ATP5J2,CALM1 (includes others),CD68,CDC42EP1,CIDEA,COX7B,CYCS,CYP3A5,IL1RN,MBP,MDH2,ME1,MT-CO1,MT-CO2,NDUFS8,NR5A2,PCK2,PGAM1,PLIN2,PLIN5,PRDX5,SCD,SCO2,SESN2,SOCS3,SOD1,SYT2,TNFRSF12A,TP53,TRIB3,UCP2	ATF4,CEBPA,CEBPB,DDIT3,E2F1,EGR1,FOXO1,NFkB (complex),NR1I2,NRF1,PPARA,PPARD,PPARG,PPARGC1A,RELA,RXRA,SREBF1,fatty acid,palmitic acid	
P2	 	HMOX1	3.096	enzyme	 	-0.161	 	-0.047	0.016	1.99E-05	ADIPOQ,CD14,CXCL10,CXCL9,ENG,FGF1,FOS,G6PD,HMOX1,IL1RN,MAPT,MSR1,NFE2L2,NQO1,NR4A2,SLC25A5,TGFB2,THBS1,TP53,TYMP,VCAM1	AHR,Ap1,CREBBP,EGR1,ERK,FOS,HMOX1,JUN,Jnk,NFE2L2,NFKB1,NFKBIA,NFkB (complex),P38 MAPK,RELA,SP1,SREBF1,STAT1,cholesterol	
P2	 	PRKCA	1.005	kinase	 	1.924	bias	0.382	0.565	1.99E-05	APP,ARHGDIB,CSTA,CTSB,CYBB,CYCS,EGR1,FOS,GBA,GDF15,HS2ST1,JUN,NQO1,PEG10,PHLDA2,S100A8,SDCBP,SZRD1,TGFB2,TP53,VCAM1	AHR,Ap1,CREBBP,EGR1,FOS,IRF8,JUN,Jnk,Mapk,NFKB1,NFKBIA,NFkB (complex),PPARG,PRKCA,PTPN11,RELA,SPI1,STAT1,TP53,TP73,doxorubicin	
P2	 	calmidazolium	 	chemical drug	 	-0.928	bias	-0.288	-0.233	2.44E-05	EGR1,FOS,NCAM1,RSPO1,SOX9,VCAM1	Ap1,CEBPB,CTNNB1,EGF,EGR1,FOS,JUN,MYC,Mapk,NFKB1,NFkB (complex),PPARG,RELA,SRC,STAT1,calmidazolium,cyclic AMP	
P2	 	AHR	1.201	ligand-dependent nuclear receptor	 	-0.124	 	0.059	-0.439	2.61E-05	ABCB6,ACTN1,ADAMTS5,ALDH2,APP,ATP2B1,BTG2,BZW2,CBR1,CCND3,CHST2,COL16A1,COL5A2,CTSD,CXCL10,DMXL2,DUSP6,EDN1,FAS,FGFR2,FOS,GHITM,GOT1,HIF1A,HSPA5,HSPH1,ITGA7,JUN,KIT,NFE2L2,NMT2,NNMT,NQO1,POMP,SAA1,SHB,SIM1,SLC1A4,SNTA1,SOD1,SPP1,TGFB2,THBS1,TP53,TXN	AHR,Ap1,CEBPA,CREBBP,EGR1,ELK1,ESR1,IL6,JUN,MYC,NFE2L2,NFKB1,NFKBIA,NFkB (complex),PI3K (complex),RELA,SP1,STAT1,TGFB1,TP53	
P2	 	RXRA	1.254	ligand-dependent nuclear receptor	 	-0.392	bias	0.312	-1.633	2.77E-05	ABCC3,ACSL3,AKR1C1/AKR1C2,APOE,APP,ASNS,CCND3,CIDEA,CRYAB,CXCL10,CYP3A5,CYP4A11,ENG,EPHX1,FOS,FTL,HADHB,HIF1A,HMOX1,MBP,NDUFC2,NME1,NR1D1,NR5A2,PCK2,PLA2G2A,PLIN1,PLTP,RET,SCD,SORBS1,SPP1,SREBF2,TCF7,TGFB2,TNFRSF10B,TPP1,TXN	CEBPA,FOS,FOXO1,HTT,JUN,L-triiodothyronine,NFkB (complex),PPARA,PPARG,PPARGC1A,RELA,RXRA,SREBF1,STAT1,THRB,alitretinoin	
P2	 	PRNP	2.761	other	 	0.945	 	0.048	0.788	2.86E-05	APOE,APP,ATF4,CTSD,DAB2,EGR1,HSPA5,HSPA8,HSPA9,HSPB1,LAMP2,PRNP,SOX9,SYP,TCF7,TP53	AHR,APP,CEBPA,CEBPB,CREBBP,FOS,FOXO1,HIF1A,IGF1,JUN,MYC,NFKB1,NFKBIA,NFkB (complex),PRNP,RELA,SP1,STAT1,TP53,TP63,TP73,cyclic AMP	
P2	 	thioctic acid	 	chemical drug	 	-0.644	bias	-0.309	0.359	2.93E-05	ABCC1,AGER,FOS,HMOX1,JUN,LEP,NFE2L2,NQO1,PARK7,SLC7A11,SOD1,TP53,UCP2,VCAM1	AHR,Ap1,CEBPA,EGR1,ERK,FOS,FOXO1,JUN,Jnk,NFKB1,NFKBIA,NFkB (complex),P38 MAPK,PPARA,PPARG,RELA,RXRA,SP1,STAT1,TNF,thioctic acid	
P2	 	sulforafan	 	chemical drug	Activated	2.100	 	-0.007	2.128	2.94E-05	AKR1B1,AKR1C1/AKR1C2,AOX1,ENTPD5,EPHX1,FAS,FOS,FTL,GCLM,GSTP1,HIF1A,HMOX1,KEAP1,NFE2L2,NQO1,PTPRC,SOCS3,SOD1,TALDO1,TNFRSF10B,TP53,TXNRD1,VCAM1	Ap1,BACH1,EGR1,EP300,FOS,Jnk,MYC,NFE2L2,NFKB1,NFKBIA,NFkB (complex),P38 MAPK,PML,RELA,SP1,STAT1,TNF,sulforafan	
P2	 	acetaminophen	 	chemical drug	Activated	2.668	bias	0.272	1.372	3.16E-05	ABCC1,ABCC3,ACTG1,BTG2,CA3,CCR1,CES1,CXCL10,CYP3A5,CYP4A11,DDIT3,FAS,GLUL,GSTP1,HIF1A,HMGCS1,HMOX1,HSPA5,JUN,ME1,NQO1,ODC1,SOCS3,TUBB,TXN,VCAM1	Ap1,BACH1,CEBPA,EGR1,FOS,IL1B,Jnk,MYC,NFE2L2,NFKB1,NFKBIA,NFkB (complex),RELA,SP1,TNF,TP53,acetaminophen	
P2	 	nitric oxide	 	chemical - endogenous mammalian	 	1.481	bias	0.257	0.227	3.27E-05	APP,CXCL10,DDIT3,DUSP6,EDN1,EGR1,FAS,FOS,FTH1,GCLM,GSTP1,HMOX1,JUN,KRT14,MKI67,MT-CO1,NCAM1,NFE2L2,NQO1,ODC1,PRDX5,SOD1,SPP1,SQSTM1,THBS1,TP53,TXNRD1	AHR,Ap1,EGR1,ERK,FOS,JUN,Jnk,MYC,NFE2L2,NFKB1,NFKBIA,NFkB (complex),PI3K (complex),RELA,SP1,STAT1,TNF,TP53,hydrogen peroxide,nitric oxide	
P2	 	VHL	-1.163	transcription regulator	 	1.803	bias	-0.281	2.529	3.36E-05	AHCYL1,AIF1,ATF4,CFL1,DAB2,FTH1,FTL,GBE1,GLO1,HIF1A,HMOX1,MAF,MIF,MYL12B,PFKFB3,POLRMT,PPIL1,PREB,SLC1A3,SLC40A1,TMED3,TP53,UQCRQ	ARNT,CREBBP,EP300,EPAS1,HIF1A,MYC,NFkB (complex),PPARG,RNA polymerase II,TP53,VHL,estrogen receptor	
P2	 	10E,12Z-octadecadienoic acid	 	chemical - endogenous mammalian	Activated	2.377	 	0.162	1.822	3.62E-05	ADIPOQ,ATF4,CA3,DDIT3,GDF15,ME1,NR4A1,NR4A2,PLIN1,PLIN2,SCD,SORBS1,SOX6,TRIB3,UCP2	10E,12Z-octadecadienoic acid,ATF6,CEBPA,CEBPB,DDIT3,FOXO1,JUN,NFkB (complex),PPARA,PPARD,PPARG,RELA,RXRA,SREBF1,fatty acid,oleic acid,palmitic acid	
P2	 	carbon tetrachloride	 	chemical toxicant	 	1.794	bias	0.457	-0.633	3.68E-05	ABCC1,AOX1,APOB,APOE,ASS1,CA3,CCR1,CXCL10,DDIT3,FKBP1A,FOS,GADD45B,GDF15,GSTP1,HDGF,HMOX1,HSPB1,ITGA8,JUN,ME1,NQO1,NR4A1,ODC1,PDGFA,PDGFC,PRNP,SPP1,TGFB2,TGFBR1,TIMP1,TNFRSF12A,VCAM1	Ap1,CEBPB,EGR1,FOS,IFNG,IRF8,JUN,Jnk,NFKB1,NFKBIA,NFkB (complex),RELA,SP1,STAT1,TNF,carbon tetrachloride	
P2	 	THRB	-1.479	ligand-dependent nuclear receptor	 	1.074	 	0.212	0.135	3.76E-05	ATP5L,BTG2,CCND2,CCND3,CSNK1A1,CTBP1,CTSD,CXCL10,DAD1,ENG,FOS,HIF1A,JUN,LYZ,MBP,ME1,NME1,NR4A1,NR5A2,PER1,PGD,PLA2G2A,PLIN1,POR,SFRP1,SFRP4,SREBF2,TCEA3,THRSP,WNT5B	AKT1,Ap1,FOS,FOXO1,HTT,JUN,L-triiodothyronine,MYC,NFE2L2,NFkB (complex),PI3K (complex),PPARA,PPARG,PPARGC1A,RELA,RXRA,SP1,SRC,STAT1,THRB	
P2	 	IL10	-1.301	cytokine	 	0.557	 	0.078	0.066	4.12E-05	AGER,ALOX5AP,CCND2,CCND3,CCR1,CD14,CD163L1,CD2,CD209,CD28,CD68,CD83,CSF1R,CTSB,CTSS,CXCL10,CXCL9,FAS,FCER1G,FCGR2A,FCGR3A/FCGR3B,FKBP5,FOS,HLA-G,HMOX1,IGFBP4,IL10RA,IL17RA,IL1RN,IRAK1,JUN,LAMP3,MAF,MS4A2,MSR1,PIK3CG,PLA2G2A,PTX3,S100A8,SHB,SLC1A3,SOCS3,STAT1,TIMP1,TLR8,TUBB4B,VCAM1	CEBPA,CEBPB,CREBBP,IFNG,IL10,IL1B,IL4,IRF8,Immunoglobulin,JUN,NFKB1,NFKBIA,NFkB (complex),RELA,SP1,STAT1,TNF	
P2	 	IL4	-2.321	cytokine	Activated	2.176	bias	0.421	-0.951	4.36E-05	ACP2,ADRM1,ALAS1,ALDH2,ALG3,ALOX5AP,ANXA2,APOE,APOLD1,APRT,ASS1,BIN1,CAPG,CARM1,CBX3,CCND2,CCND3,CD14,CD163L1,CD2,CD209,CD83,CLCN3,CLIP1,CTNNA1,CXCL10,CXCL16,CXCL9,DSG1,EIF3G,EPHX1,F13A1,FAM162A,FAS,FBL,FCER1G,FCGR2A,FCGR3A/FCGR3B,FKBP5,FOS,FOSB,GBE1,IFI30,IGFBP4,IGHG3,IL10RA,IL1RN,ISG15,ITGAV,ITGB2,JUN,KIT,KRT10,LAMP2,LDLRAD3,LFNG,LGALS2,MAF,MS4A2,MSR1,ORC5,PFKL,PLIN2,PMVK,PREPL,PRNP,PSMA6,PSMB10,PSME1,PSMG1,S100A8,SIRPA,SLC7A2,SOCS3,SPP1,SQSTM1,SRM,STAB1,STAT1,SYNGR2,TCF7,TIMP1,TOP3B,TP53,TRAF3,TREM2,VCAM1	CEBPB,CREBBP,IFNG,IL10,IL4,IL6,IRF8,JUN,NFKB1,NFKBIA,NFkB (complex),RELA,SP1,STAT1,TNF	
P2	 	HSF2	-1.088	transcription regulator	Activated	2.621	bias	0.378	1.632	4.49E-05	CCT2,CCT5,HIF1A,HSPA4,HSPA7,HSPB1,HSPH1,JUN,LHCGR,TXN	 	
P2	 	NFE2L1	1.906	transcription regulator	 	1.913	bias	0.524	 	4.49E-05	CYP4A11,GCLM,GSTP1,HMOX1,LEP,NQO1,PSMA6,PSMB2,PSMB6,PSMB7	 	
P2	 	MAFK	-1.108	transcription regulator	 	0.712	bias	0.360	-0.138	4.52E-05	ABCC3,GCLM,GSTP1,HMBS,HMOX1,NQO1,TXN,TXNRD1	Ap1,BACH1,JUN,MAFK,NFE2L2,NFkB (complex),RELA	
P2	 	mibolerone	 	chemical drug	Activated	2.970	 	0.229	1.881	4.65E-05	ALCAM,CD74,CLTB,DAD1,DNAJB11,ERP29,FHL1,FKBP1A,FKBP5,HLA-DQA1,HMGCS1,HSPA5,HYOU1,JUN,MAT2A,NME1,NME2,PPIA,PRELP,SLC25A5,SRM,TMED3,TOP2A,UCP2	 	
P2	 	Pkc(s)	 	group	 	-0.915	bias	0.402	-2.780	4.92E-05	APP,CCND3,CD4,CLDN1,CTSB,CYBB,CYR61,DDIT3,EDN1,EGR1,ERN1,FAS,FGF2,FOS,GADD45B,HIF1A,HMOX1,HOXA7,HSPA5,JUN,MSR1,NQO1,NR1D1,NR4A1,NR4A2,PER1,S100A1,S100A8,SLC1A2,SPP1,STC2,VCAM1	AHR,Ap1,CREBBP,EGR1,FOS,JUN,Jnk,Mapk,NFKB1,NFKBIA,NFkB (complex),PPARG,Pkc(s),RELA,SP1,STAT1,TNF	
P2	 	CLCN5	1.189	ion channel	 	0.242	 	-0.144	0.587	5.04E-05	CA3,CTSB,CUBN,MKI67,SOD1,TXN	 	
P2	 	halofuginone	 	chemical drug	 	 	 	 	 	5.25E-05	AACS,CPA3,CYGB,EGR1,EPHX1,FCER1A,GDE1,GOT1,HK1,HSPA4,ITGA7,MS4A2,NFE2L2,NLGN1,NUPR1,PCSK6,PKM,POR,PPT1,PRELP,SCPEP1,SPP1,STEAP3,TIMP1	 	
P2	 	IL2	-3.082	cytokine	Activated	3.624	bias	0.448	0.835	5.26E-05	ABCC1,ARHGDIA,ATF5,CCND2,CCND3,CD160,CD2,CD28,CD83,CSF1R,CSRNP1,CTPS1,CXCL10,CYCS,DAP,DAPK2,DUSP4,DUSP6,EDN1,FAS,FCER1G,FCGR3A/FCGR3B,FGF2,FGFR2,FOS,GADD45B,GAPDH,GARS,GDF15,GNL3,HSPA5,IL10RA,IL2RG,JUN,KIT,LAPTM5,LCP2,MAF,MAPKAPK2,NDUFA12,NME1,PDGFC,PEA15,PHB2,PHLDA2,PIK3R3,PTPRC,PTPRJ,SOCS3,SPP1,SPRED1,STAM,STIP1,TIMP1,TNFRSF10B,TNFRSF12A,TP53,TP53RK,TRIB3,VDAC1,YARS	Ap1,CREBBP,EGR1,ERK1/2,FOS,IL10,IL2,IRF8,JUN,Jnk,NFKB1,NFKBIA,NFkB (complex),RELA,STAT1	
P2	 	L-triiodothyronine	 	chemical - endogenous mammalian	 	1.948	 	0.233	0.453	5.49E-05	ADAMTS5,ADIPOQ,APOB,APOC1,APP,ARSA,ATIC,CBR1,CYP4A11,DVL1,EDN1,EGR1,ENG,FAS,FOS,G6PD,HIF1A,HINT1,IGFBP4,ITGA7,KRT6A,LEP,LHCGR,LYZ,MBP,ME1,MT-CO2,MT-CO3,MT-ND4,NME1,NR1D1,NR4A1,NR5A2,ODC1,PER1,PLA2G2A,POR,RET,SCD,SLC9A1,SORBS1,SRM,THRSP,TP53,UBA1,UCP2	AGT,CREB1,FOXO1,HIF1A,Insulin,JUN,L-triiodothyronine,LEP,NFKBIA,NFkB (complex),PPARA,PPARG,PPARGC1A,RELA,RXRA,STAT1,STAT5B,THRB	
P2	 	2-deoxyglucose	 	chemical drug	 	0.173	 	0.111	-0.187	5.55E-05	APP,ATF4,DDIT3,FOS,GOT1,HIF1A,HSPA5,INSR,JUN,LEP,ODC1,SPP1,TNFRSF10B,TP53	2-deoxyglucose,Ap1,CEBPA,CEBPB,EGR1,FOS,FOXO1,FOXO3,HIF1A,IGF1,INS,JUN,Jnk,MYC,NFKB1,NFkB (complex),P38 MAPK,RELA,SP1,STAT1,STAT5B,TP53	
P2	 	irbesartan	 	chemical drug	 	-1.117	bias	-0.360	-0.056	5.77E-05	ADIPOQ,AGER,FHL1,FOS,HRAS,INSR,ITGAV,LEP,VCAM1	Ap1,FOS,FOXO1,HIF1A,JUN,Mapk,NFKB1,NFKBIA,NFkB (complex),P38 MAPK,PPARG,PTGS2,RELA,SP1,STAT1,TP53,irbesartan,reactive oxygen species	
P2	 	rosiglitazone	 	chemical drug	 	1.124	bias	0.261	-0.675	6.14E-05	ADIPOQ,APOC1,APOE,C1QA,C1QB,C1QC,CD68,CIDEA,CXCL10,CXCL9,CYCS,DGAT2,FGF1,FOS,GAPDH,GBP1,GIPR,GOT1,GYS2,HADHB,HLA-DRA,HMOX1,HSPA5,HSPA9,IL1RN,INSR,KLF4,LEP,LFNG,MAT2A,MDH2,MSR1,NR1D1,PCCA,PEA15,PIK3R1,PLIN1,PLIN2,PLIN5,PLTP,PPP2R1B,S100A8,SCD,SEMA3C,SLC9A1,SOCS3,SOD1,SORBS1,SPON2,THBS1,TIMP1,TPM3,UCP2	ADIPOQ,CEBPA,CEBPB,CTNNB1,DDIT3,EGR1,FOXO1,JUN,LEP,NFKB1,NFkB (complex),PPARA,PPARG,RELA,RXRA,SREBF1,STAT5B,palmitic acid,rosiglitazone	
P2	 	melatonin	 	chemical - endogenous mammalian	 	1.601	 	-0.038	1.758	6.24E-05	CXCL10,CYCS,DDAH2,EDN1,FAS,FOS,GJB2,HIF1A,HMOX1,HSPA9,INSR,LEP,NCAM1,NFE2L2,NQO1,SOD1,SOX9,SPP1,SQSTM1,STS,TP53	ATF4,Ap1,E2F1,EGR1,FOXO1,HIF1A,JUN,MYC,NFE2L2,NFKB1,NFKBIA,NFkB (complex),NR1I2,P38 MAPK,PI3K (complex),PPARG,RELA,SP1,STAT1,TNF,melatonin,reactive oxygen species	
P2	 	miR-122-5p (miRNAs w/seed GGAGUGU)	 	mature microrna	Inhibited	-2.658	bias	-0.721	 	6.46E-05	AACS,ADAM17,ALDOA,BCKDK,CERS6,GYS1,NCAM1,PKM,PSME1,SLC35A4,SLC7A1,SLC7A11,TMED3,TTYH3,XPO6	 	
P2	 	triamterene	 	chemical drug	Activated	3.363	bias	0.655	 	6.46E-05	ANXA1,ANXA2,ASNS,CAPN6,CD14,EFEMP2,FCGR2A,GAS5,PSMB10,S100A11,SPP1,TIMP1,TMSB10/TMSB4X,TNFRSF12A,TUBB	 	
P2	 	Collagen(s)	 	complex	Activated	2.191	 	0.224	1.456	6.58E-05	ATF4,C3AR1,CD63,CD68,CYR61,DDIT3,EDEM1,IARS,LAMP1,LAMP2,PSAT1,THBS1	 	
P2	 	TCF7L2	-1.059	transcription regulator	Activated	4.743	bias	0.628	 	6.80E-05	ACOT4,ACSL3,ADO,ALDH3A2,ANLN,BIN1,CCND2,CD4,CERS2,CTNNA1,DEGS1,ENTPD5,EVI2B,FAM91A1,FGFR2,FKBP1A,FTH1,GCLM,GLUL,GSS,GYS2,HSPA2,KIF5B,LAMP1,MAP4K4,MBP,ME1,MOBP,MTMR2,NPC2,PIM3,RAP2A,RHOG,SLC12A2,SLC1A2,SRD5A1,STK39,TAF10,TMEM123,TMEM2,TNS1,UBE2G1	CEBPA,CTNNB1,JUN,NFkB (complex),TCF,TCF7L2,TP53	
P2	 	rifampin	 	chemical drug	 	1.809	bias	0.522	 	6.89E-05	ABCC1,ABCC3,AKR1C1/AKR1C2,ALAS1,ATP2B1,C9orf72,CARS,CD14,CES1,CES2,CFL1,CRYAB,CXCL10,CYP3A5,CYP4A11,CYP4B1,GSTP1,ME1,PCIF1,PCK2,PNRC2,SPP1,TBC1D9,TRIM31,TSN	FOXO1,NR1I2,NRF1,PPARA,PPARD,PPARG,PPARGC1A,rifampin	
P2	 	NRG1	-19.349	growth factor	 	1.366	bias	0.321	0.063	6.90E-05	ACTN1,ARHGEF2,ARPC4,ATF4,BIN1,CCND2,CCND3,CDC42EP1,CYR61,DAD1,DDIT3,DUSP4,DUSP6,EDN1,EGR1,ESR2,FGF1,FOS,FOSB,GPS2,HIF1A,HMGA1,HMOX1,HNRNPK,ITGAV,LMO4,MBP,MSR1,NR4A1,PCCB,PDGFA,PFKFB1,TGFBR1	Ap1,CREBBP,CTNNB1,EGF,EGR1,ERBB2,ERK1/2,FOS,FOXO1,HIF1A,JUN,MYC,NFKB1,NFKBIA,NFkB (complex),NRG1,Pkc(s),RELA,SP1,STAT1,TP53,TSC2	
P2	 	MEL T1	 	chemical - kinase inhibitor	 	1.134	 	0.090	0.896	6.95E-05	ATP5D,C1QBP,CFL1,COPS8,ENO1,GLOD4,PGAM1	 	
P2	 	fluticasone	 	chemical drug	 	-1.634	 	0.017	-1.726	7.06E-05	C1QB,CD4,CD74,CD83,CES1,CXCL10,CXCL9,FKBP5,GADD45B,GJB2,HLA-DQA1,HLA-DRA,HTRA1,IL1RN,PLIN2,RARRES3,RNASE1,S100A8,SDC4,SLC1A3,SLC2A5,SPP1,STAT1,THBS1,TIMP1,TPM3,VSIG4,WARS	AHR,CREBBP,IL4,IRF8,JUN,NFKB1,NFKBIA,NFkB (complex),NR3C1,RELA,STAT1,TP53,fluticasone	
P2	 	PI3K (complex)	 	complex	Activated	2.946	bias	0.486	0.320	7.10E-05	ADAM12,ATF4,CCND2,CCND3,CCR1,CD2,CTSD,CXCL10,CYBB,DDIT3,FOS,G6PD,GCLM,GSTP1,HIF1A,HK1,HMOX1,IL1RN,ITGB2,JUN,LEP,LHCGR,MT-CO1,NFE2L2,NME1,NQO1,NR4A2,NUPR1,PIK3CG,PPP1R1B,SLC9A1,SNCG,SOCS3,SOX9,SPP1,THBS1,TP53,TYMP,VCAM1	Ap1,EGR1,FOS,HMOX1,JUN,LY294002,NFE2L2,NFKB1,NFKBIA,NFkB (complex),NRF1,P38 MAPK,PI3K (complex),RELA,SP1,STAT1,TNF,nitric oxide	
P2	 	methotrexate	 	chemical drug	 	1.308	 	0.110	0.744	7.53E-05	ACTG1,AGER,ALDOA,ASS1,BTG2,C1QB,C6,CD28,CES1,CFH,CTSS,CXCL10,CYCS,CYP4A11,DGAT2,DUSP10,FAS,GAPDH,HADHB,HMGCS1,HMOX1,INSR,MAPKAPK2,MECR,NQO1,NR4A2,PPIA,RAC1,S100A11,SCD,SOCS3,SOD1,SPP1,TP53,VCAM1	Ap1,CEBPA,EGR1,FOS,IL1B,JUN,Jnk,NFKB1,NFKBIA,NFkB (complex),P38 MAPK,RELA,SP1,STAT1,TNF,methotrexate,nitric oxide	
P2	 	phorbol myristate acetate	 	chemical drug	Activated	4.126	bias	0.356	0.709	7.62E-05	ACSM5,ADAM17,AGER,AHSA1,ALAS1,ANXA1,APP,APRT,ARID3B,B3GNT5,BTG2,CAPG,CCND2,CCND3,CD14,CD209,CD28,CD4,CD52,CD68,CES1,CLDN1,CSF1R,CSTA,CTSB,CTSD,CXCL10,CYBB,CYR61,DAB2,DSG1,EDF1,EEF1D,EGR1,EIF5A,ESR2,FAS,FCER1G,FGF2,FKBP5,FOS,FOSB,FTH1,GDF15,GSTP1,HIF1A,HIST1H4C,HLA-DRA,HMBS,HMGA1,HNRNPK,HOXA7,HRAS,HSPA4,HSPA5,IL1RN,IL2RG,IRAK1,ISG15,ITGB2,JUN,KIT,KLF4,KRT10,LARP4,LYZ,MAF,MAPK9,MSR1,MT-CO1,NME2,NPR3,NQO1,NR4A1,NR4A2,ODC1,PDE1C,PDGFA,PEA15,PER1,PI3,PKM,PRNP,PTGFR,PTPRC,PTPRJ,RPL19,S100A8,SLC12A2,SLC7A1,SLC7A11,SMPD1,SNCG,SOCS3,SOD1,SPP1,STAT1,STK40,THBS1,THRSP,TIMP1,TLR8,TNFRSF12A,TP53,TPM3,TPO,TRAF3,TYMP,VCAM1,VSIG4	Ap1,CEBPA,CEBPB,IFNG,IL1B,IL6,IRF8,JUN,NFKB1,NFKBIA,NFkB (complex),Pkc(s),RELA,SP1,STAT1,TNF,phorbol myristate acetate	
P2	 	LIPE	1.190	enzyme	 	-0.555	 	0.164	-0.918	7.69E-05	ADIPOQ,CD74,EDN1,EGR1,FKBP5,FOS,G0S2,GAPDH,HLA-DQA1,MAPKAPK2,MAPT,MSR1,NR4A1,PER1,PFKFB1,PLIN2,POLR2K,SCD,SDC4,SOX18,THRSP,YWHAG	AKT1,CEBPA,CEBPB,FOS,FOXO1,Ins1,JUN,LDL,LEP,LIPE,NFKB1,NFKBIA,NFkB (complex),PPARA,PPARD,PPARG,RELA,SP1,SREBF1,STAT1,STAT5B,fatty acid	
P2	 	FOXO1	-1.874	transcription regulator	Activated	2.053	bias	0.468	-0.641	7.86E-05	ADIPOQ,AFF3,AIFM2,ALAS1,ANLN,ATP5J,ATP6V0B,BANK1,CIDEA,CXCL10,CYCS,DCX,EDN1,EGR1,FAS,FOS,FOSB,GADD45B,HMOX1,HSPA5,HYOU1,IL17RA,INSR,IRF5,ITGAV,JUN,KLF4,LAMP2,LEP,LHCGR,ME1,MRPS2,MRPS30,MVD,NDUFA12,NDUFA4,NDUFA9,PCK2,PSMB6,RAB7A,SCD,THBS1,TP53,TRIB3,VCAM1	AKT1,CEBPA,CREBBP,EGR1,ERK1/2,FOS,FOXO1,IL6,JUN,NFKB1,NFKBIA,NFkB (complex),PPARA,PPARG,PPARGC1A,RB1,RELA,RXRA,SP1,STAT1,TP53	
P2	 	captopril	 	chemical drug	Activated	2.569	 	0.175	1.873	8.41E-05	ANXA1,ASNS,CAPN6,CSRP2,EFEMP2,FCGR2A,GAS5,HMOX1,IL1RN,S100A11,SPP1,TGFB2,THBS4,TIMP1,TMSB10/TMSB4X,TNFRSF12A	AGT,AKT1,FOXO1,HIF1A,JUN,NFKBIA,NFkB (complex),RELA,SP1,STAT1,captopril	
P2	 	let-7a-5p (and other miRNAs w/seed GAGGUAG)	 	mature microrna	Inhibited	-4.006	bias	-0.721	 	8.62E-05	ATP6V1F,BMP2K,CAPG,CCND2,COMMD9,DAD1,GYS1,HMGA1,HMOX1,HRAS,HYOU1,IPO4,MRPS24,MTPN,POLD2,RHOG,SCD,SEPT3,SIGMAR1,SLC1A4,SLC25A1,SLC38A1,TGFBR1,THBS1,TMEM2	 	
P2	 	glutamine	 	chemical - endogenous mammalian	Inhibited	-2.527	 	-0.154	-2.027	8.77E-05	AARS,AKR1C1/AKR1C2,ASNS,ASS1,ATF4,ATF5,BCAT1,CARS,DDIT3,FOS,HK1,HSPA5,NR4A1,OAZ1,PCK2,TP53,WARS	ATF4,Ap1,DDIT3,EGR1,FOS,FOXO1,FOXO3,INS,JUN,Jnk,MYC,NFE2L2,NFKB1,NFkB (complex),P38 MAPK,PI3K (complex),RELA,SP1,STAT1,STAT5B,glutamine	
P2	 	CDK5R1	-4.950	kinase	 	1.000	 	0.144	0.712	9.46E-05	CD14,CD63,FOS,MAPT,PPP1R1B,SOX6	CDK5,CDK5R1,JUN	
P2	 	azetidyl-2-carboxylic acid	 	chemical reagent	Activated	2.407	bias	0.721	 	9.46E-05	ASNS,DDIT3,EDEM1,HSPA5,HSPA8,HSPA9	Ap1,NCK1,azetidyl-2-carboxylic acid	
P2	 	selenomethylselenocysteine	 	chemical - endogenous mammalian	 	0.113	bias	-0.393	1.218	1.01E-04	ABCC1,CES1,CYP3A5,EGR1,JUN,PSME1,RPS12,SOD1	 	
P2	 	Esrra	 	transcription regulator	 	0.955	 	0.144	0.404	1.03E-04	ALDOA,ATP5G1,ATP5J,ATP5J2,COX7A2L,CRAT,CYCS,ENO1,GYS1,NDUFA2,NDUFS3,PCK2,PFKL,SDHB,SOX9,SPP1,UQCR11	Esrra,FOXO1,NRF1,PPARA,PPARD,PPARG,PPARGC1A	
P2	 	allopurinol	 	chemical drug	Activated	2.668	bias	0.446	0.828	1.03E-04	ANXA1,ANXA2,ASNS,CAPN6,CD14,CXCL10,EFEMP2,FCGR2A,GAS5,HMOX1,PSMB10,S100A11,SPP1,TIMP1,TMSB10/TMSB4X,TNFRSF12A,TUBB	AHR,CREBBP,ERK,FOS,IRF8,JUN,MYC,NFKBIA,NFkB (complex),RELA,SP1,SRC,STAT1,allopurinol	
P2	 	CSF2	-1.733	cytokine	Activated	3.874	bias	0.557	 	1.07E-04	ALOX5AP,ANLN,ANXA1,CCND3,CCR1,CD14,CD209,CD28,CD63,CD74,CD83,CFH,CHST11,COL8A1,CSF1R,CXCL10,CYBB,DDIT3,DUSP6,EDN1,EFEMP2,EGR1,FAS,FOLR2,FOS,GCLM,GDF15,HCAR2,HLA-DQB1,HSPH1,IL1RN,IRF5,LAMP2,LCP1,LEP,MAT2A,MKI67,NACA,NR4A1,NR4A2,ODC1,PIK3CG,PIM3,PRNP,QSOX1,RRM2B,SLC1A5,SNTB1,SOCS3,SPP1,SQSTM1,STEAP3,THBS1,TOP2A,TP53	Ap1,CEBPB,CSF2,IFNG,IL6,IRF8,JUN,MYC,NFE2L2,NFKB1,NFKBIA,NFkB (complex),P38 MAPK,PI3K (complex),RELA,SP1,STAT1,TNF	
P2	 	triclosan	 	chemical drug	 	1.633	bias	0.529	 	1.11E-04	CYBB,FOS,HMOX1,JUN,MBD3,NQO1,TIMP1	ESR1,ESR2,NFKBIA,NFkB (complex),NR3C1,PGR,RELA,beta-estradiol,estrogen receptor,progesterone,triclosan	
P2	 	fenamic acid	 	chemical reagent	Activated	3.382	bias	0.616	 	1.11E-04	ANXA1,ANXA2,ASNS,CAPN6,CD14,EFEMP2,FCGR2A,GAS5,PSMB10,S100A11,SPP1,TIMP1,TMSB10/TMSB4X,TNFRSF12A,TUBB	 	
P2	 	Immunoglobulin	 	complex	 	-0.499	 	-0.016	-0.413	1.11E-04	AGER,APP,C3AR1,CCND2,CCND3,CD28,CD83,CRISPLD2,CSF1R,CXCL10,CXCL9,EGR1,FAS,FCER1G,FCGR2A,FCGR3A/FCGR3B,FOS,FOSB,HMOX1,IFI30,IL10RA,IRF5,KLF4,MAPT,PDGFA,PDIA6,S100A8,SIRPA,STAB1,TIMP1,TLR8,TYMP,VCAM1,ZBTB16	CEBPB,CREBBP,IFNG,IL10,IL4,IRF8,Immunoglobulin,JUN,NFKB1,NFKBIA,NFkB (complex),RELA,SP1,STAT1,TNF	
P2	 	TCR	 	complex	 	1.226	bias	0.475	-1.107	1.13E-04	BCAT1,BIN1,CCND3,CCR1,CD28,CD4,CTSB,CXCL10,CXCL9,EGR1,ETV5,FAS,FLNA,FOS,GADD45B,HIF1A,HSPA5,ISG15,JUN,LAMP1,LCP2,MAF,MAPK9,NHP2,NME1,NR4A1,ODC1,P2RX7,PIK3R1,PIK3R3,PRELID1,PRKACB,PTPRC,SDCBP,SIAH2,SOCS3,SPP1,STAT1,TNFRSF12A,TRAF3	Ap1,BCL6,CD3,CREBBP,IL2,IRF8,JUN,NFKB1,NFKBIA,NFkB (complex),P38 MAPK,Pkc(s),RELA,SP1,STAT1,TCF3,TCR	
P2	 	LEP	-3.989	growth factor	 	-0.947	bias	0.269	-2.674	1.21E-04	ABCC3,ADIPOQ,AKR1C1/AKR1C2,APP,ASS1,CA3,CD14,CD63,CD68,CIDEA,CXCL10,CYBB,CYP3A5,CYP4A11,CYR61,DUSP6,EDN1,EGR1,ESR2,FAS,FGFR2,FOS,GAPDH,HSPA5,IL1RN,JUN,KIF3B,LEP,MBP,MSMO1,MT-CO3,MT-CYB,MT-ND1,MT-ND4,NPY1R,PLIN1,PLIN2,PPP1CA,RAC1,SCD,SLC25A5,SMPD1,SOCS3,SOD1,SPP1,SREBF2,THBS1,THRSP,TIMP1,TP53,TSPO,UCP2,VCAM1	AKT1,CEBPA,CEBPB,CREB1,FOXO1,IGF1,IL6,Insulin,JUN,LEP,NFKB1,NFKBIA,NFkB (complex),PPARA,PPARG,RELA,SP1,STAT1,TNF	
P2	 	butyric acid	 	chemical - endogenous mammalian	 	0.501	 	0.073	0.046	1.21E-04	ACP2,ADCY1,ALPK2,ANXA1,ANXA2,ANXA5,CALM1 (includes others),CCND2,CCR1,CD83,CLCN3,CLDN1,COL5A2,CPA3,CYCS,CYP4A11,DTYMK,FOS,FTH1,G0S2,GAA,GRN,GSTP1,H2AFZ,HADHB,HDGF,HIST1H1C,HK1,HLA-DRA,IFI30,KIT,KLF4,LEP,MKI67,MPP3,MT-CO2,NME1,NR4A1,PFKL,PLCB2,PSAP,SEC61B,SLC1A2,SMPD1,SOCS3,SOX9,SPP1,THBS4,TIMP1,TNFRSF10B,TOP2A,TP53,UQCRQ	Ap1,CEBPA,EGR1,FOS,JUN,Jnk,LY294002,NFKB1,NFKBIA,NFkB (complex),P38 MAPK,RELA,SP1,STAT1,TGFB1,TNF,butyric acid	
P2	 	nonylphenol	 	chemical toxicant	 	1.508	bias	0.580	 	1.24E-04	ADIPOQ,ALAS1,ALDH5A1,APOB,ATP6AP1,CXCL10,CYP3A5,FAS,LCP2,RPN2,SLC1A5	NR1I2,nonylphenol	
P2	 	EPAS1	-1.012	transcription regulator	 	1.432	bias	0.558	 	1.25E-04	C1QA,CLDN1,DDIT3,EDN1,EIF5A,ENO1,FHL1,FOS,GADD45B,GBE1,GYS2,HIF1A,HIST1H1C,HIST1H2AC,HMGCS1,HSPA4,HSPA5,ITGAV,MIF,NRN1,PFKFB3,PLIN2,RET,SLC40A1,SLC7A5,SOD1,SOX9,STC2,UNG	Ap1,EGFR,EPAS1,FOS,FOXO1,HIF1A,HTT,JUN,MYC,NFE2L2,NFkB (complex),PPARA,PPARD,PPARG,RELA,SP1,SREBF1,STAT1,TP53,VHL,fatty acid,iron,nitric oxide	
P2	 	prednisolone	 	chemical drug	Inhibited	-3.674	bias	-0.370	-1.556	1.27E-04	APOE,APP,ARSA,ATG9A,CTSB,CTSS,CXCL10,CYGB,DAD1,DUSP10,EDN1,FAS,FKBP5,GAA,GABARAP,GM2A,HSPA8,INSR,LOC102724428/SIK1,MRPS16,NMT2,PARK7,PIK3CG,PRNP,RARRES3,SOD1,SPON2,SPP1,SQSTM1,STAT1,TP53,TPO,ZBTB16	AHR,Ap1,CEBPA,CREBBP,CSF2,EGR1,FOS,IL1B,JUN,NFKB1,NFKBIA,NFkB (complex),RELA,SP1,STAT1,TP53,prednisolone	
P2	 	SOX4	1.657	transcription regulator	Activated	2.411	bias	0.444	0.099	1.28E-04	AES,B3GNT5,CAPN2,CD2,CD53,CD74,CHAC1,CNRIP1,CTNNA1,DDAH2,DUSP4,FCER1G,FHL1,FOS,HLA-DQB1,IFI30,IGFBP4,IGKC,LYZ,MBP,NCAM1,RNF144A,SERPINE2,SNX10,TAX1BP3,TENM4,TMEM176B,UCHL1	CEBPA,CTNNB1,JUN,NFkB (complex),SOX4,TCF,TP53	
P2	 	ABCB7	1.205	transporter	 	1.987	bias	0.432	1.128	1.33E-04	FECH,FTH1,FTL,TXN	ABCB7,HTT,NFE2L2,VHL,iron	
P2	 	SMC3	-1.002	other	 	1.982	bias	0.721	 	1.33E-04	HLA-DQA1,HLA-DQB1,HLA-DRA,ODC1	 	
P2	 	GW9662	 	chemical reagent	 	-0.000	 	-0.240	0.981	1.39E-04	ADIPOQ,AGER,APP,CD14,CD83,ESR2,FADS3,GDF15,GIPR,HLA-DRA,HSPA5,KLF4,NR1D1,PEA15,PLIN2,UCP2,VCAM1	CEBPA,CEBPB,FOXO1,GW9662,IGF1,JUN,NFkB (complex),PPARA,PPARD,PPARG,PPARGC1A,RELA,RXRA,SP1,SREBF1,fatty acid,rosiglitazone	
P2	 	dichlorovinylcysteine	 	chemical toxicant	Inhibited	-2.365	 	-0.166	-1.879	1.51E-04	ENO1,GLOD4,HSPA9,MDH2,ODC1,PKM,PPA2,PRDX5,STIP1	 	
P2	 	L-dopa	 	chemical - endogenous mammalian	 	-1.557	 	0.077	-2.221	1.52E-04	ADGRB2,AGPAT1,AIF1,AIFM2,ALPL,AREL1,BANF1,C1QA,CAPG,CD63,CEBPG,CHAC1,CHST11,COMT,CTSB,DENND1C,DGAT2,DMTN,DUSP6,FCGRT,FKBP5,FOS,FOSB,FTL,GAPDH,GLB1,HEXA,HLA-A,HRAS,LAMP2,LAPTM5,LRRC1,MAT2A,MBP,MIEN1,MSMO1,NAGLU,NDUFS4,NPC2,NTRK3,PDGFA,PER1,PIK3CG,PIK3R1,PLEK,PLEKHO2,PPP1R1B,PPP1R2,PPTC7,PSAP,RHOBTB2,RILP,RILPL1,RNF135,RUNDC3B,SCRN1,SH3BGRL3,SIAH2,SLC1A2,SLC24A2,SLC25A44,SOX9,SRM,SRPRB,STAB1,STXBP1,TAX1BP3,TMEM41B,TP53,TRAPPC1,TRIB3,TRIOBP,UBXN6,VAT1,VDAC1	CREBBP,ERK1/2,FOS,L-dopa,NFKBIA,NFkB (complex),RELA	
P2	 	NFKB1	-1.041	transcription regulator	 	1.947	bias	0.502	 	1.55E-04	ADORA1,AKR1B1,APOE,APP,BAMBI,BTG2,CCND2,CTSB,CXCL10,CXCL9,CYBB,EGR1,FAS,FCGRT,FOS,GBP1,HMOX1,IGKC,IL1RN,ISG15,KRT6B,MAT2A,MSR1,NR4A1,PDGFA,PI3,PTX3,SDC4,SOX9,STAT1,STIM1,SYTL1,TP53,VCAM1	AHR,CDKN2A,CREBBP,EP300,IKBKB,JUN,MYC,NFKB1,NFKBIA,NFkB (complex),RELA,SP1,STAT1,TNF,TP53	
P2	 	thyroid hormone	 	chemical - endogenous mammalian	 	-0.262	 	-0.018	-0.196	1.56E-04	APOE,ATF4,ATP5L,BTG2,CCNI,CD2,COMT,CRAT,DAD1,EGR1,FOS,G6PD,IGFBP4,LEP,MBP,ME1,MT-ND3,NHLH1,PER1,PGD,PLA2G2A,SERPINE2,SREBF2,STAT1,TCEA3,THRSP,UCP2,UQCR10	AHR,Ap1,CREB1,CREBBP,ESR1,ESR2,FOS,JUN,LEP,MYC,Mapk,NFKB1,NFkB (complex),PPARA,PPARG,Pde,Pka,RELA,RXRA,SP1,STAT1,STAT5B,THRB,estrogen receptor,thyroid hormone	
P2	 	PIK3R1	-2.091	kinase	Activated	2.168	bias	0.488	0.377	1.56E-04	ATF5,CCND2,CXCL10,DDIT3,ENG,FOS,HIF1A,HMOX1,ISG15,MKI67,NFE2L1,NFE2L2,PIK3R1,PKM,VCAM1	AKT1,Ap1,FOS,FOXO1,JUN,MYC,NFE2L2,NFKB1,NFKBIA,NFkB (complex),PI3K (complex),PIK3R1,RELA,SP1,SRC,STAT1,TP53	
P2	 	BAPTA-AM	 	chemical reagent	 	0.770	bias	-0.480	2.331	1.57E-04	CXCL10,CYP3A5,DDIT3,EGR1,FOS,HSPA5,JUN,NR4A1,SOCS3,SPP1,VCAM1	Ap1,BAPTA-AM,CREB1,CREBBP,EGR1,ERK1/2,FOS,JUN,Jnk,NFKB1,NFKBIA,NFkB (complex),P38 MAPK,Pde,Pka,RELA,SP1,STAT1	
P2	 	atorvastatin	 	chemical drug	 	-0.199	 	-0.090	0.278	1.59E-04	ABCC1,ABCC3,ADIPOQ,AGER,APOB,APOE,CYBB,CYR61,EDN1,EGR1,ENG,FOS,FOSB,GADD45B,HMGCS1,HMOX1,ITGB2,JUN,LEP,MSMO1,MVD,NR4A1,PMVK,PRNP,RHEB,SLCO2B1,SOD1,SPP1,TMEM106A,VCAM1	APOE,ATF4,Ap1,CREB1,CTNNB1,E2F1,EGR1,FOS,FOXO1,JUN,Mapk,NFKB1,NFKBIA,NFkB (complex),NR1I2,P38 MAPK,PPARG,RELA,SP1,STAT1,TNF,atorvastatin	
P2	 	2-bromoethylamine	 	chemical reagent	Activated	2.897	bias	0.632	 	1.61E-04	ANXA1,ANXA2,CAPN6,CD14,EFEMP2,FCGR2A,S100A11,SPP1,TIMP1,TMSB10/TMSB4X,TNFRSF12A,TUBB	 	
P2	 	IL5	2.871	cytokine	Activated	5.759	bias	0.684	 	1.63E-04	ALDOA,ANXA2,ASNS,ASS1,ATF4,CCND2,CCND3,CCR1,CD63,CHMP1A,CISD1,CKAP4,DUSP6,EGR1,ENO1,FAM162A,FAS,GCLM,HIF1A,HSPA5,HSPH1,IFI30,IL2RG,ITGAV,LCP2,LFNG,MAT2A,MS4A2,NACA,PDIA6,PKM,PSAT1,PSMB4,QSOX1,SLC1A5,SLC7A5,SNTB1,STK39	AKT1,CEBPB,CSF2,EGR1,FOXO1,HRAS,IFNG,IL5,IRF8,JUN,MYC,NFKB1,NFKBIA,NFkB (complex),P38 MAPK,RELA,SP1,STAT1,TP53	
P2	 	RET	4.076	kinase	 	1.212	bias	0.470	-0.409	1.64E-04	ANXA1,ATF4,CD151,CTSB,CXCL10,DUSP6,EGR1,FKBP4,FOS,HSPA8,HSPA9,HSPH1,MAF,MAPKAPK2,PRNP,RET,RTN4,STIP1,STMN2,TP53	CEBPB,ESR1,FOXO3,HIF1A,HRAS,HSF1,HSF2,IKBKB,JUN,MXI1,MYC,NFKB1,NFKBIA,NFkB (complex),RELA,RET,SP1,TP53	
P2	 	etoposide	 	chemical drug	 	1.006	bias	0.338	-0.613	1.64E-04	ADAM17,BIN1,CREG1,CTSD,CYCS,CYP3A5,DUSP4,EEF1B2,FAS,FTH1,GDF15,HK1,JUN,MT-CO2,NR4A1,PEBP1,PFKL,PIK3R3,RHOBTB2,SEPT9,SQSTM1,TAF6,TNFRSF10B,TOP2A,TP53	AHR,Ap1,EGR1,ERK,FOS,JUN,Jnk,MAP3K1,NFKB1,NFKBIA,NFkB (complex),P38 MAPK,RELA,SP1,STAT1,TP53,etoposide	
P2	 	TMBIM6	1.839	other	 	-0.186	 	0.055	-0.320	1.65E-04	DDIT3,EDEM1,ERN1,HMOX1,HSPA5,SEC61A1	ATF6,DDIT3,ERN1,NFkB (complex),TMBIM6,XBP1	
P2	 	ADRB1	-2.209	g-protein coupled receptor	 	0.246	 	0.240	-0.286	1.70E-04	APP,DDIT3,HSPA5,IRAK1,LEP,SLC9A1,THBS1	ADRB1,Ap1,CEBPB,CREB1,CREBBP,EGFR,EGR1,FOS,FOXO1,HTT,JUN,Jnk,MYC,NFKB1,NFkB (complex),P38 MAPK,Pde,Pka,RELA,SP1,STAT1,cyclic AMP	
P2	 	BID	1.040	other	 	1.912	bias	0.641	 	1.70E-04	ADAM17,C3AR1,CTSB,CTSD,CTSS,MT-CO2,TIMP1	BID,CEBPA,IL1B,NFKB1,NFKBIA,NFkB (complex),RELA	
P2	 	tanespimycin	 	chemical drug	 	-1.155	bias	-0.357	0.391	1.85E-04	AHSA1,CALM1 (includes others),CYCS,DDIT3,FAS,HNRNPAB,HSPA5,HSPA8,HSPA9,IARS,JUN,KIT,MIF,PRMT5,RPL30,RPL35,RPS16,RPS8,SNRPF,TYMP	Ap1,EGR1,FOS,FOXO1,FOXO3,IGF1R,JUN,Jnk,MAP2K1/2,MYC,NFKB1,NFKBIA,NFkB (complex),RB1,RELA,STAT1,TP53,estrogen receptor,tanespimycin	
P2	 	hexachlorobenzene	 	chemical toxicant	Activated	3.592	bias	0.620	 	1.88E-04	ANXA1,ANXA2,ASNS,CD14,EFEMP2,FCGR2A,GAS5,PSMB10,S100A11,SPP1,TIMP1,TMSB10/TMSB4X,TNFRSF12A	CREBBP,ERK1/2,FOS,NFKBIA,NFkB (complex),RELA,hexachlorobenzene	
P2	 	NPC1	1.168	transporter	 	-0.833	bias	-0.349	0.114	1.98E-04	ATF4,CD68,CTSB,CTSD,DDIT3,NPC2,S100A8,SCD,SRD5A1,SREBF2,STAT1	25-hydroxycholesterol,APP,Ap1,FOS,HIF1A,JUN,Mapk,NFE2L2,NFKB1,NFKBIA,NFkB (complex),NPC1,PPARA,PPARD,PPARG,RELA,SREBF1,STAT1,cholesterol,fatty acid	
P2	 	deoxycholate	 	chemical - endogenous mammalian	 	1.207	 	-0.074	1.459	1.98E-04	CYP4A11,DDIT3,EGR1,GJB2,GJB6,GLUL,HSPA5,KCNJ3,SLC1A2,SLC1A3,TNFRSF10B,TP53	AHR,Ap1,CREBBP,EGR1,EIF2AK3,FOS,FOXO1,FOXO3,Jnk,MYC,NFE2L2,NFKB1,NFKBIA,NFkB (complex),P38 MAPK,RB1,RELA,SP1,STAT1,TP53,TP63,TP73,deoxycholate	
P2	 	EPO	-2.605	cytokine	 	0.172	bias	0.370	-1.525	2.03E-04	ATP6V1B2,BZW2,CCND2,CCND3,CD52,CLGN,CREG1,DDIT3,EDN1,EGR1,FAS,FECH,FGF2,FOS,FOSB,GBA,GLUL,GSPT1,H2AFZ,JUN,KIT,KPNA2,LAPTM5,LCP1,NACA,NUPR1,PLCB2,RCC2,RPLP0,RPS23,SDHC,SOCS3,SOD1,SPP1,SYP,TP53,TSN,UCP2	Ap1,CREBBP,EDN1,EGR1,ELK1,EPO,ERK1/2,FOS,IRF8,JUN,Jnk,NFKBIA,NFkB (complex),RELA,SP1,STAT1,nitric oxide	
P2	 	IRS1	-1.015	enzyme	 	-0.940	bias	0.313	-1.757	2.18E-04	ADIPOQ,CIDEA,DDIT3,EGR1,FHL1,FMO1,FOS,GAS5,IGFBP4,INSR,LEP,PDGFA,PIK3R1,RAB9A,SIGLEC1,SPP1,SREBF2,TNXB,TRIB3,UCK1,UCP2	AKT1,ATF4,CEBPA,CEBPB,CREB1,E2F1,EGR1,FOS,FOXO1,FOXO3,INS,IRS1,Ins1,Insulin,NFkB (complex),NR1I2,PPARA,PPARG,RELA,SP1,STAT1,STAT5B	
P2	 	SP600125	 	chemical - kinase inhibitor	 	0.530	bias	-0.302	2.144	2.26E-04	AKR1C3,APOE,CD83,COL8A1,CSF1R,CXCL10,CXCL16,CYR61,EGR1,FAS,FOS,FOSB,HMOX1,ISG15,JUN,LEP,NR4A1,P4HA2,PAFAH1B2,PCK2,PER1,PTX3,SCD,SGPL1,SOCS3,SPP1,THBS1,TNFRSF10B,TP53,VCAM1	Ap1,EGR1,FOS,JUN,Jnk,NFKB1,NFKBIA,NFkB (complex),P38 MAPK,RELA,SP1,SP600125,STAT1,TNF	
P2	 	ADCYAP1	2.574	other	 	-0.499	 	0.172	-1.460	2.26E-04	ACTN1,ADCYAP1R1,AGER,BTG2,CCNI,CFL1,CNTNAP4,COL5A2,CXCL10,EGR1,FGFR2,FOS,GCLM,GYS2,H2AFZ,HK1,NPR3,NPY1R,NQO1,POR,PSMB7,RPSA,SCAMP3,SERPINE2,SLC1A2,SLC1A3,SOCS3,TENM2,TFPT,TGFB2,TMSB10/TMSB4X,TXNRD1,UCP2	ADCYAP1,AHR,EGFR,ERK,FOS,FOXO1,HTT,JAK2,JUN,MYC,NFKB1,NFKBIA,NFkB (complex),RELA,SP1,STAT1,TNF,TP53	
P2	 	ursolic acid	 	chemical drug	 	-1.492	bias	-0.343	-0.468	2.27E-04	AKR1B1,EIF2S2,FGF2,FOS,GDF15,LEP,MARS,MKI67,NARS,SARS,TNFRSF10B,TP53,VCAM1	AHR,Ap1,EGR1,ERK,FOS,Gsk3,JUN,Jnk,MYC,NFKB1,NFKBIA,NFkB (complex),P38 MAPK,PTGS2,RELA,SP1,STAT1,TP53,ursolic acid	
P2	 	FAS	2.552	transmembrane receptor	 	0.972	 	-0.105	1.359	2.37E-04	AGER,ANXA2,ARHGDIA,BTG3,CCR1,CD83,CLTB,COL15A1,COL8A1,CXCL10,CXCL9,DUSP10,EGR1,FAS,FOS,FOSB,GBP1,GDE1,GLIPR1,HLA-DQB1,IL10RA,IL17RA,ITGA7,ITGAV,JUN,KIF3B,LAMP3,MAP4K4,MBOAT7,MIF,MYO5A,NR4A1,NR4A2,PHLDA2,PIK3CG,PLIN2,PPFIBP2,PTX3,RHEB,RRAGD,SIAH2,SPP1,TLN2,TLR8,TRAF3,VCAM1	CEBPA,CEBPB,FAS,IFNG,IL10,IL1B,IRF8,NFKB1,NFKBIA,NFkB (complex),P38 MAPK,RELA,SP1,STAT1,TCR	
P2	 	ADCY	 	group	 	0.625	bias	0.466	-0.395	2.52E-04	FGF2,FOS,LEP,NR4A2,PER1,TP53,TXN	ADCY,ATP,CEBPB,CREB1,CREBBP,DDIT3,HTT,JUN,L-glutamic acid,NFKB1,NFKBIA,NFkB (complex),NR3C1,Pde,Pka,RELA,RNA polymerase II,STAT1,adenosine,cyclic AMP	
P2	 	MTPN	1.921	transcription regulator	Activated	2.009	bias	0.721	 	2.53E-04	ANXA1,CCND2,CCND3,COL8A1,EDN1,ENG,FAS,FOS,GAS5,JUN,MIF,MTPN,S100A8,SPP1,TGFB2,VCAM1	AHR,CREBBP,JUN,MTPN,MYC,NFKB1,NFKBIA,NFkB (complex),RELA,STAT1,TP53	
P2	 	HOXA10	-4.833	transcription regulator	 	-1.035	 	-0.240	0.208	2.56E-04	ADIPOQ,ALOX5AP,ALPL,APOE,ARL2,CA3,COL15A1,CSTA,CTSG,CYBB,FCER1G,HLA-DQA1,HLA-DQB1,HMBS,LYZ,MAP1B,ME1,NCAM1,NR4A1,PIK3R1,RHOG,RPL37A,SCD,THRSP,TNXB,TP53,YWHAG	 	
P2	 	N1,N11-diethylnorspermine	 	chemical drug	Activated	2.449	 	-0.103	2.702	2.71E-04	MT-CO1,MT-ND3,MT-ND4,MT-ND4L,MT-ND6,TP53	 	
P2	 	STOX1	-3.382	other	 	 	 	 	 	2.71E-04	ACTG1,CALM1 (includes others),GADD45B,MAPT,RAB10,RPL17	 	
P2	 	manganese	 	chemical - endogenous mammalian	 	0.277	bias	0.288	-0.282	2.71E-04	DDIT3,GAPDH,HSPA5,PARK7,SLC1A2,SLC40A1	CDKN2A,EP300,MYC,SP1,TP53,YY1,manganese	
P2	 	romidepsin	 	biologic drug	 	-0.275	 	0.114	-0.573	2.72E-04	DDIT3,DUSP6,EGR1,FGF2,FOS,HIF1A,INSR,ITGAV,JUN,RAC1,SLC1A2,TNFRSF10B,TP53	CREBBP,ELK1,ERK1/2,ESR1,FOS,FOXO1,HIF1A,Hdac,JUN,MYC,NFKBIA,NFkB (complex),RAF1,RELA,SP1,TCF,TP53,TP63,TP73,reactive oxygen species,romidepsin	
P2	 	IL1A	-4.962	cytokine	 	1.837	bias	0.474	-0.683	2.76E-04	ADAMTS5,ALDH3A2,APP,CD83,CXCL10,CYP3A5,CYR61,F2RL3,FAM89B,FAS,FGF2,FOS,FTH1,GBP1,HMOX1,IL1RN,IRAK1,ITGAV,JUN,KIT,LEP,LGALS9,PDGFA,PI3,PTX3,S100A7,S100A8,SAA1,SAA2,SPP1,VCAM1	AHR,CEBPB,CREBBP,IFNG,IL1A,IL6,IRF8,JUN,NFKB1,NFKBIA,NFkB (complex),RELA,SP1,STAT1,TNF	
P2	 	CD40LG	-2.597	cytokine	Activated	2.991	bias	0.581	 	2.78E-04	ADAM17,ALCAM,ALG3,ANXA7,APRT,ATF5,BTG3,CBX3,CCND3,CCR1,CD63,CD83,CLIP1,CXCL10,DUSP4,EGR1,FAS,FBL,FOS,FOSB,G0S2,HIF1A,HLA-DQA1,HLA-DQB1,IGHG3,IL10RA,ISG15,JUN,KIF2A,LAMP3,MIF,NINJ1,ORC5,PLEK,PMVK,PREPL,PSMB10,PSME1,PSMG1,RAB9A,STAT1,TNPO1,TRAF3,TREM2,TUBB,TYMP,VCAM1	CD40LG,CEBPA,CEBPB,CREBBP,FAS,IFNG,IL1B,IL4,IRF8,JUN,NFKB1,NFKBIA,NFkB (complex),RELA,SP1,STAT1,TNF	
P2	 	NFIC	1.281	transcription regulator	 	 	 	 	 	2.79E-04	ADAM12,ALDOA,HTRA1,LHCGR,PDGFA,SLC25A5,TP53,TPO	 	
P2	 	POLG	-1.034	enzyme	 	 	 	 	 	2.79E-04	COX7A2L,EEF1B2,MT-CO2,MT-CO3,RPS16,RPS19,RPS24,RPS5	 	
P2	 	2-amino-1-methyl-6-phenylimidazo-4-5-b-pyridine	 	chemical toxicant	Activated	3.317	bias	0.583	 	3.05E-04	CCT2,CCT5,HSPA5,HSPA8,HSPH1,PSMA6,PSMB2,PSMB4,PSME1,RAN,UBA1	 	
P2	 	N-acetyl-L-cysteine	 	chemical drug	Inhibited	-3.072	bias	-0.379	-1.111	3.07E-04	ATF4,CCND2,CXCL10,CYBB,CYR61,DDIT3,EDN1,EGR1,FAS,FGF2,FOS,GCLM,GLB1,GNL3,GSTP1,HIF1A,HLA-DRA,HMOX1,HSPA5,JUN,LEP,MSR1,NFE2L2,NQO1,OSGIN1,SPP1,TNFRSF10B,TP53,VCAM1	Ap1,FOS,FOXO1,HIF1A,JUN,MYC,N-acetyl-L-cysteine,NFE2L2,NFKB1,NFKBIA,NFkB (complex),P38 MAPK,PI3K (complex),Pkc(s),RELA,SP1,STAT1,nitric oxide,reactive oxygen species	
P2	 	ACOX1	-1.264	enzyme	Inhibited	-2.600	 	-0.138	-1.942	3.09E-04	ANXA2,CBR1,CD63,CRAT,CSTB,CYP4A11,DDIT3,GOT1,GSTP1,HLA-DQA1,HSPA5,LHPP,LONP1,NFE2L2,NUPR1,PLIN2,RPL12,RPS24,SLCO2B1,SQSTM1,TP53,TRIB3,UCP2	ACOX1,JUN,NFkB (complex),PPARA,PPARD,PPARG,RELA,RXRA,SREBF1,fatty acid	
P2	 	EGR1	-3.966	transcription regulator	Activated	2.185	bias	0.526	 	3.19E-04	CCND2,CCR1,DUSP4,EGR1,FAS,FGF2,FTL,GADD45B,GDF15,HMOX1,JUN,LHCGR,LYZ,ME1,NR4A1,PDGFA,PDGFC,PEG10,SLC12A2,SLC4A2,SOD1,SPP1,THBS1,TIMP1,TP53,VCAM1	AHR,Ap1,CEBPA,CEBPB,EGR1,ELK1,EP300,ERK,ESR1,FOS,JUN,NFKB1,NFKBIA,NFkB (complex),RELA,SP1,STAT1,TGFB1,TNF,TP53	
P2	 	phenylbutazone	 	chemical drug	Activated	3.105	bias	0.553	 	3.24E-04	ANXA1,ANXA2,ASNS,CAPN6,EFEMP2,FCGR2A,GAS5,S100A11,SPP1,TIMP1,TMSB10/TMSB4X,TNFRSF12A,TUBB	 	
P2	 	SLC13A1	-3.983	transporter	 	-1.213	 	-0.078	-0.890	3.24E-04	ACTG1,AKR1C3,C6,EDEM1,G0S2,HSPA5,HSPA8,HSPB1,MAD2L2,MVD,NRN1,RPL41,SCD,SPP1,SRPRA,TUBA1C,YARS	 	
P2	 	RASSF1	-1.138	other	 	-0.477	 	0.172	-1.160	3.37E-04	APOE,CCND2,CREG1,DAB2,EGR1,EPB41L3,FGF2,FOS,GDF15,HIST1H2BC,KLF4,LITAF,MAP1B,MYL9,SOX9,SPP1	AHR,CREBBP,ELK1,ERK,ERK1/2,FOS,HRAS,JUN,MAPK3,MYC,NFKBIA,NFkB (complex),RASSF1,RELA,SP1,STAT1,TP53,TP63,TP73	
P2	 	sphingosine-1-phosphate	 	chemical - endogenous mammalian	 	-0.569	bias	0.352	-1.941	3.37E-04	ANXA2,CXCL10,EGR1,ERN1,FAS,FGF2,FOS,HIF1A,JUN,LEP,NFE2L2,PDGFA,PLA2G2A,THBS1,TIMP1,VCAM1	AHR,AKT1,ERK,FOXO1,IL6,JUN,NFKB1,NFkB (complex),P38 MAPK,PPARA,PPARG,RELA,SP1,STAT1,docosahexaenoic acid,sphingosine-1-phosphate	
P2	 	1-methyl-4-phenyl-1,2,3,6-tetrahydropyridine	 	chemical toxicant	 	-0.649	bias	0.305	-1.688	3.39E-04	APP,CLDN1,CYBB,EGR1,FGF2,FOS,FOSB,HSPB1,JUN,NR4A1,NR4A2,PARK7,PTPRC,TP53	1-methyl-4-phenyl-1,2,3,6-tetrahydropyridine,AHR,Ap1,CEBPA,CREBBP,EGR1,FOS,IL1B,JUN,Jnk,NFKB1,NFKBIA,NFkB (complex),P38 MAPK,RELA,SP1,STAT1	
P2	 	Il3	 	cytokine	 	0.057	 	0.240	-0.690	3.39E-04	ATF5,CCND2,CCND3,CD14,CD68,CSF1R,EGR1,FAS,FOS,HRAS,LYZ,SPP1,TP53,YWHAG	AKT1,CREBBP,ELK1,FOXO1,HRAS,IRF8,Il3,JUN,MYC,Mek,NFKBIA,NFkB (complex),PTPN11,RELA,SP1,SPI1,STAT1,TP53	
P2	 	GAST	-2.951	other	 	1.441	bias	0.586	 	3.43E-04	ANXA7,ATF4,EGR1,FOS,JUN,MDH2,NACA,NARS,ODC1,PIK3R1,POR,RAC1,RPS19,SLC4A2,VCAM1	Ap1,CREB1,CREBBP,CTNNB1,ERK1/2,FOS,FOXO1,GAST,Insulin,JUN,Mapk,NFKB1,NFKBIA,NFkB (complex),PPARA,PPARG,PRKCA,PRKCE,RELA,STAT1	
P2	 	RAF1	1.184	kinase	 	1.902	bias	0.629	 	3.44E-04	ANXA1,CD74,CDC42EP1,CLDN1,CRYAB,CSTA,DUSP4,DUSP6,EGR1,FAS,FOS,GRN,HIF1A,HNRNPAB,HPCAL1,HSPB1,JUN,MCF2L,MKI67,NINJ1,PCSK6,PHLDA2,RAC1,RAN,RET,RPS2,ST6GALNAC2,TIMP1,TUBB2A,TUBG1	Ap1,CREBBP,ELK1,ERK1/2,FOS,FOXO1,FOXO3,HRAS,IL6,JUN,MAP2K1/2,MAPK3,MYC,NFKB1,NFKBIA,NFkB (complex),RAF1,RELA,SP1,STAT1,TP53	
P2	 	8-bromoguanosine 3',5'-cyclic monophosphate	 	chemical - kinase inhibitor	 	1.154	 	0.225	0.487	3.47E-04	CYP3A5,EDN1,FOS,HINT1,HLCS,HMOX1,PCCA,TP53,VCAM1	8-bromoguanosine 3',5'-cyclic monophosphate,AHR,ATF4,Ap1,E2F1,EGR1,ERK,FOXO1,JUN,NFKB1,NFKBIA,NFkB (complex),NR1I2,P38 MAPK,PPARG,RELA,SP1,STAT1	
P2	 	Fgf	 	group	 	1.023	bias	0.605	 	3.47E-04	CCND3,FOS,GNL3,JUN,ODC1,PER1,SPRY4,STAT1,VCAM1	AHR,Ap1,CREBBP,ERK,ERK1/2,FOS,Fgf,JUN,MYC,Mapk,NFE2L2,NFKB1,NFKBIA,NFkB (complex),PI3K (complex),PPARG,RELA,SP1,STAT1	
P2	 	ROCK2	-1.205	kinase	Activated	2.954	bias	0.495	1.490	3.47E-04	APP,DSG1,FAS,KRT10,PI3,S100A7,S100A8,SPINK5,SPP1	JUN,NFKB1,NFKBIA,NFkB (complex),RELA,ROCK2,STAT1	
P2	 	3-nitropropionic acid	 	chemical toxicant	 	0.684	 	0.144	0.282	3.54E-04	APP,ATP5J,ATP6V1B2,CBR1,GAPDH,JUN,LDHB,NQO1,PPP1R1B,SLC7A11,SQSTM1,TP53	3-nitropropionic acid,APP,Ap1,BACH1,CREB1,CREBBP,EGR1,FOS,HIF1A,HTT,Hdac,Jnk,L-glutamic acid,NFE2L2,NFKBIA,NFkB (complex),PPARG,RELA,SP1,STAT1,TP53	
P2	 	Sos	 	group	 	 	 	 	 	3.63E-04	ABCC1,ADAM12,AKR1C3,APLP2,CAMK2D,CLIP1,COL16A1,DAP,DAPK2,ENAH,FOS,GBA,GJB6,GM2A,HMOX1,HSPB8,KIF2A,KIF5B,MAP4K4,MMRN1,NFE2L2,ODC1,PFN1,PKN1,PXK,RFNG,SCD,SIRPA,TPP1	AHR,Ap1,CEBPB,CTNNB1,ERK,ESR1,FOS,JUN,KRAS,MAP2K1,MYC,Mapk,NFKB1,NFKBIA,NFkB (complex),PPARG,RELA,SP1,STAT1,Sos,TP53	
P2	 	6,7-dinitroquinoxaline-2,3-dione	 	chemical reagent	 	-1.732	bias	0.721	 	3.77E-04	EGR1,FOS,FOSB,JUN	6,7-dinitroquinoxaline-2,3-dione,Ap1,JUN,NFkB (complex)	
P2	 	TRIB3	13.140	kinase	Inhibited	-2.778	bias	-0.333	-1.854	3.77E-04	ASNS,DDIT3,GARS,GDF15,PCK2,PSAT1,STC2,TRIB3	ATF4,Ap1,CEBPA,CEBPB,DDIT3,EGR1,FOS,JUN,Jnk,NFkB (complex),PPARG,RELA,RNA polymerase II,TRIB3	
P2	 	E64d	 	chemical - protease inhibitor	 	0.200	 	0.144	-0.117	3.81E-04	APP,CD74,FGF2,SQSTM1,TP53	APP,Ap1,E64d,EGR1,FOS,HIF1A,Jnk,NFKB1,NFKBIA,NFkB (complex),P38 MAPK,Pkc(s),RELA,SP1,STAT1	
P2	 	EIF4G2	1.690	translation regulator	 	1.342	bias	0.721	 	3.81E-04	CCND2,CTSD,HIF1A,JUN,SERPINE2	 	
P2	 	pCPT-cAMP	 	chemical - kinase inhibitor	 	-1.427	bias	0.577	 	3.81E-04	APP,EGR1,FOS,JUN,NR4A1	Ap1,CREB1,CREBBP,EGR1,ELK1,ESR1,FOS,JUN,MAPK3,NFkB (complex),Pde,Pka,RELA,SP1,STAT1,TP53,pCPT-cAMP	
P2	 	clozapine	 	chemical drug	 	-0.197	bias	0.422	-1.556	3.84E-04	CIDEA,DVL3,EGR1,FOS,HMGCS1,NR4A1,NR4A2,PEA15,PPP1R9B,PRKACB,SCD,SREBF2,SYP	AKT1,CEBPB,CHRM1,CREB1,EGR1,FOS,FOXO1,Insulin,JUN,NFkB (complex),PPARA,PPARG,RELA,SP1,STAT1,clozapine,cyclic AMP,dopamine,estrogen receptor	
P2	 	CIDEB	1.106	other	 	 	 	 	 	3.89E-04	ADIPOQ,LEP,PLIN2	 	
P2	 	bongkrekic acid	 	chemical toxicant	 	 	 	 	 	3.89E-04	CYCS,MT-CO3,VCAM1	 	
P2	 	KCNE3	-1.054	ion channel	 	 	 	 	 	3.97E-04	AKR1C3,APOLD1,BCAT1,CSRNP1,DUSP6,FOSB,KLF4,NR4A1,NR4A2,OSGIN1,PER1,PTPRQ,SLC2A5,VSIG4	 	
P2	 	docosahexaenoic acid	 	chemical drug	 	-1.334	bias	-0.293	0.072	4.09E-04	ADIPOQ,APOE,APP,ATF4,CYCS,DDIT3,ERN1,FAS,FOS,HMOX1,LEP,MAPT,NFE2L2,PIK3R1,PLTP,SCD,SMPD1,SOCS3,TGFB2,TGFBR1,THBS1,TIMP1,UCP2,VCAM1	ADIPOQ,AKT1,CEBPB,CTNNB1,DDIT3,EGR1,FOXO1,NFKB1,NFKBIA,NFkB (complex),P38 MAPK,PPARA,RELA,SP1,STAT1,TNF,docosahexaenoic acid,palmitic acid	
P2	 	Ins1	 	other	 	-0.092	bias	0.281	-1.752	4.22E-04	ADIPOQ,ALAS1,ARF1,CCND3,CRAT,CRYAB,DDIT3,DGAT2,DYNLL1,EDN1,EGR1,ERP29,FGF2,FOS,G6PD,GAPDH,GSTP1,HMGCS1,HNRNPK,IGFBP4,INSR,JUN,LDHB,LEP,MAPT,MBP,MIF,NDUFS4,ODC1,PER1,PIK3R1,PLIN1,PLIN2,SCD,SDHB,SOCS3,SYP,THRSP,TIMP1,UBE2D2	AGT,ARNT,CEBPA,CEBPB,D-glucose,EDN1,ELK1,FOXO1,HIF1A,IGF1,Ins1,JUN,MYC,NFKBIA,NFkB (complex),PPARG,RELA,SP1,STAT1,cyclic AMP	
P2	 	reactive oxygen species	 	chemical toxicant	Activated	2.596	bias	0.603	 	4.22E-04	ABCC1,ADAM17,ADIPOQ,CSF1R,DDIT3,EDN1,FAS,FGF2,HIF1A,HMOX1,HSPA5,JUN,LEP,NFE2L2,PRDX5,SYP,TNFRSF10B,TP53,UCP2,VCAM1	AHR,Ap1,CREBBP,EGR1,FOS,Jnk,NFKB1,NFKBIA,NFkB (complex),P38 MAPK,Pkc(s),RELA,SP1,STAT1,TNF,reactive oxygen species	
P2	 	alpha-tocopherol succinate	 	chemical drug	 	-1.718	bias	-0.388	-0.790	4.23E-04	EGR1,FGF1,FGF2,HIF1A,UCP2,VCAM1	Ap1,CREBBP,EGR1,ERK1/2,FOS,FOXO1,HIF1A,Jnk,NFKB1,NFKBIA,NFkB (complex),Pkc(s),RELA,alpha-tocopherol succinate,reactive oxygen species	
P2	 	CHUK	1.209	kinase	Activated	3.222	bias	0.594	 	4.29E-04	ACKR3,CCR1,CTSB,CXCL10,DUSP6,ENAH,FAS,FOS,GADD45B,GM2A,GRN,HLA-A,HMOX1,IL1RN,ISG15,MAT2A,NAGLU,PLD3,PTX3,SEMA3C,SERPINE2,SFRP1,SNX10,SOCS3,SPP1,SQSTM1,TMEM176B,TP53,VCAM1	CEBPB,CHUK,IKBKB,IKBKG,MYC,NFKB1,NFKBIA,NFkB (complex),RELA,SP1,TNF,TP53	
P2	 	XBP1	-1.028	transcription regulator	Activated	4.024	bias	0.621	 	4.29E-04	APP,DAD1,DDIT3,DERL1,DNAJB11,DNAJC1,EDEM1,ERP29,FAS,FKBP2,HLA-DRA,HMOX1,HSPA13,HSPA5,HYOU1,KLF4,PDIA6,PHLDA2,PRNP,RPN2,SEC61A1,SEC61B,SOD1,SRP19,SRPRA,SRPRB,SSR4,TXN,VCAM1	ATF6,Ap1,BACH1,DDIT3,EGR1,ERN1,FOS,Immunoglobulin,Jnk,NFE2L2,NFKB1,NFKBIA,NFkB (complex),RELA,STAT1,XBP1	
P2	 	valsartan	 	chemical drug	 	-1.224	bias	-0.417	-0.009	4.68E-04	ADIPOQ,APP,CYBB,EDN1,FGF2,FOS,KIT,LEP,SPP1,TIMP1	AGT,Ap1,CREB1,FOXO1,HIF1A,IRF8,Insulin,JUN,NFKB1,NFKBIA,NFkB (complex),PPARA,PPARG,PTPN11,RELA,SPI1,STAT1,valsartan	
P2	 	KDM5A	1.080	transcription regulator	Inhibited	-4.146	bias	-0.632	 	4.73E-04	ATP6V1F,COA3,COX14,COX17,GHITM,HMOX1,ICT1,MRPL17,NDUFA13,NDUFA2,NDUFA4,NDUFA6,NDUFA9,NDUFS4,NME1,PARK7,PGD,SDHB,SDHC,UQCRQ,VDAC1	 	
P2	 	E. coli B4 lipopolysaccharide	 	chemical toxicant	Activated	3.997	bias	0.471	1.230	4.79E-04	ADAMTS5,ANXA1,B3GNT5,C12orf49,C1QB,CD83,CLDN1,CXCL10,CXCL9,CYP3A5,EVI2B,F13A1,FAS,FCER1G,FOSB,GLIPR1,HLA-A,HMOX1,HSPB8,IL1RN,IMP4,LCP1,LCP2,PLEK,PPP1R1B,PTPRC,RAB10,SLC14A1,SOCS3,ST6GALNAC2,STAB1,STC2,TOLLIP,TP53,TSPO,VCAM1	CEBPA,CEBPB,CHUK,CTNNB1,E. coli B4 lipopolysaccharide,IFNG,IL1B,IL6,IRF8,JUN,NFKB1,NFKBIA,NFkB (complex),RELA,STAT1	
P2	 	TFAP2A	-1.430	transcription regulator	 	0.341	 	-0.095	0.649	4.80E-04	ALCAM,ANXA1,APOE,G3BP2,GLO1,KLF4,KRT14,KRT5,LHCGR,PAG1,POR,PSAP,RPLP0,RPS5,SLC19A1,SMPD1,TPM3	Ap1,CEBPA,CTNNB1,EGR1,ELK1,ESR1,JUN,NFkB (complex),RNA polymerase II,SP1,SP3,TCF,TFAP2A,TP53	
P2	 	ARNT2	-1.702	transcription regulator	Activated	3.900	bias	0.721	 	5.05E-04	AGER,AKR1B1,AOX1,APOE,CCR1,CFL2,EGR1,EIF5A,FCGR2A,GALNT4,GLUL,HLA-A,ICMT,IGFBP4,KRT5,LCP1,MRPL37,MSC,MTPN,NACA,NAP1L4,NDUFA1,OAZ1,PDLIM4,PEA15,PFN1,SIM1,TYROBP,UBA1	 	
P2	 	calcitriol	 	chemical drug	 	-0.549	 	-0.046	-0.266	5.16E-04	ABCC3,ANLN,ANXA2,APITD1/APITD1-CORT,APP,ATP2B1,CCND3,CD14,CES1,CSF1R,CXCL10,CYR61,DCTPP1,DOK5,DUSP10,EDN1,EGR1,ETV5,FAS,FECH,FOS,G6PD,GAPDH,GIT1,H2AFZ,IL10RA,IL1RN,ISG15,JUN,KLF4,KPNA2,KRT6A,LEP,MAF,NCAM1,NUPR1,ODC1,PPP1CA,PTGFR,RNF144A,S100A8,SOCS3,SOD1,SPP1,STXBP6,TGFB2,THBS1,TLR8,TNFRSF10B,TP53,TXN,UCP2,WSB1	AHR,CREBBP,ERK,IL6,IRF8,JUN,NFKB1,NFKBIA,NFkB (complex),RELA,SP1,STAT1,TNF,calcitriol	
P2	 	poly rI:rC-RNA	 	biologic drug	Activated	2.783	bias	0.530	 	5.54E-04	ACSL3,AFAP1,ANXA1,ATF4,CCND3,CD14,CD209,CD74,CD83,CXCL10,CXCL9,EDN1,EGR1,FAS,FGF2,FOS,GADD45B,GBP1,GDF15,HLA-A,HLA-G,IL10RA,IL2RG,IRAK1,IRF5,ISG15,JUN,KLF4,LGALS9,LYZ,MSR1,NR4A1,NR4A2,PCK2,PIM3,PSMA3,PTPRJ,RARRES3,SDC4,SLC40A1,STAB1,STAM,STAT1,THBS1,TNFRSF10B,TOLLIP,TP53,TPO,UBQLN1,VCAM1	CEBPA,CEBPB,CREBBP,IFNG,IL1B,IRF8,JUN,NFKB1,NFKBIA,NFkB (complex),RELA,SP1,STAT1,TNF,poly rI:rC-RNA	
P2	 	NRF1	-1.352	transcription regulator	Activated	2.538	bias	0.343	1.458	5.54E-04	ALAS1,COX7B,CYCS,FTH1,GCLM,HMOX1,IL1RN,NQO1,SURF1,TP53,VDAC1	 	
P2	 	Lh	 	complex	 	-0.202	 	0.199	-0.934	5.62E-04	ACP2,ACTN1,ALPL,ARHGAP35,ARPC4,ATP2B1,CCND2,CDK16,COL15A1,CSNK1A1,DAB2,FKBP5,FLNC,FOS,GBP1,GNB1,LHCGR,MAP4K4,MSMO1,NPC2,P4HA2,PER1,PLPP1,PTX3,RAB5C,SFRP4,STAT1,STIP1,TGFB2,THBS1,TMBIM6,TNFRSF12A,TP53	AHR,AKT1,Cg,EGR1,ERK,ESR1,FOS,FOXO1,JAK2,JUN,Lh,NFKB1,NFKBIA,NFkB (complex),NR3C1,PGR,RELA,SP1,SP3,STAT1,estrogen receptor,progesterone	
P2	 	metformin	 	chemical drug	 	-1.990	 	-0.244	-0.918	5.74E-04	ADIPOQ,AGER,APOB,ATF4,BAMBI,CCND2,CYP3A5,DDIT3,DVL3,ERN1,FOS,FTH1,GLO1,HMOX1,HSPA5,IL1RN,INSR,LEP,PEA15,PKM,PLIN2,UCP2	ARNT,D-glucose,HIF1A,JUN,MYC,NFKB1,NFKBIA,NFkB (complex),P38 MAPK,PPARA,PPARG,PPARGC1A,RELA,RXRA,SP1,STAT1,TNF,metformin,rosiglitazone	
P2	 	D-galactosamine	 	chemical - endogenous mammalian	 	1.364	bias	0.607	 	5.79E-04	CD14,CTSB,CXCL10,FOS,GDF15,JUN,MAPK9,NFE2L2,SDC3,TIMP1	Ap1,CEBPB,D-galactosamine,EGR1,FOS,IFNG,IL10,IRF8,JUN,Jnk,NFKB1,NFKBIA,NFkB (complex),RELA,SP1,STAT1,TNF	
P2	 	ouabain	 	chemical drug	 	-0.265	bias	0.297	-1.180	5.79E-04	ANXA5,DDIT3,FOS,HIF1A,HSPA5,HSPA8,HSPA9,TP53,YWHAG,YWHAH	Ap1,EDN1,EGR1,ELK1,FOS,FOXO1,HIF1A,JUN,Jnk,NFKB1,NFKBIA,NFkB (complex),P38 MAPK,Pkc(s),RELA,SP1,STAT1,ouabain,reactive oxygen species	
P2	 	fulvestrant	 	chemical drug	 	0.195	 	-0.160	1.045	6.01E-04	ASNS,ATF4,BARD1,CD74,CNBP,COMT,CXCL10,CYR61,DYNLL1,EGR1,ESR2,FKBP1A,FOS,G6PD,GAB2,GJB2,GSTP1,HRAS,JUN,MAZ,NME1,PPP1R9B,RAC1,SIAH2,SLC25A5,SLC7A5,SLC9A3R1,SMPD1,SNCG,SOD1,SQSTM1,TGFB2,TP53,VCAM1	AHR,Ap1,EGR1,ELK1,ESR1,ESR2,FOS,JUN,MYC,Mapk,NFKB1,NFkB (complex),PPARG,RELA,SP1,STAT1,TP53,VEGFA,estrogen receptor,fulvestrant,nitric oxide	
P2	 	P38 MAPK	 	group	Activated	2.653	bias	0.593	 	6.02E-04	ADAM17,ADIPOQ,AGER,ANXA5,ASS1,CCND2,CD83,CXCL10,CXCL9,CYBB,DDIT3,EDN1,EGR1,FAS,FGF2,FLNA,FOS,GBP1,HIF1A,HMOX1,HSPA5,HTRA1,IL1RN,ITGAV,ITGB2,JUN,KLF4,LEP,MAP4K4,MIF,MT-CO2,NFE2L2,NR4A1,RAB7A,SOCS3,STAT1,STIM1,THBS1,TIMP1,TNFRSF10B,TOP2A,TP53,VCAM1	Ap1,CEBPA,CEBPB,EGR1,FOS,IFNG,IL1B,IRF8,JUN,Jnk,NFKB1,NFKBIA,NFkB (complex),P38 MAPK,RELA,SP1,STAT1,TNF	
P2	 	GW3965	 	chemical reagent	 	0.713	 	0.138	0.265	6.05E-04	APOE,APP,CXCL10,DGAT2,IL1RN,NR1D1,NR5A2,PLIN2,PLTP,SCD,SOCS3,THRSP	ESR1,GW3965,NFkB (complex),NR3C1,PGR,estrogen receptor,progesterone	
P2	 	cardiotoxin	 	chemical - other	Activated	3.317	bias	0.721	 	6.16E-04	APRT,ATP6V1A,CAPN6,CCND2,CCND3,CCR1,CSF1R,FBL,G6PD,GM2A,HSPA5,IL10RA,IL1RN,IL2RG,ITGB2,KPNA2,PGAM1,PTPRC,RPSA,SPP1,TIMP1,TXNRD1,UCP2	 	
P2	 	flutamide	 	chemical drug	 	-1.129	 	-0.115	-0.785	6.26E-04	CYP3A5,CYP4B1,CYR61,DCX,ESR2,FOS,HIF1A,ME1,MKI67,NQO1,NR4A1,ODC1,SRD5A1	CREB1,CTNNB1,ESR1,ESR2,FOS,FSH,IL6,JUN,NFKB1,NFKBIA,NFkB (complex),RELA,SP1,STAT1,TNF,beta-estradiol,flutamide	
P2	 	lomustine	 	chemical drug	Activated	3.053	bias	0.608	 	6.26E-04	ANXA1,ANXA2,ASNS,CAPN6,CD14,FCGR2A,S100A11,SPP1,TIMP1,TMSB10/TMSB4X,TNFRSF10B,TNFRSF12A,TUBB	 	
P2	 	estrogen	 	chemical drug	Activated	2.383	bias	0.474	-0.014	6.28E-04	AP3D1,APOB,APOE,ATP5J,BARD1,COL15A1,COMT,CTSD,CYBB,CYR61,EGR1,ESR2,FAS,FOS,FTH1,G6PD,GJB2,HIF1A,HSPH1,IGFBP4,JUN,MVD,NME1,NR4A1,PTX3,RET,SERPINE2,SOD1,SPP1,SRM,TGFB2,TGFBR1,TOP2A,TP53,TRIM16,UNG	AHR,CEBPA,CEBPB,EGR1,ELK1,ESR1,ESR2,FOXO1,IGF1,JUN,MYC,Mek,NFKB1,NFKBIA,NFkB (complex),RELA,SP1,STAT1,TGFB1,TNF,TP53,estrogen,estrogen receptor	
P2	 	Ren2	 	peptidase	 	0.826	bias	0.328	0.189	6.35E-04	CYBB,CYCS,MT-CO1,RAC1,SPP1,TIMP1	AGT,HIF1A,JUN,NFKBIA,NFkB (complex),Ren2,STAT1	
P2	 	diethylmaleate	 	chemical toxicant	Activated	2.378	 	0.090	2.164	6.35E-04	GSTP1,HMOX1,MAFG,NQO1,SLC3A2,SLC7A11	BACH1,NFE2L2,NFkB (complex),RELA,diethylmaleate	
P2	 	STAT4	-1.104	transcription regulator	Activated	3.939	bias	0.721	 	6.47E-04	ASPH,ATF4,CCNI,CXCL10,DAP,DAPK2,DDAH2,DHX8,DPM3,ETV5,FCER1G,FYB,GAS5,GBE1,HLA-DQB1,IL10RA,ISG15,ITGA7,KDM6B,P4HA2,PER1,PGP,RAMP2,RRAGD,SH3GLB1,SOCS3,STAT1,STC2,TIMP1,VDAC1	CEBPB,CREBBP,IFNG,IL4,IRF8,JUN,NFKB1,NFKBIA,NFkB (complex),RELA,STAT1,STAT4	
P2	 	YY1	1.209	transcription regulator	Activated	2.271	 	0.058	2.110	6.49E-04	ALCAM,ATF4,BTG2,CAPG,CBX3,COL15A1,CRYAB,CYBB,DMD,EEF1B2,FAS,FCER1A,FOS,GBP1,HIST1H4C,HLA-DRA,HMOX1,HSPA5,KIF5B,MAT2A,MKI67,PDGFA,PNRC2,RAB8B,RPL30,SIM1,SLC1A2,TGFB2,TGFBR1,TOP2A,TP53,UNG,WSB1	Ap1,CDKN2A,CREBBP,EGR1,ELK1,EP300,ESR1,HIF1A,JUN,MYC,NFKBIA,NFkB (complex),PPARG,RB1,RELA,SP1,TP53,TP63,TP73,YY1,estrogen receptor	
P2	 	androgen	 	chemical drug	 	-1.062	 	-0.016	-1.011	6.52E-04	ADAMTS15,AES,AKR1C3,ARHGEF26,BTG2,CA3,CCND3,CTSB,FGF2,FGFR2,FLNA,FOS,JUN,NR4A1,PARK7,PIK3R1,PIP,PLPP1,PTPRC,PTPRK,RET,SDC4,SOX9,STIM1	AHR,Ap1,CEBPA,CTNNB1,ERK,FOS,JUN,MYC,NFKB1,NFKBIA,NFkB (complex),PRL,Pkc(s),RELA,SP1,SRC,STAT1,STAT5B,TCF,TP53,androgen	
P2	 	AIFM1	1.486	enzyme	 	1.308	bias	0.721	 	6.57E-04	CHCHD4,COX17,MT-CO2,NDUFA13,NDUFA9	 	
P2	 	CHRM3	-1.060	g-protein coupled receptor	Inhibited	-2.000	bias	0.721	 	6.57E-04	CYR61,EGR1,FOS,HMOX1,LEP	Ap1,CHRM1,CHRM3,CREB1,EGR1,FOS,JUN,LEP,Mapk,NFKB1,NFkB (complex),P38 MAPK,PPARG,RELA,SP1,STAT1,STAT5B,dopamine,estrogen receptor	
P2	 	clioquinol	 	chemical drug	 	0.447	bias	0.288	-0.197	6.57E-04	APP,FOS,JUN,KDM6B,TP53	APP,Ap1,CREB1,CREBBP,FOS,HIF1A,HSF1,HTT,Hdac,JUN,NFE2L2,NFKB1,NFKBIA,NFkB (complex),PPARG,RELA,SOD1,SP1,STAT1,TP53,clioquinol,dopamine,estrogen receptor	
P2	 	putrescine	 	chemical - endogenous mammalian	 	0.555	bias	0.577	 	6.57E-04	FOS,JUN,MAT2A,OAZ1,TP53	ELK1,FOS,JUN,MAPK3,NFkB (complex),TP53,putrescine	
P2	 	EIF2AK4	1.272	kinase	Activated	2.784	bias	0.566	 	6.58E-04	ASNS,ATF4,CHAC1,DDIT3,EGR1,MBP,PCK2,PSAT1	 	
P2	 	PLIN5	-2.582	other	Activated	2.828	 	-0.051	2.974	6.58E-04	ACSM5,ATF4,GSS,HMOX1,NFE2L2,NQO1,POR,TXNRD1	 	
P2	 	indole-3-carbinol	 	chemical drug	 	-0.187	 	0.000	-0.187	6.58E-04	ANXA1,CYP3A5,FMO1,FOS,GDF15,LCP1,NFE2L2,SPP1	JUN,NFKB1,NFKBIA,NFkB (complex),RELA,STAT1,indole-3-carbinol	
P2	 	glucosamine	 	chemical - endogenous mammalian	 	-0.449	 	-0.164	0.054	6.68E-04	APOB,ASS1,DDIT3,INSR,LEP,MDH2,MT-ND1,NDUFA1,PCCB,SLC25A5,TP53	2-deoxyglucose,CREB1,CTNNB1,ELK1,FOXO1,FOXO3,HMGA1,IRS1,Insulin,JUN,LEP,MYC,NFKB1,NFkB (complex),P38 MAPK,PPARA,PPARG,RELA,SP1,STAT1,STAT5B,TP53,glucosamine	
P2	 	bexarotene	 	chemical drug	 	-0.718	 	0.205	-1.667	6.77E-04	AKR1C1/AKR1C2,AKR1C3,ALCAM,APOE,APP,ASNS,CEBPG,CYCS,CYR61,GARS,MAF,ODC1,PIK3R1,PNO1,RORB,SCD,SIAH2,SLC7A1,SLC7A5,SYP,TGFB2,VAMP8,VCAM1	CEBPA,FOXO1,JUN,NFKB1,NFKBIA,NFkB (complex),PPARA,PPARG,PPARGC1A,RELA,RXRA,SP1,THRB,TNF,bexarotene	
P2	 	GNA15	1.892	enzyme	 	 	 	 	 	6.95E-04	ACKR3,CRYAB,CYCS,DAB2,DDIT3,FHL1,FMO1,GLUL,HMOX1,MAT2A,NPR3,ODC1,SCN2A,SLC7A1,TIMP1,TRIB3,UNC5B	Ap1,CHUK,CTNNB1,EGR1,FOS,GNA15,JUN,Jnk,NFKB1,NFKBIA,NFkB (complex),RELA,STAT1	
P2	 	L-glutamic acid	 	chemical - endogenous mammalian	 	-0.633	bias	0.407	-2.200	6.95E-04	APP,EGR1,FGF2,FOS,FOSB,GADD45B,HEXA,JUN,LEP,MAP1B,PER1,PLIN2,SLC1A2,SLC1A3,SORBS1,TIMP1,TP53	ADCY,Ap1,CEBPA,FOS,HTT,IL1B,JUN,L-glutamic acid,Mapk,NFKB1,NFKBIA,NFkB (complex),PPARG,Pkc(s),RELA,SP1,TNF	
P2	 	diallyl trisulfide	 	chemical - endogenous non-mammalian	Activated	2.433	 	0.160	2.043	7.02E-04	FAS,FOS,HMOX1,JUN,NFE2L2,NQO1,TP53	AHR,Ap1,EGR1,ERK,FOS,FOXO1,HIF1A,JUN,Jnk,NFKB1,NFKBIA,NFkB (complex),P38 MAPK,RELA,SP1,STAT1,diallyl trisulfide,reactive oxygen species	
P2	 	DDIT3	6.612	transcription regulator	Activated	2.643	bias	0.374	1.392	7.16E-04	ATF5,DDIT3,HMOX1,HSPA5,KRT6B,NFE2L2,SARS,TENM4,TNFRSF10B,TRIB3,WARS,XPOT	DDIT3,JUN,NFKB1,NFKBIA,NFkB (complex),RELA,STAT1	
P2	 	rotenone	 	chemical toxicant	 	0.323	 	-0.055	0.505	7.16E-04	ATF4,CYBB,DDIT3,FOS,HIF1A,HMOX1,MAPT,NR4A2,TIMP1,TP53,UCP2,VCAM1	AGT,Ap1,EGR1,FOS,HIF1A,JUN,Jnk,NFKB1,NFKBIA,NFkB (complex),P38 MAPK,PPARA,PPARD,PPARG,RELA,SP1,SREBF1,STAT1,fatty acid,rotenone	
P2	 	SB203580	 	chemical - kinase inhibitor	Inhibited	-3.261	bias	-0.592	 	7.17E-04	ADIPOQ,ALPL,ANXA1,ARHGDIB,ATP5J2,C3AR1,CD83,CXCL10,CXCL9,DDIT3,EGR1,ENO1,ERP29,FAS,FOS,FOSB,FYB,GSTP1,HIF1A,HMOX1,HSPA5,IL1RN,ISG15,JUN,MAT2A,NQO1,NR4A1,PDGFA,PSMB4,RARRES3,SOCS3,SPP1,STAT1,STC2,TGFB2,THBS1,TIMP1,TP53,TRPA1,TYMP,UCP2,VCAM1,XYLT1	Ap1,CEBPA,CEBPB,EGR1,FOS,IFNG,IL1B,IRF8,Jnk,NFKB1,NFKBIA,NFkB (complex),P38 MAPK,RELA,SB203580,SP1,STAT1,TNF	
P2	 	TNFRSF1B	1.322	transmembrane receptor	 	0.249	bias	0.410	-1.216	7.23E-04	ABCC3,CYP3A5,FAS,JUN,LEP,MBP,MSR1,NR5A2,P2RX7,PDGFA,SAA1,SOCS3,TIMP1,TYMP	AKT1,Ap1,CEBPB,FOS,FOXO1,IFNG,IRF8,JUN,NFKB1,NFKBIA,NFkB (complex),P38 MAPK,RELA,SP1,STAT1,TNF,TNFRSF1B	
P2	 	simvastatin	 	chemical drug	 	-0.676	 	-0.164	0.022	7.39E-04	ADCYAP1R1,ANXA1,APOB,APP,ARHGDIA,ARHGEF2,CCND2,CD14,CYBB,CYR61,EDN1,FOS,HIST1H1C,HK1,HMOX1,ITGB2,KIT,MKI67,RAC1,SDC4,SOCS3,SPP1,ST6GALNAC4,STAT1,TIMM10,TIMP1,TNFRSF10B,VCAM1	CEBPA,CEBPB,CREBBP,CSF3,ERK1/2,FOS,IL6,JUN,MYC,NFKB1,NFKBIA,NFkB (complex),P38 MAPK,RELA,SP1,STAT1,simvastatin	
P2	 	TP63	-1.108	transcription regulator	Activated	3.405	bias	0.291	1.934	7.60E-04	ADRM1,ANOS1,ATG9A,CCND2,CCND3,CECR1,CSTA,CTSD,CYR61,DUSP10,DUSP6,ENG,FAS,FGFR2,FOS,G6PD,GAPDH,HAGH,HSPA7,HSPA8,INSR,IRF5,ITGA7,KCNG1,KRT10,KRT14,KRT6A,KRT6B,PI3,PIK3R3,POLD2,PRNP,RAP2A,S100A2,S100A7,S100A8,SH2B3,SLC7A11,THBS1,TMBIM6,TNFRSF10B,TP53,TPP1	AHR,ARNT,EP300,ERK,FOS,GATA1,HIF1A,Hdac,JUN,MYC,NFKB1,NFKBIA,NFkB (complex),NR3C1,NRG1,RB1,RELA,SP1,STAT1,TP53,TP63,TP73,VHL,estrogen receptor	
P2	 	NFYA	1.191	transcription regulator	 	1.320	bias	0.529	 	7.96E-04	COL5A3,EGR1,EPHX1,FGFR2,FTH1,GADD45B,HLA-DQB1,HLA-DRA,HSPA5,HSPA7,JUN,PKM,SCD,THRSP,TOP2A	 	
P2	 	SIM1	2.916	transcription regulator	Activated	3.900	bias	0.694	 	8.08E-04	AGER,AKR1B1,AOX1,APOE,CCR1,CFL2,EGR1,EIF5A,FCGR2A,GALNT4,GLUL,HLA-A,ICMT,IGFBP4,KRT5,LCP1,LEP,MRPL37,MSC,MTPN,NACA,NAP1L4,NDUFA1,OAZ1,PDLIM4,PEA15,PFN1,TYROBP,UBA1	 	
P2	 	GNE	1.042	kinase	Inhibited	-2.000	bias	-0.309	-1.382	8.29E-04	ASNS,CHAC1,DDIT3,TRIB3	 	
P2	 	KDM3A	-1.273	transcription regulator	 	1.000	bias	0.309	0.382	8.29E-04	EDN1,GDF15,HMOX1,LEP	 	
P2	 	MRPL12	2.354	other	 	-1.982	bias	0.721	 	8.29E-04	MT-CO2,MT-ND1,MT-ND2,MT-ND6	 	
P2	 	Muscarinic cholinergic receptor	 	group	 	-0.837	bias	0.721	 	8.29E-04	ALPL,CYR61,FOS,JUN	Ap1,CREB1,CREBBP,ERK1/2,FOS,JUN,Mapk,Muscarinic cholinergic receptor,NFKB1,NFKBIA,NFkB (complex),PPARG,RELA,dopamine,estrogen receptor,nitric oxide	
P2	 	raclopride	 	chemical drug	 	-1.109	bias	0.721	 	8.29E-04	FOS,NR4A1,NR4A2,SDHB	CREB1,FOS,NFkB (complex),dopamine,estrogen receptor,raclopride	
P2	 	HMGA1	3.571	transcription regulator	 	-0.616	 	0.200	-1.520	8.44E-04	ALPL,CCND2,CITED1,CRYAB,CYR61,DAB2,DDIT3,EGR1,FOS,IGFBP4,INSR,KIT,KRT10,MAPKAPK2,MAPT,MGAT1,MVD,PHLDA2,RAN,RPL7A,SDC4,TRIM28	Ap1,CEBPA,CEBPB,EGR1,ELK1,ESR1,FOS,FOXO1,HMGA1,Ins1,JUN,MYC,NFKB1,NFKBIA,NFkB (complex),PPARG,RB1,RELA,SP1,STAT1,TP53,TP63,TP73	
P2	 	Ifn gamma	 	complex	 	1.222	bias	0.417	-0.360	8.48E-04	CXCL10,CXCL16,CXCL9,CYBB,EDN1,FAS,GBP1,IGFBP4,IL17RA,LGALS9,MAP4K4,PSME1,SOCS3,STAT1,TGFB2,VSIG4	CEBPB,CREBBP,IFNG,IRF8,Ifn gamma,JUN,NFKB1,NFKBIA,NFkB (complex),P38 MAPK,RELA,RNA polymerase II,SP1,SPI1,STAT1,TNF	
P2	 	bufalin	 	chemical reagent	 	-0.816	 	-0.240	-0.228	8.51E-04	DDIT3,EGR1,FOS,HSPA5,RPLP0,TNFRSF10B,YWHAG,YWHAH	AHR,Ap1,CREBBP,EIF2AK3,ERK,ERK1/2,FOS,FOXO1,FOXO3,JUN,NFE2L2,NFKBIA,NFkB (complex),RELA,SP1,STAT1,TP53,bufalin	
P2	 	targinine	 	chemical drug	 	0.053	 	-0.025	0.120	8.51E-04	ADIPOQ,FAS,FOS,HLA-DRA,HMOX1,ITGB2,SOD1,VCAM1	ARNT,Ap1,CEBPA,D-glucose,FOS,FOXO1,HIF1A,JUN,MYC,NFKB1,NFKBIA,NFkB (complex),PPARA,PPARG,RELA,RXRA,SP1,STAT1,TNF,nitric oxide,targinine	
P2	 	methyl methanesulfonate	 	chemical toxicant	 	-0.178	bias	0.685	 	8.67E-04	BTG2,CTSD,DDIT3,EGR1,GADD45B,JUN,KLF4,PHLDA3,PLXNB2,TP53	Ap1,EGR1,FOS,JUN,Jnk,MYC,NFKB1,NFKBIA,NFkB (complex),P38 MAPK,RELA,SP1,STAT1,TP53,TP63,TP73,methyl methanesulfonate	
P2	 	caffeic acid phenethyl ester	 	chemical drug	 	-1.058	bias	-0.539	 	8.80E-04	CD83,CTSB,CXCL10,DDIT3,EGR1,FCGRT,FTH1,FTL,HMOX1,HSPB1,LEP,MKI67,NFE2L2,NQO1,PTGFR,TP53,VCAM1	AHR,Ap1,CREBBP,EGR1,FOS,JUN,Jnk,MYC,NFE2L2,NFKB1,NFKBIA,NFkB (complex),P38 MAPK,PI3K (complex),RELA,SP1,STAT1,caffeic acid phenethyl ester,nitric oxide	
P2	 	bucladesine	 	chemical toxicant	 	1.223	bias	0.409	-1.209	8.85E-04	ABCA3,AIP,ANXA1,APOE,ASS1,C3AR1,CD14,CHST2,CXCL10,CYP3A5,DGKQ,DMD,FCER1A,FCGR2A,FOS,GADD45B,GDF15,GLUL,GSTP1,HMOX1,ITGB2,JUN,KIT,LEP,MAT2A,NCAM1,NR4A1,NR4A2,ODC1,PDE8B,QSOX1,SIGMAR1,SLC1A2,SLC9A3R1,SOCS3,SYP,TGFB2,TIMP1	Ap1,CEBPB,CREB1,CREBBP,FOS,IL6,JUN,NFKB1,NFKBIA,NFkB (complex),Pde,Pka,RELA,SP1,STAT1,TNF,bucladesine,cyclic AMP	
P2	 	NCSTN	2.672	peptidase	 	-1.667	bias	-0.400	-0.465	8.94E-04	APP,CD14,CD68,CSF1R,CTSG,FCER1G,FCGR2A,GRN,S100A1	APP,FOS,HIF1A,NCSTN,NFKBIA,NFkB (complex),STAT1	
P2	 	A23187	 	chemical reagent	 	-0.079	bias	0.449	-1.915	8.95E-04	CD14,CD83,CYCS,DDIT3,DVL3,EGR1,FGF2,FOS,FOSB,HSPA5,JUN,MSR1,NR4A1,ODC1,S100A2,THRSP,TP53,TPO	A23187,Ap1,CEBPB,CREB1,EGR1,FOS,FOXO1,Insulin,JUN,Jnk,NFKB1,NFKBIA,NFkB (complex),P38 MAPK,PPARA,PPARG,RELA,SP1,STAT1,cyclic AMP	
P2	 	ethanol	 	chemical - endogenous mammalian	Activated	2.795	 	0.206	1.568	9.01E-04	ACKR3,ADAM17,ADCYAP1R1,ADIPOQ,C3AR1,CBR1,CD14,CYP3A5,CYP4A11,DDIT3,DUSP6,EDN1,EGR1,EPHX1,FAS,FOS,FOSB,GDE1,HIF1A,HLA-A,HMOX1,HSPA5,IL1RN,JUN,MAP1B,MAT2A,MBP,NQO1,PHLDA2,PLIN1,PPP1R1B,PRKRA,SCD,SLC1A2,SLC40A1,SLC7A11,STAT1,STIM1,TGFB2,TIMP1,TLR8,TP53,VCAM1	Ap1,CEBPB,EGR1,FOS,IFNG,IKBKB,IRF8,Jnk,NFKB1,NFKBIA,NFkB (complex),P38 MAPK,RELA,SP1,STAT1,TNF,TP53,ethanol	
P2	 	potassium chloride	 	chemical drug	 	-1.218	bias	0.511	 	9.07E-04	ATP2B1,BTG2,CIDEA,DDIT3,EGR1,FOS,HSPA5,JUN,NR4A1,NR4A2,ODC1,PIK3R1,PIM3,SPP1,UNC5B	Ap1,CEBPA,CREB1,CREBBP,CREM,CTNNB1,FOXO1,FOXO3,IL1B,INS,Insulin,NFKB1,NFKBIA,NFkB (complex),PPARA,PPARG,Pkc(s),RELA,SP1,STAT5B,potassium chloride	
P2	 	Endothelin	 	group	 	-0.218	bias	0.721	 	9.21E-04	APP,CD74,EDN1,FOS,JUN,MAPT	Ap1,EGR1,Endothelin,FOS,JUN,Jnk,Mapk,NFKB1,NFKBIA,NFkB (complex),P38 MAPK,PPARG,RELA,SP1,STAT1,nitric oxide	
P2	 	NCAM1	-2.265	other	 	-0.128	bias	0.551	 	9.21E-04	GLUL,HSPA4,NCAM1,NLGN1,SYP,THBS1	 	
P2	 	tacrolimus	 	chemical drug	 	-1.572	 	-0.227	-0.495	9.23E-04	APP,CXCL10,CXCL9,CYBB,DCX,EDN1,EGR1,FKBP5,FLNA,FOS,FOSB,JUN,MAF,NME1,NR4A1,ODC1,PLIN2,PRKACB,PRNP,PTPRJ,SDC3,SDCBP,SIAH2,SPP1,TMEFF1,TNFRSF12A,TRPM6	Ap1,CREB1,CREBBP,EGR1,ERK1/2,FOS,FOXO1,Insulin,JUN,Jnk,NFKB1,NFKBIA,NFkB (complex),NR3C1,P38 MAPK,PPARA,PPARG,RELA,SP1,STAT1,TP53,tacrolimus	
P2	 	STAT5B	-1.124	transcription regulator	 	-0.638	 	0.180	-1.417	9.30E-04	AKR1C1/AKR1C2,AKR1C3,CCND2,CCND3,CIDEA,CYP3A5,DGAT2,ESR2,FAS,FOS,HEXA,LEP,MAF,ME1,NR4A2,PIP,RASD1,SCD,SH3RF3,SOCS3,THRSP,TPM3,TRAF3,WARS	AKT1,CEBPA,CEBPB,CREBBP,FOXO1,IGF1,IL6,IRF8,JUN,NFKB1,NFKBIA,NFkB (complex),PRL,RELA,SP1,STAT1,STAT5B	
P2	 	HGF	-1.318	growth factor	 	1.872	bias	0.526	 	9.43E-04	ACKR3,ARPC5,ASNS,BMP2K,CALM1 (includes others),CD28,CNBP,CRYAB,CYR61,DDIT3,DOK5,DSG1,DTYMK,DUSP4,DUSP6,DYNLL1,EDN1,EGR1,FKBP5,FLNA,FOS,FOSB,GBA,HDGF,HK1,HMOX1,IGFBP4,ISG15,LGMN,MAPKAPK2,MAT2A,MKI67,MPC1,NR4A1,NR4A2,NR5A2,PDGFA,PGAM1,PHLDA2,PLPP1,RAC1,SFRP1,SLC1A2,SLC7A1,SLC9A3R1,SOCS3,SPP1,STAB1,TGFB2,THBS1,TIMP1,TNFRSF10B,TP53,VCAM1,YWHAH	Ap1,CREBBP,EGR1,ELK1,ERK1/2,FOS,HGF,JUN,Jnk,MAPK3,MYC,NFKB1,NFKBIA,NFkB (complex),RELA,SP1,TNF,TP53	
P2	 	NFAT (complex)	 	complex	 	-0.254	bias	0.561	 	9.46E-04	AIF1,CD68,CYGB,NR4A1,SLC1A2,SLC1A3,SPP1	 	
P2	 	NR2E1	-4.534	ligand-dependent nuclear receptor	 	 	 	 	 	9.46E-04	DCX,HRAS,MAP4K4,MAPK10,PLCE1,TGFB2,TGFBR1	 	
P2	 	RNA polymerase II	 	complex	 	 	 	 	 	9.82E-04	ADIPOQ,ALAS1,ALPL,ASNS,ATP13A2,CCND2,CD14,CD4,CD83,DCTPP1,DDIT3,ENO1,FOS,GADD45B,GAPDH,GDF15,GOT1,HLA-DQA1,HOXA7,IL1RN,KPNA2,MINOS1,NR5A2,OSGIN1,PCDHAC2,RPL12,RPS21,SDHC,SOCS3,SORBS1,SPP1,TXN,WDR36	MYC,NFKBIA,RNA polymerase II,SP1,TP53,TP63,TP73	
P2	 	PPP3CA	-1.195	phosphatase	 	 	 	 	 	9.86E-04	APP,CRYAB,FTL,GRN,GSTP1,LAMP2,LITAF,PRDX5,PSAP,PTGFR,SDC4,SPP1,STS	JUN,NFKB1,NFKBIA,NFkB (complex),PPP3CA,RELA,STAT1	
P2	 	decitabine	 	chemical drug	Activated	2.538	bias	0.547	 	9.90E-04	ABCC1,ABCC3,ANXA2,APOE,ARHGDIB,BTG3,CCND2,CCND3,COMT,CXCL10,CYP3A5,CYP4B1,DNASE1L3,EEF1B2,ESR2,FAS,FECH,FLNC,GADD45B,GDF15,GLB1,GSTP1,HSPB8,ISG15,ITGAV,KLF4,MAF,MKI67,NME1,NQO1,PDLIM4,PLCE1,RPL26,RPL37,RPL4,RPS13,RRM2B,S100A2,SFRP1,SLC19A1,SLC1A2,SNCG,SOCS3,SPP1,STAT1,TGFB2,TGFBR1,THBS1,TMSB10/TMSB4X,TOP2A,TP53,UBA1,UCHL1,WHSC1	Ap1,CDKN2A,CREBBP,EGR1,ELK1,ESR1,HIF1A,IRF8,JUN,MYC,NFKBIA,NFkB (complex),RB1,RELA,SP1,STAT1,TP53,TP63,TP73,YY1,decitabine	
P2	 	Jnk	 	group	 	0.828	bias	0.514	 	9.98E-04	AGER,ANXA5,APP,CD209,CD83,DDIT3,EDN1,EGR1,FAS,FOS,FOSB,GDF15,HMOX1,HSPA5,JUN,MRC2,MT-CO2,NFE2L2,NQO1,NR4A1,SESN2,SOCS3,TIMP1,TNFRSF10B,TNFRSF12A,TP53,VCAM1	CEBPA,CEBPB,IFNG,IL1B,IRF8,JUN,Jnk,NFKB1,NFKBIA,NFkB (complex),P38 MAPK,RELA,SP1,STAT1,TNF	
P2	 	CDKN2A	-3.731	transcription regulator	 	-0.375	 	-0.076	0.051	1.01E-03	AK1,BARD1,BTG2,BTG3,CAPG,CCND3,CCNI,CXCL10,CXCL14,DYNLRB1,EGR1,FBL,FMN2,FOS,GABARAP,GLB1,GNL3,GSPT1,IL2RG,ITGAV,JUN,LAMP1,MKI67,ODC1,P4HA2,PDGFA,POLD2,PTX3,RAB9A,RRM2B,SAE1,SLBP,TP53,TPP1,TRIM28	AHR,CDKN2A,CREBBP,E2F1,EGR1,ERK,HIF1A,JUN,MYC,NFKB1,NFKBIA,NFkB (complex),RB1,RELA,SP1,STAT1,TP53,TP63,TP73	
P2	 	EP300	1.057	transcription regulator	 	0.746	bias	0.601	 	1.02E-03	ADAM12,ADIPOQ,BANK1,CAMK2D,CAPG,CCND3,CD160,CD53,COMT,CRISPLD2,DUSP4,EDN1,EGR1,EYA2,FTH1,GM2A,GNG2,HLA-G,HMOX1,IL10RA,IL17RA,ITGB2,JUN,KCTD1,KRT14,LEP,MAF,MAFG,MCF2L,MKI67,NPAS2,NR4A1,NTRK3,PDGFA,PDLIM4,PLAA,PPFIBP2,RGL1,RNF157,SDC4,SLC7A11,SOCS3,TGFB2,TGFBR1,TNFRSF10B,TP53,TPO,WNT5B	ARNT,Ap1,CREB1,CREBBP,E2F1,EP300,FOS,HIF1A,JUN,MYC,NFKB1,NFKBIA,NFkB (complex),RELA,SP1,STAT1,TNF,TP53,VHL,estrogen receptor	
P2	 	mannose	 	chemical - endogenous mammalian	Inhibited	-2.236	 	0.240	-2.773	1.06E-03	ATF4,FOS,HSPA5,NR4A1,THBS1	Ap1,CDKN2A,CREB1,EGR1,EP300,FOS,FOXO1,IL6,Insulin,JUN,Jnk,MYC,NFKB1,NFKBIA,NFkB (complex),PPARA,PPARG,RELA,SP1,STAT1,TNF,TP53,YY1,mannose	
P2	 	methylene blue	 	chemical drug	 	-0.152	 	-0.197	0.237	1.06E-03	APP,MAPT,MT-CO2,NQO1,TXNRD1	APP,FOS,HIF1A,NFKBIA,NFkB (complex),STAT1,methylene blue	
P2	 	RB1	1.348	transcription regulator	Activated	3.695	 	0.178	2.752	1.08E-03	ALPL,ATP6V1F,BARD1,BTG3,COA3,COX14,COX17,DYNLRB1,EGR1,FAS,FGF2,FOS,GHITM,GPS2,H1F0,HIST1H1B,HRAS,ICT1,KIT,KRT10,LACTB,MAF,MECR,MRPL17,NDUFA13,NDUFA2,NDUFA4,NDUFA6,NDUFA9,NDUFS4,NME1,PARK7,PGD,PTX3,SDHB,SDHC,SLBP,SRPRA,TGFB2,TP53,TPO,TUBG1,UQCRQ,VDAC1	AHR,AKT1,Ap1,CEBPA,E2F1,EGR1,ELK1,ERK,ESR1,FOXO1,JUN,MYC,NFKB1,NFkB (complex),RB1,RELA,SP1,STAT1,TP53,VEGFA	
P2	 	TGM2	1.627	enzyme	Activated	2.403	bias	0.310	0.751	1.09E-03	ALPL,BTG2,CD74,CSRNP1,CXCL10,DAPK2,FARSB,FCER1G,GM2A,HIF1A,IL10RA,LGALS9,NLRC4,NPC2,PLEKHO2,POR,RARRES3,RFLNB,S100A8,SDCBP,SIRPA,SLC7A2,SLFN5,SMPD1,SPP1,STAT1,THBS1,TP53,TYROBP,VSIG4	ATP,CEBPB,CTNNB1,JUN,NFKB1,NFKBIA,NFkB (complex),NR3C1,PRKCA,RELA,RNA polymerase II,STAT1,TGM2,TP53	
P2	 	propofol	 	chemical drug	 	-1.555	bias	-0.480	-0.310	1.11E-03	ANXA1,CD14,CYBB,EGR1,FOS,HMOX1,SOD1,THBS1,TP53	AHR,ARNT,Ap1,CREB1,D-glucose,EGR1,ERK,FOS,HIF1A,JUN,Jnk,MYC,NFKB1,NFkB (complex),P38 MAPK,PPARG,RELA,SP1,STAT1,dopamine,estrogen receptor,propofol	
P2	 	DCN	-1.101	other	 	-0.476	 	-0.060	-0.281	1.13E-03	CXCL10,ENG,FGF2,HIF1A,HLA-DQA1,HLA-DQB1,ITGAV,KIT,THBS1,TP53,VCAM1	AKT1,CEBPA,DCN,EGR1,FOXO1,IL1B,IL6,JUN,NFKB1,NFKBIA,NFkB (complex),RELA,SP1,STAT1,TGFB1,TNF	
P2	 	MAPKAPK2	2.269	kinase	 	0.947	bias	0.353	-0.135	1.13E-03	CXCL10,DDIT3,HSPA5,HSPB1,HSPB8,LMO4,MSR1,RILPL1,TOP2A,TP53,VCAM1	EGFR,EGR1,FGF2,FOXO1,HIF1A,HTT,IL6,JUN,MAPKAPK2,MYC,NFKB1,NFKBIA,NFkB (complex),RELA,SP1,STAT1,TSC2	
P2	 	cyclic AMP	 	chemical - endogenous mammalian	 	0.898	bias	0.458	-1.553	1.20E-03	APP,ASS1,CCND2,CRYAB,CYCS,DDIT3,EGR1,FGF2,FOS,GOT1,HIF1A,IGFBP4,IL1RN,INSR,JUN,LEP,LHCGR,NR4A1,NR4A2,ODC1,PER1,PFKFB1,PPP1R1B,PRNP,SOCS3,SOX9,SYP,TGFBR1,THRSP,TIMP1,TNFRSF10B,TP53,YWHAG	CEBPA,CEBPB,FOS,FOXO1,IL1B,IL6,Ins1,JUN,NFKB1,NFKBIA,NFkB (complex),P38 MAPK,PPARG,RELA,SP1,STAT1,TNF,cyclic AMP	
P2	 	CREM	-1.106	transcription regulator	Inhibited	-2.042	 	0.176	-2.716	1.22E-03	APOE,APOLD1,BTG2,CCND2,COL8A1,CSRNP1,DUSP4,EGR1,FOS,GADD45B,HLA-DRA,HMGCS1,HSPA4,IRAK1,MKNK2,MSMO1,NPC2,NR4A1,NR4A2,PER1,SIAH2,THBS1	CREB1,CREBBP,CREM,CTNNB1,EP300,Lh,NFE2L2,NFKB1,NFkB (complex),P38 MAPK,RELA,SP1,SREBF1,STAT1,cholesterol	
P2	 	salmonella minnesota R595 lipopolysaccharides	 	chemical - endogenous non-mammalian	Activated	2.083	bias	0.721	 	1.22E-03	ATP6V1E1,CD83,CXCL10,CXCL9,EGR1,FOS,FOSB,GDF15,HLA-DQA1,HLA-DRA,ISG15,JUN,MKI67,PTPRJ,SLC7A2,SLFN5,SOCS3,TPM3,VCAM1	Ap1,CREBBP,EGR1,ERK1/2,FOS,JUN,Jnk,NFKB1,NFKBIA,NFkB (complex),P38 MAPK,RELA,SP1,STAT1,TNF,salmonella minnesota R595 lipopolysaccharides	
P2	 	cerivastatin	 	chemical drug	 	0.262	 	-0.066	0.427	1.25E-03	ASS1,FGF2,GNB1,HMGCS1,HMOX1,HSPB1,INSR,ITGB2,JUN,NR2F6,PDGFA,S100A8,TMSB10/TMSB4X,VCAM1	Ap1,CEBPA,EGR1,F2,FOS,IL1B,JUN,MYC,Mapk,NFKB1,NFKBIA,NFkB (complex),P38 MAPK,PPARG,RELA,SP1,STAT1,TP53,cerivastatin	
P2	 	lithium	 	chemical drug	 	-0.288	 	0.103	-0.641	1.25E-03	ADCY1,ADCY2,APP,CARM1,EGR1,FAS,FOS,ICMT,JUN,NCAM1,RAB7A,RET,SLC1A2,TP53	AHR,CEBPA,CREB1,CTNNB1,ERK,HTT,JUN,L-glutamic acid,NFKB1,NFKBIA,NFkB (complex),P38 MAPK,RELA,SP1,STAT1,TCF,TP53,lithium	
P2	 	TRPV4	1.020	ion channel	 	0.342	bias	0.601	 	1.25E-03	CXCL10,FAS,FOS,SOCS3,THBS1,TIMP1,VCAM1	ATP,IL6,JUN,NFKB1,NFkB (complex),NR3C1,RELA,RNA polymerase II,STAT1,TRPV4	
P2	 	SREBF1	1.704	transcription regulator	Activated	2.694	bias	0.475	0.902	1.26E-03	AACS,AARS,ADIPOQ,ATOX1,BHLHE41,CAPZB,CXCL10,DGKQ,FAS,G6PD,HMGCS1,HMOX1,HSPA13,HSPA5,LEP,MSMO1,MVD,PCK2,PIK3R3,PMVK,RPLP0,RPS24,SCD,STXBP1,THRSP,TP53,UCP2	AMPK,ARNT,CREB1,D-glucose,EGR1,FOXO1,FOXO3,HIF1A,Insulin,MYC,NFE2L2,NFKBIA,NFkB (complex),PPARA,PPARD,PPARG,PPARGC1A,RELA,SP1,SREBF1,STAT1,cholesterol,fatty acid	
P2	 	ARHGDIG	1.168	other	 	-1.633	bias	-0.721	 	1.30E-03	ALCAM,ANXA1,COL5A2,DUSP6,EDN1,OXLD1	 	
P2	 	BARX2	-4.305	transcription regulator	 	0.447	bias	0.601	 	1.30E-03	ANLN,DYNLL1,FLNA,HSPA9,NCAM1,TIMP1	 	
P2	 	Pkg	 	group	 	-0.816	bias	0.541	 	1.30E-03	EDN1,EGR1,FOS,FOSB,JUN,TXN	BDNF,CREB1,CREBBP,EDN1,EGR1,ELK1,ERK1/2,F2,FOS,JUN,MAP3K1,NFKB1,NFKBIA,NFkB (complex),NR3C1,Pkg,RELA,SP1,TP53	
P2	 	heme	 	chemical - endogenous mammalian	 	0.688	bias	0.270	0.109	1.30E-03	ALAS1,CYBB,FECH,HMOX1,PER1,SLC48A1	BACH1,NFE2L2,NFkB (complex),RELA,heme	
P2	 	thiazolidinedione	 	chemical drug	 	-1.709	bias	0.432	-2.744	1.30E-03	ADIPOQ,NR4A1,NR4A2,PIK3R1,SORBS1,UCP2	ARNT,CEBPA,CREB1,D-glucose,FOXO1,HIF1A,Insulin,MYC,NFKB1,NFKBIA,NFkB (complex),PPARA,PPARD,PPARG,RELA,RXRA,SP1,SREBF1,TNF,fatty acid,thiazolidinedione	
P2	 	ERBB4	-2.221	kinase	 	0.987	 	0.034	0.856	1.32E-03	BTG2,COL5A2,DDIT3,EGR1,GPAA1,GPC1,HIF1A,HMOX1,IGFBP4,JUN,SERPINE2,SFRP1,SOCS3,THBS1,TP53	AHR,Ap1,EGFR,ERBB2,ERBB4,ERK,FOXO1,HTT,JUN,MYC,NFE2L2,NFKB1,NFKBIA,NFkB (complex),PI3K (complex),RELA,SP1,STAT1,TP53	
P2	 	GDF2	 	growth factor	Activated	2.350	bias	0.651	 	1.32E-03	CRYAB,EDN1,ENG,FOS,GADD45B,HIF1A,HSPB8,HTRA1,NINJ1,PIM3,SEMA3C,SERPINE2,SLC3A2,SPP1,YWHAH	CREBBP,ERK1/2,FOS,GDF2,NFKB1,NFKBIA,NFkB (complex),P38 MAPK,RELA,SP1,STAT1	
P2	 	HSF1	1.539	transcription regulator	 	-0.335	 	0.061	-0.601	1.33E-03	AHSA1,CBX3,CCT2,CCT5,CRYAB,CSRP2,FGF1,FKBP4,HMOX1,HSPA4,HSPA7,HSPA8,HSPB1,HSPH1,JUN,MAPT,MAT2A,MBOAT7,RAB5C,RARRES3,SLC5A3,STIP1,SYCE1,TRAF3,VCAM1	HSF1,HSF2	
P2	 	adenosine	 	chemical - endogenous mammalian	 	-0.092	 	0.058	-0.233	1.33E-03	AIFM2,CD28,FOS,HIF1A,HMOX1,HSPA5,ITGB2,NR4A2,SOCS3,TIMP1,TP53	Ap1,CEBPB,EGR1,FOS,IL6,JUN,Jnk,MYC,NFE2L2,NFKB1,NFkB (complex),P38 MAPK,PI3K (complex),RELA,SP1,STAT1,adenosine,cyclic AMP	
P2	 	PP1	 	chemical - kinase inhibitor	 	-0.990	bias	-0.409	0.225	1.36E-03	CCND2,CXCL16,FOS,HMOX1,IL1RN,JUN,ODC1,SIRPA,VCAM1	Ap1,FOS,JUN,MYC,NFE2L2,NFKB1,NFKBIA,NFkB (complex),P38 MAPK,PI3K (complex),PP1,RELA,SP1,SRC,STAT1	
P2	 	ESRRA	1.708	ligand-dependent nuclear receptor	 	1.760	bias	0.662	 	1.36E-03	ALAS1,CSRP2,CYCS,ENO1,GAPDH,GOT1,HK1,HMGCS1,LDHB,MINOS1,MTCH2,NDUFA1,NR1D1,PCK2,PKM,PLIN1	ESRRA,FOXO1,NRF1,PPARA,PPARD,PPARG,PPARGC1A	
P2	 	Pdgf (complex)	 	complex	 	-0.439	bias	0.432	-2.073	1.36E-03	CCND2,EDN1,EGR1,FGF2,FOS,FOSB,HIF1A,HMOX1,JUN,NCAM1,NR4A2,ODC1,PIK3R3,TIMP1,TP53,VCAM1	Ap1,CREBBP,EDN1,EGR1,ELK1,ERK1/2,FOS,JUN,Jnk,NFKB1,NFKBIA,NFkB (complex),P38 MAPK,Pdgf (complex),RELA,SP1,STAT1	
P2	 	prostaglandin J2	 	chemical - endogenous non-mammalian	Activated	2.804	bias	0.529	 	1.37E-03	GDF15,HMOX1,PSMA3,PSMA6,PSMB2,PSMB4,PSMB7,PSMD8	 	
P2	 	propylthiouracil	 	chemical drug	 	 	 	 	 	1.38E-03	ABCA3,ABCC3,AKR1C3,BTG2,CCND3,DCX,G6PD,GLUL,HCAR2,JUN,NNMT,NR4A1,NSMF,SLC1A2,SLC2A5,THRSP,TPO	JUN,RB1,RELA,TSH,propylthiouracil	
P2	 	FOXO3	-1.692	transcription regulator	 	-0.600	bias	0.305	-1.866	1.42E-03	CCND2,CLDN1,CXCL10,CYR61,DDIT3,DOK5,EGR1,FGFR2,FOS,FOSB,GADD45B,GLUL,IARS,MKI67,PRDX5,PRNP,SCO2,SLC1A4,SLC40A1,SLC7A1,SOD1,SREBF2,TGFB2,UCP2	AKT1,CTNNB1,E2F1,FOXO1,FOXO3,JUN,MXI1,MYC,NFKB1,NFKBIA,NFkB (complex),RELA,SP1,STAT1,TP53,TP63,TP73,Vegf	
P2	 	RUNX1	 	transcription regulator	 	1.057	bias	0.313	-0.179	1.45E-03	ALCAM,BTG2,CCND3,CD160,CD4,CD53,CPA3,CSF1R,CTSG,FAS,LCP2,MYL9,NCAM1,SLC24A3,SOX6,SPP1,TIMP1,TP53,TPSAB1/TPSB2,ZBTB16	AHR,Ap1,CREBBP,EGR1,ESR1,FOS,JUN,Jnk,NFKB1,NFKBIA,NFkB (complex),NR3C1,PGR,RELA,RUNX1,SP1,STAT1,estrogen receptor,progesterone	
P2	 	BLVRA	1.050	enzyme	 	 	 	 	 	1.47E-03	HMOX1,JUN,TNFRSF10B	 	
P2	 	CYP	 	group	 	 	 	 	 	1.47E-03	GCLM,HMOX1,NQO1	AHR,Ap1,CYP,EP300,NFE2L2,NFKBIA,NFkB (complex),RELA,STAT1,TP53,acetaminophen,benzo(a)pyrene	
P2	 	ENPP1	-1.367	enzyme	 	 	 	 	 	1.47E-03	ALPL,LEP,SPP1	 	
P2	 	TIAM1	-1.610	other	 	 	 	 	 	1.47E-03	JUN,RAC1,TIMP1	Ap1,EGR1,FOS,Jnk,NFKB1,NFkB (complex),P38 MAPK,RELA,SP1,STAT1,TIAM1	
P2	 	asparagine	 	chemical - endogenous mammalian	 	 	 	 	 	1.47E-03	ASNS,OAZ1,ODC1	 	
P2	 	ticrynafen	 	chemical drug	 	 	 	 	 	1.47E-03	GCLM,HMOX1,NQO1	 	
P2	 	TCF	 	group	 	 	 	 	 	1.49E-03	ADGRG2,ALDH3A2,CRAT,EGR1,EPHB3,F13A1,FOS,HTRA1,KRT5,LHCGR,PCCA,PCSK6,SAA1,SEMA3C,SLC1A5	CEBPA,CTNNB1,JUN,MYC,NFkB (complex),TCF,TP53	
P2	 	5-N-ethylcarboxamido adenosine	 	chemical reagent	 	-0.834	 	-0.034	-0.696	1.54E-03	ACKR3,BTG2,CES1,DAD1,EGR1,FGF2,HIF1A,HLA-DQA1,HLA-DQB1,HLA-DRA,HMOX1,NR4A1,NR4A2,ODC1,RAC1,SOCS3,THBS1	5-N-ethylcarboxamido adenosine,CEBPB,CTNNB1,FOXO1,FOXO3,IL6,JUN,MYC,NFKB1,NFKBIA,NFkB (complex),P38 MAPK,RELA,SP1,STAT1,TP53,Vegf,cyclic AMP	
P2	 	WT1	-5.976	transcription regulator	 	-0.249	 	0.119	-0.791	1.54E-03	APLP2,APRT,ARL2,ASNS,ATP5I,BTG2,CSF1R,CXCL10,EGR1,FGF1,FOSB,INSR,KLF4,KPNA1,NCSTN,NME1,NR4A2,ODC1,PCK2,PDGFA,PIR,RPL19,SOX9,SQSTM1,SREBF2,TARS,THBS1,TYROBP,WARS,YARS	CEBPA,CEBPB,FOXO1,IGF1,JUN,SP1,WT1	
P2	 	ursodeoxycholic acid	 	chemical - endogenous mammalian	 	0.306	 	0.192	-0.324	1.56E-03	ABCC3,CXCL10,CYP4A11,DDIT3,GCLM,MAF,MAFG,PDGFA,SPP1,TGFB2,TIMP1,TP53	Ap1,BACH1,CEBPB,CREBBP,ERK1/2,FOS,JUN,NFE2L2,NFKB1,NFKBIA,NFkB (complex),RELA,STAT1,cyclic AMP,nitric oxide,ursodeoxycholic acid	
P2	 	P1,P4-Di(adenosine-5') tetraphosphate	 	chemical - endogenous mammalian	 	1.131	bias	0.721	 	1.56E-03	KIT,TGFB2,THBS1,TPSAB1/TPSB2	MITF,P1,P4-Di(adenosine-5') tetraphosphate,SPI1	
P2	 	PNPLA8	-1.025	enzyme	 	0.422	 	0.000	0.422	1.56E-03	HMOX1,HSPA5,NQO1,PLA2G2A	ARNT,Ap1,CEBPB,D-glucose,DDIT3,EGR1,FOS,FOXO1,HIF1A,Jnk,MYC,NFkB (complex),PNPLA8,PPARA,PPARG,RELA,SP1,SREBF1,arachidonic acid,palmitic acid	
P2	 	TOP1	1.625	enzyme	 	1.940	bias	0.721	 	1.56E-03	ASNS,GLB1,HIF1A,TP53	MYC,NFKBIA,SP1,TOP1,TP53,TP63,TP73,topotecan	
P2	 	acetic acid	 	chemical - endogenous mammalian	 	-1.955	bias	0.541	 	1.56E-03	EGR1,FOS,JUN,LEP	AHR,ERK,JUN,RELA,SP1,STAT1,acetic acid	
P2	 	acrylamide	 	chemical toxicant	 	 	 	 	 	1.56E-03	FOS,JUN,NCAM1,TP53	 	
P2	 	aristolochic acid I	 	chemical toxicant	 	 	 	 	 	1.56E-03	AGER,FOS,HMOX1,LEP	JUN,NFKB1,NFKBIA,NFkB (complex),RELA,STAT1,aristolochic acid I	
P2	 	carnosol	 	chemical - endogenous non-mammalian	 	1.944	 	0.000	1.944	1.56E-03	GCLM,HMOX1,NFE2L2,TP53	AKT1,Ap1,BACH1,EGR1,FOS,FOXO1,HMOX1,IKBKB,Jnk,NFE2L2,NFKB1,NFKBIA,NFkB (complex),NRF1,RELA,SP1,STAT1,TP53,carnosol	
P2	 	diltiazem	 	chemical drug	 	 	 	 	 	1.56E-03	CYP4A11,EDN1,FOS,JUN	CREB1,NFKB1,NFkB (complex),PRKCE,PRL,RELA,SP1,STAT1,STAT5B,diltiazem	
P2	 	EGFR	1.080	kinase	 	1.356	bias	0.287	-0.267	1.56E-03	ANXA1,C12orf49,CMA1,COL5A2,COL8A1,CRYAB,CXCL10,DDIT3,DUSP4,EGR1,ESR2,FOS,GAS5,GBP1,GPC1,GRN,HIF1A,HNRNPK,HOXA7,HSPA5,HSPB1,IGFBP4,JUN,PPIA,PSMB2,PSMB4,PSMB6,PSMB7,S100A2,SERPINE2,SFRP1,SOCS3,SOX9,THBS1,TNXB,TUBB4B,TUBG1	Ap1,CREBBP,CTNNB1,EGF,EGFR,EGR1,ERBB2,ERBB4,ERK1/2,FOS,JUN,KRAS,MYC,NFKBIA,NFkB (complex),RELA,SP1,STAT1,TP53	
P2	 	MAP3K1	1.560	kinase	 	0.476	bias	0.519	 	1.57E-03	CSTA,EGR1,FAS,FOS,HMOX1,HSPB1,JUN,THBS1,TIMP1,TOP2A,TP53	AHR,Ap1,EGR1,ELK1,ERK,FOS,JUN,Jnk,MAP3K1,MAPK3,Mek,NFKB1,NFkB (complex),P38 MAPK,RELA,SP1,STAT1,TP53	
P2	 	methylselenic acid	 	chemical reagent	 	0.816	 	-0.209	1.329	1.59E-03	ACKR3,ACSL3,AKR1C1/AKR1C2,ALDH3A2,ATF5,CDC14B,CDK16,DDIT3,DTYMK,DUSP10,DYNLL1,EPHX1,ESR2,FKBP5,G3BP2,GDF15,H1F0,JUN,KLF4,MAP1B,MAPK9,MAPT,MAZ,MKI67,NQO1,PFDN5,SCD,TAF6,TOP2A,TUBB4B,UXS1,ZBTB16	 	
P2	 	leupeptin	 	chemical - protease inhibitor	Activated	2.200	bias	0.601	 	1.62E-03	APP,CD151,GBA,HRAS,MAPT	APP,FOS,HIF1A,NFKBIA,NFkB (complex),STAT1,leupeptin	
P2	 	nelfinavir	 	chemical drug	Activated	2.185	bias	-0.388	3.033	1.62E-03	ADIPOQ,ATF4,DDIT3,PLIN1,TNFRSF10B	NFkB (complex),PPARA,PPARD,PPARG,SREBF1,fatty acid,nelfinavir	
P2	 	dibutyl phthalate	 	chemical toxicant	 	-0.164	 	0.157	-0.573	1.63E-03	CYP4A11,FOS,JUN,NFE2L2,POR,SPP1,SREBF2	AHR,CEBPA,CEBPB,ESR1,JUN,NFKB1,NFKBIA,NFkB (complex),PPARG,RELA,RNA polymerase II,SP1,STAT1,TP53,dibutyl phthalate	
P2	 	cocaine	 	chemical drug	 	-0.512	bias	0.461	-2.576	1.66E-03	ADCY1,DYNLL1,EGR1,FGF2,FOS,FOSB,GADD45B,GNB1,HSPA4,JUN,MAPT,MKNK2,NACC1,NR4A1,PER1,PPP1R1B,PSAP,SIAH2,SIGMAR1,SLC1A2,STAT1,THBS1,TSPO,TUBB	AHR,CREB1,CREBBP,CREM,CTNNB1,ELK1,ERK,FOS,HTT,JUN,L-glutamic acid,MAPK3,NFKB1,NFKBIA,NFkB (complex),P38 MAPK,RELA,SP1,STAT1,TP53,cocaine	
P2	 	trichostatin A	 	chemical drug	 	0.044	bias	0.407	-2.639	1.67E-03	ADAMTS5,ADCY1,ALPL,APOE,ATP5I,CCND2,CD14,CD28,CLDN1,CPA3,CTPS1,CXCL10,CYBB,CYP3A5,CYP4B1,DNASE1L3,DPM2,DTYMK,ESR2,FAS,FOS,G6PD,HIF1A,HLA-DQB1,HLA-DRA,HMGCS1,IL10RA,KIT,KRT6B,LAGE3,LGMN,LHCGR,LMX1A,MAF,MAT2A,PLCE1,PRNP,PSMB2,SCAMP2,SCNN1B,SEMA3C,SFRP1,SFRP4,SGPL1,SIAH2,SLC1A2,SQSTM1,SREBF2,STMN2,STT3A,THBS1,THSD4,TIMP1,TMSB10/TMSB4X,TNFRSF10B,TOP2A,TP53,TRAF3,VCAM1,WHSC1,YWHAH	AHR,CDKN2A,CEBPB,CREBBP,IFNG,IL6,IRF8,JUN,MYC,NFKB1,NFKBIA,NFkB (complex),RELA,SP1,STAT1,TP53,decitabine,trichostatin A	
P2	 	sulindac sulfide	 	chemical drug	 	0.084	 	-0.106	0.448	1.72E-03	APP,ARPC1B,DYNLL1,EGR1,GARS,GDF15,MSMO1,NQO1,PGAM1,PIK3R1,RRM2B,STC2,TNFRSF10B	APP,ATF6,Ap1,EGR1,FOS,HIF1A,JUN,Jnk,MYC,NFKB1,NFKBIA,NFkB (complex),PSEN1,PTGS2,RELA,STAT1,TP53,sulindac sulfide	
P2	 	fenofibrate	 	chemical drug	Activated	2.288	 	0.197	1.415	1.73E-03	ADIPOQ,APOB,APP,ASNS,CSF1R,CYP4A11,EDN1,GAPDH,GBE1,GLUL,GOT1,HADHB,HIF1A,HMOX1,HOXA7,JUN,KPNA1,LDHB,NACC1,PIK3R3,PLTP,POR,PSMA4,PTPRC,SCD,SLCO2B1,SREBF2,TP53,TPP1,UCP2,VCAM1	Ap1,CREB1,FOS,FOXO1,HIF1A,Insulin,JUN,NFKBIA,NFkB (complex),PPARA,PPARG,PPARGC1A,RELA,RXRA,SP1,SREBF1,STAT1,THRB,fenofibrate,reactive oxygen species	
P2	 	1-methyl-4-phenylpyridinium	 	chemical toxicant	 	0.913	bias	0.417	-0.085	1.78E-03	ATF4,DDIT3,HIF1A,SOD1,TP53,TRIB3	1-methyl-4-phenylpyridinium,26s Proteasome,EIF2AK3,ERN1,ESR1,FOXO1,FOXO3,HTT,JUN,NFE2L2,NFKB1,NFKBIA,NFkB (complex),RELA,STAT1,TP53,VHL,XBP1,iron	
P2	 	CETP	1.116	enzyme	 	-0.218	 	-0.240	0.358	1.78E-03	APOB,APOE,DDIT3,HSPA5,PLIN1,PLIN2	CETP,CREB1,FOXO1,Insulin,JUN,LDL,NFE2L2,NFKB1,NFKBIA,NFkB (complex),PPARA,PPARG,RELA,SREBF1,cholesterol	
P2	 	hydroxypropyl-beta-cyclodextrin	 	chemical drug	 	-1.673	bias	-0.266	-1.039	1.78E-03	CD68,CTSB,CTSD,NPC2,SQSTM1,SREBF2	 	
P2	 	epigallocatechin-gallate	 	chemical drug	 	0.387	bias	-0.257	1.603	1.79E-03	APOB,APP,BHLHE41,CXCL10,CYR61,DAPK2,EDN1,EGR1,FAS,FOS,FOSB,GADD45B,GJB2,HIF1A,HMOX1,ISG15,ITGAV,JUN,LAMP1,LEP,MKI67,NFE2L2,SFRP1,STAT1,TIMP1,TNFRSF10B,TOLLIP,TP53,VCAM1	AHR,Ap1,EGR1,ERK,FOS,IL6,JUN,Jnk,NFKB1,NFKBIA,NFkB (complex),P38 MAPK,RELA,SP1,STAT1,epigallocatechin-gallate	
P2	 	aldesleukin	 	biologic drug	Activated	2.530	bias	0.657	 	1.79E-03	EIF5A,FCGR2A,FCGR3A/FCGR3B,GLUL,HLA-DRA,HLA-G,IFI30,IGKC,PSMB6,STAT1	 	
P2	 	Vegf	 	group	 	1.510	bias	0.526	 	1.80E-03	ACKR3,ALOX5AP,ASNS,BMP2K,CALM1 (includes others),CLDN1,CPA3,CRYAB,CXCL10,CYP4A11,CYR61,DDIT3,DOK5,DTYMK,DUSP4,DUSP6,EDN1,EGR1,ETV5,FAS,FGF2,FKBP5,FLNA,FOSB,GJB2,HIF1A,HMOX1,IGFBP4,MAPKAPK2,MAZ,MIF,MKI67,MPC1,NPL,NR4A1,NR4A2,NR5A2,NRROS,PDGFA,PHLDA2,PIK3CG,PLPP1,PPP1R1B,RAC1,RAMP3,RNF187,SFRP1,SLC7A1,SLC7A2,SLCO2B1,SOCS3,TIMP1,TNFRSF10B,VCAM1	Ap1,CEBPA,CREBBP,EGR1,ELK1,ERK1/2,FOS,JUN,Jnk,MYC,NFKB1,NFKBIA,NFkB (complex),P38 MAPK,RAF1,RELA,SP1,STAT1,TGFB1,Vegf	
P2	 	actinomycin D	 	chemical drug	 	-1.485	bias	-0.487	1.032	1.81E-03	APP,ARHGEF26,ASS1,CD28,CYR61,DUSP4,EDN1,FAS,FLNA,FOS,FTH1,GAPDH,GSTP1,HIF1A,HK1,HMOX1,IGFBP4,JUN,PFKFB3,PTX3,RRM2B,SCNN1B,SDC3,SLC40A1,SOCS3,SPP1,TNFRSF10B,TP53	Ap1,EGR1,FOS,HSF1,JUN,Jnk,MYC,NFE2L2,NFKB1,NFKBIA,NFkB (complex),RELA,SOD1,SP1,STAT1,TNF,TP53,TP63,TP73,actinomycin D	
P2	 	topotecan	 	chemical drug	 	-0.440	bias	-0.265	0.841	1.82E-03	ARPC1B,CD83,EGR1,ENG,ENO1,FAS,FOSB,GDF15,HIF1A,HLA-DQA1,HNRNPK,HSPA8,KCNMA1,MAT2A,NINJ1,NLGN1,PRNP,PTPRK,RAB9A,SESN2,SLC7A5,STK39,TOP2A,TP53,XPO6	AMPK,EGR1,FOXO3,MYC,NFKBIA,PPARGC1A,SP1,STAT1,TOP1,TP53,TP63,TP73,topotecan	
P2	 	BIRC5	-1.730	other	 	 	 	 	 	1.83E-03	C1QC,CD53,CD74,COL5A2,COL8A1,DPT,HLA-DQA1,HLA-DQB1,IL2RG,LYZ,TP53	BIRC5,MYC,NFKBIA,SP1,TP53,TP63,TP73	
P2	 	BRD4	1.287	kinase	Activated	2.712	bias	0.695	 	1.89E-03	CCND2,CCR1,CD4,DCTPP1,FOS,HMOX1,MTHFD1L,MTMR2,NME1,NQO1,SFXN4,SLC19A1,SLC7A2,SRM,STC2	 	
P2	 	losartan potassium	 	chemical drug	 	-1.322	bias	-0.444	0.482	1.89E-03	ATF4,CYBB,EDN1,EGR1,ENG,FOS,HSPA5,ITGAV,MAPT,PDGFA,SOCS3,SPP1,TGFB2,TGFBR1,TIMP1,UCP2,VCAM1	AGT,CEBPA,CREBBP,EGR1,ERK1/2,FOS,HIF1A,IL1B,JUN,NFKB1,NFKBIA,NFkB (complex),P38 MAPK,RELA,SP1,STAT1,TGFB1,losartan potassium	
P2	 	resiquimod	 	chemical drug	 	1.740	bias	0.448	0.094	1.92E-03	AIF1,ATP5J,ATP6V1B2,CD83,CXCL10,FAS,FGF2,GDF15,GM2A,GNG2,HSPB1,IRAK1,JUN,KCNMA1,PARK7,PKM,PSMB2,PSMB4,PTX3,RAB7A,SPP1,TLR8,WARS	CEBPA,CEBPB,CREBBP,IFNG,IL10,IL1B,IRF8,JUN,NFKB1,NFKBIA,NFkB (complex),RELA,STAT1,resiquimod	
P2	 	TP73	-1.552	transcription regulator	 	1.950	bias	0.263	0.379	1.93E-03	ABCC1,ADAM17,BTG2,CCND3,CD83,COL5A2,CRYAB,CTSD,CYR61,DDIT3,EGR1,FAS,FGF2,G6PD,GAB2,HAGH,HSPB8,IGFBP4,IRF5,KIT,KRT10,LCP1,LYZ,NCAM1,NLRC4,NUPR1,PIK3R3,POLD2,RRM2B,S100A2,SERPINE2,SPP1,THBS1,TIMP1,TNFRSF10B,TNFRSF12A,TP53,TPP1,TREM2	Ap1,CREBBP,EGR1,FOS,HIF1A,JUN,Jnk,MYC,NFKBIA,NFkB (complex),NR3C1,RELA,SNAI1,SP1,TP53,TP63,TP73	
P2	 	miR-1-3p (and other miRNAs w/seed GGAAUGU)	 	mature microrna	Inhibited	-4.292	bias	-0.721	 	1.96E-03	ANXA2,AP3D1,ATP6V1B2,C12orf49,CERS2,CHST11,CLCN3,EML4,EPB41L4B,G6PD,KIF2A,KLHL42,LARP4,MRC2,POLR2K,PREX1,RAB11FIP2,SDC4,SH3BGRL3,SHTN1,SLC25A1,SLC25A22,THBS1,TMSB10/TMSB4X,TPM3,XPO6	 	
P2	 	(+)-MK-801	 	chemical drug	 	1.560	 	0.127	1.128	1.96E-03	ALDOA,APP,EGR1,FGF2,FOS,FOSB,HSPA5,JUN,NPTXR,RAC1,STXBP1,TIMP1,TP53	(+)-MK-801,AHR,Ap1,CREB1,CREBBP,EGR1,ERK,ERK1/2,FOS,HTT,JUN,Jnk,L-glutamic acid,NFKB1,NFKBIA,NFkB (complex),P38 MAPK,RELA,SP1,STAT1	
P2	 	methamphetamine	 	chemical drug	 	-0.619	bias	0.263	-1.469	1.96E-03	ABCC1,EGR1,FAS,FOS,FOSB,HMOX1,JUN,NR4A1,PCLO,SIGMAR1,SLC1A2,TXN,VCAM1	CEBPA,CREB1,CREBBP,CREM,CTNNB1,FOXO1,HIF1A,HTT,IL1B,L-glutamic acid,NFKB1,NFKBIA,NFkB (complex),RELA,SP1,TNF,methamphetamine,reactive oxygen species	
P2	 	Hsp70	 	group	 	-0.956	bias	0.256	-1.629	1.99E-03	CD14,CD83,GAPDH,HIF1A,HRAS,MAPT,SCNN1B,TYROBP,VCAM1	ATP,CREBBP,HTT,Hdac,Hsp70,IL10,IL6,IRF8,JUN,NFKB1,NFKBIA,NFkB (complex),NR3C1,P38 MAPK,PPARG,RELA,RNA polymerase II,SP1,STAT1,TP53	
P2	 	3,4,5,3',4'-pentachlorobiphenyl	 	chemical toxicant	 	1.604	bias	0.319	0.482	2.06E-03	CA3,CCND2,CES1,COMT,CYCS,EPB41L3,GSTP1,HSPA2,ITGA7,JUN,NQO1,PTGFR,SLCO2B1,TMSB10/TMSB4X	3,4,5,3',4'-pentachlorobiphenyl,Ap1,ESR1,FOS,JUN,NFkB (complex),NR3C1,PGR,SP1,STAT1,estrogen receptor,progesterone	
P2	 	N-cor	 	group	 	-1.195	bias	-0.633	 	2.06E-03	ADIPOQ,BIN1,CCR1,CXCL10,CXCL14,G6PD,GSTP1,LHPP,PLIN1,PLIN2,RGL1,SCD,STMN2,XYLT1	CEBPA,ESR1,FOXO1,JUN,N-cor,NFKB1,NFKBIA,NFkB (complex),NR3C1,PGR,PPARA,PPARG,RELA,RXRA,SP1,SREBF1,TNF,estrogen receptor,progesterone	
P2	 	diazoxide	 	chemical drug	 	-0.137	 	-0.240	0.487	2.09E-03	CYCS,EGR1,HYOU1,LEP,ODC1,SLC39A6,UCP2	ADIPOQ,ARNT,CEBPA,CEBPB,CREB1,CTNNB1,D-glucose,EGR1,FOS,FOXO1,HIF1A,Ins1,Insulin,JUN,LEP,MYC,NFKB1,NFkB (complex),PPARA,PPARG,RELA,SP1,STAT5B,diazoxide	
P2	 	epoxomicin	 	chemical - protease inhibitor	 	1.412	bias	0.649	 	2.09E-03	DDIT3,DMD,H2AFZ,HSPA5,PSMA6,PSMB4,SQSTM1	26s Proteasome,CREBBP,ESR1,HTT,Hdac,NFE2L2,NFKB1,NFKBIA,PPARG,SP1,STAT1,TP53,epoxomicin	
P2	 	xanthohumol	 	chemical - endogenous non-mammalian	 	0.447	bias	-0.524	 	2.09E-03	ANXA1,DGAT2,FOS,GAB2,HMOX1,NQO1,TNFRSF10B	JUN,NFKB1,NFKBIA,NFkB (complex),RELA,STAT1,xanthohumol	
P2	 	PLN	-1.018	transporter	 	 	 	 	 	2.13E-03	AK1,ALDH3A2,ALDOA,ANXA2,ATP2B1,ENO1,HRAS,RAB10,SOD1,SPTB,VCP	 	
P2	 	TSH	 	complex	 	0.874	bias	0.466	-0.623	2.13E-03	CCND3,CTSS,EGR1,ERP29,FOS,FTH1,GAPDH,IL1RN,INSR,SOCS3,TPO	CEBPB,CREB1,CREBBP,EGR1,HRAS,JUN,LEP,MYC,NFKBIA,NFkB (complex),PPARG,Pde,Pka,RELA,SP1,STAT1,STAT5B,TP53,TSH,cyclic AMP,phorbol myristate acetate	
P2	 	di(2-ethylhexyl) phthalate	 	chemical toxicant	Inhibited	-2.247	 	0.249	-3.048	2.13E-03	CCND2,CYP4A11,EGR1,FOS,FOSB,JUN,LHCGR,POR,SLCO2B1,SOD1,TSPO	AHR,ARNT,Ap1,CREB1,CREBBP,D-glucose,HIF1A,HSF1,JUN,Lh,MYC,NFE2L2,NFKB1,NFKBIA,NFkB (complex),PPARA,PPARG,RELA,RXRA,SOD1,SP1,SREBF1,STAT1,TP53,di(2-ethylhexyl) phthalate	
P2	 	MITF	1.177	transcription regulator	Activated	3.716	bias	0.647	 	2.15E-03	ALCAM,APEX2,APOE,APOLD1,ATP6V1B2,CD151,CLCN7,CMA1,CTSG,FOS,GM2A,HIF1A,HMBS,KAZN,KIT,MBP,MGAT4B,MMS19,OSTM1,PIR,RRAGD,SEMA3C,SHTN1,SLC14A1,SOX6,SOX9,ST3GAL6,STXBP1,TPSAB1/TPSB2,VAT1	Ap1,GATA1,IRF8,JUN,MITF,SPI1,TP53	
P2	 	Ifn	 	group	Activated	2.776	bias	0.488	0.999	2.26E-03	CD83,CFH,CXCL10,CYP4A11,EDN1,FAS,FOS,HIF1A,HLA-A,IL10RA,ISG15,PTPRJ,RARRES3,S100A8,SPP1,STAT1,TP53,TYMP	Ap1,CREBBP,EGR1,FOS,IRF8,Ifn,JUN,Jnk,Mapk,NFKB1,NFKBIA,NFkB (complex),PPARG,RELA,STAT1,TP53,TP73,cisplatin	
P2	 	PRKAA2	-1.898	kinase	Inhibited	-2.141	bias	-0.313	-0.941	2.32E-03	ALAS1,ARHGDIB,CIDEA,CYBB,CYP3A5,DDIT3,DUSP4,EGR1,ERN1,FGFR2,HIF1A,HSPA5,IGFBP4,LEP,LMO4,MT-CO1,TP53	AHR,AMPK,CEBPB,CREBBP,DDIT3,EGR1,FOXO1,FOXO3,MYC,NFKB1,NFKBIA,NFkB (complex),P38 MAPK,PPARA,PPARGC1A,PRKAA2,RELA,SP1,STAT1,VEGFA,palmitic acid	
P2	 	miR-30c-5p (and other miRNAs w/seed GUAAACA)	 	mature microrna	Inhibited	-3.172	bias	-0.721	 	2.32E-03	JUN,MAP4K4,MAT2A,MPDU1,NPR3,P4HA2,PAFAH1B2,PTPA,PTPRK,SLC38A1,SLC7A1,SLC7A11,TMED3,TMEM41B,TNFRSF10B,TP53,UBE2I	 	
P2	 	SB-431542	 	chemical reagent	 	-0.851	bias	-0.270	0.115	2.32E-03	CD14,DVL3,FOLR2,FOS,GADD45B,GJB2,GJB6,PTPRK,SLC1A2,SPP1,TGFB2,TGFBR1,TNFRSF12A,XYLT1	AKT1,Cg,EGR1,ESR1,ESR2,FOXO1,NFKBIA,NFkB (complex),NR3C1,PGR,RELA,SB-431542,SP1,SP3,STAT1,beta-estradiol,estrogen receptor,progesterone	
P2	 	KITLG	1.094	growth factor	 	1.802	bias	0.583	 	2.34E-03	AIF1,ALOX5AP,ATP6V1B2,BZW2,CCND3,CD14,CD68,CIAPIN1,CMA1,CREG1,EGR1,FOS,FTH1,HMOX1,IL1RN,ITGAV,KIT,KPNA2,LAPTM5,MS4A2,PKM,RCC2,RPLP0,RPS23,SDHC,STIM1,TPSAB1/TPSB2,TXNL1,UCP2	Ap1,CREBBP,FOS,IL6,IRF8,JUN,KIT,KITLG,NFKB1,NFkB (complex),P38 MAPK,PTPN11,RELA,SP1,SPI1,STAT1	
P2	 	SURF1	2.426	enzyme	 	-0.447	bias	-0.721	 	2.36E-03	INSR,MT-CO1,MT-CO2,NDUFA1,VDAC1	 	
P2	 	pyruvic acid	 	chemical - endogenous mammalian	 	0.651	bias	0.412	-0.261	2.36E-03	ALDOA,FOS,NR4A1,TNFRSF10B,TP53	AHR,ARNT,CEBPB,CREB1,DDIT3,EP300,ERK,FOXO1,HIF1A,Insulin,JUN,MYC,NFKB1,NFkB (complex),P38 MAPK,PPARA,PPARG,RELA,SP1,STAT1,TP53,VHL,palmitic acid,pyruvic acid	
P2	 	NRG2	1.403	growth factor	 	 	 	 	 	2.37E-03	ARPC4,BIN1,CCND3,CYR61,EDN1,EGR1,FOSB,HMOX1,NR4A1,PDGFA,PFKFB1,TGFBR1	CREBBP,ERBB2,ERBB4,ERK1/2,FOS,MYC,NFKBIA,NFkB (complex),NRG2,RELA,SP1,STAT1,TP53	
P2	 	IL27	-2.665	cytokine	Activated	3.086	bias	0.341	1.636	2.39E-03	CCND2,CCND3,CD14,CD63,CD74,CXCL10,CXCL9,EGR1,FOS,HLA-A,HLA-DQA1,HLA-DQB1,HLA-DRA,IL1RN,MAF,RARRES3,SOCS3,STAT1,VCAM1	CEBPB,CREBBP,IFNG,IL10,IL27,IL6,IRF8,JUN,NFKB1,NFKBIA,NFkB (complex),P38 MAPK,RELA,SP1,STAT1	
P2	 	ETS	 	group	 	 	 	 	 	2.39E-03	C3AR1,DAB2,EGR1,ENG,FOS,TIMP1	 	
P2	 	PD184352	 	chemical drug	 	 	 	 	 	2.39E-03	EGR1,FOS,HSPA5,NELFB,PPP1R14B,TRMT112	Ap1,CREBBP,E2F1,EGR1,ELK1,ERK1/2,FOS,FOXO3,HIF1A,JUN,Jnk,MAPK3,NFKB1,NFKBIA,NFkB (complex),P38 MAPK,PD184352,PRKAA2,RELA,SP1,STAT1,TP53	
P2	 	peoniflorin	 	chemical drug	 	0.757	 	0.144	0.411	2.39E-03	ENO1,GLO1,HMOX1,PPP1R1B,PSMB7,TUBB	 	
P2	 	wortmannin	 	chemical - kinase inhibitor	 	-1.507	bias	-0.358	0.236	2.45E-03	CCND2,CCND3,CD14,CIDEA,CXCL10,CXCL16,DDIT3,DSG1,EGR1,FOS,GSTP1,HIF1A,HMOX1,INSR,JUN,LEP,MAF,MSR1,NFE2L2,NR4A1,OGT,SOCS3,TP53,TYMP,VCAM1	AGT,AKT1,Ap1,FOXO1,HIF1A,JUN,MYC,NFE2L2,NFKB1,NFKBIA,NFkB (complex),P38 MAPK,PI3K (complex),RELA,SP1,STAT1,TNF,wortmannin	
P2	 	Pln	 	other	 	 	 	 	 	2.47E-03	AK1,ALDH3A2,ALDOA,ANXA2,ATP2B1,ENO1,HRAS,RAB10,SOD1,SPTB,VCP	 	
P2	 	JAK2	1.055	kinase	 	0.075	bias	0.594	 	2.48E-03	ACTN1,AKR1C3,CCND2,CXCL10,CYBB,EGR1,FGF2,FOS,MYL12A,ODC1,PFN1,PHLDA3,SLC1A3,SOCS3,SPTB,STAT1,THBS1,TP53	AHR,CREBBP,ERK,ERK1/2,FOS,IRF8,JAK2,JUN,NFKB1,NFKBIA,NFkB (complex),P38 MAPK,RELA,SP1,STAT1	
P2	 	ADIPOQ	-2.334	other	 	-1.007	 	0.099	-1.378	2.48E-03	ACSM5,ADIPOQ,CXCL10,CXCL9,CYBB,EGR1,ESR2,FOS,HMOX1,LEP,LHCGR,MSR1,PFKFB1,PRDX5,SCD,SYP,TIMP1,TP53,UCP2,VCAM1	ADIPOQ,AKT1,FOXO1,HIF1A,IL6,JUN,LEP,NFKB1,NFKBIA,NFkB (complex),P38 MAPK,PPARG,RELA,SP1,STAT1,STAT5B,reactive oxygen species	
P2	 	guanidinopropionic acid	 	chemical - endogenous non-mammalian	Activated	3.157	bias	0.721	 	2.49E-03	ALAS1,ATP5G1,CYCS,NDUFA1,NDUFA11,NDUFA12,NDUFB2,NDUFB4,NDUFS4,SDHB	 	
P2	 	IRAK4	-1.422	kinase	 	1.980	bias	0.400	1.187	2.53E-03	APP,BTG2,CSRNP1,CXCL10,CXCL16,DAB2,EDN1,EGR1,FOS,FOSB,IRF5,JUN,NR4A1	AHR,Ap1,CREBBP,EGR1,ERK,ERK1/2,FOS,IRAK4,JUN,Jnk,NFKB1,NFKBIA,NFkB (complex),RELA,SP1,STAT1,TNF	
P2	 	temozolomide	 	chemical drug	Activated	2.234	 	0.070	2.040	2.60E-03	CXCL10,CXCL9,DDIT3,FAS,ITGAV,MT-CO2,TNFRSF10B,TP53	AHR,CREBBP,FOS,JUN,MYC,NFKB1,NFKBIA,NFkB (complex),P38 MAPK,PTGS2,RB1,RELA,SP1,STAT1,TP53,TP63,TP73,temozolomide	
P2	 	CFTR	-2.010	ion channel	 	-0.266	 	-0.057	-0.079	2.61E-03	ASNS,CAPG,CFH,CPA3,CUBN,CYP3A5,CYP4A11,FAS,POR,S100A8,SAA1,SCD,SOCS3,STAT1	Ap1,CFTR,CREBBP,FOS,IRF8,JUN,Mapk,NFKB1,NFKBIA,NFkB (complex),PPARG,RELA,STAT1	
P2	 	PDLIM2	1.046	other	 	-1.291	 	-0.031	-1.170	2.64E-03	CLCN4,CRISPLD2,FOXRED2,GNG2,KIT,MYEOV,MYL9,NPR3,PHLDA3,SLC40A1,SRGAP1,STAT1,STC2,SUSD3,TNS1	 	
P2	 	fatty acid	 	chemical - endogenous mammalian	 	0.432	bias	0.518	 	2.64E-03	CIDEA,CYR61,DDIT3,HMOX1,HSPA5,NR4A1,NR4A2,PLIN2,PLIN5,S100A8,SCD,THRSP,TNFRSF10B,UCP2,VCAM1	Ap1,CEBPA,CEBPB,CREB1,DDIT3,FOXO1,Insulin,NFE2L2,NFKB1,NFKBIA,NFkB (complex),PPARA,PPARG,Pkc(s),RELA,RXRA,SREBF1,cholesterol,fatty acid,palmitic acid	
P2	 	vitamin K3	 	chemical drug	 	1.320	bias	0.605	 	2.65E-03	ABCC1,DDIT3,EGR1,FAS,FOS,HMOX1,HSPA5	ATF6,Ap1,DDIT3,EGR1,FOS,FOXO1,FOXO3,Jnk,MAP2K1/2,MYC,NFKBIA,NFkB (complex),RELA,SP1,TP53,TP63,TP73,vitamin K3	
P2	 	AP3B1	1.179	transporter	 	 	 	 	 	2.65E-03	AP3D1,CD63,LAMP1,LAMP2	 	
P2	 	Ck2	 	complex	 	-1.067	 	0.080	-1.226	2.65E-03	ATF4,CYBB,FOS,INSR	APP,CDKN2A,CTNNB1,Ck2,EP300,FOS,FOXO1,FOXO3,HIF1A,HMGA1,IRS1,JAK2,MYC,NFKB1,NFKBIA,NFkB (complex),SP1,STAT1,TP53,TP63,TP73,YY1	
P2	 	IREB2	1.365	translation regulator	 	-1.960	bias	-0.400	-1.175	2.65E-03	APP,FTH1,FTL,SDHB	HTT,IREB2,NFE2L2,VHL,iron	
P2	 	MEMO1	2.188	other	 	-0.192	bias	0.721	 	2.65E-03	CTSD,FOS,JUN,STC2	AHR,Ap1,CREBBP,ERK1/2,ESR1,ESR2,FOS,JUN,MEMO1,MYC,NFKBIA,NFkB (complex),RELA,SP1,TP53,estrogen receptor	
P2	 	NEK7	1.011	kinase	Activated	2.000	bias	0.400	1.199	2.65E-03	CXCL10,EDN1,ISG15,LMO4	 	
P2	 	PTGES3	1.232	enzyme	 	0.594	bias	0.561	 	2.65E-03	ABCC3,CTSD,HIF1A,NUPR1	AHR,ESR1,NFkB (complex),PTGES3,RELA,SP1,TP53	
P2	 	Pde	 	group	 	0.000	bias	-0.561	 	2.65E-03	FOS,HMOX1,NR4A1,NR4A2	AHR,CEBPB,ERK,JUN,NFkB (complex),Pde,RELA,SP1,STAT1,cyclic AMP	
P2	 	mir-194	 	microrna	 	 	 	 	 	2.65E-03	RAC1,SLC7A5,THBS1,TP53	 	
P2	 	raltitrexed	 	chemical drug	 	1.960	bias	0.721	 	2.65E-03	ANXA2,FAS,TMSB10/TMSB4X,TP53	CREBBP,IRF8,JUN,NFKBIA,NFkB (complex),STAT1,raltitrexed	
P2	 	KLF3	1.124	transcription regulator	 	-1.947	 	-0.216	-0.618	2.67E-03	ANXA5,APOE,APRT,ARPC4,ATF4,BCAP29,CAMK2D,CAPG,CAPNS1,CHCHD10,CTNNA1,DEGS1,EIF5A,EPRS,FAM49A,FCGRT,FOS,GPR137,GSTP1,HIST1H2AC,HLCS,HPS1,IL17RA,MIF,MTCH2,MYO5A,NELFB,NSMAF,PSMB2,PSMD7,RAB7A,RNF167,SLC14A1,SPTB,SUSD3,TPM3,TRAPPC1,TYROBP,WSB1	 	
P2	 	isoproterenol	 	chemical drug	Activated	2.118	bias	0.457	0.202	2.71E-03	ACSL3,ADIPOQ,APP,EDN1,FGF2,FOS,HMOX1,JUN,LEP,NR4A1,ODC1,PDGFA,PLIN2,PRNP,RAB5C,RAB7A,SCD,TIMP1,TUBB,UCP2	CEBPB,CREB1,CREM,EGR1,FOXO1,HTT,JUN,L-glutamic acid,LEP,NFKB1,NFKBIA,NFkB (complex),P38 MAPK,PPARG,RELA,SP1,STAT1,STAT5B,cyclic AMP,forskolin,isoproterenol	
P2	 	methylmercury	 	chemical toxicant	 	1.155	 	0.100	0.809	2.71E-03	ACVR1C,ATF5,CD63,EGR1,HMOX1,MAPKAPK2,MTPN,NR2F6,PDCL3,RAB9A,RTN4,SLC9A3R1	CREB1,FOS,NFkB (complex),dopamine,estrogen receptor,methylmercury	
P2	 	RETN	-4.250	other	 	-0.137	bias	0.409	-1.275	2.85E-03	EDN1,FOS,HMOX1,INSR,SCD,SOCS3,SPP1,TRAF3,VCAM1	ARNT,CREBBP,CTNNB1,D-glucose,ERK1/2,FOS,HIF1A,JUN,LEP,MYC,NFKB1,NFKBIA,NFkB (complex),PPARG,PTEN,RELA,RETN,SP1,STAT1,STAT5B,TNF	
P2	 	phenacetin	 	chemical drug	Activated	2.155	bias	0.652	 	2.85E-03	ANXA1,ANXA2,CAPN6,GAS5,S100A11,SPP1,TIMP1,TMSB10/TMSB4X,TNFRSF12A	NFKBIA,NFkB (complex),PTGS2,TP53,phenacetin	
P2	 	benzene	 	chemical toxicant	 	0.905	 	0.075	0.657	2.85E-03	ACVR1C,ATF5,CD63,EGR1,MAPKAPK2,MTPN,NR2F6,PDCL3,RAB9A,RTN4,SLC9A3R1	 	
P2	 	hemin	 	chemical - endogenous mammalian	Activated	2.229	bias	0.427	0.852	2.85E-03	AKR1C1/AKR1C2,CYBB,FTH1,FTL,GSTP1,HMOX1,HSPA7,JUN,NFE2L2,NQO1,TXN	Ap1,BACH1,CREB1,CREBBP,FOS,FOXO1,Insulin,JUN,NFE2L2,NFKBIA,NFkB (complex),PPARA,PPARG,RELA,SP1,STAT1,TP53,hemin,hydrogen peroxide	
P2	 	trichloroethylene	 	chemical toxicant	 	0.905	 	0.075	0.657	2.85E-03	ACVR1C,ATF5,CD63,EGR1,MAPKAPK2,MTPN,NR2F6,PDCL3,RAB9A,RTN4,SLC9A3R1	 	
P2	 	TNFSF11	-7.907	cytokine	Activated	2.322	bias	0.569	 	2.87E-03	ADRA1A,AIF1,C3AR1,CAPN2,CCND3,CCR1,CD14,CD83,CSF1R,DAB2,FAS,FOS,GADD45B,GRN,HMOX1,IL1RN,ITGAV,JUN,KEAP1,PAG1,PDGFA,PHLDA3,POR,RGL1,SDC4,SEL1L,SIGMAR1,SOCS3,SPP1,STAT1,VCAM1	Ap1,CEBPA,CHUK,CTNNB1,FOS,IL1B,IL6,JUN,NFKB1,NFKBIA,NFkB (complex),RELA,SP1,STAT1,TNF,TNFSF11	
P2	 	KIT	2.237	transmembrane receptor	 	 	 	 	 	2.94E-03	C3AR1,CCND2,CCND3,CD53,CD63,CMA1,CPA3,FCER1A,HMOX1,IL17RA,KIT,RAB32,SOCS3,SPP1,STAT1	Ap1,CREBBP,FOS,GATA1,IRF8,JUN,KIT,KITLG,MYC,NFE2L2,NFKB1,NFKBIA,NFkB (complex),PI3K (complex),RELA,SP1,STAT1,TNF,TP53,imatinib	
P2	 	probucol	 	chemical drug	 	-1.342	 	-0.240	-0.804	3.14E-03	CYBB,HMOX1,PSMA3,PSMA4,TP53,VCAM1	Ap1,CAV1,CTNNB1,EGR1,JUN,LDL,MYC,NFKB1,NFKBIA,NFkB (complex),RELA,STAT1,Sod,TP53,probucol	
P2	 	SUMO3	1.782	other	 	-1.912	 	-0.085	-1.689	3.16E-03	APP,CCND2,CXCL16,HLA-G,HMGA1,HSPA8,ISG15,LAMP3	 	
P2	 	5-azacytidine	 	chemical drug	 	1.940	bias	0.603	 	3.20E-03	ANXA2,CLDN1,CTNNA1,ESR2,ETV5,GDF15,GSTP1,HSPA5,HSPA8,KEAP1,LDHB,SLC3A2,SLC7A5,SLC9A1,SOCS3,SOX9,TGFBR1,THBS1,TNFRSF10B,TUBB	5-azacytidine,Ap1,EGR1,ELK1,ESR1,RNA polymerase II,SP1,SP3,TP53	
P2	 	alitretinoin	 	chemical drug	 	1.300	bias	0.326	-0.132	3.26E-03	ABCC3,ANXA5,APP,CCND3,CD14,CD83,CIDEA,CPM,CXCL10,CYCS,CYP4F11,DNASE1L3,FOLR2,FOS,HLA-DRA,ISG15,MKI67,PLTP,SCD,SPP1,WNT5B	Ap1,CEBPA,FOS,IL1B,IL6,JUN,NFKB1,NFKBIA,NFkB (complex),PPARA,PPARG,PPARGC1A,RELA,RXRA,SP1,STAT1,THRB,alitretinoin,nitric oxide	
P2	 	ALKBH5	1.452	enzyme	 	 	 	 	 	3.28E-03	ADGRG2,CTSD,EEF1D,HSPA8,LHCGR,MBP,RPLP0,SBF1,SLC4A2,SOD1,SOX6,STON1,TMBIM6,UBA1	 	
P2	 	S100A8	5.023	other	 	1.000	 	0.159	0.297	3.30E-03	ADAMTS5,ALPL,C1QB,CPM,CXCL10,CXCL14,CXCL9,EPB41L4B,ETV5,FAS,FCGR2A,GJB2,HMOX1,ISG15,KCNMA1,MCF2L,NTRK3,PDGFC,PER1,RNASE6,S100A8,SCUBE1,VCAM1	AHR,CEBPA,CEBPB,CREBBP,IL1B,MYC,NFKB1,NFKBIA,NFkB (complex),P38 MAPK,RELA,S100A8,SP1,STAT1,TP53	
P2	 	arginine	 	chemical - endogenous mammalian	 	-0.226	 	0.133	-0.557	3.31E-03	DDIT3,EGR1,HIF1A,HSPA5,PCK2,SCD,SLC7A5	ARNT,CEBPA,CEBPB,D-glucose,EIF2AK3,FOXO1,FOXO3,HIF1A,IGF1,INS,JUN,LDL,MYC,NFE2L2,NFKB1,NFKBIA,NFkB (complex),PPARG,RELA,SP1,STAT1,STAT5B,TP53,arginine	
P2	 	butylated hydroxyanisol	 	chemical toxicant	 	0.651	bias	0.257	-0.001	3.31E-03	CBR1,FOS,GSTP1,JUN,NFE2L2,NQO1,SLCO2B1	Ap1,BACH1,CEBPA,CREB1,EGR1,FOS,IL1B,INSR,Jnk,NFE2L2,NFKB1,NFKBIA,NFkB (complex),P38 MAPK,RELA,SP1,STAT1,butylated hydroxyanisol	
P2	 	ROCK1	1.181	kinase	 	0.927	bias	0.618	 	3.33E-03	APP,CCND2,CCND3,EDN1,VCAM1	APP,ARNT,CREB1,CREBBP,D-glucose,ERK1/2,FOS,HIF1A,INSR,JUN,MYC,NFKB1,NFKBIA,NFkB (complex),PPARG,RELA,ROCK1,SP1,STAT1	
P2	 	SPTLC2	-1.098	enzyme	 	-1.432	bias	-0.529	 	3.33E-03	ATF4,DDIT3,HSPA5,THBS1,TIMP1	IL6,JUN,NFKB1,NFkB (complex),RELA,SPTLC2,STAT1	
P2	 	Sod	 	group	 	-1.000	bias	-0.515	 	3.33E-03	DSG1,HLA-DRA,HMOX1,TP53,VCAM1	Ap1,EGR1,FOS,FOXO1,HIF1A,HMOX1,IKBKB,Jnk,NFE2L2,NFKB1,NFKBIA,NFkB (complex),NRF1,RELA,SP1,STAT1,Sod,TP53,hydrogen peroxide,reactive oxygen species	
P2	 	epoprostenol	 	chemical - endogenous mammalian	 	-0.714	 	0.206	-1.165	3.33E-03	EGR1,FOS,HIF1A,RAC1,SPP1	CEBPB,JUN,NFkB (complex),RELA,STAT1,cyclic AMP,epoprostenol	
P2	 	fluoride	 	chemical - endogenous mammalian	 	1.969	bias	0.721	 	3.33E-03	DDIT3,FAS,FOS,HSPA5,VCAM1	CTNNB1,JUN,NFKBIA,NFkB (complex),PRKCA,RELA,fluoride	
P2	 	nimodipine	 	chemical drug	 	0.447	bias	-0.625	 	3.33E-03	CYP3A5,FOS,NR4A1,NR4A2,ODC1	BDNF,CREB1,EGR1,ELK1,FOXO1,Insulin,NFkB (complex),NR3C1,PPARA,PPARG,RELA,nimodipine	
P2	 	ABCB6	1.937	transporter	Inhibited	-2.913	 	0.050	-3.060	3.37E-03	CYP3A5,CYP4A11,CYP4B1,FECH,HAGH,HK1,HMBS,SLC25A39,UROS	 	
P2	 	GPX1	1.618	enzyme	Inhibited	-2.621	bias	-0.515	 	3.37E-03	AGER,CD14,CXCL10,CYBB,DUSP4,FAS,SOD1,TXN,VCAM1	Ap1,FOS,GPX1,JUN,LEP,MYC,NFKB1,NFKBIA,NFkB (complex),PPARG,RELA,SP1,SRC,STAT1,STAT5B,TP53	
P2	 	IKBKB	-1.183	kinase	Activated	2.648	bias	0.492	-0.036	3.43E-03	AGER,CCR1,CTSB,CXCL10,DUSP6,EDN1,EGR1,FAS,FOS,GM2A,GRN,HIF1A,HLA-A,HMOX1,IL1RN,ISG15,MAT2A,MBP,MYO1D,NAGLU,PLD3,PLIN1,PTX3,SEMA3C,SERPINE2,SFRP1,SOCS3,TGFBR1,TMEM176B,TP53,VCAM1	CEBPA,CHUK,CTNNB1,IKBKB,IKBKG,IL1B,MYC,NFKB1,NFKBIA,NFkB (complex),RELA,SP1,TNF,TP53	
P2	 	7S NGF	 	complex	 	 	 	 	 	3.48E-03	FOS,GCLM,NFE2L2	 	
P2	 	G6PC3	1.548	phosphatase	 	 	 	 	 	3.48E-03	ATF4,CYBB,DDIT3	EIF2AK3,FOXO1,FOXO3,G6PC3,NFE2L2,STAT1,TP53	
P2	 	GCLM	2.489	enzyme	 	 	 	 	 	3.48E-03	FOS,GCLM,JUN	 	
P2	 	HEPH	1.371	transporter	 	 	 	 	 	3.48E-03	CNTNAP1,RTN4,SLC40A1	 	
P2	 	PAPOLA	1.247	enzyme	 	 	 	 	 	3.48E-03	MT-ATP6,MT-CO1,MT-CO3	 	
P2	 	PDK4	-3.805	kinase	 	 	 	 	 	3.48E-03	HIF1A,PKM,RHEB	 	
P2	 	apamin	 	chemical toxicant	 	 	 	 	 	3.48E-03	FOS,JUN,VCAM1	Ap1,FOS,JUN,NFkB (complex),RELA,apamin,nitric oxide	
P2	 	aurothiomalate	 	chemical drug	 	 	 	 	 	3.48E-03	HMOX1,MT-CO2,NQO1	Ap1,EGR1,FOS,JUN,Jnk,NFKB1,NFKBIA,NFkB (complex),P38 MAPK,RELA,SP1,STAT1,aurothiomalate,nitric oxide	
P2	 	ghrelin	 	biologic drug	 	 	 	 	 	3.48E-03	EGR1,FOS,SCD	Ap1,FOS,JUN,NFkB (complex),RELA,ghrelin,nitric oxide	
P2	 	lithium chloride	 	chemical drug	 	-0.573	bias	0.333	-1.840	3.53E-03	APP,ASS1,CD4,FOS,GDF15,HMOX1,MAPK10,MAPT,PER1,PLIN2,PTX3,RSPO1,SOX9,TMEM2,TNFRSF10B,TP53	AHR,AKT1,CREB1,CREBBP,FOXO1,Gsk3,HTT,L-glutamic acid,MYC,NFKB1,NFKBIA,NFkB (complex),RELA,SP1,STAT1,TNF,TP53,lithium chloride	
P2	 	WNT1	-2.010	cytokine	 	0.711	bias	0.491	-0.836	3.58E-03	CCND2,CCND3,DNAJC1,EGR1,EIF5A,FOS,GRN,JUN,KIT,KRT5,KRT6B,LMX1A,PRKRA,RNASE1,SEMA3C,SIM1,SPP1,TP53	AHR,CEBPA,CTNNB1,ERBB2,ERK,JUN,MYC,NFKB1,NFKBIA,NFkB (complex),RELA,SP1,STAT1,TCF,TP53,TP63,TP73,WNT1	
P2	 	STAT1	1.755	transcription regulator	Activated	2.067	bias	0.507	 	3.59E-03	APOE,CCND2,CCND3,CD14,CXCL10,CXCL9,CYP3A5,CYP4A11,EDN1,EGR1,FAS,FCER1G,FGF2,FOS,GBP1,HIF1A,HTRA1,IRF5,ISG15,JUN,PDGFA,PDGFC,PSMB10,PSME1,SLFN5,SOCS3,STAT1,TAPBPL,TLR8,TNFRSF10B,TP53,TYMP,WARS	CEBPA,CEBPB,CREBBP,ERK1/2,FOS,IFNG,IL1B,IRF8,Ifn,JUN,NFKB1,NFKBIA,NFkB (complex),RELA,SP1,STAT1,STAT4	
P2	 	amphetamine	 	chemical drug	 	-0.645	bias	0.396	-1.766	3.66E-03	ATF4,CSF1R,EGR1,FOS,FOSB,GNB1,HSPA4,HSPA8,JUN,PPP1R9B,STIP1,SYP,TP53,UCHL1	AKT1,CREB1,CREBBP,CREM,CTNNB1,ERK1/2,FOS,FOXO1,HTT,L-glutamic acid,NFKBIA,NFkB (complex),RELA,SP1,STAT1,amphetamine,dopamine,estrogen receptor	
P2	 	haloperidol	 	chemical drug	 	-1.233	bias	0.405	-2.638	3.66E-03	CCND3,DVL3,EGR1,FGF2,FOS,FOSB,HMGCS1,NR4A1,NR4A2,PER1,PPP1R1B,PPP1R9B,SDHB,SIGMAR1	ADCY,AKT1,Ap1,CREB1,CREBBP,CREM,CTNNB1,FOXO1,HTT,NFKB1,NFKBIA,NFkB (complex),Pde,Pka,Pkc(s),RELA,SP1,STAT1,haloperidol	
P2	 	SMARCA4	1.577	transcription regulator	Activated	4.185	bias	0.658	 	3.76E-03	ADIPOQ,ALDH2,ARHGDIB,ARRDC4,ASNS,ATG9A,BAMBI,BIN1,CCDC85B,CCR1,CD163L1,CD52,CD63,CD74,CPM,CTSB,CTSS,CYP4B1,DUSP4,DUSP6,EGR1,FADS3,FAS,FCGR2A,FGFR2,FOS,GAPDH,GBP1,GSTP1,GULP1,GYS1,HLA-DRA,HOXA7,IFI30,IGFBP4,IL20RB,ITGA7,ITGAV,JUN,KDM6B,KIFAP3,KIFC3,KIT,MAP1B,MT-ND2,NPC2,PHLDA2,PLIN2,PTX3,S100A2,SERPINE2,SLC40A1,SPP1,ST6GALNAC4,STXBP6,TAPBPL,TGFB2,TREM2,TUBB,TXNRD1	AHR,Ap1,E2F1,EGR1,ELK1,ESR1,ESR2,MYC,NFKBIA,NFkB (complex),RB1,RELA,RNA polymerase II,SMARCA4,SP1,SP3,TP53,TP63,TP73,estrogen receptor	
P2	 	testosterone	 	chemical - endogenous mammalian	 	0.845	bias	0.347	-1.236	3.80E-03	ADIPOQ,ALDOA,ANXA1,ATP2B1,ATP6V1F,CA3,CIZ1,CLCN3,EGR1,ESR2,FAM89B,FAS,FGFR2,FOS,FOSB,GPC1,HIF1A,HNRNPK,JUN,LEP,LHCGR,MT-CO1,MT-CO2,MT-CO3,MT-CYB,MT-ND5,NR5A2,ODC1,SLC9A1,SNRNP25,SRD5A1,TGFB2,TGFBR1,THBS1,TOP2A,TUBB2A,TXNRD1,VCAM1	Ap1,CEBPA,CEBPB,CREB1,ESR1,ESR2,FOS,FOXO1,IGF1,Insulin,JUN,NFKB1,NFKBIA,NFkB (complex),P38 MAPK,PPARA,PPARG,RELA,SP1,STAT1,TP53,beta-estradiol,estrogen receptor,testosterone	
P2	 	HOXA9	-3.272	transcription regulator	 	0.000	bias	0.349	-0.697	3.82E-03	AHCYL1,ARF1,ARPC5,CLCN7,CSNK1A1,CTSG,CYBB,DHX8,FCGRT,JUN,KIT,LYZ,MAFG,PTPRC,RPL37A,RPS3A,S100A8,SDC4,SDCBP,SERINC2,SPP1,WSB1,YWHAG	CREB1,CREBBP,EP300,HOXA9,NFkB (complex),RELA,STAT1	
P2	 	2,3,4,7,8-pentachlorodibenzofuran	 	chemical toxicant	 	0.709	 	0.139	0.271	3.93E-03	CA3,CES1,COMT,CYCS,EPB41L3,HSPA2,ITGA7,NQO1,PTGFR,TMSB10/TMSB4X	2,3,4,7,8-pentachlorodibenzofuran,ESR1,NFkB (complex),NR3C1,PGR,estrogen receptor,progesterone	
P2	 	Gm-csf	 	group	 	-0.160	bias	0.615	 	3.93E-03	CCND2,CD14,CD209,CD83,FAS,FOS,IRAK1,JUN,LAMP3,SOCS3	Ap1,CEBPA,CREBBP,ERK1/2,FOS,Gm-csf,IL1B,IRF8,JUN,MYC,NFE2L2,NFKB1,NFKBIA,NFkB (complex),P38 MAPK,PI3K (complex),PTPN11,RELA,SP1,SPI1,STAT1	
P2	 	mir-15	 	microrna	Inhibited	-2.188	bias	-0.549	 	3.93E-03	APP,CARM1,CCND2,FGF1,FGF2,HMGA1,LAMP1,TIMP1,TP53,UCP2	AHR,CREBBP,NFKB1,NFKBIA,NFkB (complex),RELA,mir-15	
P2	 	PGR	-1.073	ligand-dependent nuclear receptor	Activated	2.674	bias	0.464	0.303	3.95E-03	AHCYL1,AKR1C3,CAPN2,CCND3,CKAP4,COMT,CTSD,DYNLL1,EDN1,FAM49A,FAM89B,FKBP5,FOS,GLUL,GOT1,HIF1A,HPCAL1,HSPA2,KCNG1,KLF4,MAT2A,MBOAT7,MTSS1,P4HA2,PDGFA,PFKFB3,RAB9A,S100A8,SLC7A5,SLC9A1,SLC9A3R1,STAT1	CEBPA,CEBPB,CREBBP,ERK1/2,ESR1,FOS,JUN,NFKBIA,NFkB (complex),NR3C1,PGR,PRL,RELA,SP1,STAT1,STAT5B,TP53,dexamethasone,estrogen receptor,progesterone	
P2	 	ABCA1	1.235	transporter	 	-0.513	 	-0.144	-0.125	3.97E-03	ADIPOQ,ANXA1,APOB,APOE,APP,DGAT2,HSPA5,LEP,SREBF2	ABCA1,APOE,CEBPA,CREB1,CTNNB1,FOXO1,IL1B,IL6,Insulin,JUN,NFE2L2,NFKB1,NFKBIA,NFkB (complex),PPARA,PPARG,RELA,SP1,SREBF1,STAT1,cholesterol	
P2	 	baicalein	 	chemical - endogenous non-mammalian	 	0.000	bias	-0.474	1.328	3.97E-03	CCND3,CYBB,DDIT3,FOS,HMOX1,JUN,MT-CO1,TIMP1,VCAM1	AHR,Ap1,EGR1,ERK,FOS,JUN,Jnk,NFKB1,NFKBIA,NFkB (complex),Pkc(s),RELA,SP1,STAT1,baicalein	
P2	 	Pka	 	complex	 	-0.835	bias	0.370	-2.372	4.02E-03	APOE,CCND3,CD14,CXCL10,DDIT3,DUSP4,EDN1,EGR1,FOS,HMOX1,JUN,LEP,LHCGR,NR4A1,NR4A2,PPP1R1B,SLC1A2,SLC1A3,SOX9	AHR,Ap1,CEBPB,CREB1,CREBBP,FOXO1,Insulin,JUN,MYC,NFE2L2,NFKB1,NFKBIA,NFkB (complex),P38 MAPK,PI3K (complex),PPARA,PPARG,Pka,RELA,SP1,STAT1,cyclic AMP	
P2	 	ritonavir	 	chemical drug	 	0.000	 	-0.144	0.285	4.02E-03	ADIPOQ,ALAS1,ATP2B1,C9orf72,CARS,CCND2,CFL1,CRYAB,CYP3A5,LEP,ME1,MSMO1,PCIF1,PNRC2,SCD,SREBF2,TRIM31,TSN,VCAM1	ADIPOQ,CEBPA,CEBPB,CTNNB1,DDIT3,EGR1,FOS,FOXO1,FOXO3,HMGA1,IRS1,Ins1,NFKB1,NFkB (complex),NR1I2,PPARA,PPARG,RELA,palmitic acid,ritonavir	
P2	 	GLP-1-(7-34)-amide	 	chemical drug	 	-1.105	 	0.034	-1.187	4.05E-03	AGER,FOS,HMOX1,NQO1,NR4A1,VCAM1	CEBPB,CREB1,CREBBP,CREM,CTNNB1,FOXO1,GLP-1-(7-34)-amide,Insulin,JUN,NFkB (complex),PPARA,PPARG,Pde,Pka,RELA,STAT1,cyclic AMP	
P2	 	Sch-23390	 	chemical drug	 	0.408	bias	-0.577	 	4.05E-03	EGR1,FAS,FGF2,FOS,FOSB,HSPA9	AHR,CREB1,CREBBP,ELK1,ERK,ERK1/2,FOS,HTT,JUN,L-glutamic acid,MAPK3,NFKBIA,NFkB (complex),RELA,SP1,STAT1,Sch-23390,TP53,dopamine,estrogen receptor	
P2	 	sucrose	 	chemical - endogenous mammalian	 	0.446	bias	0.388	-0.257	4.05E-03	APOE,APP,DDAH2,FOS,FOSB,LEP	ELK1,FOS,JUN,MAPK3,NFkB (complex),TP53,sucrose	
P2	 	mir-10	-2.371	microrna	Inhibited	-2.274	bias	-0.506	 	4.07E-03	ACVR1C,CYR61,GAB2,HIF1A,KLF4,MAF,MKNK2,PPP1CA,PSMD8,RAP2A,SGPL1,TGFBR1,TP53	MYC,NFKBIA,SP1,TP53,TP63,TP73,mir-10	
P2	 	CHADL	1.924	other	 	-0.378	 	-0.124	-0.049	4.09E-03	CRYAB,FAS,NTRK3,PDGFA,PTX3,SOX9,VCAM1	 	
P2	 	CA074-methyl ester	 	chemical reagent	 	-0.247	 	0.000	-0.247	4.16E-03	APP,CTSB,LAMP1,LAMP2	CA074-methyl ester,ERBB2,MYC,NFKBIA,SP1,STAT1,TP53	
P2	 	MAFF	-1.066	transcription regulator	Activated	2.000	bias	0.721	 	4.16E-03	ABCC3,GSTP1,NQO1,TXNRD1	 	
P2	 	MAPKAPK3	1.714	kinase	 	-0.849	 	-0.144	-0.563	4.16E-03	DDIT3,HSPA5,HSPB1,HSPB8	 	
P2	 	NCK1	1.254	kinase	 	-1.981	 	-0.080	-1.822	4.16E-03	ATF4,DDIT3,FOS,HSPA5	Ap1,CREBBP,EIF2AK3,ERK1/2,FOS,FOXO1,FOXO3,JUN,NCK1,NFE2L2,NFKBIA,NFkB (complex),RELA,STAT1,TP53	
P2	 	EZH2	2.240	transcription regulator	 	-1.092	 	-0.021	-1.002	4.18E-03	ACKR3,ALOX5AP,ALPL,CCND2,CCND3,CRISPLD2,CSNK1A1,CTNNA1,CXCL10,EGR1,FUCA1,GDF15,GPR26,HOXA10,HOXA7,HOXB5,IL10RA,KLF4,KRT6B,MAL2,PER1,PIP5K1C,RARRES3,SAA1,SAA2,SCAMP2,SFRP4,SGPL1,SLC1A3,SLC7A11,STT3A,TP53	CTNNB1,EZH2,MYC,NFkB (complex),RB1,TP53,WNT1	
P2	 	NRIP1	-2.151	transcription regulator	 	-0.213	bias	-0.414	1.023	4.29E-03	AIFM2,CIDEA,CYP4B1,GYS2,HADHB,LDHB,OTUB2,PTX3,SCD,SDHB,THRSP	 	
P2	 	glucocorticoid	 	chemical drug	 	0.394	 	0.069	0.045	4.34E-03	ANXA1,CCND3,CD2,CSF1R,CYP3A5,EDN1,FAS,G6PD,GLUL,GOT1,GRN,HMOX1,HRAS,IL10RA,IL1RN,INSR,KRT14,KRT5,LEP,MIF,NR4A2,ODC1,PER1,PFKL,PRNP,SOCS3,SPP1,TGFB2,TP53,VCAM1,ZBTB16	CEBPA,CEBPB,FOS,FOXO1,IFNG,IL6,IRF8,Ins1,JUN,NFKB1,NFKBIA,NFkB (complex),PPARG,RELA,SP1,STAT1,TNF,glucocorticoid	
P2	 	IRF4	-2.190	transcription regulator	Inhibited	-2.887	bias	-0.320	-1.546	4.43E-03	ALPL,ATF4,CD68,CTSS,CXCL10,CXCL9,DDIT3,GBP1,HSPA8,IL17RA,IL1RN,IRF5,ISG15,MAPK9,RAB7A,RAC1,RPS3A,SPP1,STAT1,YWHAH	CREBBP,IL10,IL4,IRF4,IRF8,JUN,NFAT (complex),NFKB1,NFKBIA,NFkB (complex),RELA,SP1,STAT1,TNF	
P2	 	bee venom	 	chemical - endogenous non-mammalian	 	-0.917	 	0.249	-1.696	4.43E-03	CYBB,DDIT3,FOSB,FYB,HSPB1,ITGAV,JUN,KLF4,LCP2,MKI67,NR4A2,NUPR1,SLC7A11,SOCS3,TOP2A	JUN,MYC,NFKB1,NFKBIA,NFkB (complex),RELA,STAT1,TP53,bee venom	
P2	 	PSEN2	2.015	peptidase	 	-1.403	 	-0.054	-1.206	4.52E-03	APP,C1QA,C1QB,C3AR1,CD74,CTSS,GAPDH,GAS5,GNB1,INSR,KIF5B,STAB1,TNXB,TP53	APP,ATF6,FOS,HIF1A,JUN,MYC,NFKBIA,NFkB (complex),PSEN1,PSEN2,STAT1,TP53	
P2	 	chromium	 	chemical drug	Inhibited	-3.162	bias	-0.558	 	4.53E-03	ABHD4,AJUBA,ARHGDIA,DOK5,ENTPD5,G6PD,NQO1,PGD,SLC1A4,TAF6	 	
P2	 	iron	 	chemical - endogenous mammalian	 	1.590	 	0.092	1.308	4.53E-03	APP,CCND2,CCND3,DDIT3,FTH1,FTL,GADD45B,HIF1A,HMOX1,SLC40A1	AMPK,Ap1,EGR1,EP300,EPAS1,FOXO3,HIF1A,IL6,JUN,MYC,NFE2L2,NFKB1,NFKBIA,NFkB (complex),PI3K (complex),PPARA,PPARG,PPARGC1A,RELA,STAT1,VHL,docosahexaenoic acid,iron	
P2	 	conjugated linoleic acid	 	chemical drug	 	0.137	 	0.051	0.003	4.55E-03	FOS,GDF15,IL10RA,IL1RN,ITGB2,LEP,SOCS3,TP53	ADIPOQ,AHR,CREBBP,CTNNB1,EGR1,JUN,MYC,NFKB1,NFKBIA,NFkB (complex),P38 MAPK,RELA,SP1,STAT1,TP53,conjugated linoleic acid	
P2	 	ibuprofen	 	chemical drug	 	-1.086	 	-0.225	-0.554	4.55E-03	APP,CYBB,GDF15,HIF1A,PLIN2,PTPRC,RAC1,TNFRSF10B	AHR,APP,CREBBP,ERK1/2,FOS,HIF1A,JUN,NFKB1,NFKBIA,NFkB (complex),PPARA,PPARG,RELA,RXRA,SREBF1,STAT1,ibuprofen	
P2	 	DIRAS3	1.609	enzyme	 	1.342	bias	0.541	 	4.56E-03	CAPN6,DNASE1L3,FOSB,HLA-DQA1,HMGA1	 	
P2	 	MXI1	1.249	transcription regulator	Inhibited	-2.219	bias	-0.721	 	4.56E-03	IARS,MKI67,ODC1,SLC1A4,SLC7A1	 	
P2	 	allyl sulfide	 	chemical drug	 	0.246	bias	0.270	-0.353	4.56E-03	ABCC3,CYP3A5,EPHX1,HMOX1,NFE2L2	 	
P2	 	PRKACA	1.506	kinase	 	-0.037	bias	0.510	 	4.65E-03	ADIPOQ,ALAS1,CCND2,CCND3,LEP,PRKACB,SFRP4,SOCS3,VCAM1	ATF4,CREB1,CREBBP,E2F1,EGR1,ELK1,EP300,ERK1/2,FOS,FOXO1,HIF1A,INSR,Mek,NFKBIA,NFkB (complex),NR1I2,PPARG,PRKACA,RELA,SP1,STAT1,TP53,estrogen receptor	
P2	 	vincristine	 	chemical drug	 	0.878	 	0.212	0.361	4.65E-03	EGR1,FAS,HNRNPK,JUN,LCP1,MAPK9,NCAM1,TP53,TUBB2A	Ap1,EGR1,ELK1,FOS,JUN,Jnk,MYC,NFKB1,NFKBIA,NFkB (complex),RAF1,RELA,SP1,STAT1,TP53,TP73,doxorubicin,vincristine	
P2	 	DICER1	1.190	enzyme	 	0.457	 	-0.170	1.130	4.67E-03	ACVR1C,ARID3B,CAMK2D,CCND2,CYR61,EGR1,ENG,FOS,GNG2,GREB1L,JUN,LCP1,MAF,MT-ND5,NANOS1,PANK3,PIK3CG,RBM38,RET,SFRP4,SLC40A1,SOCS3,THBS1,TP53	Ap1,CREBBP,DICER1,EGFR,ERBB2,FOS,FOXO1,GATA1,HTT,IRF8,JUN,MYC,NFKBIA,NFkB (complex),RELA,SP1,SPI1,STAT1,TP53,TP63,TP73	
P2	 	CD38	-1.099	enzyme	Activated	3.619	bias	0.626	 	4.80E-03	ALDOA,ANXA2,ASNS,ASS1,CCND2,CISD1,CKAP4,CLCN3,FAM162A,GBE1,IFI30,LFNG,NCAM1,PDIA6,PFKL,PKM,PSAT1,SLC7A5,SOCS3,STK39,VCAM1	CD38,CEBPB,IFNG,IRF8,JUN,NFKB1,NFKBIA,NFkB (complex),RELA,STAT1	
P2	 	SNAI1	1.640	transcription regulator	 	-1.477	 	-0.133	-1.181	4.88E-03	ACTN1,ACTR1A,ADIPOQ,AFAP1,CCND2,CCND3,CFL1,CFL2,CLDN1,FLNA,FLNC,FOS,MYO5A,PEBP1,TPM3	Ap1,EGR1,ELK1,ESR1,SNAI1,SP1,TP53	
P2	 	clofibrate	 	chemical drug	 	1.775	bias	0.364	0.396	4.88E-03	ABCC3,ACOT4,ANXA7,CCND2,CYP4A11,FAS,GSTP1,HADHB,HMOX1,IL1RN,NQO1,RTN4,SCD,SLCO2B1,UCP2	ACOX1,ATF6,JUN,NFKB1,NFKBIA,NFkB (complex),PPARA,PPARG,RELA,RXRA,SREBF1,STAT1,clofibrate,oleic acid	
P2	 	PAX3	1.975	transcription regulator	 	1.154	bias	0.400	0.366	4.89E-03	ALDH3A2,ANOS1,ANXA1,APP,ARHGDIB,ASNS,ASS1,CD151,CTSA,EYA2,FHL1,FKBP1A,G0S2,G6PD,GLB1,MAPK9,NNMT,NPC2,PEA15,PPP1R2,PSME1,RET,TGFB2,TP53,YARS	MYC,NFKBIA,PAX3,SP1,TP53,TP63,TP73	
P2	 	trans-hydroxytamoxifen	 	chemical drug	 	0.791	 	-0.166	1.474	4.91E-03	ALDH4A1,DUSP4,EPB41L3,GSTP1,IFI30,IGFBP4,LHFPL2,LITAF,MAPT,SIAH2,SLC39A6,SMPD1,SNCG,SRD5A1,STXBP1,TGFB2,TOP2A	AHR,ESR1,ESR2,MYC,SP1,estrogen receptor,trans-hydroxytamoxifen	
P2	 	Nuclear factor 1	 	group	 	 	 	 	 	5.01E-03	ALAS1,ALDOA,DDIT3,FAM89B,GSS,SLC25A5,TP53	 	
P2	 	eplerenone	 	chemical drug	 	-1.968	bias	-0.529	 	5.01E-03	ADIPOQ,CD68,CYBB,EDN1,PDGFA,SPP1,VCAM1	CEBPA,IL1B,IL6,JUN,NFKB1,NFKBIA,NFkB (complex),RELA,SP1,STAT1,TNF,eplerenone	
P2	 	proteasome inhibitor PSI	 	chemical - protease inhibitor	 	1.366	 	0.240	0.758	5.01E-03	DDIT3,FAS,HMOX1,HSPA5,NFE2L2,SQSTM1,TP53	26s Proteasome,AHR,ERK,ESR1,IL6,JUN,NFE2L2,NFKB1,NFKBIA,NFkB (complex),RELA,SP1,STAT1,TNF,proteasome inhibitor PSI	
P2	 	PRKCE	1.535	kinase	 	0.931	bias	0.612	 	5.04E-03	ADAM12,APP,CCND3,CYR61,EGR1,FOS,HSPA5,IL2RG,JUN,ODC1,PDGFA,VCAM1	Ap1,CEBPA,CEBPB,CSF3,EGR1,FOS,FOXO1,FOXO3,JUN,Jnk,MAP2K1/2,MYC,Mapk,NFKB1,NFKBIA,NFkB (complex),PPARG,PRKCE,Pkc(s),RELA,STAT1,TP53	
P2	 	EIF4E	-1.653	translation regulator	Activated	4.267	bias	0.721	 	5.13E-03	ATOX1,CAPG,CAPZB,CHMP1A,FGF2,GPS2,HIF1A,HMOX1,HRAS,IGFBP4,LSM10,LSM4,NHP2,ODC1,PRDX5,RHOG,SNRPA,TP53,UBE2A	 	
P2	 	PTGS2	-3.180	enzyme	 	1.867	bias	0.374	0.424	5.17E-03	ANXA1,ANXA2,CD68,CTSD,CXCL10,CXCL14,DYNLL1,EGR1,FOS,ITGAV,LEP,MAPK9,MKI67,MSR1,NR4A2,PIK3CG,RAC1,RPS19,RPS3A,TNFRSF10B,TP53	AKT1,Ap1,FOXO1,IL6,JUN,MYC,NFE2L2,NFKB1,NFKBIA,NFkB (complex),PI3K (complex),PPARA,PPARG,PTGS2,RELA,SP1,STAT1,TNF,indomethacin	
P2	 	Ap1	 	complex	 	0.049	bias	0.650	 	5.17E-03	C3AR1,DDIT3,EDN1,FOS,GSS,GSTP1,HMBS,HMOX1,JUN,KRT6B,LHCGR,MSR1,MT-CO2,NQO1,PLA2G2A,RSPO3,SNCG,SPP1,TIMP1,VCAM1	Ap1,BCL6,CSF2,CTNNB1,EGR1,FOS,FOXO1,FOXO3,IL2,JUN,NFKB1,NFKBIA,NFkB (complex),RELA,SP1,STAT1,TP53,Vegf	
P2	 	7beta-hydroxycholesterol	 	chemical - endogenous mammalian	 	 	 	 	 	5.33E-03	NR4A1,NR4A2	 	
P2	 	AGAP2	1.415	enzyme	 	 	 	 	 	5.33E-03	TP53,UNC5B	AGAP2,AKT1,FOXO1,NFkB (complex),RELA,SP1,STAT1	
P2	 	DST	-1.295	other	 	 	 	 	 	5.33E-03	DDIT3,HSPA5	 	
P2	 	DTNB	1.876	other	 	 	 	 	 	5.33E-03	DMD,SNTB1	 	
P2	 	ECE1	1.025	peptidase	 	 	 	 	 	5.33E-03	APP,EDN1	AHR,CREBBP,ECE1,NFKB1,NFKBIA,NFkB (complex),RELA	
P2	 	EIF2A	1.126	translation regulator	 	 	 	 	 	5.33E-03	ATF5,PCK2	ATF4,DDIT3,EIF2A	
P2	 	FBXO25	1.343	enzyme	 	 	 	 	 	5.33E-03	EGR1,FOS	ELK1,FBXO25,FOS,Hdac	
P2	 	GH2	2.831	other	 	 	 	 	 	5.33E-03	INSR,PIK3R1	CTNNB1,FOXO1,FOXO3,GH2,HMGA1,IRS1	
P2	 	GSTK1	1.286	enzyme	 	 	 	 	 	5.33E-03	ADIPOQ,DDIT3	 	
P2	 	IFI30	2.968	enzyme	 	 	 	 	 	5.33E-03	CTSS,HLA-A	 	
P2	 	IMPACT	1.412	other	 	 	 	 	 	5.33E-03	ATF4,DDIT3	 	
P2	 	KT 5926	 	chemical - kinase inhibitor	 	 	 	 	 	5.33E-03	CD14,VCAM1	 	
P2	 	LFM-A13	 	chemical - kinase inhibitor	 	 	 	 	 	5.33E-03	CCND2,HMOX1	IL10,IRF8,JUN,LFM-A13,NFKB1,NFKBIA,NFkB (complex),P38 MAPK,RELA,SP1,STAT1	
P2	 	MRAP2	1.030	other	 	 	 	 	 	5.33E-03	LEP,MRAP	 	
P2	 	NAGLU	2.072	enzyme	 	 	 	 	 	5.33E-03	LYZ,MAPT	 	
P2	 	NCEH1	1.637	enzyme	 	 	 	 	 	5.33E-03	DDIT3,HSPA5	 	
P2	 	NMB	1.989	other	 	 	 	 	 	5.33E-03	FOS,JUN	EGR1,ELK1,JUN,MYC,NFkB (complex),NMB,PPARA,PPARG,RAF1,RELA,SREBF1,arachidonic acid	
P2	 	PLSCR3	1.887	enzyme	 	 	 	 	 	5.33E-03	ADIPOQ,LEP	 	
P2	 	PNKP	1.333	kinase	 	 	 	 	 	5.33E-03	MT-CO2,MT-CO3	 	
P2	 	RFX4	-3.167	transcription regulator	 	 	 	 	 	5.33E-03	HLA-DRA,RPL30	 	
P2	 	RPS19	2.304	other	 	 	 	 	 	5.33E-03	CD74,MIF	 	
P2	 	SVIL	-1.808	other	 	 	 	 	 	5.33E-03	ANLN,TP53	 	
P2	 	castanospermine	 	chemical reagent	 	 	 	 	 	5.33E-03	CNTNAP1,TPO	 	
P2	 	cation	 	chemical - other	 	 	 	 	 	5.33E-03	GSTP1,ITGB2	 	
P2	 	gimeracil	 	chemical drug	 	 	 	 	 	5.33E-03	CYP3A5,POR	 	
P2	 	ginkgolide A	 	chemical - endogenous non-mammalian	 	 	 	 	 	5.33E-03	CYP3A5,PRNP	 	
P2	 	miR-483-5p (miRNAs w/seed AGACGGG)	 	mature microrna	 	 	 	 	 	5.33E-03	ALCAM,ARHGDIA	 	
P2	 	olaparib	 	chemical drug	 	 	 	 	 	5.33E-03	FAS,TNFRSF10B	Ap1,EGR1,ELK1,ESR1,SP1,TP53,olaparib	
P2	 	tegafur	 	chemical drug	 	 	 	 	 	5.33E-03	CYP3A5,POR	 	
P2	 	teleocidins	 	chemical toxicant	 	 	 	 	 	5.33E-03	FOS,ODC1	 	
P2	 	verticillin A	 	chemical reagent	 	 	 	 	 	5.33E-03	FAS,TNFRSF10B	 	
P2	 	SRC	1.386	kinase	 	0.094	bias	0.329	-1.152	5.35E-03	CCND2,CTSB,CXCL10,ENO1,FMN2,FOS,GBP1,HIF1A,HMOX1,JUN,LAMP1,LAMP2,NFE2L2,NQO1,SIRPA,SPP1,VCAM1	AHR,Ap1,CREBBP,CTNNB1,ERK1/2,FOS,FOXO1,JUN,MYC,NFE2L2,NFKB1,NFKBIA,NFkB (complex),PI3K (complex),PIK3R1,RELA,SRC,TP53	
P2	 	Mapk	 	group	 	-0.492	bias	0.641	 	5.38E-03	ADAM12,APP,CYBB,EGR1,FOS,HMOX1,JUN,LEP,PER1,S100A8,SNCG,SOD1,SPP1,STAT1,VCAM1	Ap1,CEBPA,CREB1,FOXO1,HTT,IL6,JUN,L-glutamic acid,MYC,Mapk,NFE2L2,NFKB1,NFKBIA,NFkB (complex),P38 MAPK,PI3K (complex),PPARA,PPARG,RELA,RXRA,SP1,STAT1	
P2	 	nitrofen	 	chemical toxicant	Inhibited	-2.121	bias	-0.721	 	5.40E-03	CLCN7,EGR1,ENO1,FGFR2,HK1,HYOU1,PLD3,RTN4	 	
P2	 	folic acid	 	chemical - endogenous mammalian	 	-1.093	 	0.123	-1.458	5.41E-03	ABCC1,APP,CERS6,CSNK1A1,JUN,SFRP1,TP53,UNG,VCAM1	APP,FOS,HIF1A,JUN,LDL,NFKB1,NFKBIA,NFkB (complex),RELA,STAT1,folic acid	
P2	 	ERK	 	group	 	1.228	bias	0.447	-0.813	5.42E-03	ACTN1,AGER,BTG2,BTG3,CCND3,CCR1,CXCL10,EDN1,EGR1,FAS,FGF2,FOS,GDF15,GOT1,HMGA1,HMOX1,ITGB2,JUN,MAP4K4,NFE2L2,ODC1,PDGFC,STAT1,THBS1,TIMP1,TNFRSF10B,TP53,TYMP	Ap1,CEBPB,CREBBP,EGR1,ELK1,ERK,ESR1,FOS,IFNG,IRF8,JUN,NFKB1,NFKBIA,NFkB (complex),RELA,SP1,STAT1,TNF,TP53,nitric oxide	
P2	 	TAF4	1.443	transcription regulator	 	-1.841	bias	-0.468	-0.377	5.55E-03	CARMIL1,CLDN1,GAS5,GJB2,IL1RN,KLF4,KRT6B,MAP4K4,PDGFA,PDGFC,SCUBE1,SPP1,TAF10,THBS1	 	
P2	 	arachidonic acid	 	chemical - endogenous mammalian	 	-1.191	 	0.168	-1.806	5.55E-03	CD83,EDN1,EGR1,FAS,FOS,G6PD,HMOX1,JUN,PLA2G2A,PLTP,SCD,THRSP,UCP2,VCAM1	Ap1,CREB1,EGR1,FOS,FOXO1,Insulin,JUN,Jnk,NFKB1,NFKBIA,NFkB (complex),P38 MAPK,PPARA,PPARG,Pkc(s),RELA,RXRA,SP1,SREBF1,STAT1,arachidonic acid	
P2	 	BCL6	-1.542	transcription regulator	 	-1.753	 	-0.201	-1.072	5.55E-03	ALCAM,CCND2,CD151,CD2,CXCL10,DNAJB11,DUSP6,FAS,FCGRT,FGF2,FTH1,LITAF,MAF,PIK3CG,PLA2G2A,SOCS3,SOX6,SOX9,TP53	BCL6,CREBBP,HIF1A,IL10,IL4,IRF8,JUN,MYC,NFKB1,NFKBIA,NFkB (complex),P38 MAPK,RELA,SP1,STAT1,TP53	
P2	 	Hdac	 	group	 	0.042	 	-0.026	0.152	5.58E-03	CSF1R,DDIT3,EDN1,EGR1,FOS,GADD45B,HIF1A,HLA-DRA,HNRNPAB,HTRA1,ITGA8,JUN,NR4A1,PREX1,RNASE1,RRM2B,SEMA3C,SFRP1,SPP1,THBS4	AHR,ARNT,CREBBP,EP300,ESR1,ESR2,HIF1A,Hdac,MYC,NFKB1,NFKBIA,NFkB (complex),RELA,SP1,TNF,TP53,TP63,TP73,VHL,estrogen receptor	
P2	 	IFNA2	 	cytokine	Activated	3.295	bias	0.610	 	5.60E-03	ANXA1,ATF5,CD28,CXCL10,CXCL9,DAD1,EPB41L3,FAM134A,FAS,FGF2,GBP1,GOT1,HIF1A,HLA-A,HMGCS1,IFI27L2,IRF5,ISG15,MT-ATP6,MT-CO2,PSME1,RARRES3,SOCS3,STAT1,THEMIS2,TNFRSF10B,TP53	AHR,CREBBP,ERK,IFNA2,IRF8,JUN,NFKB1,NFKBIA,NFkB (complex),P38 MAPK,RELA,SP1,STAT1,TNF	
P2	 	mir-1	-2.315	microrna	Inhibited	-3.030	bias	-0.622	 	5.64E-03	ADAM12,ANXA2,CCND2,EDN1,EML4,GATAD2A,KIF2A,PDGFA,PPP2R1B,RHEB,SEC61A1,SFRP1,SH3BGRL3,SLC25A1,SOX9,XPO6	 	
P2	 	eicosapentenoic acid	 	chemical drug	 	1.142	 	-0.100	1.477	5.65E-03	APOE,CD83,CIDEA,CSF1R,FOS,HMOX1,JUN,LEP,NFE2L2,PLIN2,TGFB2,THRSP,TP53	ATF6,Ap1,EGR1,FOS,JUN,Jnk,MYC,NFE2L2,NFKB1,NFkB (complex),P38 MAPK,PI3K (complex),PPARA,PPARG,RELA,SP1,SREBF1,STAT1,arachidonic acid,eicosapentenoic acid,oleic acid	
P2	 	estrogen receptor	 	group	Inhibited	-2.623	 	-0.050	-2.385	5.75E-03	ADIPOQ,ANXA1,CAPG,CCND2,CD68,EDN1,EGR1,FGF1,FGFR2,FLNC,FOS,HRAS,JUN,MAP1B,MAPT,MT-CO2,PCDH19,PDGFA,PDGFC,POR,SLC9A3R1,SYP,TGFB2,TGFBR1,TIMP1,TMEFF1,TP53,WNT5B	AHR,Ap1,CTNNB1,EGF,EGR1,ELK1,ERK,ESR1,ESR2,JUN,MYC,NFKBIA,NFkB (complex),RB1,RELA,SP1,STAT1,TP53,beta-estradiol,estrogen receptor,fulvestrant	
P2	 	triamcinolone acetonide	 	chemical drug	 	-1.301	 	0.021	-1.407	5.77E-03	ALDH5A1,ANOS1,ATP10A,BTG2,CAPG,CBX4,DDIT3,DUSP10,EFS,EGR1,FGFR2,FKBP5,FOS,IGFBP4,JUN,MEGF9,MYOC,PCDH19,PER1,SAA1,SCD,SLC9A3R1,SPP1,STC2,TGFB2,ZBTB16	Ap1,EGR1,FOS,JUN,Jnk,NFkB (complex),NR3C1,RELA,STAT1,TP53,triamcinolone acetonide	
P2	 	Alpha catenin	 	group	Inhibited	-3.087	bias	-0.696	 	5.83E-03	ADAMTS5,COL15A1,COL5A2,CTSB,CXCL10,ENG,IGFBP4,IL2RG,KRT6B,LYZ,PTX3,S100A8,SAA1,SOCS3,TIMP1,TNFRSF12A,VCAM1	AHR,Alpha catenin,CREBBP,JUN,NFKB1,NFKBIA,NFkB (complex),RELA,STAT1	
P2	 	RRP1B	2.073	other	 	 	 	 	 	5.91E-03	ALDH5A1,CCND3,ITGB2,PDGFC,RPL19,RPL37,RPL37A,RPS10,RPS19,RPS5,RPS8,SERPINE2,SPP1,TOP2A,TUBG1	 	
P2	 	ATP	 	chemical - endogenous mammalian	 	0.696	bias	0.340	-0.545	5.91E-03	CD14,CD83,CLDN1,CXCL10,FLNA,FOS,GCLM,IL1RN,MBP,P2RX7,SREBF2,THBS1,TP53,TXN,VCAM1	ATP,Ap1,FOS,IL6,JUN,LEP,MYC,NFE2L2,NFKB1,NFkB (complex),P38 MAPK,PI3K (complex),PPARG,RELA,SP1,STAT1,STAT5B	
P2	 	leukotriene D4	 	chemical - endogenous mammalian	 	-1.353	bias	0.694	 	5.96E-03	ADAM12,APOLD1,CITED1,CYR61,EGR1,KLF4,LOC102724428/SIK1,NR4A1,NR4A2,PLAA	 	
P2	 	ADRB3	-11.934	g-protein coupled receptor	 	0.365	bias	0.432	-0.582	6.08E-03	EGR1,FOS,JUN,LEP,UCP2	ADIPOQ,ADRB3,Ap1,CREB1,CREBBP,CTNNB1,EGR1,EP300,FOS,FOXO1,FOXO3,INS,JUN,LEP,Mapk,NFKB1,NFkB (complex),PPARG,RELA,SP1,STAT5B,isoproterenol	
P2	 	AGPAT2	1.581	enzyme	Inhibited	-2.236	 	-0.042	-2.141	6.08E-03	ADIPOQ,LEP,PLD3,PLIN1,SCD	 	
P2	 	BTG2	-4.831	transcription regulator	 	 	 	 	 	6.08E-03	BTG2,HMOX1,NCAM1,NQO1,SOD1	BACH1,BTG2,NFE2L2,NFkB (complex),RELA	
P2	 	FZD9	1.014	g-protein coupled receptor	Activated	2.213	bias	0.721	 	6.08E-03	CXCL10,CXCL14,ISG15,SPRY4,STAT1	 	
P2	 	glutamyl-Se-methylselenocysteine	 	chemical - endogenous mammalian	 	0.447	bias	-0.466	1.490	6.08E-03	EGR1,GSTP1,JUN,PSME1,SOD1	 	
P2	 	1,10-phenanthroline	 	chemical toxicant	 	0.000	bias	0.328	-0.655	6.16E-03	HIF1A,HMOX1,PRNP,TP53	1,10-phenanthroline,APP,Ap1,CREB1,EGR1,FOS,FOXO1,HIF1A,Insulin,Jnk,MYC,NFKB1,NFKBIA,NFkB (complex),PPARA,PPARG,Pkc(s),RELA,SP1,STAT1,TP53,TP63,TP73	
P2	 	ACO1	-1.063	enzyme	 	 	 	 	 	6.16E-03	APP,FTH1,FTL,GAPDH	ACO1,HTT,NFE2L2,VHL,iron	
P2	 	AFP	-2.636	transporter	 	-1.980	bias	0.288	-2.551	6.16E-03	EGR1,FOS,TNFRSF10B,TNFRSF12A	 	
P2	 	Adaptor protein 2	 	complex	 	 	 	 	 	6.16E-03	CD28,HMOX1,LHCGR,RPSA	 	
P2	 	CNB-001	 	chemical reagent	Activated	2.000	bias	0.590	 	6.16E-03	ASNS,ATF4,DDIT3,SLC7A11	 	
P2	 	Fe2+	 	chemical - endogenous mammalian	 	-1.067	bias	-0.328	-0.418	6.16E-03	APP,HIF1A,HMOX1,SREBF2	AKT1,Ap1,CEBPA,CEBPB,FOXO1,Fe2+,IGF1,JUN,LDL,MYC,NFE2L2,NFKB1,NFKBIA,NFkB (complex),PI3K (complex),RELA,SP1,STAT1	
P2	 	L-serine	 	chemical - endogenous mammalian	 	-1.949	bias	-0.288	-1.387	6.16E-03	ATF4,PCK2,PSAT1,TP53	 	
P2	 	PARP2	1.202	enzyme	 	-1.980	bias	0.328	-2.629	6.16E-03	ADIPOQ,FAS,LEP,TNFRSF10B	PARP2,SP1,olaparib	
P2	 	enoxacin	 	chemical drug	 	-1.000	bias	-0.590	 	6.16E-03	ATP6V1B2,ATP6V1E1,FOS,LCP1	 	
P2	 	enterolactone	 	chemical - endogenous non-mammalian	 	1.000	bias	0.590	 	6.16E-03	ESR2,IL1RN,MKI67,SPP1	 	
P2	 	mir-7	-2.350	microrna	 	-0.758	bias	-0.721	 	6.16E-03	ABCC1,KLF4,MKNK2,PIK3R3	 	
P2	 	26s Proteasome	 	complex	Inhibited	-3.339	bias	-0.371	-1.887	6.17E-03	ATF5,CLCN7,CTSA,CTSB,CTSD,DDIT3,GAS5,LAMP1,PRNP,PTPA,SOCS3,SQSTM1,STAT1,TP53,UBE2I,VPS11	26s Proteasome,AHR,CHUK,CTNNB1,EIF2AK3,ESR1,ESR2,FOXO1,FOXO3,MYC,NFE2L2,NFKB1,NFKBIA,NFkB (complex),PRNP,RELA,SP1,STAT1,TP53,estrogen receptor	
P2	 	MAP2K1/2	 	group	 	0.810	bias	0.493	-0.791	6.24E-03	CCND2,DDIT3,DUSP4,EGR1,FOS,HMOX1,HSPA5,HSPB1,JUN,PDGFA,PIK3CG	Ap1,CREBBP,EGR1,ERK1/2,FOS,JUN,Jnk,MAP2K1/2,MYC,NFKB1,NFKBIA,NFkB (complex),P38 MAPK,RELA,SP1,STAT1,TP53,TP63,TP73	
P2	 	NFYC	1.195	transcription regulator	 	 	 	 	 	6.36E-03	COL5A3,FGFR2,FTH1,HLA-DRA,MTPN,SDF2,THRSP,TXNDC12	 	
P2	 	SPHK1	-1.243	kinase	 	-0.539	 	0.175	-1.028	6.36E-03	APP,DDIT3,EGR1,ERN1,JUN,SOCS3,TIMP1,TP53	Ap1,CREB1,EGR1,FOS,HTT,JUN,Jnk,L-glutamic acid,NFKB1,NFKBIA,NFkB (complex),P38 MAPK,RELA,SP1,SPHK1,STAT1,nitric oxide	
P2	 	ethionine	 	chemical toxicant	Activated	2.828	bias	0.536	 	6.36E-03	ANXA1,CD14,PSMB10,S100A11,SPP1,TIMP1,TMSB10/TMSB4X,TNFRSF12A	 	
P2	 	S100A9	1.507	other	 	1.493	 	0.209	0.576	6.42E-03	ADAMTS5,ALPL,C1QB,CPM,CXCL10,CXCL14,EPB41L4B,ETV5,FAS,FCGR2A,GJB2,ISG15,KCNMA1,MCF2L,NTRK3,PDGFC,PER1,RNASE6,S100A8,SCUBE1,VCAM1	IL6,JUN,NFKB1,NFKBIA,NFkB (complex),RELA,S100A8,S100A9,STAT1	
P2	 	DRAP1	2.220	transcription regulator	 	 	 	 	 	6.44E-03	GAPDH,HIST1H1B,HLA-DRA,RPL7A,RPLP0,SOD1	 	
P2	 	JAK inhibitor I	 	chemical - kinase inhibitor	 	-1.633	bias	-0.480	-0.456	6.44E-03	CCND2,CXCL10,CXCL9,LHCGR,TIMP1,TRPA1	CREBBP,FOS,IRF8,JAK inhibitor I,JAK2,JUN,NFKB1,NFKBIA,NFkB (complex),RELA,SP1,STAT1	
P2	 	arotinoid acid	 	chemical toxicant	 	1.709	bias	0.407	0.730	6.44E-03	FOLR2,FOS,ODC1,PLTP,SCD,SOX9	Ap1,CTNNB1,EGF,EGFR,EGR1,FOXO1,HTT,JUN,MYC,NFKB1,NFKBIA,NFkB (complex),RELA,SP1,STAT1,TNF,arotinoid acid	
P2	 	deoxycorticosterone acetate	 	chemical drug	 	1.612	bias	0.360	0.750	6.44E-03	CD68,CYP4A11,EDN1,SLC9A1,SPP1,VCAM1	 	
P2	 	isobutylmethylxanthine	 	chemical toxicant	 	1.076	bias	0.363	-0.405	6.48E-03	ACSL3,ADIPOQ,CD14,EGR1,FAM89B,FOS,GAPDH,IL2RG,INSR,ITGB2,JUN,PLIN1,PLIN2,RAB5C,RAB7A,SCD,SYP,TIMP1,TUBB	Ap1,CEBPA,CEBPB,FOS,FOXO1,FOXO3,INS,Ins1,JUN,MYC,NFkB (complex),PPARA,PPARG,RXRA,SMARCA4,SP1,SPI1,STAT5B,TP53,estrogen receptor,isobutylmethylxanthine	
P2	 	6-cyano-7-nitroquinoxaline-2,3-dione	 	chemical reagent	 	 	 	 	 	6.57E-03	EGR1,FOS,JUN	6-cyano-7-nitroquinoxaline-2,3-dione,CREB1,FOS,NFkB (complex),PRL,RELA,SP1,STAT1,STAT5B,dopamine,estrogen receptor	
P2	 	AATF	 	transcription regulator	 	 	 	 	 	6.57E-03	APP,FAM89B,JUN	 	
P2	 	CNGB3	-3.648	ion channel	 	 	 	 	 	6.57E-03	CAPN2,DDIT3,HSPA5	 	
P2	 	SERCA	 	group	 	 	 	 	 	6.57E-03	BTG2,EGR1,JUN	AHR,ERK,JUN,NFKB1,NFkB (complex),P38 MAPK,RELA,SERCA,SP1,STAT1	
P2	 	SLC6A2	-1.651	transporter	 	 	 	 	 	6.57E-03	ADCY1,DYNLL1,PSAP	CREB1,CREBBP,ELK1,FOS,FOXO1,SLC6A2,cocaine	
P2	 	SRPK1	1.446	kinase	 	 	 	 	 	6.57E-03	CXCL10,INSR,RAC1	 	
P2	 	YES1	-1.121	kinase	 	 	 	 	 	6.57E-03	HMOX1,NFE2L2,NQO1	AKT1,Ap1,BACH1,EGR1,FOS,FOXO1,Jnk,NFE2L2,NFkB (complex),RELA,SP1,STAT1,YES1	
P2	 	fluphenazine	 	chemical drug	 	 	 	 	 	6.57E-03	FOS,NR4A1,NR4A2	 	
P2	 	TAL1	-2.207	transcription regulator	 	0.832	 	-0.018	0.898	6.65E-03	ARSA,BCOR,BHMT2,CMA1,FCER1A,HLA-A,IL10RA,JUN,KIT,MS4A2,MVD,PLA2G2A,RASD1,RNASE6,RPS3A,TCF7,TMEFF1,TPSAB1/TPSB2,TUBB4B,UBXN1,URB1-AS1,YARS,ZNF827	TAL1,TCF3	
P2	 	raloxifene	 	chemical drug	 	0.342	 	0.000	0.342	6.78E-03	ALDH4A1,CNBP,DUSP4,DYNLL1,ENG,ESR2,HMOX1,IFI30,IGFBP4,JUN,LITAF,MIF,MKI67,RAC1,SIAH2,SMPD1,SNCG,SOD1,SPP1,TGFB2,TIMP1,TOP2A	AHR,CEBPA,CEBPB,ELK1,ESR1,ESR2,FOS,FOXO1,IGF1,IL6,JUN,MAPK3,MYC,NFKB1,NFkB (complex),PRL,RELA,SP1,STAT1,STAT5B,TP53,estrogen receptor,raloxifene	
P2	 	ONECUT1	1.467	transcription regulator	 	 	 	 	 	6.80E-03	AASS,ACSS3,ALDH5A1,ATG9A,CLCN4,COL5A3,COPS7A,COX7A2L,CYGB,EMG1,FADS3,FAS,G3BP2,GSS,GUF1,HIST1H4H,HLA-G,HSPH1,ITGAV,PFKFB1,PFKL,PHB2,RPLP1,SLC1A3,SNRPD2,STMN2,TCF7,TMBIM6,TRUB2,TXNDC12,USP46,VCP	 	
P2	 	AG490	 	chemical - kinase inhibitor	 	0.064	bias	-0.559	 	6.96E-03	AKR1C3,CCND3,CD68,EDN1,ESR2,FGF2,FOS,PLA2G2A,SAA1,SOCS3,SPP1,STAT1,TIMP1	AG490,AHR,Ap1,CREBBP,ERK,ERK1/2,FOS,IL6,IRF8,JUN,NFKB1,NFKBIA,NFkB (complex),RELA,SP1,STAT1	
P2	 	lipoteichoic acid	 	chemical - endogenous non-mammalian	 	1.899	bias	0.596	 	7.03E-03	CCR1,CD14,CD83,CXCL10,CYBB,HIF1A,HMOX1,IL1RN,NR4A1,NR4A2,TOLLIP	AHR,CEBPA,CREBBP,IL1B,IL6,JUN,NFKB1,NFKBIA,NFkB (complex),P38 MAPK,RELA,SP1,STAT1,TNF,lipoteichoic acid	
P2	 	PP2/AG1879 tyrosine kinase inhibitor	 	chemical - kinase inhibitor	 	-0.812	bias	-0.440	0.679	7.07E-03	CXCL16,EDN1,FGF2,FOS,GFPT1,HIF1A,HMOX1,PER1,PTPRJ,RAC1,SPP1,TP53	AKT1,Ap1,CREBBP,ERK1/2,FOS,FOXO1,JUN,NFKB1,NFKBIA,NFkB (complex),P38 MAPK,PP2/AG1879 tyrosine kinase inhibitor,Pkc(s),RELA,SP1,STAT1	
P2	 	SFTPA1	-10.223	transporter	 	0.577	 	-0.247	1.432	7.07E-03	AKR1C1/AKR1C2,AMOT,CYR61,EGR1,ERN1,EVI2B,FOS,FOSB,MAP1B,PLIN2,RASD1,TCEA3	CEBPA,JUN,LDL,NFKB1,NFKBIA,NFkB (complex),RELA,SFTPA1,SP1,STAT1,TNF,lipopolysaccharide	
P2	 	cyclophosphamide	 	chemical drug	 	0.319	bias	0.393	-1.012	7.07E-03	CAPN6,FAS,FCGR2A,FOS,GAS5,ODC1,S100A11,SOX9,SPP1,THBS1,TIMP1,TNFRSF12A	Ap1,IL6,JUN,MYC,NFE2L2,NFKB1,NFKBIA,NFkB (complex),PI3K (complex),RELA,SP1,STAT1,TNF,cyclophosphamide	
P2	 	TGFB3	1.460	growth factor	 	0.983	bias	0.544	 	7.10E-03	ADAM12,CYR61,EEF1D,ENG,FGF2,FOS,FOSB,HTRA1,ITGAV,JUN,SCD,SDC3,SERPINE2,THBS1,TNS1	CREBBP,EGR1,ERK1/2,ESR1,ESR2,FGF2,FOS,HRAS,JUN,MYC,NFKB1,NFKBIA,NFkB (complex),RELA,SP1,STAT1,TGFB3,TP53,beta-estradiol	
P2	 	ERK1/2	 	group	 	0.693	bias	0.444	-1.545	7.17E-03	ADIPOQ,AKR1C3,CCND2,CTSB,CXCL10,CYBB,DUSP4,EDN1,EGR1,ENO1,ESR2,FGF2,FGFR2,FKBP5,FOS,FOSB,HIF1A,HLA-A,HMGA1,HSPA5,JUN,PSMB10,PSMB6,RAC1,SOCS3,SOX9,SPP1,SPRY4,TIMP1,TNFRSF10B,TYMP,VCAM1	CEBPA,CEBPB,EGR1,ERK1/2,FOXO1,IGF1,IL1B,JUN,MYC,NFKB1,NFKBIA,NFkB (complex),RELA,SP1,TGFB1,TNF,TP53	
P2	 	MAP2K1	1.500	kinase	 	1.011	bias	0.594	 	7.26E-03	ABCC1,APOE,CSTA,CTSB,DAB2,DUSP6,ENO1,ETV5,FGF2,FLNA,FOS,HIF1A,HSPA5,JUN,LEP,LHCGR,MBP,RRAGD,SERPINE2,SIRPA,THBS1,UNC5B	Ap1,CEBPA,CREBBP,EGR1,ELK1,ERK1/2,ESR1,FOS,FOXO1,JUN,MAP2K1,MYC,NFKB1,NFKBIA,NFkB (complex),P38 MAPK,PD98059,RELA,SP1,STAT1,TGFB1,TP53	
P2	 	SHC1	1.651	other	Activated	2.560	 	0.124	2.242	7.29E-03	FOS,FTH1,FTL,GSTP1,NQO1,SQSTM1,TXN	Ap1,EGR1,FOS,JUN,Jnk,MYC,NFE2L2,NFkB (complex),PI3K (complex),RELA,SHC1,SRC	
P2	 	rosuvastatin	 	chemical drug	 	0.956	 	0.135	0.601	7.29E-03	CYBB,HMGCS1,HMOX1,KIT,MVD,PMVK,RAC1	 	
P2	 	staurosporine	 	chemical - kinase inhibitor	 	-0.428	 	-0.094	-0.096	7.34E-03	ANXA5,BTG2,CD28,CD53,CREG1,FAS,FCGR2A,FOS,HMOX1,ISG15,ITGB2,KRT14,NQO1,NR4A1,ODC1,TP53	AHR,Ap1,CEBPB,EGR1,ERK,FOS,JUN,Jnk,NFKB1,NFKBIA,NFkB (complex),P38 MAPK,RELA,SP1,STAT1,TP53,nitric oxide,staurosporine	
P2	 	Mek	 	group	 	0.747	bias	0.331	-0.730	7.39E-03	APOE,CCND2,CCND3,CSF1R,CXCL10,CXCL9,DUSP6,EGR1,ETV5,FOS,GNL3,HSPB1,JUN,LEP,NR4A1,SNCG,SPRY4,THBS1,TOP2A,TP53,UNG	AKT1,CEBPB,CREBBP,ESR1,FOXO1,IRF8,JUN,MAP2K1,MYC,Mek,NFKB1,NFKBIA,NFkB (complex),P38 MAPK,RELA,SP1,STAT1,TP53,TP63,TP73	
P2	 	RUVBL1	1.462	transcription regulator	 	1.890	bias	0.721	 	7.46E-03	CARS,CCND2,GADD45B,HIST1H2BK,HIST2H2AC,METTL23,SESN2,SRD5A1	 	
P2	 	IKBKG	 	kinase	Activated	2.773	bias	0.550	 	7.48E-03	CCR1,CTSB,DUSP6,FOS,GM2A,GRN,HLA-A,IL1RN,ISG15,NAGLU,PLD3,PTX3,SEMA3C,SERPINE2,SFRP1,SOCS3,TMEM176B	AHR,CHUK,CREBBP,CTNNB1,IKBKB,IKBKG,MYC,NFKB1,NFKBIA,NFkB (complex),RELA,SP1,TNF,TP53	
P2	 	2-amino-5-phosphonovaleric acid	 	chemical - other	Activated	2.215	 	0.097	1.797	7.54E-03	ANLN,ATF4,BTG3,DCLK2,DUSP6,EGR1,FOS,FOSB,GADD45B,JUN,KCTD2,LHFPL2,MLST8,NPY1R,NR4A1,NR4A2,NRN1,RPS15A,SPRY4	2-amino-5-phosphonovaleric acid,Ap1,CREB1,CTNNB1,FOS,FSH,JUN,NFkB (complex),RELA,dopamine,estrogen receptor,nitric oxide	
P2	 	MKL1	1.228	transcription regulator	 	-1.369	 	-0.144	-0.835	7.54E-03	ARPC1B,ARPC4,CD151,CMA1,COMT,CPA3,CTSG,DSG1,EGR1,EYA2,FLNA,FOS,G0S2,HLA-A,MYL9,OSCP1,RAC1,S100A8	 	
P2	 	PPARD	1.226	ligand-dependent nuclear receptor	 	0.265	bias	0.348	-1.341	7.58E-03	ADORA1,ALDH2,ALDH3A2,APOB,APOE,C1QA,C1QB,C1QC,CCND2,CD68,LDHB,MPEG1,PCSK6,PLA2G2A,PLIN2,RABL6,SCD,SERINC2,STAT1,TCEA3,THBS1,TNFRSF12A,UCP2	ATF6,EGR1,JUN,NFKBIA,NFkB (complex),PPARA,PPARD,PPARG,RELA,RXRA,SREBF1,arachidonic acid,fatty acid,linoleic acid,oleic acid	
P2	 	NUPR1	3.891	transcription regulator	 	1.297	 	-0.212	2.813	7.74E-03	ALDH5A1,ARHGEF26,B3GNT5,CARMIL1,CD63,CD68,CYR61,CYSTM1,DDIT3,FAM162A,FGF1,FUCA1,GAB2,GDF15,HIST1H1B,HIST1H3J,HLTF,HOXB5,HSPA2,KLF4,LHFPL2,LOC102724428/SIK1,MAFG,MAT2A,MEGF9,MKI67,NR1D1,NRBF2,NRROS,NRSN2,NUPR1,P4HA2,PEA15,PFKFB3,PIK3R1,PPFIBP2,PRNP,PTPRJ,PXDC1,RAB32,SESN2,SIGMAR1,TESK1,TMEM268,TOLLIP,TP53,TRIB3,TRIM16,TSC22D2,UNC5B,VANGL1,ZNF483	 	
P2	 	dopamine	 	chemical - endogenous mammalian	 	1.063	 	0.087	0.770	7.77E-03	CLCN3,DDIT3,EGR1,FOS,GIPR,HMOX1,JUN,NPR3,PPP1CA,PPP1R1B,PPP1R2,SDHB,SLC1A3,SYP,TMEM205	Ap1,CEBPB,CREB1,CREBBP,EGR1,FOS,JUN,Jnk,Mapk,NFKB1,NFKBIA,NFkB (complex),PPARG,Pde,Pka,Pkc(s),RELA,STAT1,cyclic AMP,dopamine	
P2	 	nifedipine	 	chemical drug	 	0.181	 	-0.193	0.839	7.87E-03	ABCC3,ADIPOQ,AGER,ATP2B1,CYP3A5,CYP4A11,DUSP4,EDN1,FOS,INSR,NR4A1,VCAM1	ARNT,CEBPA,CREB1,CREBBP,CTNNB1,D-glucose,ERK1/2,FOS,FOXO1,HIF1A,HTT,Insulin,MYC,NFKBIA,NFkB (complex),NR3C1,PPARA,PPARG,RELA,RXRA,SP1,glucocorticoid,nifedipine	
P2	 	linoleic acid	 	chemical - endogenous mammalian	 	1.508	 	0.240	0.711	7.89E-03	APOB,APP,DDIT3,EDN1,HSPA5,PLIN2,PLIN5,S100A8,SCD,UCP2,VCAM1	Ap1,CEBPA,FOXO1,JUN,NFKB1,NFKBIA,NFkB (complex),PPARA,PPARD,PPARG,Pkc(s),RELA,RXRA,SREBF1,fatty acid,linoleic acid	
P2	 	AGN194204	 	chemical drug	Activated	3.494	bias	0.637	 	7.91E-03	ANXA2,BZW2,CAMK2D,GAPDH,H2AFZ,HIST1H1C,ITGB2,LAMP1,MKI67,NPC2,NSMAF,PLIN2,PRNP,RAMP3,SCD,SEMA4B,SLC3A2,SPP1,STIM1,TIMP1,TOP2A	 	
P2	 	MPZ	2.682	other	 	 	 	 	 	7.92E-03	ATF4,DDIT3,HMGCS1,HSPA5,MVD	 	
P2	 	Pdgf Ab	 	complex	 	0.506	bias	0.551	 	7.92E-03	COL8A1,FOS,HIF1A,HMOX1,SCD	ARNT,Ap1,EGR1,EP300,FOS,HIF1A,JUN,MYC,Mapk,NFE2L2,NFKB1,NFKBIA,NFkB (complex),PI3K (complex),PPARG,Pdgf Ab,RELA,STAT1,TP53,VEGFA,VHL	
P2	 	SLC6A3	-11.272	transporter	 	1.067	 	0.144	0.782	7.92E-03	ADCY1,DYNLL1,FOSB,PPP1R1B,PSAP	CREB1,CREBBP,ELK1,FOS,FOXO1,SLC6A3,cocaine	
P2	 	dichlororibofuranosylbenzimidazole	 	chemical toxicant	 	0.068	bias	-0.450	0.955	7.92E-03	CTSD,CYP3A5,ESR2,HIF1A,TP53	EP300,EPAS1,HIF1A,IL6,JUN,NFKB1,NFkB (complex),RELA,STAT1,VHL,dichlororibofuranosylbenzimidazole	
P2	 	SUPT16H	1.169	transcription regulator	 	 	 	 	 	7.96E-03	EGR1,HIST1H1C,HIST1H2AC,HNRNPK,LYPLA1,PDGFA	 	
P2	 	oltipraz	 	chemical drug	Activated	2.369	bias	0.663	 	7.96E-03	ABCC3,FTH1,GSTP1,NQO1,SLCO2B1,TP53	 	
P2	 	rimonabant	 	chemical drug	Inhibited	-2.401	bias	-0.317	-1.639	7.96E-03	ADIPOQ,FGF2,FOS,HSPA5,IL1RN,TP53	CEBPB,CREB1,CREBBP,ERK1/2,FOS,HTT,JUN,L-glutamic acid,LEP,NFKB1,NFKBIA,NFkB (complex),P38 MAPK,PPARG,RELA,SP1,STAT1,STAT5B,cyclic AMP,rimonabant	
P2	 	sorafenib	 	chemical drug	 	-0.927	 	-0.240	-0.370	7.96E-03	CCND2,CCND3,DDIT3,ERN1,HIF1A,HSPA5	CEBPB,CREBBP,ERK1/2,FOS,JUN,KIT,NFKB1,NFKBIA,NFkB (complex),P38 MAPK,RELA,SP1,STAT1,bortezomib,sorafenib	
P2	 	corticosterone	 	chemical - endogenous mammalian	 	0.093	 	0.029	-0.008	7.98E-03	ANXA1,APOB,APP,ATP2B1,DDIT3,EDN1,FGF2,FKBP5,FOS,GLUL,HSPA5,JUN,LEP,SFRP1,SLC1A2,UCP2	Ap1,CREB1,CREBBP,ERK1/2,FOS,HTT,JUN,L-glutamic acid,LEP,NFKB1,NFKBIA,NFkB (complex),P38 MAPK,PPARG,Pkc(s),RELA,SP1,STAT1,STAT5B,corticosterone	
P2	 	FOLR1	2.669	transporter	 	 	 	 	 	8.16E-03	ARHGDIB,ATP6V1B2,CLPTM1,DUSP6,GAS5,GBA,LYZ,MRPS6,PFN1,RPS24,SLC3A2,SNRPF,ST3GAL6,SYNGR2	 	
P2	 	TCF3	1.602	transcription regulator	 	-1.043	 	0.090	-1.352	8.27E-03	ADIPOQ,ANLN,AP3D1,ARSA,CCND2,CCND3,CD4,EPRS,FGFR2,GADD45B,GM2A,JUN,KIT,KLF4,LHCGR,LMO4,MKI67,MSMO1,PSAP,RPS3A,SLC12A2,SLC7A5,SOCS3,TMEFF1,TOP2A,URB1-AS1	 	
P2	 	ADM	-1.983	other	 	-0.159	 	-0.088	0.012	8.29E-03	EDN1,FGF2,FOS,HIF1A,HRAS,RAMP2,RAMP3,SPP1,VCAM1	ADM,AKT1,CREBBP,EDN1,ELK1,ERK1/2,FOS,FOXO1,JUN,MYC,NFKB1,NFKBIA,NFkB (complex),RELA,SP1,SRC,STAT1	
P2	 	DETA-NONOate	 	chemical reagent	 	-0.076	 	0.162	-0.550	8.29E-03	FAS,FOS,GLO1,HIF1A,HMOX1,S100A8,TIMP1,TP53,VCAM1	Ap1,CEBPB,DETA-NONOate,FOS,IL6,JUN,NFKB1,NFKBIA,NFkB (complex),P38 MAPK,RELA,SP1,STAT1,TP53	
P2	 	ELK1	1.612	transcription regulator	 	-0.404	bias	0.604	 	8.29E-03	EGR1,FOS,ITGAV,JUN,NUPR1,SLC7A11,SPP1,THBS1,TNFRSF10B	AHR,Ap1,CREBBP,ELK1,ERK,ESR1,FOS,HIF1A,Hdac,JUN,MAPK3,NFKB1,NFKBIA,NFkB (complex),RELA,SP1,STAT1,TCF,TNF,TP53	
P2	 	mono-(2-ethylhexyl)phthalate	 	chemical toxicant	 	1.569	bias	0.631	 	8.47E-03	ADIPOQ,ATP5D,CCND2,CYP4A11,DGAT2,ENO1,FAS,FOS,G6PD,GAPDH,GFPT1,KIF5B,MDH2,NDUFA2,PLIN2,PPTC7,SDHB,SDHC,SOD1,TALDO1,TSPO	Ap1,CEBPA,EGR1,ELK1,ESR1,FOXO1,JUN,NFkB (complex),NRF1,PPARA,PPARD,PPARG,PPARGC1A,RELA,RXRA,SP1,SREBF1,TP53,mono-(2-ethylhexyl)phthalate	
P2	 	imatinib	 	chemical drug	 	-1.868	 	-0.141	-1.383	8.50E-03	APP,CCND2,CYBB,DAB2,HMOX1,IGKC,IGLC1,KIT,PLIN2,PRNP,SMPD1,STAT1,TNFRSF10B	Ap1,FOS,IL6,JUN,KIT,Mapk,NFKB1,NFKBIA,NFkB (complex),PPARG,RELA,SP1,STAT1,TNF,imatinib	
P2	 	SP3	1.392	transcription regulator	 	-0.163	bias	0.343	-1.280	8.58E-03	ASNS,CES1,DMD,EGR1,FAS,FOS,GDF15,HSPA5,JUN,KLF4,LHCGR,MAT2A,NPTXR,NR5A2,PKM,PREX1,PRKRA,SLC19A1,STAT1,TGFBR1,TIMP1,TP53,TSPO,TXNRD1,XYLT1	Ap1,JUN,NFkB (complex),RNA polymerase II,SP3,TP53	
P2	 	BMS-690514	 	chemical drug	 	-1.890	bias	-0.328	-1.023	8.68E-03	CCND3,CYCS,DDIT3,HSPA4,HSPA8,HSPH1,TP53RK	 	
P2	 	HLX	1.117	transcription regulator	 	-0.342	bias	-0.315	0.485	8.68E-03	CLDN1,CTSS,EGR1,GDF15,JUN,PLXNA1,UNC5B	 	
P2	 	MAPK7	1.726	kinase	 	-0.529	bias	0.384	-1.524	8.68E-03	EDN1,HMOX1,JUN,KLF4,NQO1,NR4A1,TP53	AHR,Ap1,CEBPA,CREBBP,EP300,FOS,FOXO1,JUN,MAPK7,MYC,NFE2L2,NFKB1,NFKBIA,NFkB (complex),PML,PPARA,PPARG,RELA,RXRA,SP1,STAT1	
P2	 	RAB1B	-1.670	other	 	1.238	bias	0.415	0.164	8.68E-03	DERL1,JUN,NAPA,RAB11FIP2,RAB32,RRAGC,STXBP1	 	
P2	 	S-adenosylmethionine	 	chemical - endogenous mammalian	 	-0.488	bias	-0.459	0.702	8.68E-03	FOS,GCLM,HMOX1,MAF,MAFG,MAT2A,RAC1	ADIPOQ,Ap1,CTNNB1,EGR1,ELK1,ESR1,HIF1A,JUN,MYC,NFKB1,NFKBIA,NFkB (complex),RELA,S-adenosylmethionine,SP1,TNF,TP53	
P2	 	SSRP1	1.098	other	 	 	 	 	 	8.68E-03	EGR1,HIST1H1C,HIST1H2AC,HNRNPK,LYPLA1,MT-TY,PDGFA	 	
P2	 	parthenolide	 	chemical drug	 	1.732	bias	-0.323	2.515	8.68E-03	ADAMTS5,DDIT3,HMOX1,NFE2L2,TNFRSF10B,TP53,VCAM1	AHR,CEBPB,CREBBP,DDIT3,FOXO1,HIF1A,JUN,MYC,NFKB1,NFKBIA,NFkB (complex),PPARA,RELA,STAT1,TP53,palmitic acid,parthenolide,reactive oxygen species	
P2	 	sildenafil	 	chemical drug	 	-1.195	 	-0.116	-0.890	8.68E-03	AIF1,APP,CYBB,FGF1,HMOX1,SLC9A1,SYP	Ap1,FOS,JUN,NFkB (complex),RELA,nitric oxide,sildenafil	
P2	 	KDR	-1.009	kinase	 	 	 	 	 	8.68E-03	ANXA2,EPHB3,HMOX1,NME1,NME2,NR4A1,SFRP1,SOX18	CTNNB1,EGR1,FOXO1,FOXO3,KDR,MYC,NFKB1,NFkB (complex),RELA,STAT1,VEGFA,Vegf	
P2	 	T3-TR-RXR	 	complex	Activated	2.157	bias	0.580	 	8.68E-03	AKR1C1/AKR1C2,AKR1C3,ENO1,ME1,SREBF2,SYT2,THRSP,UCP2	 	
P2	 	emodin	 	chemical drug	Inhibited	-2.219	bias	-0.360	-1.419	8.68E-03	ABCC1,ADIPOQ,CCR1,HSPA5,LEP,MKI67,SOD1,VCAM1	Ap1,CEBPA,CEBPB,CREBBP,EGR1,ESR1,FOS,JUN,MAP2K1,MYC,Mapk,NFKB1,NFKBIA,NFkB (complex),P38 MAPK,PPARG,RELA,SP1,STAT1,TP53,emodin,troglitazone	
P2	 	CHRM1	-1.622	g-protein coupled receptor	 	-1.981	bias	0.360	-2.694	8.72E-03	CYR61,EGR1,FOS,JUN	Ap1,CEBPB,CHRM1,CREBBP,ELK1,ERK1/2,FOS,JUN,MAPK3,Mapk,NFKB1,NFKBIA,NFkB (complex),PPARG,Pkc(s),RELA,STAT1,TP53,cyclic AMP	
P2	 	PIK3R2	2.745	kinase	 	 	 	 	 	8.72E-03	CXCL10,ISG15,MKI67,PIK3R1	AKT1,FOXO1,MYC,NFKB1,NFKBIA,NFkB (complex),PIK3R2,RELA,SP1,STAT1,TP53	
P2	 	VGLL3	-1.088	other	 	0.000	bias	0.721	 	8.72E-03	GADD45B,SOX9,SPP1,THBS1	 	
P2	 	Gsk3	 	group	Activated	2.392	bias	0.301	1.506	8.83E-03	ATF4,DDIT3,FOS,GDF15,HIF1A,JUN,SPP1,SREBF2,STAT1,TNFRSF10B,TP53	AHR,Ap1,CEBPB,CREBBP,EGR1,FOS,Gsk3,IFNG,IRF8,JUN,Jnk,MYC,NFKB1,NFKBIA,NFkB (complex),RELA,SP1,STAT1,TP53,TP63,TP73	
P2	 	MAPK3	1.538	kinase	 	-0.095	bias	0.547	 	8.83E-03	CSTA,DUSP4,EGR1,FOS,FOSB,JUN,SOD1,SPP1,THBS1,TIMP1,TNFRSF10B	AHR,Ap1,CREBBP,ELK1,ERK,ERK1/2,FOS,Hdac,JUN,MAPK3,Mapk,NFKB1,NFKBIA,NFkB (complex),PPARG,RELA,SP1,STAT1	
P2	 	PTPN11	1.235	phosphatase	 	-0.559	 	0.111	-0.865	8.83E-03	ABCA3,CD14,CD68,CSF1R,CYBB,EGR1,FOS,JUN,KIT,SOCS3,TP53	15-deoxy-delta-12,14 -PGJ 2,Ap1,GATA1,IL6,IRF8,JUN,LEP,NFE2L2,NFKB1,NFkB (complex),PPARG,PTPN11,RELA,RNA polymerase II,SPI1,STAT1,STAT5B,TP53	
P2	 	HIST1H1T	-1.733	other	 	0.832	bias	0.436	-0.739	9.36E-03	ARPC5,FKBP4,FOS,GLUL,HSPA4,MARS,OGT,PCCB,PHB2,RILPL1,SGF29,TMEM230,TMEM53	 	
P2	 	Hist1h1a	 	other	 	0.832	bias	0.436	-0.739	9.36E-03	ARPC5,FKBP4,FOS,GLUL,HSPA4,MARS,OGT,PCCB,PHB2,RILPL1,SGF29,TMEM230,TMEM53	 	
P2	 	NR1I2	-1.971	ligand-dependent nuclear receptor	Activated	2.169	 	0.191	1.374	9.38E-03	ABCC3,ALAS1,ALDH3A2,CES1,CES2,CYP3A5,CYP4A11,ENTPD5,GADD45B,GLUL,GOT1,GSTP1,HMGCS1,JUN,MT-CO2,PGD,POR,S100A8,SCD	CEBPA,FOS,JUN,NFE2L2,NFKB1,NFKBIA,NFkB (complex),NR1I2,PPARG,RELA,SP1,SREBF1,TNF,TP53,cholesterol,dexamethasone,mifepristone,nifedipine	
P2	 	TET2	1.255	other	Activated	3.500	bias	0.440	1.738	9.41E-03	AFF3,ANXA2,CBR1,CHST11,FAM129A,HS6ST1,ITGB2,MTSS1,PXDC1,RNF144A,S100A8,SH2B3,TIMP1,TRIOBP,XYLT1,ZBTB16	 	
P2	 	carboplatin	 	chemical drug	 	0.707	bias	0.420	-0.482	9.48E-03	ASNS,CAPN6,FCGR2A,PNKD,SPP1,TIMP1,TNFRSF12A,TP53,TUBB	 	
P2	 	fluocinolone acetonide	 	chemical drug	 	0.333	 	-0.107	0.655	9.48E-03	ANOS1,FKBP5,LIMCH1,MYOC,PCDH19,PIR,SAA1,SOCS3,ZBTB16	 	
P2	 	FGFR2	1.927	kinase	 	1.893	 	0.211	1.144	9.48E-03	AMOT,BMPER,CCND2,CITED1,CUBN,DAB2,FAS,FGFR2,GLIPR1,HRAS,LGALS2,MBP,NR5A2,PLXNB2,SFRP1,SPP1,VCAM1	CREBBP,ERK1/2,FGFR2,FOS,NFKB1,NFKBIA,NFkB (complex),RELA,SP1,TNF	
P2	 	CDK5	2.776	kinase	 	0.555	bias	0.317	-0.149	9.73E-03	CD14,GLB1,JUN,KCNMA1,MBP,PPP1R1B	Ap1,CDK5,CEBPB,ESR1,FOS,JUN,MAP2K1,MYC,NFkB (complex),SP1,STAT1	
P2	 	cyanocobalamin	 	chemical - endogenous mammalian	 	-0.600	 	0.157	-0.945	9.73E-03	APP,CSNK1A1,JUN,PER1,PRNP,SFRP1	 	
P2	 	CXCL12	1.455	cytokine	 	-0.447	bias	0.432	-2.489	9.75E-03	AIF1,AKR1C3,ARPC4,CXCL10,CYP3A5,DAD1,EGR1,FAS,FLNA,FOS,JUN,KIT,LCP2,MAPK8IP2,MAPRE3,NR2F6,NR4A1,SOCS3,SSBP1,TIMP1,TNFRSF10B,TP53,ZBTB16	AHR,Ap1,CXCL12,EGR1,ERK,FOS,IRF8,JUN,Jnk,NFKB1,NFKBIA,NFkB (complex),P38 MAPK,PTPN11,RELA,SP1,SPI1,STAT1	
P2	 	ATF6	1.383	transcription regulator	 	1.601	bias	0.533	 	9.83E-03	APP,DDIT3,DNAJB11,FOS,HSPA5,PLIN2,PRNP,RAN,RHEB,TNFRSF10B	APP,ATF6,CREB1,DDIT3,FOS,FOXO1,HIF1A,Insulin,JUN,NFE2L2,NFKB1,NFKBIA,NFkB (complex),PPARA,PPARG,RELA,SREBF1,STAT1,cholesterol	
P2	 	chloropromazine	 	chemical drug	 	-1.118	bias	0.277	-1.721	1.01E-02	CD83,FOS,HMGCS1,MSMO1,NR4A1,NR4A2,SCD,SREBF2	 	
P2	 	hyaluronic acid	 	chemical - endogenous mammalian	 	-0.059	bias	0.279	-1.075	1.01E-02	CD83,CSF1R,CXCL10,FOS,IRF5,JUN,NR4A1,NR4A2,PTPRC,SOCS3,SOX9,SPP1,TGFB2,TIMP1,VCAM1	 	
P2	 	NADPH oxidase	 	complex	 	0.447	bias	0.466	-0.596	1.01E-02	CYBB,FOS,HMOX1,JUN,VCAM1	 	
P2	 	PARP9	1.168	enzyme	Activated	2.219	bias	0.645	 	1.01E-02	CD74,HLA-DQA1,HLA-DQB1,ISG15,STAT1	 	
P2	 	RHOJ	-1.083	enzyme	 	 	 	 	 	1.01E-02	ACTG1,ADIPOQ,ANXA1,CCNI,CNBP	 	
P2	 	ammonium chloride	 	chemical drug	 	1.342	bias	0.341	0.578	1.01E-02	APP,CD151,CTSB,EDN1,SQSTM1	 	
P2	 	ezetimibe	 	chemical drug	Activated	2.216	bias	0.450	1.218	1.01E-02	APOB,HMGCS1,MVD,PMVK,SREBF2	 	
P2	 	leuprolide	 	biologic drug	Inhibited	-2.216	 	0.080	-2.393	1.01E-02	APP,EGR1,NR4A1,PEA15,TIMP1	 	
P2	 	Histone h4	 	group	 	 	 	 	 	1.02E-02	ADIPOQ,BTG3,CCND3,CXCL10,FOS,G6PD,GSTP1,KIF5C,NLGN1,POLD2,PREX1,PRMT3,RPL12,SFRP1,SOCS3,SPP1,TGFBR1,VCAM1	 	
P2	 	THRA	1.361	ligand-dependent nuclear receptor	 	0.440	 	0.010	0.417	1.02E-02	APP,ATF4,CSNK1A1,CTBP1,CXCL10,ENG,FOS,HMOX1,JUN,MBP,NME1,POR,SLC9A1,SREBF2,THRSP,TP53	 	
P2	 	acetovanillone	 	chemical drug	 	-1.947	bias	-0.509	 	1.03E-02	APP,CXCL10,EDN1,HMOX1,MSR1,OSGIN1,UCP2	 	
P2	 	green tea polyphenol	 	chemical drug	 	0.174	 	-0.180	0.645	1.03E-02	ADIPOQ,ANXA1,FOS,HMOX1,JUN,PIK3R1,TP53	 	
P2	 	mercuric chloride	 	chemical toxicant	 	 	 	 	 	1.03E-02	DDIT3,HMOX1,HSPA9,HSPB1,JUN,SPP1,TXN	 	
P2	 	monocrotaline	 	chemical toxicant	 	0.577	 	0.109	0.313	1.03E-02	CYBB,FHL1,HMOX1,NCAM1,PDGFA,SLC9A1,SPP1	 	
P2	 	EIF2AK2	-1.017	kinase	 	1.783	bias	0.627	 	1.03E-02	ATF4,DDIT3,EGR1,ERAP2,FAS,FOS,ISG15,KCTD13,NNMT,PSMB10,SOCS3,STAT1,TP53	 	
P2	 	olanzapine	 	chemical drug	 	0.043	 	0.215	-0.723	1.07E-02	AOX1,FGFR2,FOS,HLA-G,HMGCS1,HMOX1,HSPA8,NR4A1,NR4A2,S100A8,SLC24A3,SLC38A1,SNCG,SOD1	 	
P2	 	plicamycin	 	chemical drug	 	-1.260	bias	-0.276	-0.239	1.07E-02	GJB2,HIF1A,HMOX1,IGFBP4,MIF,NAPA,NFE2L2,PPP1R1B,SERPINE2,SLC40A1,SOCS3,TIMP1,TP53,TYMP	 	
P2	 	STAT3	-1.361	transcription regulator	 	-0.822	bias	0.299	-2.564	1.07E-02	ADIPOQ,CCND2,CCR1,CD209,CD74,CD83,CTSB,CXCL10,CXCL9,DDIT3,DVL3,EGR1,ESR2,FAS,FCER1G,FGF2,FOS,GLIPR1,HIF1A,HLA-A,HLA-DQA1,HMOX1,HOXA10,IFI30,IL1RN,IRF5,ISG15,ITGAV,ITGB2,KLF4,LEP,LYZ,MAF,NR4A2,PEG10,PFKL,PLA2G2A,RET,S100A7,SAA1,SERPINE2,SLC1A3,SLFN5,SOCS3,SOX6,STAT1,STC2,THBS1,TIMP1,TNFRSF10B,TP53,WARS	 	
P2	 	CAT	-1.238	enzyme	Inhibited	-2.216	bias	-0.375	-1.180	1.08E-02	HIF1A,HLA-DRA,HMOX1,HSPA4,THBS1,TIMP1,TNFRSF10B,TP53,VCAM1	 	
P2	 	L-methionine	 	chemical - endogenous mammalian	 	-0.391	 	-0.066	-0.246	1.08E-02	DDIT3,EEF1D,GADD45B,HSPA5,IGFBP4,MAT2A,PCK2,SPP1,TOP2A	 	
P2	 	15-E2-isoketal modified phosphatidylethanolamine	 	chemical reagent	 	 	 	 	 	1.09E-02	DDIT3,HSPA5,VCAM1	 	
P2	 	ASCL2	-3.184	transcription regulator	 	 	 	 	 	1.09E-02	CTSD,CXCL10,EGR1	 	
P2	 	CLTC	1.572	other	 	 	 	 	 	1.09E-02	CD74,HLA-A,RRM2B	 	
P2	 	DGAT2	2.846	enzyme	 	 	 	 	 	1.09E-02	DGAT2,SCD,UCP2	 	
P2	 	LRP2	-3.623	transporter	 	 	 	 	 	1.09E-02	CA3,CTSB,DAB2	 	
P2	 	P2RY1	-1.423	g-protein coupled receptor	 	 	 	 	 	1.09E-02	FOS,LEP,VCAM1	 	
P2	 	RPS6KB2	-1.098	kinase	 	 	 	 	 	1.09E-02	CXCL10,ISG15,TP53	 	
P2	 	TARBP2	1.019	other	 	 	 	 	 	1.09E-02	MAF,RET,THBS1	 	
P2	 	TSPO	2.191	transmembrane receptor	 	 	 	 	 	1.09E-02	TSPO,VCAM1,VDAC1	 	
P2	 	diazepam	 	chemical drug	 	 	 	 	 	1.09E-02	FOS,PER1,TSPO	 	
P2	 	sanguinarine	 	chemical - endogenous non-mammalian	 	 	 	 	 	1.09E-02	HMOX1,NQO1,TIMP1	 	
P2	 	TAZ	1.264	enzyme	 	 	 	 	 	1.10E-02	ADAMTS5,ANXA1,AOX1,CYR61,EDN1,KIT,KRT5,LCP1,PCLO,SEMA3C	 	
P2	 	EHF	2.820	transcription regulator	 	0.386	bias	0.292	-0.603	1.13E-02	FCER1A,GLB1,HIST1H4H,HMOX1,IL1RN,KIT,MS4A2,S100A7,S100A8,SAA1,SAA2,TIMP1,TNFRSF10B	 	
P2	 	MYOC	-8.959	other	Activated	2.200	bias	0.395	1.330	1.13E-02	ANXA1,DAB2,DDIT3,HOXA7,HSPA5,MBP,PHLDA2,SESN2,SFRP1,SLC7A11,SPP1,STC2,VAPA	 	
P2	 	Creb	 	group	 	0.100	bias	0.565	 	1.17E-02	ADIPOQ,ARPC5,CD14,COL8A1,CSF1R,CTSB,CXCL10,DUSP4,EGR1,ETV5,FAS,FCER1G,FOS,HLA-G,HSPB8,JUN,LEP,LMO4,MAT2A,MIF,MT-ND5,NMNAT2,NR4A1,PER1,RET,SOD1,SOX9	 	
P2	 	ASAH1	1.693	enzyme	 	-0.577	bias	-0.400	0.394	1.17E-02	CERS2,CERS6,NR4A1,NR4A2,SMPD1,TSPO	 	
P2	 	CCR1	2.913	g-protein coupled receptor	 	-0.816	bias	0.317	-1.593	1.17E-02	ATF4,CCR1,CTSS,FOS,ITGAV,SPP1	 	
P2	 	CSF1R	2.860	kinase	 	-0.555	bias	0.655	 	1.17E-02	CCND2,CSF1R,FOS,JUN,MSR1,VCAM1	 	
P2	 	THBS4	3.464	other	Activated	2.401	bias	0.294	1.696	1.17E-02	ATF4,CXCL10,HSPA5,HYOU1,TGFB2,VCAM1	 	
P2	 	arsenic	 	chemical toxicant	Activated	2.204	 	0.219	1.721	1.17E-02	FOS,FTH1,FTL,HIF1A,KEAP1,NQO1	 	
P2	 	diallyl disulfide	 	chemical - endogenous non-mammalian	 	1.966	bias	0.515	 	1.17E-02	ABCC3,GDF15,HMOX1,NFE2L2,NQO1,TP53	 	
P2	 	ozone	 	chemical toxicant	 	0.590	bias	0.721	 	1.17E-02	CXCL10,FOS,HMOX1,JUN,NFE2L2,SPP1	 	
P2	 	AK1	1.977	kinase	 	 	 	 	 	1.19E-02	AK1,ENO1,GAPDH,PKM	 	
P2	 	ARHGDIA	2.027	other	 	-0.152	bias	-0.277	0.397	1.19E-02	ESR2,FOS,RAC1,SCNN1B	 	
P2	 	CSF2RA	1.459	transmembrane receptor	 	0.152	bias	0.610	 	1.19E-02	CCND2,FOS,JUN,PIK3CG	 	
P2	 	PLCG1	1.004	enzyme	 	1.120	 	0.240	0.644	1.19E-02	CCND3,EGR1,FOS,THBS1	 	
P2	 	SKF-38393	 	chemical reagent	 	-0.320	bias	0.388	-1.079	1.19E-02	EGR1,FGF2,FOS,HSPA9	 	
P2	 	TRPV1	-1.231	ion channel	 	 	 	 	 	1.19E-02	CD4,FOS,HLA-DQB1,TP53	 	
P2	 	clasto-lactacystin beta-lactone	 	chemical - protease inhibitor	 	1.948	bias	0.721	 	1.19E-02	ATF4,DDIT3,GSTP1,TP53	 	
P2	 	gamma-linolenic acid	 	chemical - endogenous mammalian	 	0.000	 	-0.055	0.111	1.19E-02	HMOX1,PLIN2,PLIN5,THRSP	 	
P2	 	EBF1	-1.147	transcription regulator	 	1.977	bias	0.517	 	1.19E-02	ADIPOQ,CD160,CXCL10,GYS1,IGKC,INSR,MAPK10,MKNK2,PCK2,PIK3R1,PIK3R3,PPP1CA,PYGB,RHEB,SCD,SOCS3,STAT1	 	
P2	 	IL1	 	group	Activated	2.348	bias	0.461	-0.122	1.19E-02	ADAM17,ADAMTS5,AKR1C1/AKR1C2,APOE,APP,CSF1R,CTSB,CXCL10,CXCL9,EDN1,F2RL3,FAS,FOS,FTH1,HIF1A,HMOX1,IL1RN,ITGB2,JUN,KIT,LEP,LYZ,ODC1,PANX1,PDGFA,PLA2G2A,SAA1,SAA2,SDC4,SOCS3,SOX9,TGFBR1,TIMP1,TP53,TYMP,VCAM1	 	
P2	 	IDH1	1.248	enzyme	 	 	 	 	 	1.20E-02	ATF4,DDIT3,EDEM1,EGR1,LEP,MAPK10,TGFB2	 	
P2	 	BAX	1.470	transporter	Activated	2.975	bias	0.587	 	1.22E-02	CTSB,CTSD,CTSS,CXCL10,EDEM1,HLA-A,PDIA6,TIMP1,TRAF3	 	
P2	 	colchicine	 	chemical drug	 	-0.417	 	0.210	-0.974	1.22E-02	FAS,FOS,HIF1A,JUN,LEP,NQO1,SOX9,TMEM123,TUBA1B	 	
P2	 	miR-145-5p (and other miRNAs w/seed UCCAGUU)	 	mature microrna	 	-1.510	bias	-0.721	 	1.22E-02	CES1,FBXO28,KLF4,LAMP2,NDUFA4,SPTB,TPM3,UNG,USP46	 	
P2	 	FGF8	-3.620	growth factor	 	0.066	 	0.212	-0.687	1.24E-02	CRYAB,CYCS,DDAH2,ETV5,FGFR2,LMX1A,MKI67,RASD1,RPL26,SPP1,THBS1,TNXB,TSPYL5	 	
P2	 	ATM	1.132	kinase	 	-0.277	bias	0.545	 	1.24E-02	ADIPOQ,DUSP10,FAS,GADD45B,HMOX1,JUN,LEP,PSMC4,TNFRSF10B,TP53	 	
P2	 	Ca2+	 	chemical - endogenous mammalian	 	1.071	bias	0.391	-0.831	1.24E-02	AGER,APP,CCND2,CCND3,CD83,CYR61,DDIT3,DNASE1L3,EDN1,EGR1,FGF2,FGFR2,FOS,HSPA5,JUN,KCNG1,KLF4,KRT10,MSR1,NR1D1,NR4A1,ODC1,PEBP1,PER1,S100A7,S100A8,SPP1,SREBF2,TNFRSF10B	 	
P2	 	11,12-epoxyeicosatrienoic acid	 	chemical - endogenous mammalian	 	-1.400	bias	0.288	-2.034	1.27E-02	ADIPOQ,CYP4A11,NME1,PIK3CG,VCAM1	 	
P2	 	CYB5R4	2.071	enzyme	Inhibited	-2.201	bias	-0.649	 	1.27E-02	ACSL3,DDIT3,HMOX1,HSPA5,SCD	 	
P2	 	F10	-1.188	peptidase	 	-0.340	bias	0.266	-0.929	1.27E-02	CYR61,DUSP10,EGR1,MIF,VCAM1	 	
P2	 	L-buthionine (SR)-sulfoximine	 	chemical drug	 	1.980	 	0.240	1.504	1.27E-02	HMOX1,NFE2L2,NQO1,TNFRSF10B,TPO	 	
P2	 	finasteride	 	chemical drug	 	-0.447	bias	0.417	-1.380	1.27E-02	EDN1,FOS,HIF1A,SRD5A1,TGFB2	 	
P2	 	H89	 	chemical - kinase inhibitor	 	-0.252	bias	-0.490	1.713	1.28E-02	ADIPOQ,APP,CD14,CD83,EGR1,FGF2,FOS,GSTP1,HMOX1,LHCGR,NR4A1,NR4A2,S100A8,SIGMAR1,TXN,UCP2,VCAM1	 	
P2	 	GATA4	-17.523	transcription regulator	 	-0.714	 	0.134	-1.184	1.29E-02	ADORA1,CLDN1,CLSTN2,DAB2,EDN1,EPHX1,FGF2,FOS,HSPA5,KRT14,LHCGR,LOC102724428/SIK1,NR5A2,PLA2G2A,SGPL1,SOX9,SPP1,THBS4,TIMP1,VCAM1	 	
P2	 	Hbb-b1	 	transporter	 	1.300	bias	0.561	 	1.33E-02	C1QA,CD74,CXCL10,FTH1,FTL,IL10RA,IL2RG,VCAM1	 	
P2	 	RAC2	1.876	enzyme	 	 	 	 	 	1.33E-02	ALDOA,ANXA1,CD74,FOS,MIF,NR4A1,PKM,RAC1	 	
P2	 	miR-483-3p (miRNAs w/seed CACUCCU)	 	mature microrna	Inhibited	-2.154	bias	-0.721	 	1.33E-02	ERP29,HNRNPA0,MAPKAPK2,MKI67,PGAM1,RAN,SLC7A1,SOCS3	 	
P2	 	GCG	-14.412	other	 	-1.112	bias	0.376	-2.329	1.35E-02	ACKR3,ADIPOQ,AGER,BTG2,FOS,GSTP1,HK1,IGFBP4,ODC1,SREBF2,VCAM1	 	
P2	 	LDLR	1.033	transporter	 	0.169	 	-0.137	0.435	1.35E-02	ALCAM,APOB,APOE,CD68,DDIT3,EGR1,G6PD,HSPA5,MSR1,PSMB7,SPP1,UBE2D3,VCAM1	 	
P2	 	miR-125b-5p (and other miRNAs w/seed CCCUGAG)	 	mature microrna	Inhibited	-2.281	bias	-0.721	 	1.35E-02	AJUBA,ARID3B,CEBPG,GSS,IL1RN,JUN,MAZ,RABL6,SCD,SGPL1,TENM2,TP53,UBE2I	 	
P2	 	phorbol esters	 	chemical - other	 	0.706	bias	0.525	 	1.35E-02	ANXA1,APP,EGR1,FGFR2,FOS,JUN,ODC1,PDGFA,SLC12A2,SLC1A2,STMN2,TIMP1,TXN	 	
P2	 	NGF	2.114	growth factor	 	1.155	bias	0.414	-0.711	1.36E-02	ANXA2,APP,BTG2,CD83,DUSP4,EGR1,ETV5,FAS,FOS,HMOX1,JUN,KIF2A,MT-CO1,NR4A1,RAC1,SCN2A,SLC40A1,SOD1,SQSTM1,TNFRSF12A,TRPA1,TXN	 	
P2	 	MDM2	-1.080	transcription regulator	 	1.035	 	0.027	0.956	1.38E-02	ESR2,FCGRT,HIF1A,IL1RN,KRT14,LYZ,NDUFA1,TIMP1,TOP2A,TP53	 	
P2	 	NEDD9	-2.157	other	 	1.633	bias	0.680	 	1.40E-02	APP,FOS,GDF15,KIT,MKNK2,NRN1,PLIN2	 	
P2	 	oxaliplatin	 	chemical drug	 	1.355	 	0.240	0.735	1.40E-02	ANXA2,FAS,GDF15,SQSTM1,STAT1,TMSB10/TMSB4X,TP53	 	
P2	 	PRKD1	-1.035	kinase	 	1.408	bias	0.605	 	1.41E-02	ADIPOQ,AJUBA,CCND2,CD2,NR4A1,VCAM1	 	
P2	 	THBS1	-5.888	other	 	0.562	 	0.055	0.440	1.41E-02	ADCYAP1R1,EGR1,TGFB2,THBS1,TIMP1,TNFRSF10B	 	
P2	 	Ubiquitin	 	group	Inhibited	-2.219	bias	-0.262	-1.637	1.41E-02	CRYAB,DDIT3,FAM89B,HSPA4,HSPA5,HSPA9	 	
P2	 	ferulic acid	 	chemical - endogenous non-mammalian	 	-0.651	 	-0.190	-0.231	1.41E-02	APP,HMOX1,MKI67,PTPA,SOD1,TIMP1	 	
P2	 	leucine	 	chemical - endogenous mammalian	 	-1.408	 	0.055	-1.529	1.41E-02	ASNS,ATF4,CRAT,DDIT3,FOS,NR4A1	 	
P2	 	nitroarginine	 	chemical reagent	 	0.031	bias	0.360	-0.838	1.41E-02	CD53,EGR1,GCLM,HMOX1,NCAM1,SPP1	 	
P2	 	BRCA1	1.555	transcription regulator	Activated	2.401	 	0.216	1.553	1.41E-02	AK1,CTSD,DDIT3,EGR1,FAS,FKBP5,GADD45B,GDF15,HMOX1,HSPB1,KIT,KRT5,NFE2L2,NQO1,PLTP,RRM2B,S100A2,SERPINE2,STAT1,TP53,UBE2I	 	
P2	 	SIRT1	-1.079	transcription regulator	Inhibited	-2.598	 	0.068	-2.872	1.44E-02	ADAMTS5,ADIPOQ,CCND2,CTBP1,DDAH2,EDEM1,EIF2S2,H2AFZ,HMOX1,KIF5C,LEP,MAPT,MGAT1,MT-CO1,MTHFD1L,NLGN1,NR1D1,PCK2,PER1,PRMT3,SEC61A1,SFRP4,SLC7A11,TNFRSF10B,TP53,UCP2	 	
P2	 	TERT	-2.991	enzyme	 	0.000	bias	0.257	-0.510	1.48E-02	ASNS,BTBD11,COL5A2,DUSP6,FGF2,GLB1,HTRA1,IGFBP4,ISG15,ITGAV,MTHFD1L,PDGFC,PLTP,RAB9A,SPP1,TOX2,TP53	 	
P2	 	Interferon alpha	 	group	Activated	3.768	bias	0.469	1.247	1.51E-02	ANXA5,C3AR1,CCND2,CCND3,CCR1,CD209,CD83,CXCL10,CXCL9,FAS,FCER1A,FOS,GBP1,HLA-A,HLA-G,IGFBP4,IL10RA,IL17RA,IL1RN,INSR,IRF5,ISG15,MCRS1,RARRES3,RBX1,SIGLEC1,SLFN5,SOCS3,SPRY4,SREBF2,STAT1,TLR8,TRIOBP,TYMP,VCAM1,WARS,ZNRF3	 	
P2	 	(+)-fluprostenol	 	chemical drug	 	 	 	 	 	1.52E-02	FGF2,NR4A2	 	
P2	 	2-amino-3-phosphonopropionic acid	 	chemical - endogenous mammalian	 	 	 	 	 	1.52E-02	EGR1,FOS	 	
P2	 	3,4-dihydroxybenzaldehyde	 	chemical - endogenous non-mammalian	 	 	 	 	 	1.52E-02	CCND2,PARK7	 	
P2	 	ACS84	 	chemical reagent	 	 	 	 	 	1.52E-02	GCLM,HMOX1	 	
P2	 	AKAP13	-1.208	other	 	 	 	 	 	1.52E-02	FKBP5,FOS	 	
P2	 	ALPL	6.189	phosphatase	 	 	 	 	 	1.52E-02	ALPL,SPP1	 	
P2	 	Akr1b7	 	enzyme	 	 	 	 	 	1.52E-02	ADIPOQ,LEP	 	
P2	 	Ap1 gamma	 	group	 	 	 	 	 	1.52E-02	CD28,HLA-A	 	
P2	 	BCAT2	1.364	enzyme	 	 	 	 	 	1.52E-02	ADIPOQ,LEP	 	
P2	 	C1QL1	-6.162	other	 	 	 	 	 	1.52E-02	FOS,NR4A1	 	
P2	 	CCKAR	-16.533	g-protein coupled receptor	 	 	 	 	 	1.52E-02	EGR1,LEP	 	
P2	 	CHCHD4	2.390	enzyme	 	 	 	 	 	1.52E-02	HIF1A,MT-CO2	 	
P2	 	CIAO1	1.412	transcription regulator	 	 	 	 	 	1.52E-02	FAM96B,MMS19	 	
P2	 	CLDN4	-2.472	transmembrane receptor	 	 	 	 	 	1.52E-02	CLDN1,SLC31A1	 	
P2	 	CSNK1E	1.262	kinase	 	 	 	 	 	1.52E-02	APP,PER1	 	
P2	 	CTH	-1.174	enzyme	 	 	 	 	 	1.52E-02	DDIT3,HSPA5	 	
P2	 	DNAJC3	1.150	other	 	 	 	 	 	1.52E-02	ATF4,DDIT3	 	
P2	 	Dynamin	 	group	 	 	 	 	 	1.52E-02	FOS,ITGAV	 	
P2	 	EDEM1	2.916	enzyme	 	 	 	 	 	1.52E-02	DDIT3,HSPA5	 	
P2	 	EIF2B1	1.303	translation regulator	 	 	 	 	 	1.52E-02	ATF4,DDIT3	 	
P2	 	Esr1-Estrogen-Sp1	 	complex	 	 	 	 	 	1.52E-02	CTSD,FOS	 	
P2	 	FTMT	-2.352	enzyme	 	 	 	 	 	1.52E-02	FTH1,FTL	 	
P2	 	Fetal Hemoglobin	 	complex	 	 	 	 	 	1.52E-02	HIF1A,HMOX1	 	
P2	 	GFRA2	1.007	transmembrane receptor	 	 	 	 	 	1.52E-02	EGR1,FOSB	 	
P2	 	HIST1H1A	4.595	other	 	 	 	 	 	1.52E-02	FOS,GLB1	 	
P2	 	MCU	1.332	ion channel	 	 	 	 	 	1.52E-02	MT-CO1,NDUFA9	 	
P2	 	MEG3	-1.800	other	 	 	 	 	 	1.52E-02	GDF15,TP53	 	
P2	 	MOGAT1	2.131	enzyme	 	 	 	 	 	1.52E-02	CXCL10,TIMP1	 	
P2	 	NAA30	1.148	enzyme	 	 	 	 	 	1.52E-02	FAS,TNFRSF10B	 	
P2	 	NEU1	1.185	enzyme	 	 	 	 	 	1.52E-02	DGAT2,SREBF2	 	
P2	 	PFN1	2.118	other	 	 	 	 	 	1.52E-02	ANXA2,VCAM1	 	
P2	 	PIGT	1.907	enzyme	 	 	 	 	 	1.52E-02	GPAA1,PIGK	 	
P2	 	PPP1R1A	-1.231	phosphatase	 	 	 	 	 	1.52E-02	ERN1,HSPA5	 	
P2	 	PQQ cofactor	 	chemical - endogenous non-mammalian	 	 	 	 	 	1.52E-02	HMOX1,NFE2L2	 	
P2	 	PSMB5	1.650	peptidase	 	 	 	 	 	1.52E-02	GSTP1,PSMB2	 	
P2	 	RAB7A	1.944	enzyme	 	 	 	 	 	1.52E-02	EGR1,FOS	 	
P2	 	RING1	1.346	transcription regulator	 	 	 	 	 	1.52E-02	FOS,JUN	 	
P2	 	RPS7	1.416	other	 	 	 	 	 	1.52E-02	PIK3R1,TP53	 	
P2	 	SCN1B	1.459	ion channel	 	 	 	 	 	1.52E-02	FOS,SCN2A	 	
P2	 	TUBB1	-2.421	other	 	 	 	 	 	1.52E-02	TUBB,TUBB2A	 	
P2	 	Trk Receptor	 	group	 	 	 	 	 	1.52E-02	DUSP6,EDN1	 	
P2	 	VDAC1	2.033	ion channel	 	 	 	 	 	1.52E-02	APP,VDAC1	 	
P2	 	acriflavine	 	chemical toxicant	 	 	 	 	 	1.52E-02	ADIPOQ,SOCS3	 	
P2	 	actinomycin	 	chemical - endogenous non-mammalian	 	 	 	 	 	1.52E-02	IGFBP4,SAA1	 	
P2	 	ampelopsin	 	chemical - endogenous non-mammalian	 	 	 	 	 	1.52E-02	HMOX1,HSPA5	 	
P2	 	atipamezole	 	chemical drug	 	 	 	 	 	1.52E-02	EGR1,FOS	 	
P2	 	cyclohexanecarboxylic acid	 	chemical reagent	 	 	 	 	 	1.52E-02	NCAM1,SYP	 	
P2	 	dobutamine	 	chemical drug	 	 	 	 	 	1.52E-02	HMOX1,LEP	 	
P2	 	exemestane	 	chemical drug	 	 	 	 	 	1.52E-02	HMOX1,NQO1	 	
P2	 	ezatiostat	 	chemical drug	 	 	 	 	 	1.52E-02	ABCC1,GCLM	 	
P2	 	kawain	 	chemical - endogenous non-mammalian	 	 	 	 	 	1.52E-02	CYP3A5,HMOX1	 	
P2	 	methylamphotericin B	 	chemical drug	 	 	 	 	 	1.52E-02	SPP1,TIMP1	 	
P2	 	methysticin	 	chemical reagent	 	 	 	 	 	1.52E-02	CYP3A5,HMOX1	 	
P2	 	myristoylated PKCzeta pseudosubstrate peptide inhibitor	 	chemical - kinase inhibitor	 	 	 	 	 	1.52E-02	LHCGR,VCAM1	 	
P2	 	natamycin	 	chemical drug	 	 	 	 	 	1.52E-02	SPP1,TIMP1	 	
P2	 	nitromifene	 	chemical reagent	 	 	 	 	 	1.52E-02	PPP1R9B,SYP	 	
P2	 	oxonic acid	 	chemical drug	 	 	 	 	 	1.52E-02	CYP3A5,POR	 	
P2	 	phenol derivative	 	chemical toxicant	 	 	 	 	 	1.52E-02	HMOX1,NFE2L2	 	
P2	 	phloretin	 	chemical - endogenous non-mammalian	 	 	 	 	 	1.52E-02	ADIPOQ,HMOX1	 	
P2	 	pituitary adenylate cyclase-activating polypeptide	 	biologic drug	 	 	 	 	 	1.52E-02	CCND2,CCND3	 	
P2	 	potassium channel	 	group	 	 	 	 	 	1.52E-02	FOS,JUN	 	
P2	 	riociguat	 	chemical drug	 	 	 	 	 	1.52E-02	SPP1,TIMP1	 	
P2	 	silver nitrate	 	chemical drug	 	 	 	 	 	1.52E-02	HMOX1,SAA1	 	
P2	 	trimethyloxamine	 	chemical - endogenous non-mammalian	 	 	 	 	 	1.52E-02	ATF4,DDIT3	 	
P2	 	vaccenic acid	 	chemical - endogenous mammalian	 	 	 	 	 	1.52E-02	PLIN2,PLIN5	 	
P2	 	yohimbine	 	chemical drug	 	 	 	 	 	1.52E-02	EGR1,FOS	 	
P2	 	FLI1	1.211	transcription regulator	 	1.414	bias	0.432	0.278	1.55E-02	AIP,CCND3,CSF1R,EGR1,HSPA8,IMP4,NOL6,RPL18,SNU13	 	
P2	 	MAT1A	-5.460	enzyme	 	-0.625	 	-0.172	-0.250	1.57E-02	CYP4A11,EGR1,FAS,SAA1,SOD1	 	
P2	 	ZBTB17	1.805	transcription regulator	 	 	 	 	 	1.57E-02	BTG3,DDIT3,EGR1,JUN,RRM2B	 	
P2	 	fludarabine	 	chemical drug	 	0.626	 	-0.042	0.719	1.57E-02	FAS,HIF1A,STAT1,TNFRSF10B,TP53	 	
P2	 	pifithrin alpha	 	chemical reagent	Inhibited	-2.216	bias	-0.446	-1.227	1.57E-02	FAS,HMOX1,SQSTM1,TNFRSF10B,TP53	 	
P2	 	Cd2+	 	chemical toxicant	 	1.067	bias	0.577	 	1.57E-02	DDIT3,FOS,HMOX1,SOD1	 	
P2	 	IFNA10	-1.656	cytokine	 	 	 	 	 	1.57E-02	CXCL10,CXCL9,ISG15,RARRES3	 	
P2	 	IFNA14	-2.955	cytokine	 	 	 	 	 	1.57E-02	CXCL10,CXCL9,ISG15,RARRES3	 	
P2	 	IFNA21	1.567	cytokine	 	 	 	 	 	1.57E-02	CXCL10,CXCL9,ISG15,RARRES3	 	
P2	 	IFNA5	-2.910	cytokine	 	 	 	 	 	1.57E-02	CXCL10,CXCL9,ISG15,RARRES3	 	
P2	 	IFNA6	-2.985	cytokine	 	 	 	 	 	1.57E-02	CXCL10,CXCL9,ISG15,RARRES3	 	
P2	 	IFNA7	-1.063	cytokine	 	 	 	 	 	1.57E-02	CXCL10,CXCL9,ISG15,RARRES3	 	
P2	 	Nos	 	group	 	-0.283	bias	0.499	-1.271	1.57E-02	EGR1,FOS,HMOX1,TIMP1	 	
P2	 	Srebp	 	group	 	1.000	bias	0.721	 	1.57E-02	FOS,G6PD,PGD,UCP2	 	
P2	 	beta-1,3-glucan	 	chemical drug	 	1.000	bias	0.515	 	1.57E-02	FGF1,FGF2,ITGAV,PDGFA	 	
P2	 	spermidine	 	chemical - endogenous mammalian	 	1.000	 	0.197	0.607	1.57E-02	FOS,HMOX1,OAZ1,ODC1	 	
P2	 	CUL4B	1.354	other	Inhibited	-2.646	bias	-0.432	-1.502	1.62E-02	EIF3I,GLO1,HSPA9,NME1,SOD1,TPM3,UBXN1	 	
P2	 	SUMO2	1.608	enzyme	 	-1.912	 	-0.109	-1.625	1.62E-02	CCND2,CXCL16,HLA-G,HMGA1,HSPA8,ISG15,LAMP3	 	
P2	 	amiodarone	 	chemical drug	 	0.816	bias	0.384	-0.125	1.62E-02	CA3,CYP4A11,GRN,HMOX1,ME1,SCD,SLCO2B1	 	
P2	 	anandamide	 	chemical - endogenous mammalian	 	1.460	 	0.240	0.884	1.62E-02	FGF2,FOS,HSPA5,NCSTN,PLIN2,STIP1,TP53	 	
P2	 	CTGF	-2.295	growth factor	 	-0.788	bias	0.390	-2.220	1.62E-02	ADAMTS5,COL8A1,DAD1,EGR1,ENO1,HIF1A,JUN,LHCGR,PTGFR,RAMP2,SDC4,SFRP4,TIMP1,TP53	 	
P2	 	INSIG1	1.586	other	Inhibited	-3.031	bias	-0.706	 	1.62E-02	AACS,ALOX5AP,APOE,CD68,CXCL10,G6PD,HLA-DQA1,HMGCS1,PLIN2,PMVK,S100A8,SCD,SREBF2,UCP2	 	
P2	 	4-phenylbutyric acid	 	chemical - endogenous mammalian	 	-0.537	 	0.064	-0.742	1.64E-02	DDIT3,EIF2S2,EPHX1,ERN1,HIF1A,HLA-A,HSPA4,HSPA5,LYPLA1,PARK7,PSMA3	 	
P2	 	cadmium	 	chemical toxicant	 	1.141	bias	0.284	0.314	1.64E-02	CUBN,EPHX1,ESR2,HIF1A,HLA-DQB1,HMOX1,HNRNPK,HSPA5,JUN,TIMP1,TP53	 	
P2	 	ABCC1	3.860	transporter	 	 	 	 	 	1.65E-02	CYBB,NFE2L2,NQO1	 	
P2	 	ATF5	9.101	transcription regulator	 	 	 	 	 	1.65E-02	GAS5,SAA1,SAA2	 	
P2	 	BACE1	1.092	peptidase	 	 	 	 	 	1.65E-02	APP,MBP,SCN2A	 	
P2	 	DEPTOR	1.167	other	 	 	 	 	 	1.65E-02	CXCL10,CXCL9,VCAM1	 	
P2	 	L-type Calcium Channel	 	complex	 	 	 	 	 	1.65E-02	APOE,EGR1,FOS	 	
P2	 	MDL 28170	 	chemical toxicant	 	 	 	 	 	1.65E-02	APP,PRNP,TP53	 	
P2	 	N-propyl bromide	 	chemical reagent	 	 	 	 	 	1.65E-02	GCLM,HMOX1,NQO1	 	
P2	 	NCX-4040	 	chemical drug	 	 	 	 	 	1.65E-02	GCLM,GSTP1,NQO1	 	
P2	 	Presenilin	 	group	 	 	 	 	 	1.65E-02	APP,INSR,PRNP	 	
P2	 	RP 73401	 	chemical toxicant	 	 	 	 	 	1.65E-02	BTG2,EGR1,STAT1	 	
P2	 	SHANK3	-1.320	other	 	 	 	 	 	1.65E-02	NLGN1,PCLO,SYP	 	
P2	 	SOAT1	1.257	enzyme	 	 	 	 	 	1.65E-02	APP,DDIT3,SREBF2	 	
P2	 	allyl isothiocyanate	 	chemical toxicant	 	 	 	 	 	1.65E-02	FOS,HMOX1,NFE2L2	 	
P2	 	aplidine	 	biologic drug	 	 	 	 	 	1.65E-02	FOS,FOSB,JUN	 	
P2	 	sphingosylphosphocholine	 	chemical - endogenous non-mammalian	 	 	 	 	 	1.65E-02	DUSP6,FOS,JUN	 	
P2	 	GLI1	-1.294	transcription regulator	 	1.250	bias	0.586	 	1.65E-02	ARPC5,CCND2,DEGS1,EPB41L4B,FAS,FHL1,FUCA2,KLF4,MRPS6,PDGFA,PHLDA2,RAP2A,RPL30,S100A7,SFRP1,SH2B3,SH3GLB1,SOX18,SOX6,SOX9,SPP1,TNFRSF10B,TP53	 	
P2	 	4-hydroxytamoxifen	 	chemical drug	 	1.287	bias	0.268	0.180	1.65E-02	CAPNS1,CHST2,CNBP,COL16A1,CTSD,DYNLL1,EIF5A,FOS,GM2A,HDGF,MKI67,MPC1,OGT,RHOBTB2,TNPO1,TP53,TRIM16,ZNF91	 	
P2	 	KN 93	 	chemical - kinase inhibitor	 	0.391	bias	-0.548	 	1.66E-02	CD83,FOS,NR4A1,NR4A2,PEA15,TP53	 	
P2	 	bafilomycin A1	 	chemical drug	 	1.664	bias	0.273	0.999	1.66E-02	CD151,CXCL10,DDIT3,SLC7A1,SQSTM1,TRIB3	 	
P2	 	caspase	 	group	 	0.391	bias	0.605	 	1.66E-02	APP,CCND2,CCND3,CD14,GLUL,THBS1	 	
P2	 	PDX1	-11.643	transcription regulator	 	-0.878	 	0.137	-1.466	1.69E-02	ACTG1,AKR1B1,ANXA2,ARRDC4,ATG9A,ATP5J,DUSP6,EGR1,FGF1,FGF2,GCLM,GOT1,GRN,HK1,JUN,MAPT,MT-ND1,NQO1,NR5A2,NUPR1,SPP1	 	
P2	 	N-methyl-D-aspartate	 	chemical reagent	 	-0.784	bias	0.426	-1.947	1.72E-02	APP,EGR1,FOS,HSPA5,MAP1B,SAA1,SLC1A2,SLC1A3	 	
P2	 	VitaminD3-VDR-RXR	 	complex	 	0.901	bias	0.470	-0.414	1.72E-02	CD14,CST6,CXCL10,HOXA10,KLF4,PDGFA,SPP1,TGFB2	 	
P2	 	chloroquine	 	chemical drug	 	1.475	 	-0.048	1.608	1.72E-02	APP,CTSD,CXCL10,HIF1A,PRNP,SOCS3,SQSTM1,TXN	 	
P2	 	CLDN7	1.345	other	 	0.075	 	0.012	0.028	1.73E-02	APLP2,APOE,ARHGDIB,ATP5G1,CD68,CKAP4,DPM3,FADS3,HIST2H2AC,MRPS15,NNMT,PLGRKT,PRNP,RPL29,SLC25A22,TRIM31	 	
P2	 	CLEC11A	-1.216	growth factor	 	 	 	 	 	1.74E-02	ALDOA,ALOX5AP,ANXA1,CD74,CPA3,FOS,LHCGR,MIF,NR4A1	 	
P2	 	glutathione	 	chemical - endogenous mammalian	Inhibited	-2.804	 	-0.144	-2.400	1.74E-02	ABCC1,ASS1,DDIT3,GNL3,HIF1A,HMOX1,SLC7A11,TNFRSF10B,VCAM1	 	
P2	 	TNFSF10	1.035	cytokine	Activated	3.113	 	0.131	2.676	1.75E-02	CD14,CTSB,FOS,FTH1,HLA-A,IL1RN,ISG15,JUN,STAT1,TAF6,TIMP1,TNFRSF10B,TP53	 	
P2	 	mir-210	 	microrna	Inhibited	-3.039	bias	-0.658	 	1.75E-02	ABCC3,ALDH5A1,GDE1,ISCU,KCMF1,KIAA0930,MNT,NCAM1,NDUFA4,PSAP,SDF2,TNPO1,UBQLN1	 	
P2	 	GH1	-3.009	growth factor	 	-0.366	 	0.186	-1.064	1.75E-02	ABCC1,AKR1B1,APOE,ATF4,CA3,CCND3,COMT,DDIT3,EGR1,FOS,FTH1,GSTP1,HADHB,INSR,JUN,MT-CO2,MT-CYB,MT-ND3,MT-ND5,NR2F6,SHMT2,SOCS3,SOD1,SPP1	 	
P2	 	RAC1	1.647	enzyme	 	0.817	bias	0.484	-0.693	1.76E-02	FAS,FGF2,FOS,HIF1A,HMOX1,HSPB1,JUN,KRT14,KRT6B,RAC1,SOX6,SOX9,STAT1,VCAM1	 	
P2	 	TREM1	-4.721	transmembrane receptor	 	1.547	bias	0.382	-0.279	1.84E-02	ACKR3,ACSL3,ARRDC4,ASNS,ASPH,CD14,CD83,CXCL10,DUSP4,EDN1,EGR1,GADD45B,GCLM,GIPR,ISG15,LAMP3,NR4A2,OSGIN1,PHLDA2,SLC1A3,SPP1,TBC1D7,THBS1	 	
P2	 	IgG	 	complex	 	-1.857	bias	-0.336	-0.420	1.87E-02	APOE,APP,CCND2,DDIT3,DEGS1,EDN1,FCGR2A,FOSB,GUK1,HDGF,HSPA5,HSPB1,IL1RN,ISG15,KRT10,PEA15,PHLDA2,TRIM16,TUBB2A,VCAM1	 	
P2	 	Hsp27	 	group	 	-1.000	 	0.070	-1.181	1.87E-02	CD14,CSF1R,FOS,GBA,MAPT,PLA2G2A,PPP1R1B	 	
P2	 	KRT14	9.838	other	 	 	 	 	 	1.87E-02	CXCL14,DSG1,GJB2,GJB6,HSPA5,KRT5,KRT6B	 	
P2	 	carbamylcholine	 	chemical drug	Inhibited	-2.592	bias	0.370	-3.551	1.87E-02	APOE,APP,BTG2,EGR1,FOS,JUN,NR4A1	 	
P2	 	hexamethylene bisacetamide	 	chemical reagent	 	-1.414	 	-0.097	-1.158	1.87E-02	ALAS1,CREG1,HSPA8,IMP4,NOL6,RPL18,SNU13	 	
P2	 	FGF19	-4.923	growth factor	Inhibited	-2.000	 	-0.060	-1.880	1.87E-02	APOE,BTG3,EGR1,FOS,G0S2,HLA-DQB1,IL1RN,LEP,SCD,SLC2A5,TCEA1,THRSP	 	
P2	 	MAP4K4	1.761	kinase	Inhibited	-3.357	bias	-0.721	 	1.88E-02	ALDH4A1,GLUL,GOT1,GYS1,HADHB,LDHB,NDUFA11,NDUFAB1,NDUFS4,NDUFS8,PDXP,PEX3,PGAM1,SCD,UCK1	 	
P2	 	GPD1	1.478	enzyme	 	 	 	 	 	1.90E-02	ALPL,ANXA2,APP,ASNS,C6,CD63,FADS3,FAM129A,MTHFD1L,NQO1,PFKFB3,PSAT1,SERPINE2	 	
P2	 	SPP1	6.013	cytokine	Activated	3.809	bias	0.459	1.863	1.90E-02	ADIPOQ,CAPNS1,COX7A2L,FGFR2,FOS,HMOX1,ITGAV,MECR,NDUFA9,NDUFS4,NDUFS8,PDGFA,PGD,PIK3R1,POR,SOX9,SPP1,TGFBR1,TIMP1,TP53,VAT1	 	
P2	 	KISS1	-1.663	other	 	-1.270	bias	0.328	-1.989	1.91E-02	EGR1,FOS,GSTP1,MT-ND2,NFE2L1	 	
P2	 	SEMA7A	-3.045	transmembrane receptor	 	1.342	bias	0.721	 	1.91E-02	CTSB,CTSS,EGR1,FGF2,TIMP1	 	
P2	 	ceruletide	 	biologic drug	 	1.949	bias	0.504	 	1.91E-02	ACTG1,ATF4,DDIT3,HMOX1,HSPA5	 	
P2	 	IL1R1	-1.324	transmembrane receptor	 	0.000	bias	0.464	-1.014	1.94E-02	ABCC1,ABCC3,CXCL10,EGR1,FAM89B,FOS,LEP,SAA1,TIMP1	 	
P2	 	ADRA1B	-4.060	g-protein coupled receptor	 	 	 	 	 	1.94E-02	ADRA1A,CSRP2,EGR1,FOS,JUN,LEP,NR4A1,NR4A2	 	
P2	 	LCK	1.068	kinase	 	-0.063	bias	0.317	-0.761	1.96E-02	ANXA1,CD2,CD4,FOS,ITGB2,JUN	 	
P2	 	ciprofibrate	 	chemical drug	 	0.633	 	-0.030	0.759	2.01E-02	ANXA2,APOB,CBR1,CCND2,CD63,CIDEA,CRAT,CSTB,CYP4A11,GOT1,GSTP1,LHPP,NPC2,PLIN2,RPL12,SCD,SLCO2B1,SQSTM1	 	
P2	 	ID3	2.008	transcription regulator	 	-0.587	 	-0.115	-0.149	2.01E-02	ADIPOQ,CCND2,CD83,DUSP10,DUSP4,FCER1G,GADD45B,GNL3,HIF1A,IL10RA,IL20RB,IRF5,LMO4,MAF,NR4A1,PIK3R1,SOCS3,TOX2,TP53,TRAF3,ZBTB16	 	
P2	 	24-hydroxycholesterol	 	chemical - endogenous mammalian	 	-0.125	 	0.144	-0.407	2.02E-02	APOE,APP,HSPA5,SREBF2	 	
P2	 	ATP2A2	1.324	transporter	 	-1.000	bias	-0.432	-0.135	2.02E-02	APP,DDIT3,DGAT2,SCD	 	
P2	 	CBS/CBSL	1.067	enzyme	Inhibited	-2.000	 	-0.144	-1.712	2.02E-02	APOB,EEF1D,GOT1,UNG	 	
P2	 	DDX5	-1.216	enzyme	 	 	 	 	 	2.02E-02	FOS,HTRA1,JUN,TP53	 	
P2	 	IFNA16	 	cytokine	 	 	 	 	 	2.02E-02	CXCL10,CXCL9,ISG15,RARRES3	 	
P2	 	IFNA8	1.655	cytokine	 	 	 	 	 	2.02E-02	CXCL10,CXCL9,ISG15,RARRES3	 	
P2	 	KAT2A	1.191	enzyme	 	 	 	 	 	2.02E-02	CCND2,EDEM1,HSPA5,TNFRSF10B	 	
P2	 	L-685,458	 	chemical - protease inhibitor	 	-1.965	bias	-0.625	 	2.02E-02	APP,LAMP1,PTPRK,TP53	 	
P2	 	PDGFRA	1.089	kinase	 	 	 	 	 	2.02E-02	DAB2,FOS,KIT,TP53	 	
P2	 	PLC	 	group	 	-0.152	bias	0.601	 	2.02E-02	CXCL10,FOS,NR4A1,ODC1	 	
P2	 	S1PR2	1.297	g-protein coupled receptor	 	0.048	bias	0.625	 	2.02E-02	FOS,JUN,TIMP1,VCAM1	 	
P2	 	TCF7L1	1.005	transcription regulator	 	0.000	 	-0.206	0.412	2.02E-02	CCND2,JUN,KLF4,STMN2	 	
P2	 	THRAP3	1.073	transcription regulator	 	1.067	bias	-0.601	 	2.02E-02	ADIPOQ,APLP2,CA3,PEG10	 	
P2	 	cobalt	 	chemical toxicant	 	0.000	bias	0.618	 	2.02E-02	FGF2,HIF1A,PFKFB1,PFKFB3	 	
P2	 	epothilone B	 	chemical drug	 	-1.067	 	0.048	-1.163	2.02E-02	BTG2,FAS,THBS1,TOP2A	 	
P2	 	statin	 	chemical drug	 	-0.152	 	-0.166	0.177	2.02E-02	CYBB,LEP,SREBF2,TXNRD1	 	
P2	 	mycophenolic acid	 	chemical drug	 	0.528	bias	0.460	-1.064	2.03E-02	CCND2,CCND3,CD63,CLDN1,CYBB,CYR61,EDN1,GBP1,GNL3,HSPA5,KRT6B,MYL12A	 	
P2	 	WNT3A	-5.326	cytokine	 	-1.317	bias	0.298	-2.796	2.05E-02	ALPL,APP,ARRDC4,CCND2,CD68,CYR61,EDN1,ENG,ETV5,JUN,MESP1,NCAM1,PDGFA,PLIN1,RFLNB,SDC4,SIM1,SLC7A1,SLC7A2,SOX9,TGFB2,THBS1,TMEM2,TNXB,TRIB3,VCAM1	 	
P2	 	MAPK1	1.392	kinase	 	-0.548	 	-0.027	-0.411	2.08E-02	ADAM12,ADAM17,APOE,CAPN2,CHST2,COX17,CSTA,CTSB,DAB2,EGR1,ERP29,FLNC,FOS,FOSB,GBP1,GNG2,HMOX1,IL1RN,ISG15,ITGAV,JUN,LAMP3,LZTS2,MBP,NFE2L2,NRN1,NUPR1,PTPRK,SPP1,SPRY4,STAT1,TNFRSF10B,TP53,UBE2I,UTP18	 	
P2	 	HIPK2	-1.291	kinase	 	0.412	 	0.225	-0.290	2.08E-02	ALOX5AP,CCND2,CIDEA,CITED1,EGR1,FECH,HIF1A,RAC1,SPTB,TP53	 	
P2	 	CLOCK	1.489	transcription regulator	 	 	 	 	 	2.13E-02	C1QBP,CBR1,DDIT3,FKBP5,GADD45B,HLA-DQB1,HSPH1,KCND3,MKNK2,PAFAH1B2,PER1,POMGNT1,POR,PRELID3B,SEL1L,SLC1A2,ST6GALNAC4,TMED3	 	
P2	 	ATP7B	-1.319	transporter	 	0.000	 	0.097	-0.239	2.14E-02	AACS,APP,HIST1H1C,HMGCS1,MSMO1,SREBF2,THRSP	 	
P2	 	K+	 	chemical - endogenous mammalian	 	-0.788	bias	0.280	-1.461	2.14E-02	EGR1,FOS,GAPDH,JUN,NR4A1,NR4A2,TP53	 	
P2	 	alvocidib	 	chemical drug	 	-0.440	bias	-0.569	 	2.14E-02	AIF1,CCND3,FOS,RHOBTB2,TCEA1,TP53,TXN	 	
P2	 	NOTCH1	1.291	transcription regulator	 	-0.622	 	0.097	-1.074	2.16E-02	AKR1C1/AKR1C2,CCND2,CCND3,CD14,CD68,CSF1R,CTSG,CYR61,FCER1G,FCGR2A,FGF2,FOS,FOSB,GAA,GRN,IGFBP4,KRT14,LFNG,NHLH1,PTPRK,S100A1,SPP1,SYP,TGFB2,TP53	 	
P2	 	dextran sulfate	 	chemical drug	 	-0.415	bias	0.366	-1.365	2.16E-02	ANLN,CD14,CD209,CD74,CD83,CFH,EFEMP2,ENG,FGF1,HMOX1,ISG15,LCP1,MKI67,MSR1,NQO1,PDGFA,S100A8,SOCS3,SPON2,STEAP3,TGFB2,THBS1,THBS4,TOP2A,VCAM1	 	
P2	 	GNRH1	1.130	other	 	-0.640	bias	0.340	-1.623	2.16E-02	APP,DUSP4,EGR1,FOS,FOSB,JUN,PPP1R9B,RPLP1,RPSA	 	
P2	 	RHO	-2.198	g-protein coupled receptor	 	-1.667	 	0.103	-1.976	2.16E-02	APP,C1QA,CD74,CSF1R,CTSS,FOS,GNB1,HIST1H1C,NCAM1	 	
P2	 	TLR9	-3.873	transmembrane receptor	 	0.344	bias	0.573	 	2.16E-02	ARRDC4,CD83,CERS6,CPM,CXCL10,CXCL9,EDN1,EGR1,FAS,GADD45B,HMOX1,IL10RA,ISG15,LAIR1,LAMP2,NR4A1,NSMAF,PFKFB3,S100A8,SGPL1,SMPD1,SOCS3,STAT1,TIMP1	 	
P2	 	apigenin	 	chemical - endogenous non-mammalian	 	-1.761	bias	-0.518	 	2.17E-02	CCND2,DGAT2,DVL1,DVL3,FOS,GCLM,HIF1A,HMOX1,TNFRSF10B,TP53,VCAM1	 	
P2	 	nitroprusside	 	chemical drug	 	-0.119	 	0.125	-0.467	2.19E-02	ACTN1,DUSP6,EGR1,FAS,FOS,HMOX1,SLC1A4,TP53	 	
P2	 	SLC25A13	1.846	transporter	 	 	 	 	 	2.22E-02	ALPL,ANXA2,APP,ASNS,C6,CD63,FADS3,FAM129A,MTHFD1L,NQO1,PFKFB3,PSAT1,SERPINE2	 	
P2	 	bezafibrate	 	chemical drug	 	0.537	bias	0.504	 	2.22E-02	ACAD11,ACOT4,ADIPOQ,APOE,HADHB,HSPA5,LEP,MT-CO1,NPC2,PEX3,SCD,TSPO,UCP2	 	
P2	 	diethylstilbestrol	 	chemical drug	 	-1.057	bias	0.304	-2.304	2.27E-02	ADIPOQ,ALPL,ARHGDIB,BCAT1,C1QA,CD14,CLSTN2,DUSP6,EGR1,ESR2,FAS,FMO1,FOS,GJB2,GSPT1,HLA-A,HOXA10,IGSF6,KLF4,LMO4,PDGFA,RPN2,S100A8,SDF2	 	
P2	 	IL17A	-5.159	cytokine	 	1.596	bias	0.518	 	2.27E-02	CD14,CD68,CD83,CYR61,FAS,FGF2,FMO1,FOS,HSPB8,IL17RA,IL1RN,ISG15,JUN,LEP,PLXNB2,PTGFR,S100A7,S100A8,SOCS3,TIMP1,TYMP,VCAM1,YWHAG	 	
P2	 	ABCB4	-1.571	transporter	 	-1.777	bias	-0.673	 	2.28E-02	CXCL10,NR5A2,PDGFA,SPP1,TGFB2,TIMP1	 	
P2	 	ALDH1A2	-1.371	enzyme	 	-0.557	bias	-0.256	0.060	2.28E-02	CYR61,FGF2,IGFBP4,KIT,SPP1,TIMP1	 	
P2	 	CNOT7	1.495	transcription regulator	 	 	 	 	 	2.28E-02	CLDN1,CSTA,ISG15,SLC14A1,SLC7A11,STAT1	 	
P2	 	IFIH1	1.448	enzyme	 	1.709	bias	0.628	 	2.28E-02	CD4,CXCL10,EGR1,FAS,ISG15,PTPRJ	 	
P2	 	fluvoxamine	 	chemical drug	 	 	 	 	 	2.28E-02	ADIPOQ,CCR1,FOS,GAPDH,GLB1,NR4A2	 	
P2	 	9Z,11E-octadecadienoic acid	 	chemical - endogenous non-mammalian	 	0.277	 	-0.031	0.347	2.30E-02	CYP4A11,IL10RA,SORBS1,THBS1,UCP2	 	
P2	 	CX3CL1	-1.021	cytokine	 	0.447	bias	0.446	-0.550	2.30E-02	FGF2,HIF1A,HMOX1,MSR1,TIMP1	 	
P2	 	IFNK	-1.227	cytokine	 	 	 	 	 	2.30E-02	CD83,CXCL10,CXCL9,RARRES3,STAT1	 	
P2	 	MST1	1.709	growth factor	 	-0.651	bias	-0.262	-0.071	2.30E-02	FAS,FOS,IL1RN,MSR1,SPP1	 	
P2	 	NAMPT	1.116	cytokine	 	1.400	bias	0.470	0.366	2.30E-02	CXCL10,NPY1R,PEG10,TGFB2,TP53	 	
P2	 	NTRK1	-2.940	kinase	Inhibited	-2.000	bias	0.625	 	2.30E-02	EGR1,FOS,NR4A1,RET,TP53	 	
P2	 	miR-30a-3p (and other miRNAs w/seed UUUCAGU)	 	mature microrna	 	1.342	bias	-0.721	 	2.30E-02	CYR61,RAB8B,SLC7A6,THBS1,TMEM2	 	
P2	 	(-)-epicatechin gallate	 	chemical - endogenous non-mammalian	 	 	 	 	 	2.34E-02	GDF15,PPP1CA,SPP1	 	
P2	 	4-(2-aminoethyl)benzenesulfonylfluoride	 	chemical - protease inhibitor	 	 	 	 	 	2.34E-02	DDIT3,HMOX1,HSPA5	 	
P2	 	6-aminonicotinamide	 	chemical reagent	 	 	 	 	 	2.34E-02	G6PD,HIF1A,HSPA5	 	
P2	 	8,9-epoxyeicosatrienoic acid	 	chemical - endogenous mammalian	 	 	 	 	 	2.34E-02	ADIPOQ,NME1,PIK3CG	 	
P2	 	AGRP	-4.239	other	 	 	 	 	 	2.34E-02	FOS,LEP,PSMA4	 	
P2	 	APH1A	1.156	peptidase	 	 	 	 	 	2.34E-02	APP,NCSTN,TP53	 	
P2	 	HTR7	-8.283	g-protein coupled receptor	 	 	 	 	 	2.34E-02	FOS,STAB1,THBS1	 	
P2	 	SLC18A2	1.848	transporter	 	 	 	 	 	2.34E-02	ADCY1,DYNLL1,PSAP	 	
P2	 	TAF6	2.341	transcription regulator	 	 	 	 	 	2.34E-02	GAPDH,HLA-DRA,JUN	 	
P2	 	aurothioglucose	 	chemical drug	 	 	 	 	 	2.34E-02	HMOX1,LEP,NQO1	 	
P2	 	betaine	 	chemical - endogenous mammalian	 	 	 	 	 	2.34E-02	DDIT3,FGF2,HSPA5	 	
P2	 	desoxycorticosterone	 	chemical - endogenous mammalian	 	 	 	 	 	2.34E-02	CYBB,FOS,SPP1	 	
P2	 	immune complex	 	complex	 	 	 	 	 	2.34E-02	IL1RN,SOCS3,VCAM1	 	
P2	 	prodigiosin	 	chemical toxicant	 	 	 	 	 	2.34E-02	DDIT3,HSPA5,TNFRSF10B	 	
P2	 	racemic flurbiprofen	 	chemical drug	 	 	 	 	 	2.34E-02	APP,THRSP,TP53	 	
P2	 	voltage-gated calcium channel	 	complex	 	 	 	 	 	2.34E-02	CCND2,NR4A2,PTPRC	 	
P2	 	Salmonella enterica serotype abortus equi lipopolysaccharide	 	chemical toxicant	 	1.389	bias	0.721	 	2.35E-02	ACKR3,ARRDC4,ASNS,EDN1,EGR1,G0S2,GADD45B,GBP1,GJB2,ISG15,LAMP3,NR4A2,OSGIN1,PHLDA2,PIM3,PTX3,SIAH2,SLC1A3,SOCS3,THBS1	 	
P2	 	ELAVL1	-1.096	other	 	1.726	bias	0.529	 	2.37E-02	CALM1 (includes others),CD83,FLNA,FOS,GSS,HMOX1,HSPA2,PSMB4,RPN2,TP53,TRIOBP	 	
P2	 	CD44	1.244	enzyme	 	0.972	bias	0.473	-0.763	2.37E-02	ACKR3,CCND2,CD63,CIDEA,COL5A2,DDIT3,FAS,FKBP4,FKBP5,IL1RN,ITGAV,JUN,KDM1B,MYBBP1A,SDC4,SPP1,THBS1,TLR8,VCAM1,VCP,WBP2	 	
P2	 	LGALS3	1.205	other	 	0.981	 	0.154	0.496	2.40E-02	ADIPOQ,AGER,CCR1,COL5A2,DUSP6,ITGAV,LAMP1,MSR1,RAC1,SAA1,SOCS3,VCAM1	 	
P2	 	MET	-1.804	kinase	 	-1.267	bias	0.517	 	2.40E-02	CCND2,DAB2,EDN1,FOS,HMOX1,HSPB1,JUN,KLF4,RILPL1,SOCS3,SOD1,SPP1	 	
P2	 	MYB	-1.013	transcription regulator	 	1.964	bias	0.550	 	2.40E-02	ATP2B1,CBX4,CD4,HSPA5,HSPA8,JUN,KIT,KLF4,MAT2A,MTSS1,SLC1A5,SPP1	 	
P2	 	N-nitro-L-arginine methyl ester	 	chemical drug	 	0.965	 	0.046	0.825	2.40E-02	ADIPOQ,CD68,CD83,CYBB,FAS,HMOX1,ITGAV,MAP1B,SOD1,TIMP1,TP53,VCAM1	 	
P2	 	lysophosphatidic acid	 	chemical - other	 	-0.963	bias	0.517	 	2.40E-02	CXCL10,CYR61,EDN1,EGR1,FKBP5,FOS,GRN,HIF1A,HYOU1,JUN,PFKFB1,TP53	 	
P2	 	A2M	-1.017	transporter	 	0.199	bias	0.425	-0.899	2.43E-02	ATF4,DDIT3,ERN1,GADD45B,HSPA5,SLC40A1,SREBF2	 	
P2	 	ATF1	1.754	transcription regulator	 	-0.469	bias	0.360	-1.261	2.43E-02	EGR1,FOS,FTH1,HLA-G,HMOX1,JUN,THBS1	 	
P2	 	Hbb-b2	 	other	Activated	2.236	bias	0.721	 	2.43E-02	C1QA,CD74,CXCL10,FTH1,FTL,IL10RA,IL2RG	 	
P2	 	PCGEM1	 	other	Activated	2.013	bias	0.536	 	2.43E-02	ALDOA,ENO1,G6PD,GAPDH,PGD,PKM,TALDO1	 	
P2	 	CDK9	1.503	kinase	 	 	 	 	 	2.45E-02	ALAS1,CCND2,FOS,G6PD,HLA-DQA1,HLA-DRA,ODC1,STC2	 	
P2	 	LGALS1	1.466	other	Activated	2.183	bias	0.450	0.942	2.45E-02	CCND2,CXCL16,FIS1,HLA-G,HRAS,LEP,MAF,PTX3	 	
P2	 	ATF3	-2.563	transcription regulator	 	1.161	 	-0.090	1.391	2.52E-02	ADIPOQ,ASNS,BHLHE41,CHAC1,DDIT3,HSPB1,JUN,NUPR1,TNFRSF10B,TP53	 	
P2	 	14,15-epoxyeicosatrienoic acid	 	chemical - endogenous mammalian	 	0.254	 	0.144	-0.027	2.54E-02	ADIPOQ,FGF2,NME1,PIK3CG	 	
P2	 	ACACB	-2.112	enzyme	Inhibited	-2.000	bias	-0.515	 	2.54E-02	LEP,MVD,SCD,SREBF2	 	
P2	 	AQP1	1.031	transporter	 	1.000	 	0.240	0.520	2.54E-02	AKR1B1,CES1,HSPH1,NUPR1	 	
P2	 	CFB	-1.263	peptidase	Activated	2.000	bias	0.631	 	2.54E-02	C3AR1,DDIT3,HSPA5,TGFB2	 	
P2	 	CGB3 (includes others)	-2.373	other	 	 	 	 	 	2.54E-02	DUSP6,ESR2,LHCGR,WNT5B	 	
P2	 	RNASEL	1.325	enzyme	 	 	 	 	 	2.54E-02	ISG15,MT-ATP6,MT-CO2,TP53	 	
P2	 	acadesine	 	chemical drug	 	 	 	 	 	2.54E-02	DUSP4,EGR1,THRSP,TP53	 	
P2	 	cyclopiazonic acid	 	chemical - endogenous non-mammalian	 	0.061	bias	0.450	-0.839	2.54E-02	DDIT3,EGR1,FAS,FOS	 	
P2	 	hydrogen sulfide	 	chemical - endogenous mammalian	 	1.961	bias	0.432	1.113	2.54E-02	DDIT3,HMOX1,HSPA5,TXN	 	
P2	 	mir-103	-3.166	microrna	 	-1.941	bias	-0.721	 	2.54E-02	AIP,GRN,HIF1A,TP53	 	
P2	 	gefitinib	 	chemical drug	 	 	 	 	 	2.56E-02	ADAMTS15,BTG2,CKAP2,COL15A1,COL8A1,CTSA,CTSB,FGFR2,GADD45B,HMOX1,HSPB1,KIT,MAP4K4,MKI67,STAT1,TNFRSF10B,TOP2A,WNT5B	 	
P2	 	SBDS	1.361	other	 	 	 	 	 	2.60E-02	AKR1C1/AKR1C2,AKR1C3,CHAC1,DDIT3,EGR1,FOS,GADD45B,HSPA5,PSMD7,RAC1,SPP1,TRIB3	 	
P2	 	4-methylnitrosoamino-1-(3-pyridinyl)-1-butanone	 	chemical toxicant	 	0.661	bias	0.529	 	2.64E-02	ANXA1,FOS,JUN,LCP1,NFE2L2,SPP1	 	
P2	 	ELF4	1.451	transcription regulator	 	0.686	bias	0.336	-0.122	2.64E-02	KIT,KLF4,LYZ,NDUFS8,SPP1,TP53	 	
P2	 	NRXN1	-1.128	transporter	 	 	 	 	 	2.64E-02	ITGA7,MMRN1,PCDH19,SLC1A3,SOX9,THBS1	 	
P2	 	methylnitrosourea	 	chemical toxicant	 	 	 	 	 	2.64E-02	EGR1,GSTP1,JUN,PSME1,RPS12,SOD1	 	
P2	 	CYR61	-3.873	other	 	0.459	bias	0.587	 	2.65E-02	CCND2,CYR61,DVL1,HIF1A,ITGAV,NR4A1,SFRP1,TIMP1,TP53	 	
P2	 	F2R	1.736	g-protein coupled receptor	 	-1.252	bias	0.668	 	2.65E-02	CYR61,EGR1,FOS,HMOX1,MIF,NR4A1,THBS1,TP53,VCAM1	 	
P2	 	SGK1	-1.292	kinase	 	0.308	bias	0.525	 	2.65E-02	KCNQ4,SCNN1B,SLC1A2,SLC1A3,SLC1A5,SLC38A3,SLC3A2,SLC5A3,STIM1	 	
P2	 	mir-29	 	microrna	 	-0.492	bias	-0.534	 	2.65E-02	ADAM12,AOX1,CLDN1,FKBP5,KIT,PIK3R1,PRKRA,THBS1,TP53	 	
P2	 	MAPK9	1.759	kinase	 	1.758	bias	0.303	0.610	2.72E-02	DMD,EDN1,EGR1,FOS,GADD45B,GAPDH,HIF1A,HMGA1,JUN,MIF,NME2,PLIN2,PTX3,RAC1,RILPL1,RPSA,SCD,TP53	 	
P2	 	CLDN6	-1.007	other	 	 	 	 	 	2.73E-02	ATF4,CLDN1,ERN1,HSPA5,KLF4	 	
P2	 	COMMD1	2.056	transporter	 	-1.000	bias	-0.721	 	2.73E-02	ALDOA,LGALS2,PFKFB3,STAT1,STC2	 	
P2	 	diosgenin	 	chemical - endogenous non-mammalian	 	1.477	 	0.031	1.408	2.73E-02	ABCC3,CYP3A5,EDN1,HMGCS1,SREBF2	 	
P2	 	FYN	1.325	kinase	 	-0.169	 	0.197	-0.667	2.74E-02	CXCL10,FOS,HMOX1,MBP,NFE2L2,NQO1,SOCS3,TP53	 	
P2	 	gemcitabine	 	chemical drug	 	1.698	bias	0.432	0.649	2.74E-02	CYP3A5,FAS,GLB1,HIF1A,HLA-DRA,HMOX1,PEBP1,TP53	 	
P2	 	Laminin	 	complex	 	0.000	 	0.070	-0.138	2.75E-02	APP,ETV5,MAPT,RPSA,SDC4,STMN2,TGFB2	 	
P2	 	MUC1	-1.031	other	 	0.601	bias	0.331	-0.092	2.75E-02	ABCC1,CD83,HIF1A,HLA-DRA,MKI67,PDGFA,SOD1	 	
P2	 	S-nitrosoglutathione	 	chemical toxicant	 	-0.394	 	-0.114	-0.097	2.75E-02	CXCL10,HIF1A,HLA-DRA,NQO1,SOD1,TP53,VCAM1	 	
P2	 	fasudil	 	chemical drug	 	-1.026	bias	-0.320	-0.186	2.75E-02	CD14,JUN,MIF,SLC1A2,SLC1A3,TGFB2,VCAM1	 	
P2	 	5-hydroxytryptamine	 	chemical - endogenous mammalian	 	0.621	bias	0.561	 	2.76E-02	CYBB,EGR1,FGF2,FOS,HIF1A,NR4A1,STAB1,THBS1,UCP2,VCAM1	 	
P2	 	SREBF2	2.182	transcription regulator	 	1.667	bias	0.555	 	2.76E-02	AACS,G6PD,HMGCS1,MSMO1,MVD,PLIN2,PMVK,SCD,SREBF2,THRSP	 	
P2	 	gemfibrozil	 	chemical drug	Activated	2.386	bias	0.324	1.391	2.76E-02	ANXA7,APOE,APP,HADHB,MBP,POR,RTN4,SCD,SOCS3,TPP1	 	
P2	 	NR4A1	-8.304	ligand-dependent nuclear receptor	 	-0.113	 	0.067	-0.331	2.78E-02	ADIPOQ,AKR1C1/AKR1C2,ALDOA,APOB,APOE,CIDEA,COL16A1,DDIT3,G0S2,GYS1,HIF1A,HMOX1,LEP,MAT2A,NR4A2,PEBP1,RAMP3,SCD,UCP2,VCAM1	 	
P2	 	ERG	-1.235	transcription regulator	 	1.069	bias	0.598	 	2.79E-02	ACTN1,APOC1,ARHGEF2,CLIP1,COLGALT1,EPB41L3,FHL1,FKBP5,FLNC,FOSB,HPCAL1,MYO1D,MYO5A,NLGN1,NR4A2,PLEK,RAB7A,SPP1,SREBF2,THBS1,TRIOBP,ZBTB16	 	
P2	 	CNR1	-1.537	g-protein coupled receptor	 	0.785	bias	0.321	-0.443	2.83E-02	ADIPOQ,ADORA1,ALPL,APOE,CXCL10,FGF2,FOS,GLO1,HAGH,HSPA4,KRT6B,LEP,NME2,RAC1,SLC35B2,SOX6,TIMP1	 	
P2	 	Nr1h	 	group	 	1.022	bias	-0.266	2.063	2.83E-02	ACSL3,AGPAT1,APOC1,APOE,CCND2,CXCL10,EDN1,FECH,FGF1,NR5A2,PLA2G2A,PLTP,SCD,SFRP1,THBS1,TP53,ZBTB16	 	
P2	 	4-methylcatechol	 	chemical - endogenous mammalian	 	 	 	 	 	2.90E-02	HMOX1,JUN	 	
P2	 	AKR1C3	2.853	enzyme	 	 	 	 	 	2.90E-02	FKBP4,SIAH2	 	
P2	 	AP2A1	1.090	transporter	 	 	 	 	 	2.90E-02	APP,TALDO1	 	
P2	 	APLP2	1.764	other	 	 	 	 	 	2.90E-02	PRNP,TP53	 	
P2	 	ARID2	1.078	transcription regulator	 	 	 	 	 	2.90E-02	ALPL,FGFR2	 	
P2	 	ATF6B	1.149	transcription regulator	 	 	 	 	 	2.90E-02	DDIT3,HSPA5	 	
P2	 	ATP2A1	-5.459	transporter	 	 	 	 	 	2.90E-02	DDIT3,HSPA5	 	
P2	 	BBS12	-1.238	other	 	 	 	 	 	2.90E-02	ADIPOQ,LEP	 	
P2	 	BO-653	 	chemical drug	 	 	 	 	 	2.90E-02	PSMA3,PSMA4	 	
P2	 	CALCR	-13.973	g-protein coupled receptor	 	 	 	 	 	2.90E-02	FOS,TP53	 	
P2	 	CHRM4	-4.147	g-protein coupled receptor	 	 	 	 	 	2.90E-02	EGR1,ITGAV	 	
P2	 	CYP26B1	-2.337	enzyme	 	 	 	 	 	2.90E-02	ATF5,P2RX7	 	
P2	 	DNM1	-1.519	enzyme	 	 	 	 	 	2.90E-02	APP,SLC24A2	 	
P2	 	ESRP1	-1.080	other	 	 	 	 	 	2.90E-02	FGFR2,RAC1	 	
P2	 	FFAR3	-1.810	g-protein coupled receptor	 	 	 	 	 	2.90E-02	LEP,TP53	 	
P2	 	GCLC	1.385	enzyme	 	 	 	 	 	2.90E-02	FOS,JUN	 	
P2	 	GJB6	15.146	transporter	 	 	 	 	 	2.90E-02	GJB2,MBP	 	
P2	 	GNRH2	-6.793	other	 	 	 	 	 	2.90E-02	RPLP1,RPSA	 	
P2	 	GRM3	-2.814	g-protein coupled receptor	 	 	 	 	 	2.90E-02	SLC1A2,SLC1A3	 	
P2	 	HS6ST2	-10.281	enzyme	 	 	 	 	 	2.90E-02	FGF2,TPSAB1/TPSB2	 	
P2	 	JDP2	1.290	transcription regulator	 	 	 	 	 	2.90E-02	JUN,TP53	 	
P2	 	LETM1	1.763	other	 	 	 	 	 	2.90E-02	MT-CO1,MT-ND6	 	
P2	 	MAF1	1.642	other	 	 	 	 	 	2.90E-02	MT-TY,NNMT	 	
P2	 	MME	-1.217	peptidase	 	 	 	 	 	2.90E-02	APP,SYP	 	
P2	 	NDST2	1.361	enzyme	 	 	 	 	 	2.90E-02	CMA1,CPA3	 	
P2	 	NUDT2	1.014	phosphatase	 	 	 	 	 	2.90E-02	KIT,TPSAB1/TPSB2	 	
P2	 	PDIA3	1.600	peptidase	 	 	 	 	 	2.90E-02	FCGR3A/FCGR3B,PRNP	 	
P2	 	POU2F3	2.071	transcription regulator	 	 	 	 	 	2.90E-02	KRT10,KRT14	 	
P2	 	RNASEH2B	2.425	enzyme	 	 	 	 	 	2.90E-02	ISG15,PHLDA3	 	
P2	 	RRM2	1.027	enzyme	 	 	 	 	 	2.90E-02	HIF1A,THBS1	 	
P2	 	SLC37A4	1.270	transporter	 	 	 	 	 	2.90E-02	DDIT3,HSPA5	 	
P2	 	SSFA2	-1.002	other	 	 	 	 	 	2.90E-02	ADIPOQ,LEP	 	
P2	 	TMSB10/TMSB4X	1.960	other	 	 	 	 	 	2.90E-02	FAS,TMSB10/TMSB4X	 	
P2	 	TRHR	-2.370	g-protein coupled receptor	 	 	 	 	 	2.90E-02	LEP,SOCS3	 	
P2	 	TXN2	1.537	enzyme	 	 	 	 	 	2.90E-02	CYBB,RAC1	 	
P2	 	USE1	-1.074	other	 	 	 	 	 	2.90E-02	DDIT3,HSPA5	 	
P2	 	VLDL	 	complex	 	 	 	 	 	2.90E-02	PLIN2,VCAM1	 	
P2	 	ammonia	 	chemical - endogenous mammalian	 	 	 	 	 	2.90E-02	SLC1A3,SLC7A6	 	
P2	 	bafilomycin	 	chemical - endogenous non-mammalian	 	 	 	 	 	2.90E-02	HIF1A,SQSTM1	 	
P2	 	cloprostenol	 	chemical drug	 	 	 	 	 	2.90E-02	SOCS3,TIMP1	 	
P2	 	durapatite	 	chemical - endogenous mammalian	 	 	 	 	 	2.90E-02	ALPL,SPP1	 	
P2	 	griseofulvin	 	chemical drug	 	 	 	 	 	2.90E-02	ALAS1,HMOX1	 	
P2	 	ibotenic acid	 	chemical toxicant	 	 	 	 	 	2.90E-02	FOS,JUN	 	
P2	 	parbendazole	 	chemical reagent	 	 	 	 	 	2.90E-02	ALPL,SPP1	 	
P2	 	rubitecan	 	chemical drug	 	 	 	 	 	2.90E-02	FAS,PEBP1	 	
P2	 	sGC	 	complex	 	 	 	 	 	2.90E-02	EGR1,FOS	 	
P2	 	succinylacetone	 	chemical - endogenous mammalian	 	 	 	 	 	2.90E-02	ALAS1,CYBB	 	
P2	 	teniposide	 	chemical drug	 	 	 	 	 	2.90E-02	FAS,TP53	 	
P2	 	tyrosine kinase	 	group	 	 	 	 	 	2.90E-02	HMOX1,INSR	 	
P2	 	Sn50 peptide	 	chemical toxicant	Inhibited	-2.359	bias	-0.572	 	2.92E-02	APOE,FAS,HMOX1,MIF,SLC1A2,SLC1A3,TP53,TYMP,VCAM1	 	
P2	 	TFAP2C	1.129	transcription regulator	 	-0.596	 	-0.193	-0.100	2.92E-02	ALCAM,ANLN,FKBP4,HIST1H1C,HK1,MBP,RET,SLC19A1,THBS1	 	
P2	 	MYOD1	-6.765	transcription regulator	 	1.803	bias	0.402	0.120	2.93E-02	ADORA1,ALDOA,ASS1,BIN1,CCND3,CRYAB,DMD,GYS1,HSPB8,ITGA7,KIFC3,MKI67,MSC,PDGFA,PSMB4,RBM38,RPL7A,SH3GLB1,SLC12A2,STAM,TNS1	 	
P2	 	NOS2	-2.522	enzyme	Activated	2.359	 	0.082	2.009	2.93E-02	ADIPOQ,APP,CD14,CD53,CYCS,EDN1,FAS,G6PD,HIF1A,HMOX1,IL1RN,IRAK1,ISG15,LEP,S100A8,SLC1A5,SLC40A1,STXBP1,SYP,TIMP1,TYROBP	 	
P2	 	VCAN	1.572	other	 	-1.479	 	-0.089	-1.127	2.94E-02	APOE,ASS1,CIDEA,CRISPLD2,FAS,GLB1,IGFBP4,IL1RN,MAP1B,MIF,PLA2G2A,PRDX5,PRELP,TIMP1,TP53,VCAM1	 	
P2	 	CYP1A1	-12.709	enzyme	 	 	 	 	 	3.00E-02	ANXA7,BANF1,CBX3,DNAL4,DYNLRB1,GPC1,KIF2A,MAPT,NDUFA1,NQO1,ODC1,SDHB,VAMP8	 	
P2	 	REL	-1.054	transcription regulator	Activated	2.101	bias	0.645	 	3.01E-02	ANLN,APP,BARD1,CAMK2D,CCND2,COPS4,CXCL10,ETV5,FAS,FOS,GADD45B,HLA-A,IRF5,JUN,MAFG,NFE2L2,NR4A1,PPP1R14B,RAP2A,SH2B3,SLC22A15,SLC7A6,SORBS1,TBCA,TNFRSF10B	 	
P2	 	miR-199a-5p (and other miRNAs w/seed CCAGUGU)	 	mature microrna	 	-1.929	bias	-0.700	 	3.02E-02	ALOX5AP,CSTB,HIF1A,ISG15,KLF4,MYL9,TGFBR1,VPS11,WNT5B,ZBTB16	 	
P2	 	IRF9	1.199	transcription regulator	 	 	 	 	 	3.03E-02	CXCL10,GBP1,IRF5,ISG15,SOCS3,STAT1	 	
P2	 	TSC1	-1.010	other	Inhibited	-2.400	 	-0.075	-2.221	3.03E-02	DDIT3,FAM129A,FLNA,HMOX1,STAT1,TP53	 	
P2	 	tempol	 	chemical drug	 	-1.698	bias	-0.360	-0.824	3.03E-02	CYCS,MT-CO1,SPP1,TP53,UCP2,VCAM1	 	
P2	 	BRAF	1.215	kinase	 	0.254	bias	0.336	-0.402	3.05E-02	CSF1R,CXCL10,DUSP4,EGR1,HIF1A,SERPINE2,THBS1,TPO	 	
P2	 	MAF	2.281	transcription regulator	 	1.513	bias	0.475	0.471	3.05E-02	CRYAB,GCLM,MAF,MAFG,NQO1,TP53,TXN,VCAM1	 	
P2	 	8-bromo-cAMP	 	chemical reagent	 	1.424	bias	0.403	-0.256	3.09E-02	ALDH2,APP,CTSD,DUSP4,EGR1,FAM89B,FAS,FGF2,FOS,GSTP1,JUN,LHCGR,MAT2A,NQO1,ODC1,PTGFR,SLC1A2,SPP1,TGFB2,TIMP1	 	
P2	 	D-fructose	 	chemical - endogenous mammalian	 	0.808	bias	0.681	 	3.10E-02	ADIPOQ,CD68,CXCL10,SCD,SLC2A5,THBS1,TIMP1	 	
P2	 	DMP1	-12.955	other	 	-1.134	bias	-0.309	-0.317	3.10E-02	ALPL,BZW2,C1QB,F13A1,FGF1,SPP1,STAB1	 	
P2	 	EFNA4	2.016	kinase	 	-1.134	 	-0.172	-0.680	3.10E-02	DSG1,DUSP4,DUSP6,ETV5,KRT10,S100A7,SOX9	 	
P2	 	MTORC1	 	complex	Activated	2.111	bias	0.515	 	3.10E-02	ATF4,KLF4,MBP,PKM,SCD,SREBF2,UCHL1	 	
P2	 	TYROBP	4.392	transmembrane receptor	 	 	 	 	 	3.10E-02	CD83,NCKAP1L,SH2B3,SLC1A5,SPP1,TREM2,TYROBP	 	
P2	 	advanced glycation end-products	 	chemical - endogenous mammalian	 	1.670	bias	0.360	0.822	3.10E-02	AGER,DDAH2,FGF2,MKI67,PFN1,SPP1,VCAM1	 	
P2	 	FOXA1	-3.110	transcription regulator	 	-0.899	 	0.019	-0.954	3.13E-02	ANXA1,ATP5J,EPHX1,FKBP4,HK1,MYL9,NR4A2,PFKFB1,PRNP,S100A2,SIAH2,SLC12A2,SOD1,SOX9,TCF7,TNFRSF12A	 	
P2	 	7-nitroindazole	 	chemical reagent	 	1.131	bias	-0.288	1.702	3.13E-02	FOS,FOSB,GSTP1,NCAM1	 	
P2	 	ACSL5	-1.253	enzyme	 	-1.000	 	0.042	-1.085	3.13E-02	ANOS1,GALNT13,PEG10,PHLDA2	 	
P2	 	COPS5	-1.115	transcription regulator	 	1.067	 	0.127	0.815	3.13E-02	HIF1A,LHCGR,MARS,TP53	 	
P2	 	Mir122a,b	 	group	 	0.000	 	0.000	0.000	3.13E-02	ADAM17,LAMP1,PRKRA,TP53	 	
P2	 	NCR2	-16.131	transmembrane receptor	 	-0.849	bias	0.721	 	3.13E-02	NR4A1,NR4A2,THBS1,TYROBP	 	
P2	 	S100B	-1.965	other	 	0.000	bias	0.499	-0.988	3.13E-02	AGER,APP,FOS,JUN	 	
P2	 	T	-7.583	transcription regulator	 	1.000	bias	0.721	 	3.13E-02	ALCAM,CD151,SOX6,SOX9	 	
P2	 	calcipotriene	 	chemical drug	 	-0.132	 	0.212	-0.554	3.13E-02	FOS,JUN,KRT10,SPP1	 	
P2	 	cryptotanshinone	 	chemical drug	 	1.212	 	-0.212	1.620	3.13E-02	CD14,DDIT3,TNFRSF10B,TP53	 	
P2	 	metyrapone	 	chemical drug	 	0.132	bias	0.297	-0.457	3.13E-02	ABCC3,ALAS1,CYP3A5,FOS	 	
P2	 	vanadate	 	chemical - other	 	-0.132	 	0.127	-0.385	3.13E-02	INSR,JUN,MSR1,ODC1	 	
P2	 	Akt	 	group	 	0.432	bias	0.312	-0.948	3.15E-02	ATF4,CCND2,CCND3,CIDEA,CTSD,CXCL10,FAS,FOS,HIF1A,HMOX1,INSR,JUN,LEP,LHCGR,MT-CO1,NFE2L2,PEA15,PPP1R1B,PTX3,SLC1A2,SOCS3,SPP1,THBS1,TP53,VCAM1	 	
P2	 	Tgf beta	 	group	 	0.006	bias	0.308	-1.384	3.15E-02	ADAM12,BAMBI,CCND2,CD209,CSF1R,CXCL10,CYR61,DAB2,EDN1,ENG,FGF2,FOS,GADD45B,HMOX1,HNRNPAB,JUN,KDM6B,MAF,MIF,NR4A2,PDGFA,SOCS3,SPP1,TIMP1,VCAM1	 	
P2	 	ANG	-1.919	enzyme	 	 	 	 	 	3.16E-02	CXCL10,CXCL9,TP53	 	
P2	 	APR-246	 	chemical drug	 	 	 	 	 	3.16E-02	GJB6,KRT14,KRTDAP	 	
P2	 	Atrial Natriuretic Peptide	 	group	 	 	 	 	 	3.16E-02	ADIPOQ,EDN1,LEP	 	
P2	 	CMKLR1	2.041	g-protein coupled receptor	 	 	 	 	 	3.16E-02	ADIPOQ,CCND2,PLIN1	 	
P2	 	CNGA3	-22.535	ion channel	 	 	 	 	 	3.16E-02	CAPN2,DDIT3,HSPA5	 	
P2	 	Cux1	 	transcription regulator	 	 	 	 	 	3.16E-02	DAB2,HIST1H4C,HTRA1	 	
P2	 	MXD1	1.808	transcription regulator	 	 	 	 	 	3.16E-02	CCND2,EDN1,ODC1	 	
P2	 	NEIL2	1.223	enzyme	 	 	 	 	 	3.16E-02	GAPDH,MT-CO2,MT-CO3	 	
P2	 	NMNAT1	-1.289	enzyme	 	 	 	 	 	3.16E-02	NPY1R,PEG10,TGFB2	 	
P2	 	PRKRA	2.297	other	 	 	 	 	 	3.16E-02	MAF,RET,THBS1	 	
P2	 	RANBP9	1.453	other	 	 	 	 	 	3.16E-02	FOS,JUN,SYP	 	
P2	 	RNF216	1.223	enzyme	 	 	 	 	 	3.16E-02	CXCL10,ISG15,TRAF3	 	
P2	 	RPS6KA3	1.047	kinase	 	 	 	 	 	3.16E-02	FOS,LEP,TNFRSF10B	 	
P2	 	RV 538	 	chemical reagent	 	 	 	 	 	3.16E-02	ATP13A2,LAMP2,PRNP	 	
P2	 	Shc	 	group	 	 	 	 	 	3.16E-02	CCND2,CCND3,FOS	 	
P2	 	TAPI-1	 	chemical - protease inhibitor	 	 	 	 	 	3.16E-02	APP,MT-CO1,VCAM1	 	
P2	 	acitretin	 	chemical drug	 	 	 	 	 	3.16E-02	APP,ODC1,PI3	 	
P2	 	anacardic acid	 	chemical - endogenous non-mammalian	 	 	 	 	 	3.16E-02	DDIT3,EDN1,HSPA5	 	
P2	 	dydrogesterone	 	chemical drug	 	 	 	 	 	3.16E-02	AKR1C1/AKR1C2,AKR1C3,SRD5A1	 	
P2	 	edaravone	 	chemical drug	 	 	 	 	 	3.16E-02	DDIT3,FAS,HSPA5	 	
P2	 	mesalamine	 	chemical drug	 	 	 	 	 	3.16E-02	HMOX1,ODC1,TPM3	 	
P2	 	streptozocin	 	chemical drug	 	1.114	 	0.118	0.609	3.21E-02	AGER,ALDH3A2,ALPL,CCND3,CYP4A11,FAS,FOS,HIF1A,HMOX1,INSR,KIT,LEP,MSR1,NQO1,NTRK3,OGT,SCD,SLC25A5,SLC2A5,SOD1,SPP1,TGFBR1,VDAC1	 	
P2	 	DTX1	1.109	transcription regulator	 	-0.447	 	0.144	-0.770	3.21E-02	DUSP6,EGR1,SPP1,SPRY4,TGFB2	 	
P2	 	HEXIM1	1.198	transcription regulator	 	-1.287	bias	-0.360	-0.486	3.21E-02	ANXA1,FGF2,HIF1A,TGFB2,TP53	 	
P2	 	alpha-tocopherol	 	chemical drug	 	-0.447	bias	-0.432	0.520	3.21E-02	ADIPOQ,HMOX1,LEP,SQSTM1,TP53	 	
P2	 	clodronic acid	 	chemical drug	 	1.387	bias	0.317	0.683	3.21E-02	CXCL10,FOS,HMOX1,MSR1,VCAM1	 	
P2	 	CRH	-5.635	cytokine	 	-1.774	bias	0.313	-2.632	3.21E-02	EDN1,FOS,IL1RN,KCNMA1,KRT14,LEP,NR4A1,RAMP2,SOCS3	 	
P2	 	LCN2	1.680	transporter	 	1.830	bias	0.408	0.645	3.21E-02	ACTN1,ANLN,ATF5,CAPG,CKAP2,CXCL10,HIF1A,HMOX1,IL1RN	 	
P2	 	NCOA2	1.272	transcription regulator	 	0.771	bias	0.432	-0.432	3.21E-02	ADIPOQ,CXCL10,EGR1,FAM89B,HCAR2,ISG15,NR1D1,PLIN1,RET	 	
P2	 	Sb202190	 	chemical - kinase inhibitor	 	-1.462	bias	-0.489	0.324	3.25E-02	ATP5J2,CCND2,CCND3,CXCL10,EGR1,FGFR2,FOS,HIF1A,HMOX1,HSPA5,PLA2G2A,S100A8,TNFRSF10B,TP53,TYMP	 	
P2	 	SATB1	-1.591	transcription regulator	 	0.667	 	-0.139	1.246	3.25E-02	ACTG1,ACTN1,CTNNA1,CTSD,CYBB,DUSP4,FAM129A,FOSB,GADD45B,GDF15,HSPA8,IL10RA,NFE2L2,NR4A2,PSMD2,RPLP0,RPLP1,TMEM2,WARS	 	
P2	 	EGLN1	1.222	enzyme	 	-1.256	 	-0.103	-0.993	3.38E-02	ADAMTS5,AGER,HIF1A,LEP,PFKL,SDC4,TGFB2,TGFBR1	 	
P2	 	NKX3-1	-1.337	transcription regulator	 	 	 	 	 	3.38E-02	BTG2,CA3,CTSB,FOS,PIK3R1,PTPRC,PTPRK,SDC4	 	
P2	 	enalapril	 	chemical drug	 	1.414	 	0.042	1.294	3.38E-02	ASNS,CAPN6,EFEMP2,SPP1,TIMP1,TNFRSF12A,UCP2,VCAM1	 	
P2	 	platelet activating factor	 	chemical - endogenous mammalian	 	0.670	bias	0.519	 	3.38E-02	EGR1,FGF2,FOS,ITGB2,NR4A1,PAFAH1B2,THBS1,TIMP1	 	
P2	 	NKX2-1	-2.954	transcription regulator	 	-0.283	bias	0.328	-0.931	3.43E-02	AGER,BTG3,CD14,CD74,CYGB,EPHB3,FARSB,HLA-A,HS2ST1,LYZ,MAPT,QSOX1,RET,SCD,SREBF2,SSBP1,TGFB2,THBS1,TPO,WNT5B	 	
P2	 	Ras	 	group	 	-0.435	bias	0.459	-1.824	3.46E-02	ARHGEF2,CCND3,CXCL10,EDN1,EGR1,FOS,GSTP1,HMGA1,HMOX1,JUN,ODC1,PDGFA,SERPINE2,STAT1,TP53	 	
P2	 	TSLP	-1.187	cytokine	 	 	 	 	 	3.46E-02	CD63,CD83,CXCL9,MKI67,NME1,TIMP1	 	
P2	 	EFNA3	1.120	kinase	 	-1.134	 	-0.151	-0.735	3.48E-02	DSG1,DUSP4,DUSP6,ETV5,KRT10,S100A7,SOX9	 	
P2	 	NME1	2.945	kinase	 	 	 	 	 	3.48E-02	CTSD,FBL,ICMT,RAC1,SLBP,TIMP1,TP53	 	
P2	 	STAT5A	-1.565	transcription regulator	 	-1.551	 	0.157	-2.085	3.49E-02	ADIPOQ,AKR1C3,CCND2,CCND3,CD68,DYNLRB1,ERAP2,ESR2,FAS,FCER1G,FOS,FOSB,GYS2,HIST1H1C,KIT,MAF,MAL2,NR4A2,PIP,PPFIBP2,RARRES3,SNTB1,SOCS3,TP53,TPM3,TRAF3,TRIM31,WARS,YWHAG	 	
P2	 	ETS2	1.021	transcription regulator	 	0.647	bias	0.605	 	3.53E-02	CSF1R,FGF1,FOS,HMOX1,JUN,LYZ,MSR1,PCSK6,SPP1	 	
P2	 	sodium chloride	 	chemical - endogenous mammalian	 	1.619	bias	0.577	 	3.53E-02	AKR1B1,CYBB,EDN1,FOS,HIF1A,HMOX1,SLC5A3,SOD1,SPP1	 	
P2	 	CCL5	 	cytokine	 	1.955	bias	0.656	 	3.58E-02	ALCAM,ATF4,CAPN2,CCR1,DUSP6,FOS,HMGA1,SOD1,STAT1,TUBB4B	 	
P2	 	CXCL8	-2.761	cytokine	Activated	2.741	bias	0.284	1.963	3.58E-02	ACKR3,ANXA1,CD74,FAS,ITGB2,MTPN,RAC1,TGFBR1,TNFRSF10B,VCAM1	 	
P2	 	cobalt chloride	 	chemical reagent	 	1.670	bias	0.515	 	3.58E-02	ALDOA,BHLHE41,HIF1A,HMOX1,LEP,PKM,SLC1A3,SLC40A1,TP53,VDAC1	 	
P2	 	LEPR	-1.393	transmembrane receptor	 	-0.698	 	0.155	-1.251	3.61E-02	ADIPOQ,ANXA5,APOB,APOE,CD63,CD68,FOS,FYB,GADD45B,HIST1H2AC,IL1RN,LEP,LGMN,MAP4K4,MBP,SOCS3,SREBF2,TIMP1,UCP2	 	
P2	 	E. coli B5 lipopolysaccharide	 	chemical - endogenous non-mammalian	 	0.774	bias	0.349	-0.998	3.63E-02	ACKR3,ALDH2,CCR1,CD83,CES1,CIDEA,CXCL10,CYBB,CYP3A5,FMO1,FOS,GCLM,HLA-A,HMOX1,IL17RA,MAT2A,PPIA,SEPHS2,SOCS3,SOD1,SPP1,TGFB2,TGFBR1,THBS1,TOLLIP,TPO,UBE2I	 	
P2	 	BCL2L1	1.703	other	 	-0.707	 	0.060	-0.877	3.73E-02	ALOX5AP,CYCS,FAS,NQO1,PTPRC,THBS1,TIMP1,TNFRSF10B	 	
P2	 	CD5	1.059	transmembrane receptor	Activated	2.804	bias	0.527	 	3.73E-02	CD4,CD52,IL2RG,MAPK9,MSMO1,PCK2,STAT1,TLR8	 	
P2	 	CUX1	1.480	transcription regulator	 	 	 	 	 	3.73E-02	ARHGDIB,CYBB,FLNA,HIST1H1B,HIST1H4C,ITGB2,NCAM1,THBS1	 	
P2	 	EOMES	3.147	transcription regulator	 	-0.863	 	0.028	-0.940	3.73E-02	AFAP1,DUSP4,FAT3,MESP1,NHLH1,NXPH4,PREX1,TMEM2	 	
P2	 	FGF10	-1.664	growth factor	Activated	2.630	bias	0.691	 	3.73E-02	AGER,ANXA1,ANXA2,CTSB,LFNG,SCD,SOX9,TMEM123	 	
P2	 	capsaicin	 	chemical drug	Activated	2.607	 	-0.066	2.778	3.73E-02	ABCC3,ATF4,DDIT3,FOS,GDF15,HMOX1,LEP,TGFB2	 	
P2	 	TAF4B	1.428	transcription regulator	 	 	 	 	 	3.75E-02	CCND2,JUN,RET,SPP1,ZBTB16	 	
P2	 	UTP	 	chemical - endogenous mammalian	 	1.229	 	0.240	0.766	3.75E-02	CD14,FLNA,SPP1,THBS1,VCAM1	 	
P2	 	bisindolylmaleimide	 	chemical - kinase inhibitor	 	0.200	bias	-0.554	 	3.75E-02	EGR1,FGF2,FOS,GFPT1,NR4A1	 	
P2	 	EGR2	-1.466	transcription regulator	 	0.880	bias	0.633	 	3.78E-02	ABCC1,ASS1,CSF1R,EGR1,FGF2,FOS,HSPA5,JUN,MBP,NXPH4,PIP,S100A1,SCD,SLC12A2,SLC1A3,SOCS3,ZBTB16	 	
P2	 	PARP1	1.276	enzyme	 	0.856	bias	0.440	-0.544	3.80E-02	CXCL10,FAS,FKBP5,FOS,HMOX1,JUN,MT-CO1,PEG10,STAT1,TNFRSF10B,TP53,VCAM1	 	
P2	 	AXIN1	1.308	other	 	-0.849	bias	-0.450	0.043	3.80E-02	CCND2,CSRNP1,FOS,HRAS	 	
P2	 	IFNW1	-1.663	cytokine	 	 	 	 	 	3.80E-02	CD83,CXCL10,CXCL9,RARRES3	 	
P2	 	IL17R	 	complex	Activated	2.000	bias	0.561	 	3.80E-02	CXCL10,S100A7,S100A8,TIMP1	 	
P2	 	ITGA6	1.064	transmembrane receptor	 	0.000	bias	0.561	 	3.80E-02	CCND2,ITGA7,RPSA,TP53	 	
P2	 	RARRES2	-1.023	transmembrane receptor	Inhibited	-2.000	 	0.080	-2.160	3.80E-02	ADIPOQ,CCND2,LEP,PLIN1	 	
P2	 	W7	 	chemical reagent	 	0.577	bias	-0.551	 	3.80E-02	CD14,CD83,FOS,NR4A1	 	
P2	 	cuprizone	 	chemical toxicant	 	-0.784	bias	0.400	-1.570	3.80E-02	CXCL10,FOS,MBP,SOCS3	 	
P2	 	glycine	 	chemical - endogenous mammalian	 	-1.103	 	0.000	-1.103	3.80E-02	ATF4,FOS,ODC1,PCK2	 	
P2	 	methylphenidate	 	chemical drug	 	-1.961	 	0.240	-2.432	3.80E-02	EGR1,FOS,FOSB,NCAM1	 	
P2	 	SRF	-1.076	transcription regulator	 	-1.261	bias	0.309	-2.467	3.85E-02	APOLD1,CLDN1,CMA1,CPA3,CPM,CSRP2,CTSG,DMD,EGR1,EYA2,FGF1,FHL1,FLNA,FOS,FOSB,G0S2,GLIPR1,JUN,LMCD1,MAP4K4,MAPK10,MCF2L,MYL9,NR4A1,NR4A2,OSCP1,PPIA,RNH1,S100A8,SHOC2,SREBF2,TCF7,TUBB4B	 	
P2	 	FGF21	1.880	growth factor	 	-0.266	bias	0.285	-1.009	3.89E-02	ADIPOQ,CIDEA,DGAT2,EGR1,FGFR2,LEP,ME1	 	
P2	 	quinolinic acid	 	chemical - endogenous mammalian	 	-0.450	 	0.072	-0.636	3.89E-02	EGR1,FOS,FOSB,JUN,NTRK3,RET,TP53	 	
P2	 	HDAC2	1.391	transcription regulator	 	1.387	 	0.033	1.269	3.91E-02	CD4,CYBB,DPT,EGR1,FAS,LHCGR,POLD2,PREX1,RRM2B,SCN2A,SFRP1,SOX9,SQSTM1,STMN2,TP53	 	
P2	 	GAPDH	3.386	enzyme	 	-1.249	bias	-0.297	-0.543	3.93E-02	ENO1,FCER1G,GAPDH,SPP1,STAT1,WARS	 	
P2	 	AR	-1.322	ligand-dependent nuclear receptor	Activated	2.618	bias	0.469	0.052	4.03E-02	AKR1C3,CCDC85B,CKAP4,CLGN,DCTPP1,DEGS1,EDN1,EGR1,EPB41L4B,EPHX1,ERN1,FAM89B,FGFR2,FKBP4,FKBP5,GDF15,GSTP1,HSPA5,HSPH1,KCNJ3,KPNA2,KRT14,LHCGR,MAD2L2,MSMO1,NR5A2,NUPR1,ODC1,PDGFA,PER1,PIP,SEC61B,SLC7A11,SOX9,SRD5A1,STAT1,STK39,TGFB2,THBS1,TNFRSF12A,ZBTB16	 	
P2	 	FOXP3	-6.392	transcription regulator	 	0.114	 	-0.211	0.666	4.07E-02	ANXA1,DUSP4,DUSP6,HLA-A,IL17RA,IRAK1,MAF,MAPK9,MGAT1,NRN1,NTRK3,RRM2B	 	
P2	 	FANCC	-1.359	other	 	 	 	 	 	4.11E-02	GDF15,HSPA4,PCLO,PHLDA2,PTPRC,PTX3,TBC1D9,TP53	 	
P2	 	luteolin	 	chemical - endogenous non-mammalian	 	1.180	bias	-0.515	 	4.11E-02	APOB,CXCL10,FOS,GCLM,HMOX1,JUN,TNFRSF10B,TP53	 	
P2	 	3,5-diiodothyronine	 	chemical - endogenous mammalian	 	 	 	 	 	4.12E-02	AK1,ENO1,GAPDH	 	
P2	 	ABCA4	-1.508	transporter	 	 	 	 	 	4.12E-02	AGER,CXCL10,GLO1	 	
P2	 	DRD1	-3.157	g-protein coupled receptor	 	 	 	 	 	4.12E-02	EGR1,FOS,FOSB	 	
P2	 	ELK3	-1.008	transcription regulator	 	 	 	 	 	4.12E-02	EGR1,FOS,HMOX1	 	
P2	 	EPHB1	-1.888	kinase	 	 	 	 	 	4.12E-02	EGR1,FOS,JUN	 	
P2	 	Integrin	 	complex	 	 	 	 	 	4.12E-02	FOS,JUN,SOCS3	 	
P2	 	LY6E	1.967	other	 	 	 	 	 	4.12E-02	CD14,CD83,HLA-DRA	 	
P2	 	MAPK10	2.474	kinase	 	 	 	 	 	4.12E-02	APP,FOS,JUN	 	
P2	 	ST3-Hel2A-2	 	chemical reagent	 	 	 	 	 	4.12E-02	DDIT3,FOS,NR4A2	 	
P2	 	TAS1R3	-3.753	g-protein coupled receptor	 	 	 	 	 	4.12E-02	SLC1A5,SLC3A2,SLC7A11	 	
P2	 	XRCC5	1.634	enzyme	 	 	 	 	 	4.12E-02	APOE,FKBP5,TP53	 	
P2	 	anti-benzo(a)pyrene-diol-epoxide	 	chemical toxicant	 	 	 	 	 	4.12E-02	GADD45B,JUN,TP53	 	
P2	 	azathioprine	 	chemical drug	 	 	 	 	 	4.12E-02	G3BP2,MAZ,PDGFA	 	
P2	 	coal tar	 	chemical drug	 	 	 	 	 	4.12E-02	GSTP1,HMOX1,NQO1	 	
P2	 	estriol	 	chemical - endogenous mammalian	 	 	 	 	 	4.12E-02	HOXA10,PIK3R1,SDC3	 	
P2	 	ferric ammonium citrate	 	chemical drug	 	 	 	 	 	4.12E-02	FTH1,FTL,HMOX1	 	
P2	 	miR-196a-5p (and other miRNAs w/seed AGGUAGU)	 	mature microrna	 	 	 	 	 	4.12E-02	ANXA1,HOXA7,KRT5	 	
P2	 	mimosine	 	chemical drug	 	 	 	 	 	4.12E-02	HLA-DQA1,HLA-DQB1,TP53	 	
P2	 	salubrinal	 	chemical reagent	 	 	 	 	 	4.12E-02	ATF4,HSPA5,SQSTM1	 	
P2	 	vismodegib	 	chemical drug	 	 	 	 	 	4.12E-02	CXCL9,MKI67,SOX9	 	
P2	 	TNFRSF1A	1.571	transmembrane receptor	 	1.132	bias	0.348	-0.108	4.15E-02	ABCC1,ABCC3,CD68,CD83,CXCL10,CYP3A5,GCLM,JUN,NFE2L2,NQO1,P2RX7,PDGFA,SAA1,SOCS3,VCAM1	 	
P2	 	ADAM10	1.491	peptidase	 	 	 	 	 	4.16E-02	APP,CD74,CRYAB,CXCL16,FOS,IRAK1,PRNP,RAMP2,SCN2A,SOX9,SYP	 	
P2	 	caffeine	 	chemical drug	 	-1.207	 	0.025	-1.272	4.21E-02	EGR1,FAM89B,FOS,FOSB,HIF1A,MT-CO1,NR4A1,THBS1,TP53	 	
P2	 	PLG	-9.882	peptidase	 	0.548	bias	0.700	 	4.22E-02	ADIPOQ,AGER,CYR61,EDN1,GULP1,MCOLN3,MIF,RAB7A,RAC1,VDAC1	 	
P2	 	fenretinide	 	chemical drug	 	0.209	 	0.069	-0.003	4.22E-02	DDIT3,ENAH,HIF1A,JUN,LEP,MKI67,MT-CO3,NFE2L2,STAT1,TNFRSF10B	 	
P2	 	TLR4	1.640	transmembrane receptor	 	0.473	bias	0.534	 	4.32E-02	APP,BAMBI,CCND2,CD14,CERS2,CERS6,CMA1,CXCL10,CYP3A5,CYR61,DAB2,EDN1,FAS,HMOX1,HSPA5,HTRA1,ISG15,LMO4,MIF,MT-ND6,NR4A1,NR4A2,NSMAF,PLEK,RILPL1,SGPL1,SLC7A11,SMPD1,SOCS3,SPP1,STAT1,TREM2,TSPO,VCAM1	 	
P2	 	EFNA5	1.104	kinase	 	-1.134	 	-0.218	-0.557	4.32E-02	DSG1,DUSP4,DUSP6,ETV5,KRT10,S100A7,SOX9	 	
P2	 	RBM5	1.057	other	 	-0.547	bias	-0.272	0.160	4.32E-02	ANXA1,ATP6V0C,BTG2,GBE1,ISG15,UBA1,UCP2	 	
P2	 	KEAP1	2.101	transcription regulator	 	-1.446	 	0.060	-1.578	4.33E-02	GSTP1,HMOX1,NFE2L2,NQO1,VCAM1	 	
P2	 	Raf	 	group	 	-1.067	bias	0.407	-1.875	4.33E-02	EDN1,FOS,JUN,TOP2A,TPO	 	
P2	 	WR 1065	 	chemical drug	Activated	2.200	bias	0.667	 	4.33E-02	FAS,GDF15,NME1,TNFRSF10B,TP53	 	
P2	 	ceramide	 	chemical - endogenous mammalian	 	-1.982	 	0.240	-2.459	4.33E-02	FOS,GAPDH,JUN,SFRP1,TP53	 	
P2	 	dithiothreitol	 	chemical reagent	 	0.646	bias	0.407	-0.242	4.33E-02	DDIT3,HIF1A,HMOX1,HSPA5,SEL1L	 	
P2	 	nilvadipine	 	chemical drug	 	0.447	 	0.027	0.388	4.33E-02	CBR1,CRYAB,FGF2,MAP4K4,SDCBP	 	
P2	 	vinblastine	 	chemical drug	 	1.123	bias	0.601	 	4.33E-02	FOS,HIF1A,HLA-A,IGFBP4,TP53	 	
P2	 	MECP2	1.062	transcription regulator	 	0.532	 	0.048	0.426	4.33E-02	ADAM12,ANXA1,APOE,CAPG,EGR1,FKBP5,GSTP1,HSPA5,IRAK1,MBP,NPY1R,NR4A1,SCN2A,SRPX2	 	
P2	 	dimethyl sulfoxide	 	chemical drug	 	-0.066	bias	0.428	-1.646	4.40E-02	ADAM12,ANXA1,CA3,CCND2,CCND3,CYP3A5,DDIT3,FECH,FOS,HMOX1,ITGB2,JUN,NUPR1,SQSTM1,VCAM1	 	
P2	 	ID2	1.784	transcription regulator	 	-0.277	 	-0.082	0.018	4.43E-02	CCND2,CD83,DUSP10,DUSP4,EEF1D,FCER1G,GADD45B,HIF1A,IL10RA,IL20RB,IRF5,LMO4,MAF,NR4A1,PIK3R1,SOCS3,TOX2,TRAF3,ZBTB16	 	
P2	 	IFNE	-1.164	cytokine	 	1.982	bias	0.633	 	4.43E-02	CD83,CXCL10,CXCL9,RARRES3,SLC7A2,STAT1	 	
P2	 	NR2F1	-3.657	ligand-dependent nuclear receptor	 	 	 	 	 	4.43E-02	ALDH2,EGR1,GDF15,LHCGR,RORB,SLC9A1	 	
P2	 	OGT	1.777	enzyme	 	-0.655	 	0.025	-0.703	4.43E-02	FOS,INSR,JUN,NDUFA6,NDUFA9,NDUFC2	 	
P2	 	PLAUR	-2.027	transmembrane receptor	 	0.663	bias	0.502	 	4.43E-02	CTSB,CYBB,ITGAV,MT-CO1,RAC1,SCN2A	 	
P2	 	Ccl2	 	cytokine	 	1.885	bias	0.309	1.076	4.52E-02	ADIPOQ,CD14,CTSB,CXCL10,KLF4,LEP,SDC4,VCAM1	 	
P2	 	IFNA1/IFNA13	-2.148	cytokine	Activated	2.573	bias	0.454	1.405	4.52E-02	CD83,CXCL10,CXCL9,ISG15,RARRES3,SIGLEC1,STAT1,UBE2E1	 	
P2	 	PLAG1	2.000	transcription regulator	 	1.600	bias	0.485	0.242	4.52E-02	ATF5,CLTB,FLNC,NPTXR,PIR,QSOX1,S100A2,TPSAB1/TPSB2	 	
P2	 	alefacept	 	biologic drug	 	-0.563	bias	-0.694	 	4.52E-02	AKR1C3,CD2,CD52,CXCL9,FCGR3A/FCGR3B,NCAM1,SOCS3,STAT1	 	
P2	 	7-ketocholesterol	 	chemical - endogenous mammalian	 	1.000	 	0.114	0.772	4.54E-02	DDIT3,EGR1,HSPA5,TP53	 	
P2	 	CBX7	-1.166	other	Inhibited	-2.000	bias	-0.645	 	4.54E-02	CBX4,CLDN1,CTSS,GDF15	 	
P2	 	CCNE1	-1.283	transcription regulator	 	 	 	 	 	4.54E-02	BARD1,CAPN2,HIF1A,TP53	 	
P2	 	CYP27A1	1.890	enzyme	 	0.254	bias	-0.341	0.920	4.54E-02	APOE,CYP3A5,HMGCS1,SREBF2	 	
P2	 	DAG1	1.556	transmembrane receptor	 	0.000	bias	0.515	 	4.54E-02	DMD,ITGA7,SGCG,SNTA1	 	
P2	 	DPP-23	 	chemical reagent	 	1.982	bias	0.721	 	4.54E-02	ATF4,DDIT3,ERN1,HSPA5	 	
P2	 	HOXA13	-4.493	transcription regulator	 	 	 	 	 	4.54E-02	ENO1,SLC1A2,SOX9,VAPA	 	
P2	 	MNT	2.256	transcription regulator	 	 	 	 	 	4.54E-02	CCND2,DDIT3,GADD45B,ODC1	 	
P2	 	NOS1	-4.282	enzyme	 	-1.165	bias	0.417	-1.983	4.54E-02	ADIPOQ,EGR1,FOS,HIF1A	 	
P2	 	PRKDC	1.480	kinase	 	 	 	 	 	4.54E-02	APOE,FKBP5,NR1D1,PIM3	 	
P2	 	SP100	-1.206	transcription regulator	 	 	 	 	 	4.54E-02	CD14,HSPA8,HSPB8,SRD5A1	 	
P2	 	dipyridamole	 	chemical drug	 	 	 	 	 	4.54E-02	HMOX1,SPP1,TIMP1,TP53	 	
P2	 	isoprenaline	 	chemical drug	 	-1.964	 	0.240	-2.436	4.54E-02	FOS,NR4A1,NR4A2,PER1	 	
P2	 	ketamine	 	chemical drug	 	 	 	 	 	4.54E-02	FOS,HK1,HMOX1,NQO1	 	
P2	 	miR-7a-5p (and other miRNAs w/seed GGAAGAC)	 	mature microrna	 	-0.845	bias	-0.721	 	4.54E-02	FOS,MKNK2,SEPT3,SLC3A2	 	
P2	 	riboflavin	 	chemical - endogenous mammalian	 	1.000	 	0.038	0.924	4.54E-02	CSNK1A1,JUN,SFRP1,TIMP1	 	
P2	 	GNA12	1.963	enzyme	 	-0.923	bias	0.450	-2.264	4.56E-02	ARPC5,CFL2,FOS,G6PD,GCLM,GSTP1,PDGFA,PIK3R1,PPP1CA,TXNRD1	 	
P2	 	JUND	-1.555	transcription regulator	 	0.391	bias	0.336	-0.354	4.58E-02	ALAS1,CSTA,CYBB,FTH1,HMOX1,LHCGR,NR4A1,SPP1,TIMP1	 	
P2	 	NEUROG1	-5.127	transcription regulator	 	-0.707	 	-0.149	-0.286	4.58E-02	ASS1,CCND2,CFH,DCX,LCP1,MFAP4,NEO1,P4HA2,THBS1	 	
P2	 	4-aminophenol	 	chemical - endogenous mammalian	 	 	 	 	 	4.59E-02	GCLM,SPP1	 	
P2	 	ADRA1	 	group	 	 	 	 	 	4.59E-02	EGR1,FOS	 	
P2	 	AGTRAP	1.743	g-protein coupled receptor	 	 	 	 	 	4.59E-02	FOS,HMOX1	 	
P2	 	APAF1	-1.015	other	 	 	 	 	 	4.59E-02	DDIT3,HSPA5	 	
P2	 	AR-A014418	 	chemical reagent	 	 	 	 	 	4.59E-02	GDF15,MAPT	 	
P2	 	ARHGEF25	1.547	other	 	 	 	 	 	4.59E-02	JUN,RAC1	 	
P2	 	CEBPZ	1.366	transcription regulator	 	 	 	 	 	4.59E-02	HSPA7,TOP2A	 	
P2	 	CF102	 	chemical drug	 	 	 	 	 	4.59E-02	CYBB,HIF1A	 	
P2	 	DRD3	-1.323	g-protein coupled receptor	 	 	 	 	 	4.59E-02	FOS,LEP	 	
P2	 	ELAVL4	-1.041	other	 	 	 	 	 	4.59E-02	MAPT,NRN1	 	
P2	 	ERN2	-1.943	kinase	 	 	 	 	 	4.59E-02	DDIT3,HSPA5	 	
P2	 	F2RL3	-2.853	g-protein coupled receptor	 	 	 	 	 	4.59E-02	EGR1,FOS	 	
P2	 	G6PC	-1.420	phosphatase	 	 	 	 	 	4.59E-02	HSPA5,HYOU1	 	
P2	 	Gpcr	 	group	 	 	 	 	 	4.59E-02	FOS,JUN	 	
P2	 	ILF3	1.409	transcription regulator	 	 	 	 	 	4.59E-02	FOS,HLA-DRA	 	
P2	 	Ifna4	 	other	 	 	 	 	 	4.59E-02	ISG15,TP53	 	
P2	 	IgG2b	 	complex	 	 	 	 	 	4.59E-02	APP,MAPT	 	
P2	 	KIDINS220	1.301	transcription regulator	 	 	 	 	 	4.59E-02	EGR1,FOS	 	
P2	 	LY379196	 	chemical - kinase inhibitor	 	 	 	 	 	4.59E-02	EGR1,MSR1	 	
P2	 	MC3R	1.801	g-protein coupled receptor	 	 	 	 	 	4.59E-02	HMOX1,LEP	 	
P2	 	NCK2	1.769	kinase	 	 	 	 	 	4.59E-02	ATF4,DDIT3	 	
P2	 	NUBPL	1.105	other	 	 	 	 	 	4.59E-02	NDUFA13,NDUFS3	 	
P2	 	PLIN2	4.490	other	 	 	 	 	 	4.59E-02	LEP,UCP2	 	
P2	 	RASSF6	-2.664	other	 	 	 	 	 	4.59E-02	BTG2,TP53	 	
P2	 	RFXANK	1.774	transcription regulator	 	 	 	 	 	4.59E-02	HLA-A,HLA-DRA	 	
P2	 	SEMA3F	1.297	other	 	 	 	 	 	4.59E-02	HIF1A,TP53	 	
P2	 	SPRY4	1.988	other	 	 	 	 	 	4.59E-02	ETV5,ISG15	 	
P2	 	TAF9	 	transcription regulator	 	 	 	 	 	4.59E-02	HLA-DRA,TP53	 	
P2	 	TCL1A	3.628	transcription regulator	 	 	 	 	 	4.59E-02	FOS,IL17RA	 	
P2	 	TXNRD1	2.817	enzyme	 	 	 	 	 	4.59E-02	FAS,TP53	 	
P2	 	TYMS	1.700	enzyme	 	 	 	 	 	4.59E-02	FAS,TP53	 	
P2	 	WFS1	1.595	enzyme	 	 	 	 	 	4.59E-02	DDIT3,HSPA5	 	
P2	 	XPC	1.061	other	 	 	 	 	 	4.59E-02	MBP,TP53	 	
P2	 	YY2	-2.372	other	 	 	 	 	 	4.59E-02	FOS,TP53	 	
P2	 	butylated hydroxytoluene	 	chemical toxicant	 	 	 	 	 	4.59E-02	FOS,JUN	 	
P2	 	catechol	 	chemical - endogenous mammalian	 	 	 	 	 	4.59E-02	FOS,JUN	 	
P2	 	ceftriaxone	 	chemical drug	 	 	 	 	 	4.59E-02	SLC1A2,SLC1A3	 	
P2	 	chlorambucil	 	chemical drug	 	 	 	 	 	4.59E-02	FAS,TNFRSF10B	 	
P2	 	cimetidine	 	chemical drug	 	 	 	 	 	4.59E-02	FAS,GDF15	 	
P2	 	dacarbazine	 	chemical drug	 	 	 	 	 	4.59E-02	CXCL10,CXCL9	 	
P2	 	elocalcitol	 	chemical drug	 	 	 	 	 	4.59E-02	SPP1,TGFB2	 	
P2	 	ethacrynic acid	 	chemical drug	 	 	 	 	 	4.59E-02	AKR1C1/AKR1C2,HMOX1	 	
P2	 	fenoldopam	 	chemical drug	 	 	 	 	 	4.59E-02	CYBB,RAC1	 	
P2	 	ferric chloride	 	chemical toxicant	 	 	 	 	 	4.59E-02	FTH1,FTL	 	
P2	 	floxuridine	 	chemical drug	 	 	 	 	 	4.59E-02	TP53,UNG	 	
P2	 	globotriaosylceramide	 	chemical - endogenous mammalian	 	 	 	 	 	4.59E-02	FGF2,LAMP2	 	
P2	 	GTP	 	chemical - endogenous mammalian	 	 	 	 	 	4.59E-02	CD63,GNL3	 	
P2	 	heparan sulfate	 	chemical - endogenous mammalian	 	 	 	 	 	4.59E-02	FGF2,PRNP	 	
P2	 	pyrophosphate	 	chemical - endogenous mammalian	 	 	 	 	 	4.59E-02	ALPL,SPP1	 	
P2	 	quisqualic acid	 	chemical - endogenous non-mammalian	 	 	 	 	 	4.59E-02	EGR1,FOS	 	
P2	 	ruboxistaurin	 	chemical drug	 	 	 	 	 	4.59E-02	CYBB,EGR1	 	
P2	 	ZFHX3	-1.358	transcription regulator	 	 	 	 	 	4.81E-02	GSTP1,HLA-A,HRAS,MIF,POLR2I,RORB,RPL37,RPS12,SIM1,TUBA1B,UQCR10	 	
P2	 	MAP2K4	1.451	kinase	 	0.393	bias	0.632	 	4.95E-02	CXCL10,FLNA,FOS,JUN,KIF2A,MAPK9,TP53,TUBB2A	 	
P2	 	PDGFB	1.869	growth factor	 	-0.095	bias	0.367	-1.108	4.95E-02	EGR1,FGF1,FOS,IL1RN,NR4A1,SPP1,THBS1,TIMP1	 	
P2	 	PRKCB	1.306	kinase	 	0.208	bias	0.445	-0.948	4.95E-02	APP,CD83,CLCN7,CYCS,EGR1,FGF2,FOS,JUN	 	
P2	 	CIDEC	-1.163	other	 	-0.555	bias	-0.669	 	4.97E-02	CIDEA,CYCS,DGAT2,LEP,PLIN1	 	
P2	 	RASSF5	 	other	 	0.447	 	0.154	0.102	4.97E-02	BTG3,DTYMK,RAB32,RPS15,UQCR11	 	
P2	 	ZEB2	1.291	transcription regulator	 	1.400	 	-0.066	1.544	4.97E-02	ALPL,FCER1A,GAB2,MS4A2,SFRP1	 	
P2	 	crocidolite asbestos	 	chemical toxicant	 	-0.308	bias	0.721	 	4.97E-02	BCAT1,FOS,GCLM,JUN,SPP1	 	
P2	 	titanium dioxide	 	chemical drug	 	1.432	bias	0.257	0.862	4.97E-02	ALOX5AP,CRYAB,FAS,HCAR2,LHCGR	 	
P2	 	GDNF	-8.430	growth factor	 	-0.710	bias	0.313	-1.459	4.98E-02	CTSB,EGR1,FOSB,GNB1,GZF1,KIT,NRN1,PPP1R1B,RPSA	 	
P2	 	cytarabine	 	chemical drug	Activated	2.911	bias	0.579	 	4.98E-02	FAS,GAPDH,HLA-A,PPP1CA,SESN2,TGFB2,TNFRSF10B,TOP2A,TP53	 	
P2	 	EGR3	-1.621	transcription regulator	 	-0.128	 	0.062	-0.278	4.98E-02	IRAK1,JUN,PLXND1,RET,SOCS3,SOX9	 	
P2	 	S100A4	1.181	other	 	1.406	bias	0.384	0.565	4.98E-02	AGER,THBS1,TIMP1,TP53,TPO,VCAM1	 	
P2	 	lovastatin	 	chemical drug	 	1.828	 	0.192	1.261	5.18E-02	ADIPOQ,APOE,ATF4,CCND3,DDIT3,HMGCS1,HMOX1,LEP,MKI67,MVD,PIK3R3,PMVK,SDC4,SREBF2	 	
P2	 	celecoxib	 	chemical drug	Activated	2.145	 	-0.174	2.734	5.81E-02	APP,ATF4,CD68,CIDEA,DDIT3,FAS,GDF15,HMOX1,HSPA5,MKI67,SLC25A6,TNFRSF10B,TP53,VCAM1	 	
P2	 	ANXA2	1.670	other	Inhibited	-2.169	 	-0.025	-2.115	6.40E-02	FAS,JUN,SESN2,TNFRSF10B,TP53	 	
P2	 	HOXC8	-3.307	transcription regulator	Inhibited	-2.219	 	0.000	-2.219	7.19E-02	APP,ASS1,CXCL10,NQO1,SPP1	 	
P2	 	semaxinib	 	chemical drug	 	-1.982	 	-0.240	-1.506	7.19E-02	FHL1,HIF1A,HMOX1,NFE2L2,THBS1	 	
P2	 	prostaglandin A1	 	chemical - endogenous non-mammalian	 	1.969	 	0.240	1.496	7.22E-02	CD14,HMOX1,HSPA4,TP53	 	
P2	 	risperidone	 	chemical drug	 	-1.941	 	0.144	-2.221	7.22E-02	CXCL10,FOS,NR4A1,NR4A2	 	
P2	 	CIITA	-1.116	transcription regulator	Activated	2.216	 	0.180	1.817	1.09E-01	CD74,HLA-A,HLA-DQA1,HLA-DQB1,HLA-DRA	 	
P2	 	berberine	 	chemical drug	 	1.755	 	-0.173	2.227	1.19E-01	ADIPOQ,CYP3A5,CYP4A11,HIF1A,HMOX1,INSR,PIK3R3,TIMP1,TP53,UCP2,VCAM1	 	
P2	 	SIAH2	3.033	transcription regulator	 	1.992	 	0.197	1.600	1.44E-01	AKR1C3,FGF1,HIF1A,SIAH2	 	
P2	 	TFAP4	-2.057	transcription regulator	Inhibited	-2.236	 	0.019	-2.280	1.53E-01	CLDN1,EGR1,FOS,GDF15,STEAP3	 	
P2	 	dehydroisoandrosterone	 	chemical - endogenous mammalian	Inhibited	-2.213	 	-0.144	-1.894	1.62E-01	AGER,CYP3A5,CYP4A11,FKBP5,POR,SCD,TP53,VCAM1	 	
P2	 	fluoxetine	 	chemical drug	Inhibited	-2.400	 	0.240	-3.060	1.89E-01	EGR1,FGF2,FOS,FOSB,NME1,NME2,PPP1R1B,SLC1A2	 	
P2	 	3,3'-diindolylmethane	 	chemical drug	Activated	2.449	 	0.060	2.302	2.00E-01	FAS,GDF15,HLA-A,HMOX1,NQO1,TNFRSF10B	 	
P2	 	sodium orthovanadate	 	chemical reagent	 	1.945	 	0.225	1.507	2.03E-01	HIF1A,MSR1,SLC2A5,TP53	 	
P2	 	TNFRSF9	-1.315	transmembrane receptor	Inhibited	-2.000	 	0.042	-2.085	2.51E-01	CD28,FAS,HLA-DQB1,PTPRC	 	
P2	 	TRH	-20.057	other	 	-1.940	 	0.227	-2.380	2.67E-01	FOS,JUN,KRT6B,NR4A1	 	
P2	 	cholic acid	 	chemical - endogenous mammalian	 	1.892	 	0.144	1.529	3.07E-01	ABCC3,CBR1,CYP3A5,CYP4A11,EPHX1,PLTP,SREBF2	 	
P2	 	BNIP3L	-1.336	other	Inhibited	-2.219	 	-0.187	-1.804	3.74E-01	CCND3,CKAP2,EIF2AK1,SFRP1,TOP2A	 	
P2	 	FOSL1	-1.436	transcription regulator	Activated	2.177	 	0.051	2.065	4.04E-01	EGR1,FOS,FOSB,JUN,LHCGR,SERPINE2	 	
P2	 	SCD	2.822	enzyme	 	-1.956	 	-0.187	-1.590	4.19E-01	CXCL10,DDIT3,HSPA5,LEP,UCP2	 	
P2	 	FOXA2	-4.589	transcription regulator	 	1.960	 	0.120	1.724	4.35E-01	ABCA3,ALAS1,APOB,EPHX1,LYZ,MAP1B,MYL9,NR4A2,NR5A2,PKM,SAA1,SCD,TCF7,UCP2	 	
P2	 	TOB1	-1.046	transcription regulator	Inhibited	-2.000	 	-0.125	-1.749	4.36E-01	PHLDA3,TP53,TP53RK,UBA6	 	
P2	 	VIP	1.107	other	Inhibited	-2.075	 	-0.059	-1.912	5.04E-01	CCND3,CXCL10,FOS,IRAK1,LYZ,SLC1A2,SLC1A3,TLR8	 	
P2	 	STK11	1.575	kinase	 	-1.941	 	-0.055	-1.768	1.00E00	ALCAM,FGFR2,GADD45B,HIF1A,MRPS15,NR1D1,PPP1R2,RAB10,TARS,TOP2A	 	

Causal Networks for My Projects->David Bulger->P2

Diseases and Bio Functions for My Projects->David Bulger->P2
Categories	Functions	Diseases or Functions Annotation	p-Value	Predicted Activation State	Activation z-score	Notes	Bias-corrected z-score	Molecules	# Molecules	
Cellular Growth and Proliferation	proliferation	proliferation of cells	1.50E-27	Increased	5.526	 	1.735	TGFBR1,AGER,PIK3R1,SPRY4,GNB1,POR,CCND3,EIF3B,ATG9A,GLB1,AJUBA,PLXNB2,AIF1,RBM38,YWHAG,NKIRAS2,LAIR1,SURF1,ANXA2,MYL9,NPR3,PSMA4,CTSB,ALCAM,ELMO2,ACTG1,FTH1,BANK1,PIM3,FHL1,GADD45B,DDIT3,GBP1,DAPK2,ADIPOQ,PPIA,RPL26,SYNM,RABL6,AMOT,UCP2,FCGR2A,TUBB4B,IGKC,ENG,IPO7,MAZ,NR4A1,WBP2,SOX9,DCX,PRKACB,SOCS3,AKR1C3,SEPT9,EML4,CCT2,CSNK1A1,FCER1A,DIRAS1,CTSD,HS6ST1,HSF4,STC2,CCT5,MT-ND2,ADAMTS5,GAS5,STK39,RIMS4,BAMBI,PFDN5,CREG1,FYB,TXNRD1,PIK3R3,AES,RBX1,INSR,NDUFS3,UBE2I,HSPB1,ETV5,PEBP1,SCD,SUMO3,IGFBP4,LITAF,BARD1,HDGF,HLA-G,EDN1,STAT1,THBS4,PREB,MT-ATP6,AKR1C1/AKR1C2,USMG5,DVL1,G6PD,SOD1,TSN,RBCK1,FECH,SLC25A5,EFEMP2,MAP4K4,RAN,DDX20,HLA-DQB1,MKI67,GSS,EEF1D,SNX12,ZBTB7B,SGPL1,AHSA1,MGAT4B,AFAP1,ZBTB16,TESK1,SFRP4,CAPN6,HMGA1,NINJ1,MNT,SSBP1,RTN4,B3GNT5,GSTP1,BTG3,SLC1A3,FKBP1A,GPC4,ASNS,H2AFZ,ENAH,MAFG,LYZ,JUN,TXNL1,FKBP5,ACVR1C,GJB2,WSB1,PLXNA1,SIGLEC1,CD209,PTPRK,EGR1,TRIM28,COPS3,STS,HIST1H1B,CALM1 (includes others),CCDC85B,SOX6,RNF144A,SBF1,TREM2,USP22,CDC14B,RNF187,NCAM1,PER1,PLCB2,SLC31A1,PFN1,KCND3,UBE2A,ARF1,CD4,MAP1B,UNC5B,LHCGR,CD63,CAMK2D,SLC25A6,PLCE1,COMT,CHST11,ANXA7,GPC1,C1QBP,RET,TBC1D10C,HK1,PRKRA,GSDMB,GNG2,RAC1,RASD1,TPSAB1/TPSB2,CMC2,ZFAND3,SH2B3,MAPT,RARRES3,CD14,CLCN7,RPS15A,EIF5A,SRM,COPS4,SPRED1,SDHB,ATF5,CD83,DTYMK,RPS4X,NELFE,HINT1,PPP1R9B,THBS1,DUSP10,OAZ1,CYGB,SOX18,MAPKAPK2,ADAMTS15,DAP,VSIG4,KIFAP3,IL20RB,EDF1,KIF2A,TMEM2,PAG1,EPHB3,SLC1A2,VAMP8,NCKAP1L,CPEB1,HLTF,PPP2R1B,UBE2D3,CRYAB,WHSC1,CTSG,COL8A1,CXCL9,SLC9A1,CLIP1,ODC1,FADS3,PTPRC,ARID3B,KEAP1,ST6GALNAC2,ATF4,SCPEP1,STAM,LMX1A,MYBBP1A,HIST1H2AC,TMSB10/TMSB4X,MGAT1,TP53,LCP1,RHEB,DPT,MTSS1,PPP1R1B,PAQR3,TSPYL5,TNFRSF10B,MAD2L2,FGFR2,TPM3,FLOT1,BRF2,ARHGDIB,HAX1,HSPA8,TMEM127,BTG2,GAPDH,DUSP4,AARS,SQSTM1,ESR2,STEAP3,APOE,NME1,GJB6,NACC2,FGF2,PHLDA2,OSGIN1,GDF15,HSPB8,HLA-DQA1,EEF1B2,LGALS9,COPS8,ATRAID,CD74,GLIPR1,LAMP3,C1QTNF9,OGT,TMEFF1,PTPRJ,TNXB,PLIN2,DAB2,ASPH,BCAP31,ADORA1,NFE2L2,KRT10,FCGR3A/FCGR3B,P4HA2,CCR1,S100A1,SRA1,GNA12,SLC39A6,ALOX5AP,LZTS2,TRIB3,SNCG,ISG15,GRN,MRAP,FOS,MYOC,NR4A2,NTRK3,PPT1,MBD3,PSAP,ARHGDIA,BMPER,ABCC3,PPIL1,ADRA1A,ABCB6,ICMT,TRAF3,NCDN,USP5,SCAMP2,MBP,NME2,NRN1,OGFOD1,SLC35F6,CES2,HSPA5,BIN1,NNMT,CD28,HSPA4,ZNRF3,SAE1,RHOG,CYP3A5,ENTPD5,CXCL14,HOXA10,NUPR1,HOXA7,PPP1CA,CHMP1A,CBR1,TOP3B,PFKFB3,IL2RG,PTPRQ,PCSK6,MFSD14A,HNRNPAB,POLR2K,UBA6,CITED1,KLF4,SLC3A2,FOSB,SDCBP,TLN2,PDCL3,ADAM12,CAPN2,PIK3AP1,CST6,CCPG1,MEGF8,HTRA1,SIRPA,INO80B,RPSA,CD151,DOK5,PTGFR,MSR1,MECR,IL17RA,PDGFC,HNRNPK,IRAK1,RAP1GDS1,TIMP1,SAA1,LOC102724428/SIK1,RNH1,RHOBTB2,STOX1,CIZ1,MCRS1,LONP1,KRT14,VCAM1,MT-ND6,SLC9A3R1,NPY1R,SLC12A2,NQO1,EMD,PDLIM4,GIT1,CISD2,AIFM2,ATIC,DEGS1,FGF1,SERPINE2,CXCL16,SHB,CISD1,CAPNS1,PSMD2,EIF3I,TBC1D7,APOB,ITSN1,MAF,HRAS,NCSTN,CXCL10,BCAT1,PEG10,CTSS,ABCC1,PIK3CG,HADHB,TXN,APEX2,WNT5B,HNRNPA0,RIMS3,CFL1,TUBB2A,CTPS1,C9orf69,ANGPTL1,MTPN,CCND2,NR1D1,YARS,PIP5K1C,PSMB2,MS4A4A,STIP1,ORC5,IL10RA,ALDOA,GLUL,SFRP1,TCF7,CYR61,ITGA7,C3AR1,LCP2,S100A11,ATP5G1,ADAM17,LAPTM5,RPS3A,PSMB10,DUSP6,CTNNA1,FOLR2,TAX1BP3,S100A7,PIP,UCHL1,CA3,SEC61A1,SRGAP1,HLCS,TOP2A,SLC19A1,STIM1,NACC1,TPO,NDUFAB1,AMFR,PI4KA,NDUFS4,RPS19,TYROBP,POMGNT1,APP,FIS1,MCF2L,ITGB2,FTL,SUPV3L1,ADCY1,FCER1G,PEA15,FKBP4,PRMT5,TSPO,NR5A2,DVL3,CBX4,GABARAP,DNPH1,SCAMP3,MVD,HOXB5,GAB2,SLC7A11,CCNI,CMA1,SDC4,TUBB,UBA2,CTBP1,PGD,G0S2,ITGAV,IFI30,CYBB,NEO1,SLC7A5,KPNA2,CLCN3,EIF2AK1,PTX3,MIF,SPP1,GPS2,PSMC4,PKN1,SEL1L,EFS,ADCYAP1R1,ACKR3,IL1RN,MAPK10,GNL3,VDAC1,AKR1B1,JTB,CNBP,UBE2J2,LEP,STMN2,EPB41L3,CD2,NLGN1,PDGFA,ERN1,VAPA,PKM,SMPD1,HIF1A,NAA10,FAS,TNFRSF12A,HMOX1,SLFN5,PARK7,PCK2,FLNA,KCNMA1,ANXA1,VCP,TGFB2,KIT,ARHGEF2,NSMF,SELENOH,S100A8,NR2F6,ACTN1,NLRC4,PRNP,NDUFAF3,NACA,COX17,TAF6,CD160,VANGL1,QSOX1,MAPK9,MKNK2,CSF1R,NDUFA13,KCNQ4,TRPM6,ENO1,WARS,OVCA2,CLDN1,UBA1,P2RX7,SHMT2,CARM1	612	
Cell Death and Survival	cell death	cell death	3.42E-25	Decreased	-4.765	 	-2.698	TGFBR1,AGER,ASS1,PIK3R1,VAC14,C1QA,NPAS2,POR,CCND3,EIF3B,AIF1,FBL,YWHAG,LAIR1,SURF1,ANXA2,IRF5,PSMA4,CTSB,ALCAM,PLTP,FTH1,EPHX1,PIM3,GADD45B,DDIT3,PSMD7,DAPK2,ADIPOQ,PPIA,RABL6,AAK1,GNG5,AMOT,TMEM123,UCP2,FCGR2A,IGKC,ENG,CSTB,RPS16,NR4A1,RPL37,SOX9,STK31,SOCS3,YWHAH,AKR1C3,CCT2,CSNK1A1,FCER1A,INTS1,CTSD,AK1,CCT5,MTMR2,NSMAF,STXBP1,GAS5,ASNA1,PFDN5,RPL37A,TXNRD1,AES,RBX1,NAGLU,INSR,UBE2I,HSPB1,ETV5,PEBP1,IGFBP4,SCD,F2RL3,NELFB,DNASE1L3,BARD1,RPL7A,HDGF,HLA-G,ALDH2,EDN1,ISCU,CFH,STAT1,THBS4,DVL1,G6PD,CSRNP1,SOD1,RPS29,RBCK1,SLC25A5,MAP4K4,RPLP0,GFPT1,RAN,DDX20,MKI67,GSS,GLO1,EEF1D,MIEN1,SGPL1,AHSA1,LGMN,AFAP1,NAPA,ZBTB16,SFT2D2,SFRP4,CAPN6,CKAP2,HMGA1,BCAP29,NINJ1,MNT,DPH2,PRELID1,RTN4,ARHGAP35,GSTP1,BTG3,HLA-A,HYOU1,SLC1A3,FKBP1A,ASNS,ATP6AP1,MAFG,LYZ,CES1,JUN,TUB,RPS5,FKBP5,RPL31,ACVR1C,GJB2,RPS24,CD53,WSB1,SYNGR2,TRIM28,EGR1,PLA2G2A,AIP,PI3,CALM1 (includes others),GLIS2,SOX6,USP22,NCAM1,PNO1,PER1,SLC31A1,PFN1,KCND3,CD4,MAP1B,UNC5B,LHCGR,CAMK2D,SLC25A6,PLCE1,COMT,RPL19,CHST11,ANXA7,GPC1,C1QBP,RET,BCKDK,LANCL1,HK1,PRKRA,PSMA6,ACP2,GNG2,HSPA9,PHB2,RAC1,RASD1,TPSAB1/TPSB2,MAPT,FMN2,CD14,CLCN7,RPS15A,EIF5A,SDHB,TOLLIP,ATF5,MRPS30,DTYMK,HINT1,PPP1R9B,THBS1,DUSP10,OAZ1,MAPKAPK2,FAM162A,SCN2A,DAP,BHLHE41,HSPH1,PHLDA3,RPS21,KIFAP3,GBE1,SLC1A2,C6,NCKAP1L,CPEB1,HLTF,PPP2R1B,RPL38,CSTA,CRYAB,KDM6B,WHSC1,RRM2B,CTSG,TMBIM6,CXCL9,PANX1,SLC9A1,ODC1,PTPRC,EMG1,GATAD2A,ARID3B,HIGD2A,MCOLN3,KEAP1,SPTB,ATF4,STAM,MYBBP1A,TMSB10/TMSB4X,UNG,TP53,CERS6,RHEB,PPP1R1B,TNFRSF10B,BCL2L14,MAD2L2,TPM3,FGFR2,RHBDD1,CD52,ARHGDIB,HAX1,DSG1,HSPA8,BTG2,GAPDH,DUSP4,AARS,SQSTM1,LYPLA1,ESR2,STEAP3,ARL8B,APOE,NME1,NACC2,FBXO10,SLC4A2,PHLDA2,OSGIN1,FGF2,GDF15,HSPB8,LGALS9,CD74,GLIPR1,C1QTNF9,OGT,UBE2K,DAB2,BCAP31,ADORA1,HCAR2,NFE2L2,KRT10,FCGR3A/FCGR3B,S100A1,SIGMAR1,SRA1,GNA12,SLC39A6,LZTS2,TRIB3,SNCG,HSPA2,CPEB4,ISG15,GRN,FOS,MYOC,NR4A2,NTRK3,PPT1,KRT6A,TPP1,PSAP,ARHGDIA,TSC22D2,ABCC3,ADRA1A,ICMT,DAD1,TRAF3,SESN2,ATP2B1,ABCA3,MBP,NME2,NRN1,OGFOD1,TYMP,RNASE1,HSPA5,BIN1,CEBPG,CERS2,CD28,HSPA4,SAE1,RHOG,RPS13,ENTPD5,PACS2,NUPR1,HOXA7,GCLM,DPM3,PPP1CA,CBR1,GULP1,PFKFB3,IL2RG,PTPRQ,DMTN,PPP1R11,SDHC,ARSA,CITED1,KLF4,SLC3A2,FOSB,ADAM12,CAPN2,PIK3AP1,HTRA1,TFPT,SIRPA,RPSA,CD151,PTGFR,MSR1,DMD,IL17RA,PDGFC,HNRNPK,IRAK1,RAP1GDS1,CIAPIN1,SLC19A3,TIMP1,PPP1R2,SAA1,ADCK3,LOC102724428/SIK1,RHOBTB2,MCRS1,LONP1,ATP13A2,KRT14,VCAM1,SLC12A2,NQO1,EMD,PDLIM4,CISD2,AIFM2,DEGS1,NFE2L1,FGF1,SERPINE2,CIDEA,GIPR,KIFC3,CAPNS1,LGALS2,PSMD2,EIF3I,APOB,ITSN1,SH3BGRL3,MAF,HRAS,SH3GLB1,NCSTN,APRT,CXCL10,DYNLL1,PEG10,CTSS,ABCC1,PIK3CG,TXN,EYA2,CFL1,STOML2,ANGPTL1,MTPN,CCND2,NR1D1,YARS,PTPA,STIP1,MBD4,IL10RA,ALDOA,SFRP1,TCF7,CYR61,ITGA7,C3AR1,LCP2,S100A11,HIST1H1C,ADAM17,RAB32,RPS3A,PSMB10,UBQLN1,PAM16,DUSP6,CTNNA1,KAZN,PIP,FANCE,UCHL1,CA3,RPL35,ACSM5,IGHG3,GBA,ANXA5,TOP2A,LAMP1,PSMD14,STIM1,NACC1,RPS12,NDUFAB1,AMFR,NDUFS4,MBOAT7,RPS19,ADRM1,LETM1,TYROBP,MT-ND4,AREL1,APP,EIF3G,MCF2L,ITGB2,FIS1,COL5A3,SUPV3L1,LAMP2,SREBF2,FCER1G,PEA15,FKBP4,MS4A2,PRMT5,TSPO,NR5A2,P2RY12,CYCS,CBX4,GABARAP,GAB2,SLC7A11,PFKFB1,CCNI,SDC4,TAF10,TUBB,UBA2,CTBP1,G0S2,ITGAV,CYBB,NEO1,KPNA2,SIAH2,CLCN3,EIF2AK1,MIF,SPP1,GPS2,LMO4,SGCG,PSMC4,PKN1,SEL1L,ADCYAP1R1,ACKR3,IL1RN,MAPK10,GNL3,VDAC1,AKR1B1,PAFAH1B2,DDAH2,LEP,CD2,PRDX5,ERN1,VAPA,PKM,SMPD1,HIF1A,FAS,TNFRSF12A,HMOX1,PARK7,PCK2,FLNA,KCNMA1,ANXA1,VCP,TGFB2,KIT,PSMA3,ARHGEF2,SLC40A1,NSMF,S100A8,STK40,NLRC4,PRNP,TAF6,CD160,MAPK9,F13A1,CSF1R,NDUFA13,KCNQ4,FAU,ENO1,UBA1,MAT2A,P2RX7	562	
Cell Death and Survival	necrosis	necrosis	9.35E-21	Decreased	-3.808	 	-2.459	TGFBR1,AGER,ASS1,PIK3R1,VAC14,C1QA,EIF3B,CCND3,YWHAG,LAIR1,SURF1,ANXA2,IRF5,CTSB,PSMA4,ALCAM,EPHX1,FTH1,PIM3,GADD45B,PSMD7,DDIT3,DAPK2,ADIPOQ,PPIA,RABL6,AAK1,TMEM123,UCP2,ENG,RPS16,NR4A1,RPL37,SOX9,SOCS3,YWHAH,CCT2,FCER1A,CSNK1A1,CTSD,CCT5,NSMAF,STXBP1,GAS5,RPL37A,TXNRD1,RBX1,NAGLU,INSR,HSPB1,UBE2I,PEBP1,IGFBP4,SCD,F2RL3,NELFB,BARD1,RPL7A,HDGF,HLA-G,ALDH2,EDN1,ISCU,CFH,STAT1,THBS4,DVL1,G6PD,SOD1,RPS29,RBCK1,SLC25A5,RPLP0,GFPT1,RAN,MKI67,EEF1D,GLO1,SGPL1,LGMN,AHSA1,AFAP1,NAPA,ZBTB16,SFT2D2,SFRP4,CAPN6,CKAP2,HMGA1,MNT,DPH2,PRELID1,RTN4,GSTP1,BTG3,SLC1A3,HYOU1,FKBP1A,ASNS,LYZ,CES1,JUN,FKBP5,RPS5,RPL31,ACVR1C,GJB2,RPS24,WSB1,SYNGR2,TRIM28,EGR1,AIP,PI3,GLIS2,USP22,NCAM1,PNO1,PER1,PFN1,CD4,UNC5B,MAP1B,PLCE1,SLC25A6,CAMK2D,COMT,RPL19,GPC1,LANCL1,BCKDK,RET,HK1,PRKRA,PSMA6,HSPA9,GNG2,PHB2,RAC1,TPSAB1/TPSB2,RASD1,MAPT,CD14,EIF5A,RPS15A,CLCN7,SDHB,TOLLIP,ATF5,DTYMK,HINT1,PPP1R9B,THBS1,OAZ1,MAPKAPK2,FAM162A,SCN2A,HSPH1,RPS21,KIFAP3,GBE1,SLC1A2,PPP2R1B,RPL38,CSTA,CRYAB,WHSC1,RRM2B,CTSG,TMBIM6,CXCL9,PANX1,SLC9A1,ODC1,PTPRC,EMG1,ARID3B,MCOLN3,KEAP1,ATF4,STAM,MYBBP1A,TMSB10/TMSB4X,UNG,TP53,CERS6,RHEB,PPP1R1B,TNFRSF10B,BCL2L14,MAD2L2,FGFR2,DSG1,HAX1,HSPA8,BTG2,GAPDH,DUSP4,AARS,SQSTM1,LYPLA1,ESR2,STEAP3,APOE,NME1,NACC2,OSGIN1,FGF2,GDF15,HSPB8,LGALS9,CD74,GLIPR1,C1QTNF9,OGT,UBE2K,DAB2,ADORA1,HCAR2,NFE2L2,FCGR3A/FCGR3B,S100A1,SIGMAR1,GNA12,SLC39A6,LZTS2,TRIB3,CPEB4,ISG15,GRN,FOS,MYOC,NR4A2,NTRK3,PPT1,PSAP,TPP1,ARHGDIA,TSC22D2,ADRA1A,ICMT,TRAF3,SESN2,ATP2B1,MBP,OGFOD1,NRN1,TYMP,RNASE1,HSPA5,CD28,HSPA4,SAE1,RHOG,RPS13,ENTPD5,PACS2,NUPR1,HOXA7,GCLM,DPM3,PPP1CA,CBR1,GULP1,PFKFB3,IL2RG,PTPRQ,PPP1R11,SDHC,CITED1,KLF4,SLC3A2,FOSB,ADAM12,CAPN2,PIK3AP1,HTRA1,SIRPA,RPSA,CD151,MSR1,DMD,IL17RA,PDGFC,HNRNPK,RAP1GDS1,IRAK1,CIAPIN1,SLC19A3,TIMP1,SAA1,LOC102724428/SIK1,RHOBTB2,MCRS1,LONP1,ATP13A2,KRT14,VCAM1,NQO1,EMD,PDLIM4,NFE2L1,FGF1,SERPINE2,KIFC3,GIPR,CIDEA,CAPNS1,LGALS2,PSMD2,EIF3I,APOB,ITSN1,SH3GLB1,HRAS,APRT,CXCL10,DYNLL1,CTSS,PIK3CG,ABCC1,TXN,EYA2,STOML2,ANGPTL1,MTPN,CCND2,NR1D1,YARS,STIP1,MBD4,ALDOA,SFRP1,TCF7,CYR61,C3AR1,ITGA7,S100A11,HIST1H1C,ADAM17,RAB32,RPS3A,UBQLN1,PSMB10,DUSP6,CTNNA1,KAZN,PIP,UCHL1,FANCE,CA3,RPL35,ACSM5,GBA,TOP2A,LAMP1,PSMD14,STIM1,NACC1,RPS12,NDUFAB1,MBOAT7,RPS19,LETM1,ADRM1,TYROBP,MT-ND4,APP,EIF3G,ITGB2,MCF2L,COL5A3,LAMP2,SREBF2,FKBP4,MS4A2,PRMT5,PEA15,FCER1G,P2RY12,NR5A2,CYCS,GAB2,SLC7A11,CCNI,PFKFB1,SDC4,TUBB,UBA2,CTBP1,G0S2,ITGAV,CYBB,NEO1,KPNA2,SIAH2,EIF2AK1,MIF,SPP1,GPS2,LMO4,SGCG,PSMC4,PKN1,ADCYAP1R1,IL1RN,ACKR3,MAPK10,GNL3,AKR1B1,VDAC1,LEP,CD2,ERN1,PKM,VAPA,SMPD1,HIF1A,FAS,HMOX1,PARK7,PCK2,FLNA,KCNMA1,ANXA1,VCP,TGFB2,KIT,PSMA3,NSMF,S100A8,NLRC4,PRNP,CD160,TAF6,MAPK9,F13A1,CSF1R,NDUFA13,FAU,ENO1,UBA1,MAT2A,P2RX7	444	
Cell Death and Survival	apoptosis	apoptosis	2.06E-18	Decreased	-4.101	 	-2.081	TGFBR1,AGER,ASS1,PIK3R1,C1QA,POR,EIF3B,CCND3,AIF1,FBL,LAIR1,SURF1,ANXA2,IRF5,CTSB,ALCAM,EPHX1,FTH1,PIM3,GADD45B,DDIT3,DAPK2,ADIPOQ,PPIA,RABL6,GNG5,AMOT,TMEM123,UCP2,ENG,CSTB,NR4A1,RPL37,SOX9,SOCS3,CCT2,FCER1A,CSNK1A1,INTS1,CTSD,NSMAF,STXBP1,GAS5,TXNRD1,AES,RBX1,INSR,ETV5,HSPB1,UBE2I,PEBP1,IGFBP4,SCD,F2RL3,NELFB,DNASE1L3,BARD1,HDGF,HLA-G,ALDH2,EDN1,CFH,STAT1,DVL1,G6PD,CSRNP1,SOD1,RBCK1,SLC25A5,MAP4K4,RPLP0,GFPT1,DDX20,MKI67,EEF1D,GLO1,MIEN1,SGPL1,LGMN,AHSA1,NAPA,ZBTB16,SFT2D2,SFRP4,CAPN6,CKAP2,HMGA1,NINJ1,MNT,DPH2,PRELID1,RTN4,ARHGAP35,GSTP1,HYOU1,SLC1A3,FKBP1A,ASNS,JUN,TUB,FKBP5,ACVR1C,RPS24,WSB1,CD53,TRIM28,EGR1,AIP,PI3,SOX6,GLIS2,USP22,NCAM1,PER1,PFN1,KCND3,CD4,UNC5B,MAP1B,LHCGR,PLCE1,SLC25A6,CAMK2D,CHST11,ANXA7,C1QBP,LANCL1,RET,HK1,PRKRA,HSPA9,GNG2,PHB2,RAC1,TPSAB1/TPSB2,RASD1,MAPT,FMN2,CD14,EIF5A,ATF5,MRPS30,DTYMK,HINT1,PPP1R9B,THBS1,DUSP10,MAPKAPK2,FAM162A,SCN2A,DAP,BHLHE41,HSPH1,PHLDA3,KIFAP3,C6,NCKAP1L,CPEB1,HLTF,PPP2R1B,CSTA,CRYAB,KDM6B,WHSC1,RRM2B,CTSG,TMBIM6,PANX1,SLC9A1,ODC1,PTPRC,GATAD2A,ARID3B,HIGD2A,MCOLN3,KEAP1,ATF4,MYBBP1A,TMSB10/TMSB4X,UNG,TP53,CERS6,RHEB,PPP1R1B,TNFRSF10B,BCL2L14,MAD2L2,FGFR2,RHBDD1,DSG1,HAX1,ARHGDIB,HSPA8,BTG2,GAPDH,DUSP4,AARS,SQSTM1,LYPLA1,ESR2,STEAP3,APOE,NME1,SLC4A2,NACC2,FBXO10,OSGIN1,PHLDA2,FGF2,GDF15,HSPB8,LGALS9,CD74,GLIPR1,C1QTNF9,OGT,DAB2,BCAP31,ADORA1,HCAR2,NFE2L2,FCGR3A/FCGR3B,S100A1,SIGMAR1,SRA1,GNA12,SLC39A6,LZTS2,TRIB3,SNCG,HSPA2,CPEB4,ISG15,GRN,FOS,MYOC,NR4A2,NTRK3,PPT1,PSAP,ARHGDIA,ADRA1A,ICMT,TRAF3,DAD1,NME2,OGFOD1,TYMP,RNASE1,HSPA5,BIN1,CD28,HSPA4,SAE1,RHOG,ENTPD5,PACS2,NUPR1,HOXA7,GCLM,DPM3,PPP1CA,IL2RG,PTPRQ,PPP1R11,SDHC,CITED1,KLF4,FOSB,ADAM12,CAPN2,PIK3AP1,HTRA1,TFPT,SIRPA,CD151,PTGFR,MSR1,PDGFC,HNRNPK,IRAK1,CIAPIN1,TIMP1,SAA1,PPP1R2,ADCK3,LOC102724428/SIK1,RHOBTB2,MCRS1,KRT14,NQO1,EMD,PDLIM4,DEGS1,NFE2L1,AIFM2,FGF1,SERPINE2,KIFC3,CIDEA,CAPNS1,LGALS2,EIF3I,ITSN1,SH3BGRL3,SH3GLB1,NCSTN,HRAS,CXCL10,DYNLL1,CTSS,ABCC1,PIK3CG,TXN,EYA2,CFL1,STOML2,ANGPTL1,MTPN,CCND2,NR1D1,YARS,PTPA,STIP1,MBD4,IL10RA,ALDOA,SFRP1,CYR61,C3AR1,ITGA7,S100A11,HIST1H1C,ADAM17,RAB32,RPS3A,PSMB10,UBQLN1,PAM16,DUSP6,CTNNA1,KAZN,PIP,UCHL1,CA3,ACSM5,ANXA5,TOP2A,STIM1,NACC1,AMFR,MBOAT7,RPS19,TYROBP,MT-ND4,AREL1,APP,ITGB2,MCF2L,FIS1,SUPV3L1,COL5A3,SREBF2,FKBP4,MS4A2,PRMT5,PEA15,FCER1G,TSPO,CYCS,CBX4,GABARAP,GAB2,SLC7A11,CCNI,SDC4,TAF10,UBA2,CTBP1,G0S2,ITGAV,CYBB,KPNA2,SIAH2,EIF2AK1,MIF,SPP1,GPS2,LMO4,SGCG,PKN1,SEL1L,ADCYAP1R1,IL1RN,MAPK10,GNL3,AKR1B1,VDAC1,PAFAH1B2,DDAH2,LEP,CD2,PRDX5,ERN1,PKM,SMPD1,HIF1A,FAS,TNFRSF12A,HMOX1,PARK7,FLNA,KCNMA1,ANXA1,VCP,TGFB2,KIT,SLC40A1,NSMF,S100A8,STK40,NLRC4,PRNP,CD160,TAF6,MAPK9,CSF1R,NDUFA13,KCNQ4,FAU,ENO1,UBA1,MAT2A,P2RX7	434	
Neurological Disease, Skeletal and Muscular Disorders	neuromuscular disease	neuromuscular disease	3.55E-17	 	0.246	 	0.433	TUBA1B,GFPT1,CRYAB,AHCYL1,RRM2B,TOR1A,RAN,HRAS,GHITM,HLA-DQB1,GNB1,PTPRC,CTSS,KEAP1,HADHB,ATF4,CHCHD2,SYT2,TXN,NAPA,ZBTB16,FBL,ATP5J,TP53,POLR2I,PPP1R1B,SLC24A3,CSRP2,SURF1,TPM3,FLOT1,ANXA2,CD52,ARHGDIB,NGRN,HSPA8,NR1D1,CD68,TMEM55A,PSMA4,RTN4,GAPDH,ALCAM,SQSTM1,NDUFB2,GSTP1,FTH1,APOE,FCGRT,NME1,GJB6,ADAM17,RPS3A,DDIT3,GBP1,SRD5A1,FGF2,SLC1A3,HLA-DQA1,PPIA,FKBP1A,KAZN,CD74,UCHL1,CA3,TMEFF1,JUN,GBA,MAL2,TNXB,HLA-DRA,TOP2A,LAMP1,ADORA1,RPL31,FCGR3A/FCGR3B,MYL12A,FCGR2A,EGR1,RPL17,SLIRP,TRIB3,SNCG,PSMB6,ISG15,APP,MYO5A,FOS,FTL,LAMP2,MT-ND1,PSME1,NR4A2,UQCR10,NR4A1,FKBP4,TSPO,CYCS,SOX9,ADRA1A,MT-TT,PFN1,PFKFB1,KCND3,ATP2B1,MBP,MAP1B,ATP5L,SDC4,DYNLT1,HSPA5,TRIM31,LDHB,AK1,SLC25A6,RHOG,COMT,TUBA1C,MIF,SPP1,GAS5,GPS2,ATP6V1A,LMCD1,IL1RN,MAPT,RARRES3,NDUFS3,HSPB1,MT-TP,RPSA,ETV5,PEBP1,SCD,SRM,SUMO3,COX7B,SDHB,LEP,SLC1A4,PKM,ALAS1,NDUFA2,RPS4X,FAS,NELFE,FARSB,HLA-G,HMOX1,ALDH2,HINT1,PARK7,PREPL,KCNMA1,ANXA1,PPP1R2,VCP,ATP13A2,PRNP,PSAT1,SCN2A,MT-ND6,ADCY2,CD160,CAPZB,DNAJC1,SOD1,TSN,GIT1,NDUFA13,ATP6V1E1,MT-ND5,KCTD13,CAPNS1,SLC14A1,DNAJB11,SLC1A2,P2RX7,ATP6V1B2	179	
Protein Synthesis	metabolism	metabolism of protein	1.22E-16	Increased	2.671	 	0.831	SPCS1,CSTA,CRYAB,APOB,PIK3R1,CTSG,SH3GLB1,NCSTN,ODC1,SNX12,PTPRC,LGMN,EIF3B,CTSS,ATF4,MYBBP1A,GPR26,TP53,RHEB,NANOS1,KLHL25,MAD2L2,CPA3,RHBDD1,DSG1,HSPA8,MTPN,CTSA,MRPL17,STIP1,BTG2,CTSB,GAPDH,SQSTM1,SFRP1,PLTP,RPL41,MT-TL1,BANK1,APOE,ADAM17,RPS3A,DDIT3,FGF2,DPM2,HSPB8,ADIPOQ,FKBP1A,MRPL39,H2AFZ,PIP,UCHL1,OGT,JUN,GBA,LAMP1,UBE2K,AAK1,PSMD14,ASPH,RPS5,SARS,AMFR,MT-TD,RPS24,ADRM1,MT-TY,RPL17,CSTB,CPEB4,PSMD8,APP,HIST1H1B,EIF3G,FOS,LAMP2,MRPL51,FAM129A,DERL1,TPP1,RPL37,DVL3,SOX9,SOCS3,GAB2,MT-TT,TRAF3,PFN1,CMA1,CD4,CCT2,OGFOD1,SDC4,HSPA5,CTSD,CNDP2,ZNRF3,EIF3D,DPP3,CCT5,RPL19,IFI30,SIAH2,GPC1,RILP,DPM3,PPP1CA,CHMP1A,VPS11,EIF2AK1,PRKRA,STXBP1,SPP1,PCSK6,PSMC4,PHB2,AURKAIP1,MT-TC,UBA6,MT-TE,MARS,EPRS,SEL1L,UBE2D2,SPINK5,ADAM12,IL1RN,EDEM1,MAPT,UBE2G1,FMN2,NAGLU,CAPN2,RPS15A,EIF5A,INSR,HTRA1,UBE2E1,CNBP,UBE2I,HSPB1,MT-TP,UBXN1,RNF165,LEP,ERN1,SLC7A1,MAN1B1,RPS4X,HNRNPK,FAS,MT-TN,FARSB,PARK7,EDN1,THBS1,FLNA,ANXA1,PPP1R2,VCP,TRABD2A,MT-TS1,SENP3,OAZ1,ARHGEF2,LONP1,ATP13A2,PRNP,NACA,MT-TQ,DVL1,RAB7A,RPL30,DNAJC1,SOD1,MKNK2,RPS29,NDUFA13,SERPINE2,WARS,CAPNS1,PSMD2,RPS27L,EIF3I,CPEB1,P2RX7,UBE2D3,RPL38	188	
Cell Death and Survival	cell death	cell death of tumor cell lines	8.87E-16	Decreased	-3.589	 	-2.801	CSTA,CRYAB,WHSC1,TGFBR1,AGER,PIK3R1,RRM2B,CTSG,TMBIM6,SLC9A1,ODC1,PTPRC,EMG1,CCND3,ARID3B,MCOLN3,KEAP1,ATF4,MYBBP1A,TMSB10/TMSB4X,TP53,CERS6,YWHAG,LAIR1,PPP1R1B,TNFRSF10B,FGFR2,ANXA2,IRF5,HAX1,DSG1,HSPA8,BTG2,CTSB,GAPDH,ALCAM,DUSP4,SQSTM1,LYPLA1,ESR2,FTH1,APOE,NME1,NACC2,GADD45B,PSMD7,DDIT3,DAPK2,OSGIN1,FGF2,GDF15,ADIPOQ,HSPB8,LGALS9,PPIA,GLIPR1,OGT,RABL6,UBE2K,DAB2,ADORA1,HCAR2,NFE2L2,TMEM123,UCP2,SLC39A6,LZTS2,ENG,TRIB3,GRN,FOS,NR4A2,NTRK3,PPT1,NR4A1,PSAP,ARHGDIA,SOX9,TSC22D2,ICMT,SOCS3,TRAF3,YWHAH,SESN2,ATP2B1,MBP,CCT2,CSNK1A1,FCER1A,OGFOD1,TYMP,RNASE1,HSPA5,CD28,CTSD,HSPA4,SAE1,ENTPD5,PACS2,NUPR1,CCT5,HOXA7,PPP1CA,CBR1,GULP1,PTPRQ,PPP1R11,SDHC,KLF4,TXNRD1,SLC3A2,FOSB,RBX1,CAPN2,INSR,HTRA1,SIRPA,HSPB1,PEBP1,IGFBP4,SCD,MSR1,BARD1,PDGFC,HNRNPK,IRAK1,RAP1GDS1,HLA-G,EDN1,TIMP1,RHOBTB2,CFH,MCRS1,STAT1,LONP1,ATP13A2,KRT14,DVL1,NQO1,G6PD,SOD1,PDLIM4,NFE2L1,KIFC3,CAPNS1,PSMD2,SLC25A5,RPLP0,APOB,ITSN1,HRAS,SH3GLB1,GLO1,DYNLL1,AHSA1,ABCC1,AFAP1,TXN,NAPA,ZBTB16,SFRP4,CAPN6,STOML2,CKAP2,HMGA1,DPH2,CCND2,YARS,RTN4,SFRP1,CYR61,GSTP1,S100A11,ADAM17,RAB32,BTG3,UBQLN1,KAZN,FKBP1A,ASNS,FANCE,UCHL1,ACSM5,JUN,TOP2A,LAMP1,PSMD14,STIM1,NACC1,FKBP5,ACVR1C,RPS24,WSB1,RPS19,ADRM1,LETM1,SYNGR2,TRIM28,EGR1,APP,EIF3G,PI3,LAMP2,USP22,PEA15,PRMT5,CYCS,NCAM1,PER1,SLC7A11,PFKFB1,CD4,UNC5B,UBA2,CTBP1,G0S2,SLC25A6,ITGAV,KPNA2,SIAH2,GPC1,RET,HK1,PRKRA,MIF,SPP1,GPS2,LMO4,HSPA9,PHB2,RAC1,PKN1,RASD1,ACKR3,IL1RN,MAPT,MAPK10,CLCN7,EIF5A,VDAC1,AKR1B1,LEP,TOLLIP,ERN1,PKM,SMPD1,HIF1A,DTYMK,FAS,HMOX1,HINT1,PARK7,PCK2,THBS1,VCP,TGFB2,KIT,OAZ1,S100A8,MAPKAPK2,NLRC4,PRNP,TAF6,CD160,MAPK9,CSF1R,NDUFA13,FAU,ENO1,GBE1,MAT2A,PPP2R1B	272	
Cellular Development, Cellular Growth and Proliferation	cell proliferation	cell proliferation of tumor cell lines	9.31E-16	Increased	3.842	 	1.555	TGFBR1,WHSC1,AGER,PIK3R1,CTSG,SLC9A1,CLIP1,ODC1,POR,CCND3,AJUBA,KEAP1,MYBBP1A,TMSB10/TMSB4X,TP53,RBM38,LCP1,YWHAG,LAIR1,PPP1R1B,TNFRSF10B,FLOT1,FGFR2,ANXA2,MYL9,BTG2,PSMA4,CTSB,GAPDH,ALCAM,DUSP4,ESR2,STEAP3,FTH1,NME1,NACC2,DDIT3,DAPK2,OSGIN1,FGF2,GDF15,EEF1B2,ADIPOQ,HSPB8,COPS8,GLIPR1,SYNM,OGT,RABL6,TMEFF1,PTPRJ,TNXB,DAB2,ASPH,AMOT,NFE2L2,KRT10,S100A1,IGKC,SLC39A6,ENG,IPO7,TRIB3,SNCG,GRN,FOS,NR4A2,NTRK3,PPT1,WBP2,NR4A1,SOX9,DCX,PPIL1,ABCB6,PRKACB,SOCS3,AKR1C3,SEPT9,USP5,CSNK1A1,NME2,CES2,HSPA5,BIN1,CD28,CTSD,SAE1,CYP3A5,ENTPD5,HOXA7,MT-ND2,ADAMTS5,PFKFB3,IL2RG,PTPRQ,MFSD14A,CREG1,UBA6,CITED1,KLF4,SLC3A2,FOSB,PIK3R3,SDCBP,ADAM12,RBX1,INSR,CST6,UBE2I,RPSA,HSPB1,INO80B,CD151,PEBP1,SUMO3,IGFBP4,SCD,BARD1,PDGFC,HNRNPK,HDGF,RAP1GDS1,EDN1,LOC102724428/SIK1,RHOBTB2,MCRS1,CIZ1,STAT1,KRT14,VCAM1,SLC9A3R1,USMG5,DVL1,NQO1,G6PD,SOD1,PDLIM4,CISD2,GIT1,DEGS1,FGF1,RBCK1,CISD1,TBC1D7,MAP4K4,APOB,RAN,HRAS,NCSTN,MKI67,CXCL10,PEG10,AHSA1,PIK3CG,AFAP1,TXN,ZBTB16,SFRP4,CAPN6,TUBB2A,HMGA1,SSBP1,CCND2,PIP5K1C,ALDOA,SFRP1,CYR61,ITGA7,ADAM17,DUSP6,ASNS,H2AFZ,ENAH,S100A7,UCHL1,CA3,JUN,SLC19A1,STIM1,FKBP5,ACVR1C,WSB1,PTPRK,TRIM28,EGR1,COPS3,APP,FTL,SOX6,RNF144A,FCER1G,PRMT5,TSPO,NR5A2,DVL3,NCAM1,GAB2,PFN1,SLC7A11,ARF1,CD4,MAP1B,SDC4,TUBB,UBA2,CTBP1,PGD,CAMK2D,SLC25A6,PLCE1,ITGAV,NEO1,SLC7A5,KPNA2,ANXA7,GPC1,C1QBP,RET,CLCN3,HK1,EIF2AK1,MIF,SPP1,GSDMB,GPS2,RAC1,RASD1,CMC2,SEL1L,ZFAND3,ACKR3,IL1RN,SH2B3,RARRES3,GNL3,EIF5A,UBE2J2,SRM,COPS4,LEP,EPB41L3,ATF5,PDGFA,PKM,HIF1A,NAA10,HMOX1,SLFN5,PPP1R9B,PCK2,THBS1,FLNA,ANXA1,VCP,TGFB2,KIT,OAZ1,ARHGEF2,NR2F6,MAPKAPK2,ACTN1,PRNP,NDUFAF3,NACA,ADAMTS15,TAF6,CD160,VANGL1,MAPK9,MKNK2,NDUFA13,TRPM6,TMEM2,UBA1,P2RX7,UBE2D3	277	
Cellular Movement	cell movement	cell movement	9.89E-16	Increased	5.570	bias	0.755	CRYAB,TGFBR1,WHSC1,KDM6B,AGER,PIK3R1,CTSG,CXCL9,SLC9A1,PPP1R14B,SPRY4,GNB1,PTPRC,SRPX2,ATG9A,AJUBA,KEAP1,ST6GALNAC2,SCPEP1,PLXNB2,LMX1A,AIF1,TMSB10/TMSB4X,TP53,LCP1,DPT,MTSS1,PAQR3,TMEM201,CARMIL1,FGFR2,TPM3,FLOT1,ANXA2,IRF5,ARHGDIB,HAX1,RCC2,BTG2,CTSB,GAPDH,ALCAM,DUSP4,SQSTM1,PLTP,ELMO2,ESR2,FTH1,APOE,RAP2A,NME1,GJB6,FHL1,SLC4A2,ARPC1B,GBP1,DAPK2,FGF2,PHLDA2,OSGIN1,SNX17,FAM89B,GDF15,ADIPOQ,LGALS9,PPIA,CD74,SYNM,PTPRJ,DAB2,ASPH,ADORA1,AMOT,HCAR2,NFE2L2,KRT10,FCGR3A/FCGR3B,P4HA2,CCR1,S100A1,UCP2,FCGR2A,GNA12,ANOS1,MESP1,ALOX5AP,ENG,IPO7,SNCG,GRN,MYO5A,FOS,MT-ND1,MYOC,NR4A2,NTRK3,FLNC,NR4A1,WBP2,ARHGDIA,SOX9,SEMA3C,DCX,SOCS3,SEPT9,USP5,MBP,NME2,FCER1A,TYMP,HSPA5,CD28,RHOG,CXCL14,ELP5,HOXA7,STAB1,TUBA1C,CDC42EP1,PCSK6,HNRNPAB,DMTN,CAPG,FYB,KLF4,SLC3A2,FOSB,SDCBP,ADAM12,CAPN2,INSR,HTRA1,CST6,TNS1,SIRPA,UBE2I,HSPB1,RPSA,ETV5,CD151,PEBP1,IGFBP4,LITAF,F2RL3,MSR1,PLGRKT,FAT3,DMD,IL17RA,HNRNPK,HDGF,HLA-G,ALDH2,EDN1,TIMP1,SAA1,RNH1,RHOBTB2,IGSF8,CFH,STAT1,THBS4,VCAM1,SLC9A3R1,SLC12A2,NQO1,G6PD,ST3GAL6,EMD,TRPA1,SOD1,SNX27,S100A2,GIT1,FGF1,SERPINE2,CXCL16,APLP2,CAPNS1,KIF5B,CXXC5,MAP4K4,APOB,ITGA8,HRAS,MIEN1,CHST2,CXCL10,BCAT1,SGPL1,DGCR6L,LGMN,ABR,CTSS,ABCC1,PIK3CG,AFAP1,TXN,ZBTB16,EYA2,WNT5B,SFRP4,CFL1,HMGA1,NINJ1,SPON2,ANGPTL1,NR1D1,PIP5K1C,YARS,MS4A4A,IL10RA,RTN4,ALDOA,ARHGAP35,RAMP3,SFRP1,CYR61,C3AR1,LCP2,S100A11,ADAM17,HLA-A,DUSP6,CTNNA1,HYOU1,SLC1A3,SDC3,ASNS,ENAH,S100A7,LYZ,CES1,JUN,GBA,SRGAP1,CCL28,ANXA5,STIM1,SARS,GJB2,CALML3,MYL12A,MBOAT7,RPS19,PLXNA1,CD209,PTPRK,KRT6B,TYROBP,EGR1,EPB41L4B,SLIRP,APP,MCF2L,ITGB2,GLIS2,TREM2,FCER1G,FKBP4,PRMT5,TSPO,P2RY12,RUFY3,NCAM1,GAB2,PER1,PLCB2,PFN1,ARF1,CMA1,CD4,MAP1B,UNC5B,SDC4,TUBB,CD63,MTCH2,CTBP1,NARS,RSPO3,CAMK2D,CYBB,ITGAV,NEO1,KPNA2,SIAH2,GPC1,C1QBP,RET,CLCN3,SHOC2,PTX3,MIF,SPP1,LMO4,GSDMB,PHB2,RAC1,TARS,PKN1,TPSAB1/TPSB2,LMCD1,EFS,PREX1,ACKR3,IL1RN,SH2B3,MAPT,MAPK10,CD14,AKR1B1,LEP,CD2,PDGFA,PKM,SMPD1,HIF1A,PLPP1,RAMP2,FAS,TNFRSF12A,CLCN4,HMOX1,PARK7,THBS1,FLNA,KCNMA1,ANXA1,DUSP10,VCP,TGFB2,KIT,CYGB,S100A8,MAPKAPK2,NLRC4,PRNP,NDUFAF3,NACA,TPST2,BHLHE41,MRC2,F13A1,MAPK9,CSF1R,PLXND1,ENO1,KIF2A,WARS,EPHB3,SLC1A2,C6,NCKAP1L,CPEB1,P2RX7	356	
Cellular Movement	migration	migration of cells	1.71E-15	Increased	5.528	bias	0.926	CRYAB,TGFBR1,KDM6B,WHSC1,AGER,PIK3R1,CTSG,CXCL9,SLC9A1,PPP1R14B,SPRY4,PTPRC,SRPX2,ATG9A,AJUBA,KEAP1,SCPEP1,PLXNB2,LMX1A,AIF1,TMSB10/TMSB4X,TP53,LCP1,DPT,PAQR3,TMEM201,CARMIL1,FGFR2,TPM3,FLOT1,ANXA2,IRF5,ARHGDIB,HAX1,RCC2,BTG2,CTSB,ALCAM,DUSP4,PLTP,ELMO2,ESR2,FTH1,APOE,RAP2A,NME1,GJB6,FHL1,SLC4A2,DAPK2,FGF2,PHLDA2,OSGIN1,SNX17,GDF15,ADIPOQ,LGALS9,PPIA,CD74,SYNM,PTPRJ,DAB2,ASPH,ADORA1,AMOT,HCAR2,NFE2L2,KRT10,FCGR3A/FCGR3B,P4HA2,CCR1,UCP2,FCGR2A,GNA12,MESP1,ALOX5AP,ENG,IPO7,SNCG,GRN,FOS,MT-ND1,MYOC,NR4A2,NTRK3,FLNC,NR4A1,WBP2,ARHGDIA,SOX9,SEMA3C,DCX,SOCS3,SEPT9,USP5,NME2,FCER1A,HSPA5,CD28,RHOG,CXCL14,ELP5,HOXA7,STAB1,CDC42EP1,PCSK6,DMTN,CAPG,FYB,KLF4,SLC3A2,SDCBP,ADAM12,CAPN2,INSR,CST6,TNS1,SIRPA,UBE2I,RPSA,HSPB1,ETV5,CD151,IGFBP4,LITAF,F2RL3,MSR1,PLGRKT,FAT3,IL17RA,HNRNPK,HDGF,HLA-G,EDN1,TIMP1,SAA1,RNH1,RHOBTB2,IGSF8,CFH,STAT1,THBS4,VCAM1,SLC9A3R1,SLC12A2,NQO1,G6PD,ST3GAL6,TRPA1,SOD1,S100A2,GIT1,FGF1,SERPINE2,CXCL16,APLP2,CAPNS1,CXXC5,MAP4K4,APOB,ITGA8,HRAS,MIEN1,CHST2,CXCL10,BCAT1,SGPL1,DGCR6L,LGMN,ABR,CTSS,ABCC1,PIK3CG,AFAP1,TXN,ZBTB16,EYA2,WNT5B,SFRP4,CFL1,NINJ1,SPON2,ANGPTL1,NR1D1,PIP5K1C,YARS,MS4A4A,IL10RA,RTN4,ALDOA,ARHGAP35,RAMP3,SFRP1,CYR61,C3AR1,LCP2,S100A11,ADAM17,HLA-A,DUSP6,CTNNA1,HYOU1,SLC1A3,SDC3,ASNS,ENAH,S100A7,LYZ,CES1,JUN,GBA,SRGAP1,CCL28,ANXA5,STIM1,SARS,GJB2,CALML3,MYL12A,MBOAT7,RPS19,PLXNA1,CD209,PTPRK,KRT6B,TYROBP,EGR1,EPB41L4B,APP,MCF2L,ITGB2,GLIS2,TREM2,FCER1G,FKBP4,PRMT5,TSPO,P2RY12,RUFY3,NCAM1,GAB2,PER1,PLCB2,PFN1,ARF1,CMA1,CD4,MAP1B,UNC5B,SDC4,CD63,CTBP1,NARS,RSPO3,CAMK2D,CYBB,ITGAV,NEO1,KPNA2,SIAH2,GPC1,C1QBP,RET,CLCN3,SHOC2,PTX3,MIF,SPP1,LMO4,PHB2,RAC1,TARS,PKN1,TPSAB1/TPSB2,LMCD1,EFS,PREX1,ACKR3,IL1RN,SH2B3,MAPT,MAPK10,CD14,LEP,CD2,PDGFA,PKM,SMPD1,HIF1A,PLPP1,RAMP2,FAS,TNFRSF12A,CLCN4,HMOX1,PARK7,THBS1,FLNA,KCNMA1,ANXA1,DUSP10,VCP,TGFB2,KIT,CYGB,S100A8,MAPKAPK2,NLRC4,PRNP,NDUFAF3,NACA,BHLHE41,MRC2,MAPK9,F13A1,PLXND1,CSF1R,KIF2A,WARS,EPHB3,SLC1A2,C6,NCKAP1L,CPEB1,P2RX7	325	
Neurological Disease, Psychological Disorders	disorder of basal ganglia	disorder of basal ganglia	1.73E-15	Decreased	-2.600	bias	-1.666	TUBA1B,CRYAB,AHCYL1,TOR1A,RAN,HRAS,GHITM,GNB1,CTSS,HADHB,PNKD,ATF4,CHCHD2,TXN,NAPA,ZBTB16,TP53,POLR2I,FBL,ATP5J,CSRP2,PPP1R1B,TUBB2A,TPM3,FLOT1,ANXA2,ARHGDIB,NGRN,HSPA8,NR1D1,CD68,TMEM55A,RTN4,GAPDH,GSTP1,NDUFB2,FTH1,APOE,NME1,GJB6,RPS3A,DDIT3,GBP1,SRD5A1,FGF2,SLC1A3,PPIA,KAZN,CD74,UCHL1,TMEFF1,JUN,GBA,MAL2,LAMP1,ADORA1,NFE2L2,RPL31,MYL12A,TUBB4B,EGR1,RPL17,SLIRP,TRIB3,SNCG,PSMB6,APP,ISG15,MYO5A,FOS,FTL,MT-ND1,PSME1,LAMP2,NR4A2,UQCR10,NR4A1,FKBP4,TSPO,CYCS,SOX9,ADRA1A,MT-TT,PFN1,PFKFB1,ATP2B1,MBP,MAP1B,ATP5L,SDC4,DYNLT1,HSPA5,LDHB,CERS2,AK1,SLC25A6,RHOG,COMT,TUBA1C,SPP1,GAS5,GPS2,ATP6V1A,LMCD1,FOSB,MAPT,RARRES3,NDUFS3,RPSA,HSPB1,MT-TP,ETV5,PEBP1,SCD,SRM,SUMO3,COX7B,SDHB,LEP,SLC1A4,PKM,ALAS1,NDUFA2,RPS4X,FARSB,SLC19A3,HMOX1,ALDH2,HINT1,PARK7,PREPL,PPP1R2,ATP13A2,PRNP,PSAT1,SCN2A,MT-ND6,ADCY2,MT-ATP6,CAPZB,CD160,TUBG1,DNAJC1,SOD1,TSN,GIT1,NDUFA13,ATP6V1E1,KCTD13,MT-ND5,CAPNS1,SLC14A1,SLC1A2,PDE8B,ATP6V1B2	155	
Neurological Disease	progressive motor neuropathy	progressive motor neuropathy	8.79E-15	 	-0.119	 	-0.160	TUBA1B,CRYAB,C9orf72,RRM2B,TOR1A,RAN,HLA-DQB1,SUSD1,FADS3,PTPRC,CTSS,KEAP1,ATF4,CHCHD2,TP53,SLC24A3,FLOT1,ANXA2,CD52,ARHGDIB,TMEM55A,RTN4,ALCAM,SQSTM1,CYR61,GSTP1,FTH1,APOE,ADAM17,RPS3A,TCEA1,CHCHD10,DDIT3,FGF2,HLA-DQA1,SLC1A3,CD74,UCHL1,GBA,TNXB,ANXA5,HLA-DRA,TOP2A,LAMP1,ADORA1,RPL31,SLC7A6,FCGR3A/FCGR3B,ALDH5A1,SIGMAR1,FCGR2A,EGR1,RPL17,TRIB3,SNCG,APP,ISG15,GRN,CALM1 (includes others),FTL,MT-ND1,NR4A2,SREBF2,PSAP,TSPO,ADRA1A,MT-TT,PFN1,KCND3,MBP,CCT2,MAP1B,ZNF91,TRIM31,HSPA5,LDHB,NNMT,SLC25A6,COMT,TUBA1C,FUCA1,MIF,SPP1,GPS2,MAPT,FMN2,CAPN2,MT-TP,HSPB1,PEBP1,SUMO3,SLC1A4,PDGFC,RPS4X,FAS,NELFE,FARSB,HLA-G,PARK7,KCNMA1,TIMP1,ANXA1,VCP,ATP13A2,PRNP,SCN2A,MT-ND6,CAPZB,DNAJC1,SOD1,ATP6V1E1,MT-ND5,DNAJB11,SLC1A2,P2RX7	115	
Connective Tissue Disorders, Skeletal and Muscular Disorders	arthropathy	arthropathy	1.63E-14	Increased	2.781	 	2.260	TMEM266,CRYAB,C9orf72,AGER,CTSG,C1QA,CLSTN2,HLA-DQB1,CXCL9,PTPRC,SKIV2L,CXCL10,DYNLL1,IP6K3,CCND3,CTSS,ABCC1,PIK3CG,CHCHD2,TXN,AIF1,HIST1H2AC,WNT5B,TP53,CERS6,RBM38,LCP1,TNFRSF10B,TUBB2A,IRF5,ARHGDIB,HSPA8,TMEM127,CD68,PIP5K1C,CNTNAP4,IL10RA,MS4A7,CTSB,ALDOA,GLUL,TCF7,ITGA7,C3AR1,FTH1,APOE,FCGRT,GADD45B,DDIT3,MS4A6A,FGF2,HLA-A,HSPB8,SLC1A3,HLA-DQA1,ADIPOQ,ST6GALNAC4,FKBP1A,GPC4,SDC3,CD74,LYZ,TNXB,HLA-DRA,SLC19A1,FKBP5,ALPK2,RPL31,FCGR3A/FCGR3B,MYL12A,RPS24,CCR1,SIGMAR1,TYROBP,FCGR2A,TUBB4B,IGKC,TRIM28,ALOX5AP,PLA2G2A,GRN,FOS,ITGB2,FTL,RPS16,NR4A2,FCER1G,NR4A1,TSPO,ADRA1A,SOCS3,SLC7A11,ARF1,PRMT3,CD4,SDC4,HSPA5,TRIM31,LDHB,NRSN2,CD28,CAMK2D,G0S2,UQCC2,RPS13,CXCL14,RPL19,TUBA1C,CNTNAP1,RET,RFLNB,ADAMTS5,RPL32,MIF,SPP1,LMO4,RAB10,PHB2,PPP1R11,TPSAB1/TPSB2,FOSB,SEL1L,IL1RN,SLC7A2,FMN2,NAGLU,CAPN2,HTRA1,RPSA,IGFBP4,LEP,SLC1A4,MSR1,PRDX5,ERN1,BARD1,SLC7A1,TPGS2,CD83,IL17RA,RAMP2,FAS,NELFE,HLA-G,HMOX1,SLFN5,EDN1,RPL18A,CCSER2,TIMP1,THBS1,ANXA1,SAA1,TGFB2,KIT,S100A8,STAT1,MAPKAPK2,ALPL,NLRC4,PRNP,ADAMTS15,C14orf2,SCN2A,VCAM1,TUBG1,NQO1,VSIG4,F13A1,CSF1R,ATIC,FAU,CXCL16,ENO1,APLP2,DYM,SLC1A2,UBA1,C6,EFEMP2,MAP4K4,HLTF,P2RX7	183	
Cellular Movement, Hematological System Development and Function, Immune Cell Trafficking	cell movement	cell movement of myeloid cells	2.01E-14	Increased	3.522	bias	0.562	CRYAB,AGER,PIK3R1,CTSG,HRAS,CXCL9,CXCL10,PTPRC,CTSS,PIK3CG,TXN,AIF1,TMSB10/TMSB4X,TP53,FLOT1,ANXA2,NINJ1,SPON2,YARS,PIP5K1C,MS4A4A,RTN4,CTSB,PLTP,SFRP1,CYR61,C3AR1,APOE,ADAM17,DAPK2,GDF15,ADIPOQ,LGALS9,PPIA,CD74,S100A7,CES1,GBA,PTPRJ,CCL28,STIM1,ADORA1,HCAR2,NFE2L2,GJB2,CCR1,RPS19,TYROBP,FCGR2A,ALOX5AP,ENG,APP,GRN,ITGB2,MT-ND1,GLIS2,TREM2,FCER1G,NR4A1,SOCS3,PLCB2,PFN1,CD4,CMA1,UNC5B,CD28,RSPO3,CXCL14,ITGAV,CYBB,STAB1,NEO1,C1QBP,PTX3,MIF,SPP1,RAC1,CAPG,TPSAB1/TPSB2,PREX1,IL1RN,SH2B3,CD14,SIRPA,CD151,HSPB1,LITAF,LEP,MSR1,CD2,HIF1A,IL17RA,FAS,HMOX1,EDN1,FLNA,THBS1,TIMP1,SAA1,DUSP10,ANXA1,TGFB2,KIT,S100A8,CFH,MAPKAPK2,NLRC4,PRNP,THBS4,VCAM1,NQO1,MAPK9,GIT1,PLXND1,CSF1R,C6,NCKAP1L,P2RX7	118	
Metabolic Disease, Neurological Disease, Skeletal and Muscular Disorders	mitochondrial myopathy	mitochondrial myopathy	2.08E-14	 	 	 	 	MT-TT,NDUFA9,RRM2B,TYMP,NDUFA2,SCO2,MT-CYB,MT-CO3,MT-ND2,NDUFS4,MT-CO1,MT-ATP6,MT-ND6,MT-TY,MT-TQ,SURF1,MT-ND4,MT-TC,MT-TE,MT-ND4L,MT-ND1,MT-ND5,NDUFS8,NDUFA12,MT-ND3,NDUFS3,MT-TP,MT-TL1	28	
Connective Tissue Disorders, Inflammatory Disease, Inflammatory Response, Skeletal and Muscular Disorders	inflammation	inflammation of joint	2.14E-14	Increased	2.786	 	2.245	TMEM266,CRYAB,C9orf72,AGER,CTSG,C1QA,CLSTN2,HLA-DQB1,CXCL9,PTPRC,SKIV2L,CXCL10,DYNLL1,IP6K3,CCND3,CTSS,ABCC1,PIK3CG,CHCHD2,TXN,AIF1,HIST1H2AC,WNT5B,TP53,CERS6,RBM38,LCP1,TNFRSF10B,TUBB2A,IRF5,ARHGDIB,HSPA8,TMEM127,CD68,CNTNAP4,IL10RA,MS4A7,CTSB,ALDOA,GLUL,TCF7,ITGA7,C3AR1,FTH1,APOE,FCGRT,GADD45B,DDIT3,MS4A6A,FGF2,HLA-A,HSPB8,SLC1A3,HLA-DQA1,ADIPOQ,ST6GALNAC4,FKBP1A,GPC4,SDC3,CD74,LYZ,TNXB,HLA-DRA,SLC19A1,FKBP5,ALPK2,RPL31,FCGR3A/FCGR3B,MYL12A,RPS24,CCR1,SIGMAR1,TYROBP,FCGR2A,TUBB4B,IGKC,TRIM28,ALOX5AP,PLA2G2A,GRN,FOS,ITGB2,FTL,RPS16,NR4A2,FCER1G,NR4A1,TSPO,ADRA1A,SOCS3,SLC7A11,ARF1,PRMT3,CD4,SDC4,HSPA5,TRIM31,LDHB,NRSN2,CD28,CAMK2D,G0S2,UQCC2,RPS13,CXCL14,RPL19,TUBA1C,RET,RFLNB,ADAMTS5,RPL32,MIF,SPP1,LMO4,RAB10,PHB2,PPP1R11,TPSAB1/TPSB2,FOSB,SEL1L,IL1RN,SLC7A2,FMN2,NAGLU,CAPN2,HTRA1,RPSA,IGFBP4,LEP,SLC1A4,MSR1,PRDX5,ERN1,BARD1,SLC7A1,TPGS2,CD83,IL17RA,RAMP2,FAS,NELFE,HLA-G,HMOX1,SLFN5,EDN1,RPL18A,CCSER2,TIMP1,THBS1,ANXA1,SAA1,TGFB2,KIT,S100A8,STAT1,MAPKAPK2,ALPL,NLRC4,PRNP,ADAMTS15,C14orf2,SCN2A,VCAM1,TUBG1,NQO1,VSIG4,F13A1,CSF1R,ATIC,FAU,CXCL16,ENO1,APLP2,DYM,SLC1A2,C6,EFEMP2,MAP4K4,HLTF,P2RX7	180	
Hereditary Disorder, Organismal Injury and Abnormalities, Skeletal and Muscular Disorders	hereditary myopathy	hereditary myopathy	2.44E-14	 	-1.125	bias	 	MT-TT,CRYAB,SLC7A11,NDUFA9,KCND3,SEPT9,RRM2B,SNTA1,GARS,TYMP,C1QB,HLA-DQB1,HSPA5,BIN1,GSS,SCO2,GYS1,CCND3,CXCL14,IFI30,MTMR2,MT-ND2,HK1,CFL1,SGCG,CSRP2,TUBB2A,SURF1,MT-TC,MT-TE,MT-ND4L,MARS,GYS2,SDCBP,TLN2,YARS,PSMA4,NAGLU,NDUFA12,AARS,MT-ND3,SQSTM1,NDUFS3,ITGA7,CNBP,HSPB1,MT-TL1,MT-TP,S100A11,LITAF,FHL1,CHCHD10,HLA-A,HSPB8,FKBP1A,DMD,HIF1A,SDC3,NDUFA2,TAX1BP3,HINT1,MT-CYB,VCP,HLA-DRA,DAB2,MT-CO3,STIM1,ISCU,NDUFS4,PRNP,MT-CO1,SIGMAR1,MT-ND6,MT-ATP6,COL5A2,MT-TY,MT-TQ,MTMR14,RAB7A,EMD,MT-ND4,ENG,POMGNT1,FGF1,APP,RBCK1,MT-ND5,LAMP2,MT-ND1,NDUFS8,FLNC,SBF1,CYCS,UBA1,ADRA1A	95	
Neurological Disease	movement disorder	Movement Disorders	3.17E-14	Decreased	-5.053	bias	 	CRYAB,CA5B,SLC9A1,GNB1,GLB1,ATF4,ATP5J,FBL,TP53,PPP1R1B,FLOT1,TPM3,ANXA2,ARHGDIB,HSPA8,CTSA,TMEM55A,CTSB,GAPDH,SQSTM1,FTH1,APOE,GJB6,NME1,SLC4A2,GBP1,DDIT3,FGF2,HEXA,PPIA,CD74,TMEFF1,MAL2,ADORA1,BCAP31,NFE2L2,ALDH5A1,SIGMAR1,TUBB4B,TRIB3,SNCG,PSMB6,CSTB,MYO5A,FOS,MT-ND1,NR4A2,NTRK3,PPT1,NR4A1,PSAP,TPP1,SOX9,ADRA1A,ATP2B1,MBP,HSPA5,CTSD,AK1,RHOG,MTMR2,TUBA1C,CNTNAP1,GAS5,MAPK8IP2,MT-TE,ARSA,FOSB,NDUFS3,TMEM176B,ETV5,RPSA,HSPB1,PEBP1,SUMO3,SCD,SLC1A4,ALAS1,NDUFA2,FARSB,ALDH2,PREPL,TIMP1,PPP1R2,ADCK3,ATP13A2,PSAT1,MT-ATP6,MT-ND6,CAPZB,SLC12A2,TUBG1,DNAJC1,SOD1,TSN,GIT1,ATP6V1E1,KCTD13,APLP2,CAPNS1,SLC14A1,TTL,TUBA1B,JMJD8,AHCYL1,TOR1A,RAN,HRAS,GHITM,CTSS,GAA,HADHB,PNKD,CHCHD2,TXN,ZBTB16,NAPA,POLR2I,CSRP2,TUBB2A,NINJ1,NGRN,CD68,NR1D1,MBD4,RTN4,MT-ND3,ITGA7,GSTP1,NDUFB2,RPS3A,SRD5A1,SLC1A3,KAZN,FKBP1A,UCHL1,CA3,JUN,GBA,LAMP1,RPL31,NDUFS4,MYL12A,EGR1,RPL17,MT-ND4,SLIRP,APP,FTL,PSME1,LAMP2,UQCR10,FKBP4,TSPO,CYCS,NCAM1,MT-TT,PFN1,KCND3,PFKFB1,MAP1B,ATP5L,SDC4,DYNLT1,LDHB,SLC25A6,COMT,CLCN3,PRKRA,SPP1,GPS2,SGCG,ATP6V1A,LMCD1,MAPT,RARRES3,MT-TP,SRM,COX7B,SDHB,LEP,EPB41L3,PKM,SMPD1,FAS,RPS4X,HMOX1,HINT1,PARK7,KCNMA1,PRNP,SCN2A,ADCY2,CD160,NDUFA13,MT-ND5,SLC1A2,ATP6V1B2	198	
Metabolic Disease	mitochondrial disorder	mitochondrial disorder	4.73E-14	 	 	 	 	MT-TT,NDUFA9,SFXN4,RRM2B,TYMP,MT-CO2,COA3,NDUFA1,NDUFA2,MT-TN,SDHAF1,SCO2,PCK2,FARS2,MT-CYB,COX14,MT-CO3,MT-ND2,NDUFS4,NDUFAF3,MT-CO1,MT-ND6,MT-ATP6,MPC1,MT-TY,MT-TQ,SURF1,MT-TC,MT-ND4,MT-TE,MT-ND4L,MRPS16,MT-ND5,MT-ND1,NDUFS8,NDUFA11,NDUFA12,MT-ND3,NDUFS3,UQCRQ,MT-TP,MT-TL1	42	
Connective Tissue Disorders, Inflammatory Disease, Skeletal and Muscular Disorders	rheumatic disease	Rheumatic Disease	5.60E-14	Increased	2.405	 	2.057	CRYAB,AGER,CTSG,CLSTN2,C1QA,CXCL9,SKIV2L,PTPRC,IP6K3,CCND3,AIF1,HIST1H2AC,TP53,CERS6,RBM38,LCP1,TNFRSF10B,FGFR2,IRF5,ARHGDIB,TMEM127,HSPA8,CTSA,SCUBE1,CTSB,FTH1,BANK1,APOE,GADD45B,DDIT3,FGF2,ADIPOQ,HLA-DQA1,HSPB8,CD74,TNXB,ALPK2,NFE2L2,FCGR3A/FCGR3B,CCR1,SIGMAR1,FCGR2A,TUBB4B,IGKC,ALOX5AP,ISG15,GRN,FOS,NR4A2,RPS16,NR4A1,ADRA1A,SOCS3,TLR8,HSPA5,CD28,RPS13,CXCL14,TUBA1C,PPP1CA,ADAMTS5,RPL32,PPP1R11,FOSB,SLC7A2,NAGLU,CAPN2,HTRA1,RPSA,IGFBP4,SLC1A4,MSR1,DNASE1L3,BARD1,TPGS2,IL17RA,HLA-G,CCSER2,RPL18A,EDN1,TIMP1,SAA1,STAT1,C14orf2,VCAM1,TUBG1,HPS1,NQO1,ATIC,SHB,CXCL16,APLP2,MAP4K4,EFEMP2,TMEM266,C9orf72,HLA-DQB1,C1QB,GSS,CXCL10,DYNLL1,CTSS,PIK3CG,PXK,ABCC1,CHCHD2,TXN,WNT5B,TUBB2A,CD68,CNTNAP4,IL10RA,MS4A7,GLUL,ALDOA,TCF7,C3AR1,ITGA7,FCGRT,ADAM17,MS4A6A,HLA-A,SLC1A3,FKBP1A,ST6GALNAC4,GPC4,SDC3,ASNS,LYZ,HLA-DRA,SLC19A1,FKBP5,RPL31,RPS24,MYL12A,TYROBP,TRIM28,PLA2G2A,ITGB2,FTL,FCER1G,TSPO,PER1,SLC7A11,ARF1,CD4,PRMT3,SDC4,TRIM31,LDHB,NRSN2,G0S2,CAMK2D,UQCC2,RPL19,NMNAT2,RFLNB,RET,TBC1D10C,MIF,SPP1,LMO4,RAC1,PHB2,RAB10,TPSAB1/TPSB2,SEL1L,IL1RN,FMN2,FPR3,LEP,ERN1,PRDX5,SLC7A1,CD83,RAMP2,FAS,NELFE,HMOX1,SLFN5,THBS1,ANXA1,TGFB2,KIT,S100A8,MAPKAPK2,ALPL,NLRC4,PRNP,ADAMTS15,SCN2A,VSIG4,F13A1,CSF1R,FAU,ENO1,DYM,SLC1A2,C6,HLTF,P2RX7	201	
Organismal Survival	organismal death	organismal death	5.81E-14	Decreased	-12.903	bias	 	CRYAB,TGFBR1,KDM6B,PCLO,AGER,PIK3R1,ASS1,RRM2B,CA5B,VAC14,C1QA,SLC35C1,CXCL9,SLC9A1,SPRY4,GNB1,PTPRC,POR,GATAD2A,CCND3,ARID3B,ATG9A,KEAP1,ATF4,PLXNB2,STAM,MGAT1,UNG,TP53,FBL,RBM38,LCP1,UXS1,RHEB,MTSS1,SURF1,FGFR2,TPM3,IRF5,ARHGDIB,HAX1,NRBP1,CTSA,NPR3,CTSB,ATOX1,NHLH1,SQSTM1,ACTG1,DEAF1,ESR2,FTH1,APOE,GJB6,SLC4A2,FGF2,HS2ST1,GDF15,HSPB8,ADIPOQ,PPIA,HEXA,COPS8,CD74,PTPRJ,TNXB,ATP5J2,DAB2,ASPH,GNG5,ADORA1,SCNN1B,NFE2L2,AMOT,ALDH5A1,CCR1,RPL4,UCP2,GNA12,MESP1,DGAT2,ENG,ISG15,GRN,FOS,KIF7,NR4A2,NTRK3,FLNC,RSPO1,PPT1,DERL1,MBD3,TPP1,PSAP,ARHGDIA,SOX9,BMPER,SIM1,ADRA1A,PRKACB,ABCB6,ICMT,SOCS3,DCUN1D5,DAD1,TRAF3,AKR1C3,ATP2B1,ABCA3,CSNK1A1,TYMP,HSPA5,INTS1,BIN1,CEBPG,CD28,CTSD,HS6ST1,ZNRF3,EIF3D,CXCL14,HOXA7,STAB1,MTMR2,CNTNAP1,GCLM,TOP3B,PFKFB3,STXBP1,IL2RG,UROS,PCSK6,MAPK8IP2,ASNA1,HNRNPAB,UBA6,CITED1,KLF4,TXNRD1,SLC3A2,AES,SPINK5,ADAM12,RBX1,COMMD1,NAGLU,CAPN2,H1F0,INSR,MEGF8,UBE2I,CD151,RPSA,ATP6V0C,SUMO3,F2RL3,MSR1,NELFB,BARD1,DMD,PDGFC,HNRNPK,IRAK1,CIAPIN1,HLA-G,SLC19A3,EDN1,TIMP1,CFH,STAT1,PSMG1,KRT14,VCAM1,CAPZB,SLC9A3R1,TRIM55,SLC12A2,TUBG1,DVL1,NQO1,G6PD,CSRNP1,SOD1,SNX27,KIF3B,GIT1,CISD2,NFE2L1,SHB,APLP2,CAPNS1,PCCA,LGALS2,SLC14A1,KIF5B,TTL,FECH,EFEMP2,MAP4K4,APOB,ITSN1,TOR1A,MAF,ITGA8,HRAS,NCSTN,MKI67,KPNA1,GSS,APRT,CXCL10,SGPL1,PEG10,ABR,ABCC1,PIK3CG,TXN,HMBS,WNT5B,RFNG,CFL1,CPA3,NINJ1,MNT,CCND2,CD68,PIP5K1C,STIP1,RTN4,ARHGAP35,B3GNT5,SFRP1,CYR61,ITGA7,C3AR1,LCP2,GSTP1,HIST1H1C,ADAM17,TCEA1,HYOU1,SLC1A3,FKBP1A,ATP6AP1,H2AFZ,ENAH,MAFG,LYZ,JUN,GBA,TOP2A,LAMP1,SLC19A1,NACC1,STIM1,PI4KA,GJB2,PLOD3,NDUFS4,MBOAT7,RPS19,KRT6B,TRIM28,CSRNP2,SLIRP,KRT5,COPS3,PLA2G2A,POMGNT1,AIP,APP,ITGB2,LAMP2,SUPV3L1,GLIS2,SOX6,SREBF2,SBF1,USP22,FCER1G,PEA15,PRMT5,FKBP4,NR5A2,CYCS,DVL3,CBX4,GABARAP,NCAM1,PNO1,PFN1,SLC31A1,UBE2A,ARF1,CD4,MAP1B,SDC4,TAF10,CTBP1,RSPO3,CFL2,CYBB,ITGAV,SLC7A5,ANXA7,SIAH2,C1QBP,RET,CLCN3,PTX3,SHOC2,EIF2AK1,PRKRA,MIF,SPP1,SGCG,LMO4,PSMC4,RAC1,PHB2,ADCYAP1R1,ACKR3,IL1RN,MAPK10,CNPY3,CD14,CLCN7,GNL3,LFNG,VDAC1,SPRED1,LEP,EPB41L3,ERN1,NLGN1,PDGFA,PKM,SLC7A1,SMPD1,HIF1A,RAMP2,FAS,HMOX1,THBS1,FLNA,KCNMA1,ANXA1,VCP,TGFB2,KIT,S100A8,SLC40A1,MAPKAPK2,ALPL,STK40,CTDNEP1,RAB8B,PRNP,PSMB4,SCN2A,COX17,COL5A2,F13A1,VSIG4,MAPK9,KIFAP3,CSF1R,SLC5A3,PLXND1,NDUFA13,TRPM6,KIF2A,CLDN1,EPHB3,SLC1A2,PANK3,GBE1,HLTF,CARM1,SHMT2	381	
Dermatological Diseases and Conditions	psoriasis	psoriasis	5.85E-14	 	 	 	 	CSTA,TGFBR1,AGER,RAN,GARS,MKI67,CXCL9,ODC1,POR,CXCL10,SCO2,PTPRC,CCND3,CTSS,ABCC1,KEAP1,ZBTB16,CFL1,FGFR2,ANXA2,DSG1,HAX1,ARHGDIB,HSPA8,CCND2,CTSB,GAPDH,ATOX1,C3AR1,GSTP1,EPHX1,S100A11,APOE,ADAM17,GBP1,ARPC1B,PSMB10,CRAT,FKBP1A,H2AFZ,LAMP3,KRTDAP,S100A7,JUN,GBA,TNXB,PGAM1,UBE2K,KRT10,FCGR3A/FCGR3B,GJB2,KRT6B,EGR1,SLC39A6,KRT5,PSMB6,CSTB,ISG15,PI3,ITGB2,FOS,NR4A2,KRT6A,PSAP,CYCS,ARHGDIA,CD4,MBP,TYMP,TAF10,ZNF91,TUBB,HSPA5,CD63,PGD,G0S2,CYP3A5,ALDH3A2,IFI30,CCT5,KPNA2,GOT1,SEC61B,MUCL1,C1QBP,PSMA6,MIF,GM2A,EIF2S2,PKN1,ADAM12,IL1RN,EIF5A,CST6,VDAC1,CBX3,UBE2I,SRM,CD2,PKM,HIF1A,ME1,IL17RA,IRAK1,HLA-G,HMOX1,ANXA1,PSMA3,S100A8,STAT1,KRT14,VCAM1,HSPH1,TUBG1,F13A1,PDLIM4,IL20RB,S100A2,THRSP,APOC1,SLC25A5,P2RX7	122	
Metabolic Disease, Neurological Disease, Skeletal and Muscular Disorders	mitochondrial encephalomyopathy	mitochondrial encephalomyopathy	7.44E-14	 	 	 	 	MT-TT,NDUFA9,RRM2B,TYMP,NDUFA2,SCO2,MT-CYB,MT-CO3,MT-ND2,NDUFS4,MT-ATP6,MT-ND6,MT-TY,MT-TQ,SURF1,MT-ND4,MT-TC,MT-ND1,MT-ND5,NDUFS8,NDUFA12,MT-ND3,NDUFS3,MT-TP,MT-TL1	25	
Organismal Survival	morbidity or mortality	morbidity or mortality	1.07E-13	Decreased	-12.809	bias	 	CRYAB,TGFBR1,KDM6B,PCLO,AGER,PIK3R1,ASS1,RRM2B,CA5B,VAC14,CTSG,C1QA,SLC35C1,CXCL9,SLC9A1,SPRY4,GNB1,PTPRC,POR,GATAD2A,CCND3,ARID3B,ATG9A,KEAP1,ATF4,PLXNB2,STAM,MGAT1,UNG,TP53,FBL,RBM38,LCP1,UXS1,RHEB,MTSS1,SURF1,FGFR2,TPM3,IRF5,ARHGDIB,HAX1,NRBP1,CTSA,NPR3,CTSB,ATOX1,NHLH1,SQSTM1,ACTG1,DEAF1,ESR2,FTH1,APOE,GJB6,SLC4A2,FGF2,HS2ST1,GDF15,HSPB8,ADIPOQ,PPIA,HEXA,COPS8,CD74,PTPRJ,TNXB,ATP5J2,DAB2,ASPH,GNG5,ADORA1,SCNN1B,NFE2L2,AMOT,ALDH5A1,CCR1,RPL4,UCP2,GNA12,MESP1,DGAT2,ENG,ISG15,GRN,FOS,KIF7,NR4A2,NTRK3,FLNC,RSPO1,PPT1,DERL1,MBD3,TPP1,PSAP,ARHGDIA,SOX9,BMPER,SIM1,ADRA1A,PRKACB,ABCB6,ICMT,SOCS3,DCUN1D5,DAD1,TRAF3,AKR1C3,ATP2B1,ABCA3,CSNK1A1,TYMP,HSPA5,INTS1,BIN1,CEBPG,CD28,CTSD,HS6ST1,ZNRF3,EIF3D,CXCL14,HOXA7,STAB1,MTMR2,CNTNAP1,GCLM,TOP3B,PFKFB3,STXBP1,IL2RG,UROS,PCSK6,MAPK8IP2,ASNA1,HNRNPAB,UBA6,CITED1,KLF4,TXNRD1,SLC3A2,AES,SPINK5,ADAM12,RBX1,COMMD1,NAGLU,CAPN2,H1F0,INSR,MEGF8,UBE2I,CD151,RPSA,ATP6V0C,SUMO3,F2RL3,MSR1,NELFB,BARD1,DMD,PDGFC,HNRNPK,IRAK1,CIAPIN1,HLA-G,SLC19A3,EDN1,TIMP1,CFH,STAT1,PSMG1,KRT14,VCAM1,CAPZB,SLC9A3R1,TRIM55,NPY1R,SLC12A2,TUBG1,DVL1,NQO1,G6PD,CSRNP1,SOD1,SNX27,KIF3B,GIT1,CISD2,NFE2L1,SHB,APLP2,CAPNS1,PCCA,LGALS2,SLC14A1,KIF5B,TTL,FECH,EFEMP2,MAP4K4,APOB,ITSN1,TOR1A,MAF,ITGA8,HRAS,NCSTN,MKI67,KPNA1,GSS,APRT,CXCL10,SGPL1,PEG10,ABR,ABCC1,PIK3CG,TXN,HMBS,WNT5B,RFNG,CFL1,CPA3,NINJ1,MNT,CCND2,CD68,PIP5K1C,STIP1,RTN4,ARHGAP35,B3GNT5,SFRP1,CYR61,ITGA7,C3AR1,LCP2,GSTP1,HIST1H1C,ADAM17,TCEA1,HLA-A,HYOU1,SLC1A3,FKBP1A,ATP6AP1,H2AFZ,ENAH,MAFG,LYZ,JUN,GBA,TOP2A,LAMP1,SLC19A1,NACC1,STIM1,PI4KA,GJB2,PLOD3,NDUFS4,MBOAT7,RPS19,KRT6B,TRIM28,CSRNP2,SLIRP,KRT5,COPS3,PLA2G2A,POMGNT1,AIP,APP,ITGB2,LAMP2,SUPV3L1,GLIS2,SOX6,SREBF2,SBF1,USP22,FCER1G,PEA15,PRMT5,FKBP4,NR5A2,CYCS,DVL3,CBX4,GABARAP,NCAM1,PNO1,PFN1,SLC31A1,UBE2A,ARF1,CD4,MAP1B,SDC4,TAF10,CTBP1,RSPO3,CFL2,CYBB,ITGAV,SLC7A5,ANXA7,SIAH2,C1QBP,RET,CLCN3,PTX3,SHOC2,EIF2AK1,PRKRA,MIF,SPP1,SGCG,LMO4,PSMC4,RAC1,PHB2,ADCYAP1R1,ACKR3,IL1RN,MAPK10,CNPY3,CD14,CLCN7,GNL3,LFNG,VDAC1,SPRED1,LEP,EPB41L3,ERN1,NLGN1,PDGFA,PKM,SLC7A1,SMPD1,HIF1A,RAMP2,FAS,HMOX1,THBS1,FLNA,KCNMA1,ANXA1,VCP,TGFB2,KIT,S100A8,SLC40A1,MAPKAPK2,ALPL,STK40,CTDNEP1,RAB8B,PRNP,PSMB4,SCN2A,COX17,COL5A2,F13A1,VSIG4,MAPK9,KIFAP3,CSF1R,SLC5A3,PLXND1,NDUFA13,TRPM6,KIF2A,CLDN1,EPHB3,SLC1A2,PANK3,GBE1,HLTF,CARM1,SHMT2	384	
Metabolic Disease, Neurological Disease, Skeletal and Muscular Disorders	mitochondrial leukoencephalopathy	mitochondrial leukoencephalopathy	1.08E-13	 	 	 	 	MT-ND6,MT-ATP6,NDUFA9,MT-TY,MT-TQ,RRM2B,SURF1,MT-TC,MT-ND4,TYMP,NDUFA2,SCO2,MT-ND5,MT-ND1,NDUFS8,NDUFA12,MT-CO3,MT-ND3,NDUFS3,MT-ND2,NDUFS4,MT-TL1	22	
Inflammatory Response	inflammatory response	inflammatory response	2.69E-13	Increased	3.990	 	1.422	AGER,MAF,CTSG,CXCL9,SLC9A1,PTPRC,CXCL10,CTSS,ABR,PXK,ABCC1,PIK3CG,TXN,AIF1,TMSB10/TMSB4X,ZBTB16,TP53,HNRNPA0,CERS6,LCP1,FLOT1,ANXA2,NINJ1,SPON2,PLAA,NR1D1,YARS,PIP5K1C,IL10RA,CTSB,SFRP1,C3AR1,APOE,ADAM17,GJB6,DDIT3,DAPK2,SLC1A5,FGF2,HLA-A,ADIPOQ,LGALS9,PPIA,FKBP1A,CD74,S100A7,LYZ,PTPRJ,CCL28,PLIN2,STIM1,ADORA1,HCAR2,NFE2L2,CCR1,RPS19,TYROBP,FCGR2A,EGR1,GNA12,ALOX5AP,ENG,NRROS,PLA2G2A,APP,ISG15,GRN,FOS,ITGB2,MT-ND1,NR4A2,TREM2,PPT1,FCER1G,MS4A2,AOX1,CYP4F11,SOCS3,TRAF3,PFN1,CD4,TLR8,SDC4,CD63,CD28,CXCL14,ITGAV,NUPR1,CYBB,C1QBP,TOP3B,EIF2AK1,PTX3,MIF,SPP1,STK39,RAC1,CAPG,KLF4,CMC2,TPSAB1/TPSB2,OSTM1,EFS,PREX1,ACKR3,IL1RN,MAPT,SLC7A2,CD14,CLCN7,PIK3AP1,SIRPA,HSPB1,CD151,LITAF,LEP,TOLLIP,MSR1,PRDX5,ERN1,IL17RA,IRAK1,TNFRSF12A,HLA-G,HMOX1,PARK7,EDN1,THBS1,ANXA1,DUSP10,SAA1,TGFB2,KIT,S100A8,CFH,STAT1,MAPKAPK2,NLRC4,PRNP,THBS4,VCAM1,NPY1R,MAPK9,SOD1,GIT1,CSF1R,NFE2L1,FGF1,CXCL16,C6,NCKAP1L,P2RX7	152	
Immunological Disease	hypersensitive reaction	hypersensitive reaction	2.76E-13	Increased	2.834	 	1.535	PER1,GAB2,PLIN1,TGFBR1,AGER,CD4,MBP,GARS,FCER1A,MKI67,STARD7,CXCL9,CD63,PTPRC,CXCL10,CD28,LGMN,ALDH3A2,PIK3CG,IFI30,MUCL1,NAPA,CBR1,TP53,MIF,TRIOBP,SPP1,CFL1,MAD2L2,CPVL,TPM3,FLOT1,CAPG,BRF2,MNT,MYL9,SPINK5,IL1RN,ALCAM,CST6,C3AR1,LCP2,UBE2I,S100A11,APOE,SRM,ADAM17,LAPTM5,CD2,HLA-A,HLA-DQA1,ADIPOQ,PPIA,FKBP1A,SMPD1,CD83,CD74,H2AFZ,S100A7,JUN,TIMP1,FLNA,ANXA1,DUSP10,ANXA5,VCP,HLA-DRA,KIT,STIM1,S100A8,CFH,STAT1,KRT10,P4HA2,CCR1,CAPZB,FCGR2A,NPY1R,IGKC,ALOX5AP,KRT5,SOD1,S100A2,IL20RB,ITGB2,PI3,ENO1,NR4A2,LGALS2,FCER1G,FKBP4,MS4A2,KRT6A,PSAP,ADRA1A	95	
Developmental Disorder, Hereditary Disorder, Metabolic Disease, Organismal Injury and Abnormalities	mitochondrial respiratory chain deficiency	mitochondrial respiratory chain deficiency	6.06E-13	 	 	 	 	NDUFA9,MT-CO2,NDUFA1,COA3,NDUFA2,MT-TN,SDHAF1,COX14,MT-CO3,MT-ND2,NDUFAF3,NDUFS4,MT-CO1,MT-ND6,SURF1,MT-ND4,MT-TE,MT-ND1,MT-ND5,NDUFS8,NDUFA11,NDUFA12,MT-ND3,NDUFS3,UQCRQ,MT-TL1	26	
Free Radical Scavenging	metabolism	metabolism of reactive oxygen species	6.96E-13	Increased	2.151	 	0.332	CRYAB,AGER,ITSN1,PIK3R1,CTSG,HRAS,TMBIM6,CXCL9,SCO2,PIK3CG,ABCC1,TXN,TP53,CD52,ARHGDIB,PRELID1,RTN4,SQSTM1,CYR61,ESR2,C3AR1,GSTP1,LCP2,FTH1,APOE,DDIT3,UBQLN1,FGF2,ADIPOQ,PPIA,RPL26,TPO,NFE2L2,FCGR3A/FCGR3B,SIGMAR1,LETM1,UCP2,FCGR2A,TYROBP,NRROS,CSTB,APP,GRN,ITGB2,FOS,FTL,SREBF2,NR4A1,CYCS,ARHGDIA,GABARAP,GAB2,SOCS3,TRAF3,PLCB2,TLR8,FCER1A,CD28,ALDH3A2,CXCL14,CYBB,CLCN3,MT-ND2,CBR1,HK1,MIF,SPP1,HSPA9,RPL29,RAC1,SDHC,ARSA,TXNRD1,PREX1,MAPT,CD14,INSR,AKR1B1,VDAC1,HSPB1,PTGFR,LEP,MSR1,PRDX5,SMPD1,FAS,HNRNPK,IRAK1,ALDH2,HMOX1,EDN1,PARK7,ANXA1,CYGB,S100A8,CFH,LONP1,NLRC4,PRNP,MT-CO1,MT-ND6,VCAM1,NQO1,G6PD,SOD1,P2RX7	106	
Cellular Movement, Hematological System Development and Function, Immune Cell Trafficking	cell movement	cell movement of granulocytes	7.03E-13	Increased	2.587	bias	-0.071	SOCS3,PLCB2,CRYAB,AGER,CMA1,PIK3R1,UNC5B,CTSG,CXCL9,CXCL10,CD28,RSPO3,PIK3CG,CXCL14,CYBB,NEO1,TXN,C1QBP,TMSB10/TMSB4X,TP53,PTX3,SPP1,RAC1,FLOT1,CAPG,TPSAB1/TPSB2,SPON2,PREX1,PIP5K1C,IL1RN,YARS,RTN4,CTSB,CD14,SFRP1,PLTP,C3AR1,SIRPA,HSPB1,CD151,APOE,ADAM17,LEP,MSR1,CD2,DAPK2,GDF15,ADIPOQ,LGALS9,PPIA,HIF1A,CD74,IL17RA,FAS,S100A7,HMOX1,EDN1,TIMP1,ANXA1,CCL28,SAA1,TGFB2,S100A8,STIM1,CFH,ADORA1,MAPKAPK2,NFE2L2,GJB2,CCR1,RPS19,THBS4,VCAM1,FCGR2A,NQO1,ALOX5AP,MAPK9,ENG,APP,GRN,ITGB2,MT-ND1,FCER1G,NR4A1,NCKAP1L	85	
Developmental Disorder, Hereditary Disorder, Metabolic Disease, Neurological Disease, Ophthalmic Disease, Organismal Injury and Abnormalities, Skeletal and Muscular Disorders	Leber's optic atrophy	Leber's optic atrophy	7.48E-13	 	 	 	 	MT-CO1,MT-ND6,MT-ND5,MT-ATP6,MT-ND1,MT-CYB,MT-CO3,MT-ND4,MT-ND3,MT-ND2,MT-ND4L	11	
Cellular Movement, Hematological System Development and Function, Immune Cell Trafficking	cell movement	cell movement of leukocytes	9.01E-13	Increased	3.983	bias	0.753	CRYAB,TGFBR1,AGER,PIK3R1,CTSG,HRAS,CXCL9,CHST2,CXCL10,PTPRC,SGPL1,CTSS,ABCC1,PIK3CG,TXN,AIF1,TMSB10/TMSB4X,ZBTB16,TP53,LCP1,FLOT1,ANXA2,NINJ1,SPON2,YARS,PIP5K1C,MS4A4A,IL10RA,RTN4,CTSB,ALCAM,PLTP,SFRP1,CYR61,ESR2,C3AR1,LCP2,RAP2A,APOE,ADAM17,DAPK2,HLA-A,GDF15,HYOU1,ADIPOQ,LGALS9,PPIA,CD74,S100A7,CES1,JUN,GBA,PTPRJ,CCL28,STIM1,ADORA1,HCAR2,NFE2L2,KRT10,GJB2,FCGR3A/FCGR3B,CCR1,RPS19,CD209,UCP2,TYROBP,FCGR2A,GNA12,ALOX5AP,ENG,APP,GRN,FOS,ITGB2,MT-ND1,GLIS2,TREM2,FCER1G,NR4A1,SOCS3,PLCB2,PFN1,CMA1,CD4,UNC5B,FCER1A,CD63,CD28,RSPO3,NARS,CXCL14,ITGAV,CYBB,NEO1,STAB1,C1QBP,PTX3,MIF,SPP1,RAC1,CAPG,FYB,TPSAB1/TPSB2,EFS,PREX1,ACKR3,IL1RN,SH2B3,MAPK10,CD14,SIRPA,HSPB1,CD151,LITAF,LEP,MSR1,CD2,SMPD1,HIF1A,IL17RA,FAS,HLA-G,HMOX1,EDN1,TIMP1,THBS1,FLNA,ANXA1,DUSP10,SAA1,TGFB2,KIT,S100A8,CFH,STAT1,MAPKAPK2,NLRC4,PRNP,THBS4,VCAM1,NQO1,TRPA1,MAPK9,PLXND1,GIT1,CSF1R,CXCL16,C6,NCKAP1L,P2RX7	150	
Cellular Movement	cell movement	cell movement of blood cells	9.14E-13	Increased	4.484	bias	0.979	CRYAB,TGFBR1,APOB,KDM6B,AGER,PIK3R1,CTSG,HRAS,CXCL9,CHST2,PTPRC,CXCL10,SGPL1,CTSS,ABCC1,PIK3CG,TXN,AIF1,TMSB10/TMSB4X,ZBTB16,TP53,LCP1,FLOT1,ANXA2,IRF5,NINJ1,SPON2,PIP5K1C,YARS,MS4A4A,IL10RA,RTN4,CTSB,ALCAM,SFRP1,PLTP,CYR61,C3AR1,ESR2,LCP2,APOE,RAP2A,ADAM17,DAPK2,FGF2,HLA-A,GDF15,HYOU1,ADIPOQ,LGALS9,PPIA,CD74,S100A7,LYZ,CES1,JUN,GBA,PTPRJ,CCL28,ANXA5,STIM1,ADORA1,HCAR2,NFE2L2,KRT10,GJB2,FCGR3A/FCGR3B,CCR1,RPS19,CD209,UCP2,TYROBP,FCGR2A,EGR1,GNA12,ALOX5AP,ENG,APP,GRN,FOS,ITGB2,MT-ND1,GLIS2,TREM2,FCER1G,NR4A1,GAB2,PER1,SOCS3,PLCB2,PFN1,CMA1,CD4,UNC5B,FCER1A,CD63,CD28,NARS,RSPO3,CXCL14,CYBB,ITGAV,HOXA7,NEO1,STAB1,C1QBP,PTX3,MIF,SPP1,RAC1,CAPG,FYB,TPSAB1/TPSB2,EFS,PREX1,ACKR3,IL1RN,SH2B3,MAPK10,CD14,AKR1B1,SIRPA,HSPB1,CD151,LITAF,LEP,MSR1,CD2,PLGRKT,SMPD1,HIF1A,IL17RA,FAS,HLA-G,HMOX1,EDN1,TIMP1,THBS1,FLNA,ANXA1,DUSP10,SAA1,TGFB2,KIT,S100A8,CFH,STAT1,MAPKAPK2,NLRC4,PRNP,THBS4,VCAM1,NQO1,ST3GAL6,TRPA1,MAPK9,F13A1,SOD1,PLXND1,GIT1,CSF1R,FGF1,CXCL16,C6,NCKAP1L,P2RX7	166	
Dermatological Diseases and Conditions, Immunological Disease, Inflammatory Disease	lichen planus	lichen planus	9.89E-13	 	 	 	 	APOE,ATP5G1,LAPTM5,PFN1,HLA-A,FOLR2,FKBP1A,TYMP,CD74,HLA-DQB1,CXCL9,S100A7,DYNLL1,JUN,ABCC1,HLA-DRA,IFI30,MUCL1,CALML3,RNPEPL1,LCP1,CFL1,SYNGR2,KRT5,PLXND1,CD52,S100A2,GRN,ENO1,KRT6A,EIF5A,RAMP3,FTH1	33	
Cellular Movement, Immune Cell Trafficking	migration	leukocyte migration	1.27E-12	Increased	4.463	bias	0.983	CRYAB,TGFBR1,APOB,KDM6B,AGER,PIK3R1,CTSG,HRAS,CXCL9,CHST2,PTPRC,CXCL10,SGPL1,CTSS,ABCC1,PIK3CG,TXN,AIF1,TMSB10/TMSB4X,ZBTB16,TP53,LCP1,FLOT1,ANXA2,IRF5,NINJ1,SPON2,PIP5K1C,YARS,MS4A4A,IL10RA,RTN4,CTSB,ALCAM,SFRP1,PLTP,CYR61,C3AR1,ESR2,LCP2,APOE,RAP2A,ADAM17,DAPK2,FGF2,HLA-A,GDF15,HYOU1,ADIPOQ,LGALS9,PPIA,CD74,S100A7,LYZ,CES1,JUN,GBA,PTPRJ,CCL28,ANXA5,STIM1,ADORA1,HCAR2,NFE2L2,KRT10,GJB2,FCGR3A/FCGR3B,CCR1,RPS19,CD209,UCP2,TYROBP,FCGR2A,EGR1,GNA12,ALOX5AP,ENG,APP,GRN,FOS,ITGB2,MT-ND1,GLIS2,TREM2,FCER1G,NR4A1,GAB2,PER1,SOCS3,PLCB2,PFN1,CMA1,CD4,UNC5B,FCER1A,CD63,CD28,NARS,RSPO3,CXCL14,CYBB,ITGAV,HOXA7,NEO1,STAB1,C1QBP,PTX3,MIF,SPP1,RAC1,CAPG,FYB,TPSAB1/TPSB2,EFS,PREX1,ACKR3,IL1RN,SH2B3,MAPK10,CD14,SIRPA,HSPB1,CD151,LITAF,LEP,MSR1,CD2,PLGRKT,SMPD1,HIF1A,IL17RA,FAS,HLA-G,HMOX1,EDN1,TIMP1,THBS1,FLNA,ANXA1,DUSP10,SAA1,TGFB2,KIT,S100A8,CFH,STAT1,MAPKAPK2,NLRC4,PRNP,THBS4,VCAM1,NQO1,ST3GAL6,TRPA1,MAPK9,F13A1,SOD1,PLXND1,GIT1,CSF1R,FGF1,CXCL16,C6,NCKAP1L,P2RX7	165	
Cellular Movement	cellular infiltration	cellular infiltration	1.48E-12	 	1.203	 	0.383	SOCS3,PLCB2,CRYAB,TGFBR1,AGER,CMA1,PIK3R1,CD4,MBP,UNC5B,FCER1A,CTSG,HRAS,CXCL9,HSPA5,TUBB,CXCL10,CD28,RSPO3,CTSS,PIK3CG,CYBB,ZBTB16,TP53,PTX3,MIF,SPP1,HNRNPAB,NINJ1,EFS,PREX1,IL1RN,CTSB,GAPDH,ALDOA,CD14,SFRP1,PLTP,CYR61,AKR1B1,C3AR1,ESR2,LCP2,HSPB1,APOE,ADAM17,LEP,MSR1,GBP1,CD2,FGF2,PDGFA,HLA-A,HYOU1,ADIPOQ,PPIA,DMD,HIF1A,IL17RA,FAS,HMOX1,ALDH2,CES1,JUN,GBA,EDN1,TIMP1,THBS1,ANXA1,DUSP10,SAA1,S100A8,STIM1,CFH,MAPKAPK2,STAT1,NFE2L2,KRT10,GJB2,CCR1,VCAM1,UCP2,NQO1,TRPA1,ALOX5AP,ENG,CSF1R,APP,CXCL16,ITGB2,ENO1,GLIS2,FCER1G,NR4A1,C6,P2RX7	96	
Free Radical Scavenging	synthesis	synthesis of reactive oxygen species	3.25E-12	 	1.751	 	0.086	CRYAB,AGER,ITSN1,PIK3R1,CTSG,HRAS,TMBIM6,CXCL9,SCO2,PIK3CG,ABCC1,TP53,CD52,ARHGDIB,PRELID1,RTN4,SQSTM1,CYR61,ESR2,C3AR1,GSTP1,LCP2,FTH1,APOE,DDIT3,UBQLN1,FGF2,ADIPOQ,PPIA,RPL26,TPO,NFE2L2,FCGR3A/FCGR3B,SIGMAR1,LETM1,UCP2,FCGR2A,TYROBP,CSTB,APP,GRN,ITGB2,FOS,FTL,SREBF2,NR4A1,ARHGDIA,GABARAP,SOCS3,GAB2,TRAF3,PLCB2,FCER1A,TLR8,CD28,ALDH3A2,CXCL14,CYBB,CLCN3,MT-ND2,CBR1,HK1,MIF,SPP1,HSPA9,RAC1,RPL29,SDHC,ARSA,TXNRD1,PREX1,MAPT,CD14,INSR,AKR1B1,VDAC1,HSPB1,PTGFR,LEP,MSR1,SMPD1,FAS,HNRNPK,IRAK1,ALDH2,HMOX1,EDN1,PARK7,ANXA1,S100A8,CFH,LONP1,NLRC4,PRNP,MT-CO1,MT-ND6,VCAM1,NQO1,G6PD,SOD1,P2RX7	101
[truncated: 496,450 more chars]
