# Supplementary material for: Human biallelic MFN2 mutations induce mitochondrial dysfunction, upper body adipose hyperplasia, and suppression of leptin expression
Source: eLife. 2017 Apr 19;6:e23813. doi: 10.7554/eLife.23813 (PMC5422073; doi:10.7554/eLife.23813)
Supplement: Figure 3—source data 4. — DOI: http://dx.doi.org/10.7554/eLife.23813.015 [file elife-23813-fig3-data4.txt]

© 2000-2017 QIAGEN. All rights reserved.

Ingenuity Pathway Analysis Results for P3

Analysis Details for My Projects->David Bulger->P3
Workspace	My Projects
Project	David Bulger
Analysis	P3
Date	Mon May 16 10:33:31 PDT 2016
Analysis ID	13377521

Analysis Settings
Cutoff before duplicate resolution	true
Resolve duplicate on	Expression foldchange
Color using	Expression foldchange
Cutoff for Expression foldchange	1.5	and consider Both up/down regulated
Cutoff for Expression pvalue	--
Cutoff for Expression qvalue	0.01
Reference set	Ingenuity Knowledge Base (Genes Only)
Relationship to include	Direct and Indirect
Includes Endogenous Chemicals	Yes
Optional Analyses	My Pathways My List
Filter Summary	
Consider only molecules and/or relationships where
(confidence = Experimentally Observed) AND
(mol. types = biologic drug OR chemical - endogenous mammalian OR chemical - endogenous non-mammalian OR chemical - kinase inhibitor OR chemical - other OR chemical - protease inhibitor OR chemical drug OR chemical reagent OR chemical toxicant OR complex OR cytokine OR disease OR enzyme OR function OR G-protein coupled receptor OR group OR growth factor OR ion channel OR kinase OR ligand-dependent nuclear receptor OR mature microRNA OR microRNA OR other OR peptidase OR phosphatase OR transcription regulator OR translation regulator OR transmembrane receptor OR transporter)

Canonical Pathways for My Projects->David Bulger->P3
Ingenuity Canonical Pathways	 -log(p-value)	zScore	Ratio	Molecules
4-1BB Signaling in T Lymphocytes	-0E00	NaN	3.23E-02	MAPK10,	
ATM Signaling	-0E00	NaN	6.78E-02	TRIM28,MAPK10,ATF4,CBX5	
Activation of IRF by Cytosolic Pattern Recognition Receptors	-0E00	NaN	4.84E-02	TRAF3,PPIB,MAPK10	
Acute Myeloid Leukemia Signaling	-0E00	1.0	5.06E-02	KIT,HRAS,MAP2K3,CSF1R	
Allograft Rejection Signaling	-0E00	NaN	5.95E-02	HLA-G,CD28,HLA-A,FCER1G,FAS	
Altered T Cell and B Cell Signaling in Rheumatoid Arthritis	-0E00	NaN	7.95E-02	CD28,TRAF3,SPP1,IL1RN,CSF1,FCER1G,FAS	
Androgen Biosynthesis	-0E00	NaN	7.14E-02	AKR1C3,	
Angiopoietin Signaling	-0E00	NaN	3.03E-02	HRAS,TIE1	
Antiproliferative Role of TOB in T Cell Signaling	-0E00	NaN	7.69E-02	PABPC4,TGFB2	
B Cell Development	-0E00	NaN	3.03E-02	PTPRC,	
BMP signaling pathway	-0E00	0.4472135954999579	6.58E-02	FST,PRKACA,MAPK10,HRAS,BMP6	
Bladder Cancer Signaling	-0E00	NaN	6.90E-02	THBS1,MMP14,HRAS,MMP25,MMP9,FGF1	
CD40 Signaling	-0E00	1.3416407864998738	7.69E-02	FOS,TRAF3,MAPK10,MAP2K3,MAPKAPK2	
CNTF Signaling	-0E00	NaN	1.92E-02	HRAS,	
Calcium Signaling	-0E00	2.6457513110645903	7.87E-02	RAP2B,CALR,LETM1,TP63,HDAC2,TPM3,GRINA,MYL9,CALM1 (includes others),MICU1,CAMK2D,PRKACA,ATF4,MYH1	
Cell Cycle Control of Chromosomal Replication	-0E00	NaN	3.70E-02	CDK6,	
Cell Cycle Regulation by BTG Family Proteins	-0E00	NaN	8.57E-02	PPP2R1A,BTG2,PPP2R1B	
Cell Cycle: G2/M DNA Damage Checkpoint Regulation	-0E00	NaN	6.12E-02	YWHAG,YWHAB,TOP2A	
Cholesterol Biosynthesis I	-0E00	NaN	7.69E-02	MSMO1,	
Cholesterol Biosynthesis II (via 24,25-dihydrolanosterol)	-0E00	NaN	7.69E-02	MSMO1,	
Cholesterol Biosynthesis III (via Desmosterol)	-0E00	NaN	7.69E-02	MSMO1,	
Chronic Myeloid Leukemia Signaling	-0E00	NaN	8.60E-02	CTBP1,BCL2L1,GAB2,MECOM,HDAC2,TGFB2,CDK6,HRAS	
Cleavage and Polyadenylation of Pre-mRNA	-0E00	NaN	8.33E-02	CSTF3,	
Communication between Innate and Adaptive Immune Cells	-0E00	NaN	7.87E-02	HLA-G,CD28,IL1RN,HLA-A,CD4,FCER1G,CD83	
DNA Double-Strand Break Repair by Non-Homologous End Joining	-0E00	NaN	7.14E-02	XRCC6,	
Death Receptor Signaling	-0E00	2.4494897427831783	6.52E-02	TNFRSF1A,ACTB,CYCS,ACTG1,MAP4K4,FAS	
Endometrial Cancer Signaling	-0E00	NaN	7.69E-02	CTNNA1,HRAS,GSK3B,MLH1	
Ephrin A Signaling	-0E00	NaN	4.17E-02	CFL1,CDC42	
ErbB2-ErbB3 Signaling	-0E00	NaN	5.26E-02	SHC1,HRAS,GSK3B	
Erythropoietin Signaling	-0E00	NaN	7.46E-02	FOS,SOCS3,SHC1,HRAS,PRKCE	
Estrogen-Dependent Breast Cancer Signaling	-0E00	NaN	4.76E-02	FOS,HRAS,ATF4	
Estrogen-mediated S-phase Entry	-0E00	NaN	4.17E-02	ESR2,	
FGF Signaling	-0E00	2.6457513110645903	8.24E-02	MAP3K1,HRAS,ATF4,FGFR2,MAP2K3,MAPKAPK2,FGF1	
FLT3 Signaling in Hematopoietic Progenitor Cells	-0E00	2.0	5.41E-02	SHC1,GAB2,HRAS,ATF4	
Factors Promoting Cardiogenesis in Vertebrates	-0E00	NaN	7.61E-02	LRP6,DVL1,TGFB2,PRKCE,GSK3B,BMP6,ACVR1C	
Fc Epsilon RI Signaling	-0E00	2.23606797749979	4.63E-02	FCER1G,MAPK10,HRAS,PRKCE,MAP2K3	
FcγRIIB Signaling in B Lymphocytes	-0E00	NaN	7.32E-02	SHC1,MAPK10,HRAS	
G-Protein Coupled Receptor Signaling	-0E00	NaN	8.20E-02	PLCB2,ADCY2,NPY1R,CNR1,DUSP6,HRAS,GABBR1,RAPGEF3,SHC1,PLCB4,CAMK2D,ADRA2A,LPAR1,DUSP1,ADCY1,PRKACA,ATF4,PRKCE,P2RY12,DUSP4,ADRA1A	
GM-CSF Signaling	-0E00	2.23606797749979	8.06E-02	BCL2L1,SHC1,CAMK2D,RACK1,HRAS	
Glioblastoma Multiforme Signaling	-0E00	1.507556722888818	8.22E-02	SHC1,PLCB4,PLCB2,RHOG,PLCE1,CDC42,PDGFA,RHOD,CDK6,HRAS,GSK3B,WNT5B	
Glioma Signaling	-0E00	2.6457513110645903	7.14E-02	CALM1 (includes others),SHC1,CAMK2D,PDGFA,CDK6,HRAS,PRKCE	
Glutaryl-CoA Degradation	-0E00	NaN	8.33E-02	HADHB,	
Granulocyte Adhesion and Diapedesis	-0E00	NaN	8.47E-02	FPR3,VCAM1,TNFRSF1A,MMP14,CXCL12,SDC3,SDC4,MMP25,ITGB2,CXCL16,CLDN5,IL1RN,CXCL14,CLDN2,MMP9	
Granzyme B Signaling	-0E00	NaN	6.25E-02	CYCS,	
Growth Hormone Signaling	-0E00	1.0	5.80E-02	FOS,SOCS3,IGFBP3,PRKCE	
Guanosine Nucleotides Degradation III	-0E00	NaN	7.69E-02	AOX1,	
Gustation Pathway	-0E00	NaN	8.26E-02	GNB1,ADCY2,PLCB2,ADCY1,GNG2,PRKACA,P2RY12,P2RY8,GNG5,PANX1	
HER-2 Signaling in Breast Cancer	-0E00	NaN	7.89E-02	ITGB2,CDC42,CDK6,HRAS,PRKCE,GSK3B	
HGF Signaling	-0E00	1.6329931618554523	5.71E-02	FOS,CDC42,MAP3K1,MAPK10,HRAS,PRKCE	
Hematopoiesis from Multipotent Stem Cells	-0E00	NaN	8.33E-02	CSF1,	
Hematopoiesis from Pluripotent Stem Cells	-0E00	NaN	8.51E-02	CD3G,CSF1,CD4,FCER1G	
Hereditary Breast Cancer Signaling	-0E00	NaN	8.53E-02	FANCE,NPM1,HDAC2,ACTB,TUBG1,CDK6,HRAS,POLR2K,HLTF,SMARCA4,MLH1	
Human Embryonic Stem Cell Pluripotency	-0E00	NaN	5.97E-02	NTRK3,PDGFA,DVL1,TGFB2,FGFR2,GSK3B,BMP6,WNT5B	
IL-15 Production	-0E00	NaN	3.70E-02	TWF1,	
IL-15 Signaling	-0E00	NaN	6.35E-02	BCL2L1,SHC1,VCAM1,HRAS	
IL-17 Signaling	-0E00	NaN	8.33E-02	MAPK10,HRAS,MAP2K3,GSK3B,CEBPB,MAPKAPK2	
IL-17A Signaling in Airway Cells	-0E00	NaN	3.12E-02	MAPK10,GSK3B	
IL-17A Signaling in Gastric Cells	-0E00	NaN	8.00E-02	FOS,MAPK10	
IL-2 Signaling	-0E00	NaN	7.55E-02	FOS,SHC1,HRAS,CSNK2B	
IL-22 Signaling	-0E00	NaN	8.33E-02	SOCS3,MAPK10	
IL-3 Signaling	-0E00	NaN	7.04E-02	FOS,SHC1,GAB2,HRAS,PRKCE	
IL-4 Signaling	-0E00	NaN	4.00E-02	SHC1,HRAS,HMGA1	
IL-9 Signaling	-0E00	NaN	2.94E-02	SOCS3,	
Inhibition of Angiogenesis by TSP1	-0E00	NaN	8.82E-02	THBS1,MAPK10,MMP9	
Insulin Receptor Signaling	-0E00	1.8973665961010275	8.33E-02	SOCS3,SHC1,GYS1,PPP1R3C,PRKACA,HRAS,EIF2B3,PPP1R11,GSK3B,STXBP4,PPP1R14B	
Interferon Signaling	-0E00	NaN	2.78E-02	OAS1,	
JAK/Stat Signaling	-0E00	1.6329931618554523	8.33E-02	FOS,SOCS3,BCL2L1,SHC1,HRAS,CEBPB	
Lymphotoxin β Receptor Signaling	-0E00	NaN	7.41E-02	BCL2L1,VCAM1,TRAF3,CYCS	
MIF Regulation of Innate Immunity	-0E00	NaN	7.32E-02	FOS,MAPK10,CD14	
MIF-mediated Glucocorticoid Regulation	-0E00	NaN	3.03E-02	CD14,	
MSP-RON Signaling Pathway	-0E00	NaN	8.70E-02	ITGB2,CSF1,ACTB,ACTG1	
Maturity Onset Diabetes of Young (MODY) Signaling	-0E00	NaN	4.76E-02	GAPDH,	
Melanocyte Development and Pigmentation Signaling	-0E00	1.889822365046136	8.33E-02	SHC1,ADCY2,ADCY1,PRKACA,KIT,HRAS,ATF4	
Melanoma Signaling	-0E00	NaN	2.38E-02	HRAS,	
Melatonin Degradation I	-0E00	NaN	7.02E-02	POR,CYP4B1,B3GAT3,CYP1B1	
Mismatch Repair in Eukaryotes	-0E00	NaN	6.25E-02	MLH1,	
Mitotic Roles of Polo-Like Kinase	-0E00	NaN	6.06E-02	PPP2R1A,HSP90AB1,ANAPC11,PPP2R1B	
Mouse Embryonic Stem Cell Pluripotency	-0E00	0.4472135954999579	5.26E-02	DVL1,HRAS,DVL3,GSK3B,ID4	
NAD Phosphorylation and Dephosphorylation	-0E00	NaN	7.69E-02	ACP2,	
NAD Salvage Pathway II	-0E00	NaN	3.85E-02	ACP2,	
NF-κB Activation by Viruses	-0E00	NaN	8.22E-02	ITGB2,CD4,MAP3K1,ITGAV,HRAS,PRKCE	
NF-κB Signaling	-0E00	2.6726124191242437	8.14E-02	TRAF3,HDAC2,TNFRSF1A,MAP3K1,FGFR2,HRAS,IRAK1,NTRK3,IL1RN,FCER1G,PRKACA,GSK3B,CSNK2B,MAP4K4	
NGF Signaling	-0E00	2.3333333333333335	8.41E-02	SHC1,RHOG,CDC42,MAP3K1,MAPK10,HRAS,ATF4,SMPD2,SMPD3	
Natural Killer Cell Signaling	-0E00	NaN	8.18E-02	SHC1,LAIR1,TYROBP,FCGR2A,KLRD1,FCER1G,HRAS,PRKCE,HCST	
Netrin Signaling	-0E00	NaN	7.69E-02	UNC5B,PRKACA,ENAH	
Neuregulin Signaling	-0E00	1.0	6.82E-02	SHC1,ADAM17,HSP90AB1,ERBB4,HRAS,PRKCE	
Nitric Oxide Signaling in the Cardiovascular System	-0E00	2.0	5.00E-02	CALM1 (includes others),HSP90AB1,PRKACA,SLC7A1,PRKCE	
Non-Small Cell Lung Cancer Signaling	-0E00	NaN	3.08E-02	CDK6,HRAS	
Nucleotide Excision Repair Pathway	-0E00	NaN	8.57E-02	POLR2K,MNAT1,RAD23B	
Oleate Biosynthesis II (Animals)	-0E00	NaN	7.69E-02	SCD,	
Ovarian Cancer Signaling	-0E00	NaN	5.34E-02	DVL1,PRKACA,HRAS,GSK3B,MLH1,WNT5B,MMP9	
PDGF Signaling	-0E00	1.6329931618554523	7.79E-02	FOS,SHC1,PDGFA,MAP3K1,HRAS,CSNK2B	
PEDF Signaling	-0E00	1.0	5.63E-02	BCL2L1,HRAS,TCF7,FAS	
PI3K Signaling in B Lymphocytes	-0E00	-1.507556722888818	8.66E-02	PTPRC,FOS,CALM1 (includes others),PLCB4,PLCB2,CAMK2D,PLCE1,ATF5,HRAS,ATF4,PIK3AP1	
PKCθ Signaling in T Lymphocytes	-0E00	NaN	6.78E-02	CD28,FOS,CD3G,CAMK2D,CD4,MAP3K1,FCER1G,HRAS	
PPARα/RXRα Activation	-0E00	-0.5773502691896258	8.47E-02	PLCB2,ADCY2,ADIPOQ,HRAS,NR2F1,SHC1,PLCB4,PLCE1,HSP90AB1,ADCY1,TGFB2,PRKACA,MAP2K3,MAP4K4,ACVR1C	
PTEN Signaling	-0E00	-1.414213562373095	6.78E-02	BCL2L1,SHC1,NTRK3,CDC42,HRAS,FGFR2,GSK3B,CSNK2B	
Pancreatic Adenocarcinoma Signaling	-0E00	1.889822365046136	7.55E-02	BCL2L1,HMOX1,RALA,PLD3,CDC42,TGFB2,MAPK10,MMP9	
Phototransduction Pathway	-0E00	NaN	3.77E-02	GNB1,PRKACA	
Primary Immunodeficiency Signaling	-0E00	NaN	6.25E-02	PTPRC,CD4,UNG	
Prostate Cancer Signaling	-0E00	NaN	6.10E-02	HSP90AB1,HRAS,ATF4,GSK3B,GSTP1	
Pyridoxal 5'-phosphate Salvage Pathway	-0E00	NaN	7.81E-02	CDK6,PRKCE,MAP2K3,PKN1,IRAK1	
RANK Signaling in Osteoclasts	-0E00	1.0	4.55E-02	FOS,CALM1 (includes others),MAP3K1,MAPK10	
Regulation of the Epithelial-Mesenchymal Transition Pathway	-0E00	NaN	8.15E-02	ADAM17,EGR1,DVL1,HRAS,NCSTN,FGFR2,HIF1A,FGF1,PYGO2,TGFB2,MAP2K3,DVL3,GSK3B,MMP9,WNT5B	
Renin-Angiotensin Signaling	-0E00	1.6666666666666667	8.26E-02	FOS,SHC1,ADCY2,ADCY1,MAP3K1,PRKACA,MAPK10,HRAS,PRKCE	
Retinoic acid Mediated Apoptosis Signaling	-0E00	NaN	1.64E-02	CYCS,	
Retinol Biosynthesis	-0E00	NaN	8.82E-02	CES1,DHRS9,CES2	
Role of BRCA1 in DNA Damage Response	-0E00	NaN	7.69E-02	FANCE,ACTB,RBBP8,HLTF,SMARCA4,MLH1	
Role of CHK Proteins in Cell Cycle Checkpoint Control	-0E00	NaN	5.45E-02	PPP2R1A,ATMIN,PPP2R1B	
Role of Cytokines in Mediating Communication between Immune Cells	-0E00	NaN	1.85E-02	IL1RN,	
Role of Hypercytokinemia/hyperchemokinemia in the Pathogenesis of Influenza	-0E00	NaN	2.33E-02	IL1RN,	
Role of IL-17A in Arthritis	-0E00	NaN	5.56E-02	MAPK10,MAP2K3,MAPKAPK2	
Role of IL-17F in Allergic Inflammatory Airway Diseases	-0E00	NaN	2.27E-02	ATF4,	
Role of JAK family kinases in IL-6-type Cytokine Signaling	-0E00	NaN	8.00E-02	SOCS3,MAPK10	
Role of JAK1 and JAK3 in γc Cytokine Signaling	-0E00	NaN	4.84E-02	SOCS3,SHC1,HRAS	
Role of MAPK Signaling in the Pathogenesis of Influenza	-0E00	NaN	5.80E-02	MAPK10,HRAS,RARRES3,MAP2K3	
Role of NANOG in Mammalian Embryonic Stem Cell Pluripotency	-0E00	NaN	5.41E-02	SHC1,DVL1,HRAS,GSK3B,BMP6,WNT5B	
Role of PI3K/AKT Signaling in the Pathogenesis of Influenza	-0E00	NaN	3.17E-02	GSK3B,MLH1	
Role of Pattern Recognition Receptors in Recognition of Bacteria and Viruses	-0E00	1.6329931618554523	8.00E-02	PTX3,OAS1,TGFB2,MAPK10,PRKCE,C1QA,C1QC,C1QB,EIF2S1,C3AR1	
Role of RIG1-like Receptors in Antiviral Innate Immunity	-0E00	NaN	2.33E-02	TRAF3,	
Role of Wnt/GSK-3β Signaling in the Pathogenesis of Influenza	-0E00	1.0	5.26E-02	DVL1,DVL3,GSK3B,WNT5B	
Role of p14/p19ARF in Tumor Suppression	-0E00	NaN	6.67E-02	NPM1,SENP3	
STAT3 Pathway	-0E00	0.8164965809277261	8.22E-02	SOCS3,NTRK3,MAPK10,HRAS,FGFR2,NDUFA13	
Salvage Pathways of Pyrimidine Ribonucleotides	-0E00	NaN	8.70E-02	NME1,AK1,CDK6,NME2,PRKCE,MAP2K3,PKN1,IRAK1	
Semaphorin Signaling in Neurons	-0E00	NaN	7.55E-02	PLXNA1,RHOG,CFL1,RHOD	
Serotonin Receptor Signaling	-0E00	NaN	6.82E-02	ADCY2,ADCY1,PCBD1	
Small Cell Lung Cancer Signaling	-0E00	NaN	5.63E-02	BCL2L1,TRAF3,CDK6,CYCS	
Sperm Motility	-0E00	1.414213562373095	6.61E-02	CALM1 (includes others),PLCB4,PLCB2,TWF1,PLCE1,PRKACA,PRKCE,RARRES3	
Superpathway of Citrulline Metabolism	-0E00	NaN	7.14E-02	ASS1,	
Superpathway of Melatonin Degradation	-0E00	NaN	6.45E-02	POR,CYP4B1,B3GAT3,CYP1B1	
Synaptic Long Term Depression	-0E00	0.6324555320336759	7.04E-02	PPP2R1A,PLCB4,PLCB2,PLCE1,GNA12,HRAS,PRKCE,RARRES3,GNA13,PPP2R1B	
T Helper Cell Differentiation	-0E00	NaN	5.63E-02	CD28,TNFRSF1A,FCER1G,IL10RA	
TGF-β Signaling	-0E00	0.8164965809277261	6.90E-02	FOS,CDC42,TGFB2,HRAS,MAP2K3,ACVR1C	
TNFR2 Signaling	-0E00	NaN	6.90E-02	FOS,MAP3K1	
TREM1 Signaling	-0E00	NaN	4.00E-02	TYROBP,CD83,IRAK1	
TWEAK Signaling	-0E00	NaN	8.82E-02	TRAF3,CYCS,TNFRSF12A	
Telomerase Signaling	-0E00	0.8164965809277261	8.08E-02	SHC1,PPP2R1A,HSP90AB1,HDAC2,DKC1,HRAS,TPP1,PPP2R1B	
Telomere Extension by Telomerase	-0E00	NaN	6.67E-02	XRCC6,	
The Visual Cycle	-0E00	NaN	6.67E-02	DHRS9,	
Thyroid Hormone Metabolism II (via Conjugation and/or Degradation)	-0E00	NaN	2.86E-02	B3GAT3,	
Triacylglycerol Degradation	-0E00	NaN	8.00E-02	ABHD12,CES1	
Tryptophan Degradation III (Eukaryotic)	-0E00	NaN	4.76E-02	HADHB,	
Tumoricidal Function of Hepatic Natural Killer Cells	-0E00	NaN	8.33E-02	CYCS,FAS	
UVB-Induced MAPK Signaling	-0E00	NaN	5.66E-02	FOS,MAPK10,PRKCE	
VEGF Family Ligand-Receptor Interactions	-0E00	1.0	5.26E-02	FOS,SHC1,HRAS,PRKCE	
cAMP-mediated signaling	-0E00	0.0	7.31E-02	ADCY2,NPY1R,CNR1,DUSP6,GABBR1,RAPGEF3,CALM1 (includes others),CAMK2D,LPAR1,ADRA2A,DUSP1,ADCY1,PRKACA,P2RY12,ATF4,DUSP4	
iCOS-iCOSL Signaling in T Helper Cells	-0E00	2.6457513110645903	8.33E-02	PTPRC,CD28,CD3G,CALM1 (includes others),SHC1,GAB2,CAMK2D,CD4,FCER1G	
tRNA Splicing	-0E00	NaN	2.86E-02	TSEN15,	
Calcium Transport I	2.19E-01	NaN	1.00E-01	ANXA5,	
Embryonic Stem Cell Differentiation into Cardiac Lineages	2.19E-01	NaN	1.00E-01	HOXB5,	
Retinoate Biosynthesis I	2.46E-01	NaN	9.09E-02	DHRS9,AKR1C3,ALDH1A2	
Assembly of RNA Polymerase I Complex	2.48E-01	NaN	1.11E-01	POLR1A,	
Ketolysis	2.48E-01	NaN	1.11E-01	HADHB,	
Phosphatidylethanolamine Biosynthesis II	2.48E-01	NaN	1.11E-01	PCYT2,	
EGF Signaling	2.53E-01	1.3416407864998738	8.93E-02	FOS,SHC1,MAP3K1,HRAS,CSNK2B	
Serotonin Degradation	2.6E-01	NaN	8.96E-02	ALDH1B1,ALDH4A1,DHRS9,ALDH3A2,ALDH1A2,B3GAT3	
Thrombopoietin Signaling	2.66E-01	1.3416407864998738	9.09E-02	FOS,SHC1,GAB2,HRAS,PRKCE	
DNA Methylation and Transcriptional Repression Signaling	2.69E-01	NaN	1.00E-01	HDAC2,MBD3	
Relaxin Signaling	2.71E-01	1.414213562373095	8.89E-02	GNB1,FOS,ADCY2,GNA12,ADCY1,GNG2,RACK1,PRKACA,GNA13,GNG5,GNG12,MMP9	
OX40 Signaling Pathway	2.72E-01	1.6329931618554523	8.99E-02	HLA-G,CD3G,BCL2L1,TRAF3,HLA-A,CD4,FCER1G,MAPK10	
Neuropathic Pain Signaling In Dorsal Horn Neurons	2.77E-01	0.3333333333333333	9.00E-02	TACR1,FOS,PLCB4,PLCB2,CAMK2D,PLCE1,PRKACA,PRKCE,GRINA	
Nicotine Degradation III	2.79E-01	NaN	9.26E-02	POR,CYP4B1,AOX1,B3GAT3,CYP1B1	
Corticotropin Releasing Hormone Signaling	2.81E-01	0.0	9.01E-02	FOS,CALM1 (includes others),ADCY2,CNR1,ADCY1,ARPC5,PRKACA,NR4A1,ATF4,PRKCE	
Airway Pathology in Chronic Obstructive Pulmonary Disease	2.81E-01	NaN	1.25E-01	MMP9,	
Glucose and Glucose-1-phosphate Degradation	2.81E-01	NaN	1.25E-01	HK1,	
Histidine Degradation III	2.81E-01	NaN	1.25E-01	MTHFD1L,	
Purine Ribonucleosides Degradation to Ribose-1-phosphate	2.81E-01	NaN	1.25E-01	CECR1,	
Salvage Pathways of Pyrimidine Deoxyribonucleotides	2.81E-01	NaN	1.25E-01	TYMP,	
GADD45 Signaling	2.92E-01	NaN	1.05E-01	CCND2,CCND3	
FAK Signaling	2.94E-01	NaN	9.20E-02	CAPN6,CAPNS1,TLN2,ACTB,HRAS,CAPN2,ACTG1,TNS1	
Agranulocyte Adhesion and Diapedesis	2.95E-01	NaN	8.99E-02	VCAM1,TNFRSF1A,ACTB,MMP14,CXCL12,SDC4,MMP25,MYL9,ITGB2,CXCL16,CLDN5,IL1RN,CXCL14,CLDN2,ACTG1,MMP9,MYH1	
Eicosanoid Signaling	2.98E-01	NaN	9.38E-02	PTGFR,PTGES2,AKR1C3,ALOX5AP,RARRES3,HPGDS	
Sonic Hedgehog Signaling	2.99E-01	NaN	1.00E-01	GLIS2,PRKACA,GSK3B	
phagosome formation	3.01E-01	NaN	9.17E-02	PLCB4,PLCB2,RHOG,PLCE1,SCARA3,MSR1,FCGR2A,RHOD,FCER1G,PRKCE	
HMGB1 Signaling	3.04E-01	2.1105794120443453	9.17E-02	FOS,VCAM1,RHOG,CDC42,TNFRSF1A,RHOD,TGFB2,MAPK10,HRAS,MAP2K3,PLAT	
HIPPO signaling	3.06E-01	-2.23606797749979	9.30E-02	PPP2R1A,YWHAG,YWHAB,PPP1R3C,PPP1R11,PPP1R14B,AMOT,PPP2R1B	
Heparan Sulfate Biosynthesis (Late Stages)	3.09E-01	NaN	9.62E-02	CHST2,HS6ST1,UST,HS2ST1,CHST11	
Antiproliferative Role of Somatostatin Receptor 2	3.12E-01	2.0	9.52E-02	GNB1,GNG2,RACK1,HRAS,GNG5,GNG12	
Nicotine Degradation II	3.12E-01	NaN	9.52E-02	POR,CYP4B1,FMO1,AOX1,B3GAT3,CYP1B1	
Phosphatidylglycerol Biosynthesis II (Non-plastidic)	3.18E-01	NaN	1.11E-01	LPCAT4,AGPAT1	
Adenine and Adenosine Salvage III	3.22E-01	NaN	1.43E-01	CECR1,	
GDP-glucose Biosynthesis	3.22E-01	NaN	1.43E-01	HK1,	
B Cell Activating Factor Signaling	3.22E-01	NaN	1.00E-01	FOS,TRAF3,MAP3K1,MAPK10	
Thyroid Cancer Signaling	3.22E-01	NaN	1.00E-01	SHC1,NTRK3,HRAS,RET	
LPS-stimulated MAPK Signaling	3.29E-01	1.889822365046136	9.59E-02	FOS,CDC42,MAPK10,HRAS,CD14,PRKCE,MAP2K3	
Prolactin Signaling	3.29E-01	1.6329931618554523	9.59E-02	FOS,SOCS3,SHC1,HRAS,PRKCE,CEBPB,TCF7	
CCR3 Signaling in Eosinophils	3.36E-01	NaN	9.40E-02	GNB1,CALM1 (includes others),PLCB4,PLCB2,CFL1,GNG2,RACK1,HRAS,PRKCE,GNG5,GNG12	
Docosahexaenoic Acid (DHA) Signaling	3.41E-01	NaN	1.03E-01	BCL2L1,CYCS,GSK3B,APP	
Assembly of RNA Polymerase II Complex	3.41E-01	NaN	1.00E-01	TAF6,POLR2K,TAF10,MNAT1,TAF13	
Basal Cell Carcinoma Signaling	3.42E-01	1.1338934190276817	9.72E-02	KIF7,GLIS2,DVL1,DVL3,GSK3B,BMP6,WNT5B	
Endothelin-1 Signaling	3.43E-01	2.0	9.30E-02	PLCB2,ADCY2,PLD3,EDNRB,GNA12,HRAS,FOS,SHC1,HMOX1,PLCB4,PLCE1,ADCY1,MAPK10,RARRES3,PRKCE,GNA13	
Adenosine Nucleotides Degradation II	3.46E-01	NaN	1.18E-01	CECR1,AOX1	
GPCR-Mediated Integration of Enteroendocrine Signaling Exemplified by an L Cell	3.57E-01	NaN	9.86E-02	ADCY2,PLCB4,PLCB2,PLCE1,ADCY1,PRKACA,ADCYAP1	
ErbB4 Signaling	3.57E-01	1.3416407864998738	1.00E-01	SHC1,ADAM17,ERBB4,HRAS,NCSTN,PRKCE	
Rac Signaling	3.57E-01	3.162277660168379	9.62E-02	ACTR3,CFL1,ARPC1B,CDC42,ARPC5L,MAP3K1,ARPC5,CYBB,HRAS,ARPC4	
TNFR1 Signaling	3.58E-01	1.3416407864998738	1.02E-01	FOS,CDC42,TNFRSF1A,MAP3K1,CYCS	
April Mediated Signaling	3.6E-01	1.0	1.05E-01	FOS,TRAF3,MAP3K1,MAPK10	
Estrogen Biosynthesis	3.6E-01	NaN	1.05E-01	POR,AKR1C3,CYP4B1,CYP1B1	
Acetone Degradation I (to Methylglyoxal)	3.65E-01	NaN	1.11E-01	POR,CYP4B1,CYP1B1	
Arginine Biosynthesis IV	3.7E-01	NaN	1.67E-01	ASS1,	
Glycine Cleavage Complex	3.7E-01	NaN	1.67E-01	GCSH,	
Rapoport-Luebering Glycolytic Shunt	3.7E-01	NaN	1.67E-01	PGAM1,	
UDP-N-acetyl-D-glucosamine Biosynthesis II	3.7E-01	NaN	1.67E-01	GFPT1,	
Urea Cycle	3.7E-01	NaN	1.67E-01	ASS1,	
Zymosterol Biosynthesis	3.7E-01	NaN	1.67E-01	MSMO1,	
Chondroitin Sulfate Biosynthesis (Late Stages)	3.76E-01	NaN	1.04E-01	CHST2,HS6ST1,UST,HS2ST1,CHST11	
CDP-diacylglycerol Biosynthesis I	3.77E-01	NaN	1.25E-01	LPCAT4,AGPAT1	
Phospholipases	3.9E-01	NaN	1.03E-01	HMOX1,PLCB4,PLCB2,PLCE1,PLD3,RARRES3	
Regulation of IL-2 Expression in Activated and Anergic T Lymphocytes	4E-01	NaN	1.01E-01	CD28,FOS,CD3G,CALM1 (includes others),MAP3K1,TGFB2,MAPK10,HRAS	
Dendritic Cell Maturation	4.01E-01	2.32379000772445	9.60E-02	PLCB2,LEP,TYROBP,TNFRSF1A,HLA-A,FCGR2A,CD83,COL5A3,PLCB4,PLCE1,IL1RN,TREM2,FSCN1,FCER1G,MAPK10,ATF4,IRF8	
GDNF Family Ligand-Receptor Interactions	4.03E-01	NaN	1.03E-01	DOK5,FOS,SHC1,CDC42,MAPK10,HRAS,RET	
autophagy	4.03E-01	NaN	1.11E-01	LAMP2,ATG9A,SQSTM1,VPS11	
Cardiac β-adrenergic Signaling	4.04E-01	-1.414213562373095	9.77E-02	GNB1,PPP2R1A,ADCY2,PPP1R3C,ADCY1,GNG2,RACK1,PRKACA,PPP1R11,GNG5,PPP1R14B,PPP2R1B,GNG12	
IL-12 Signaling and Production in Macrophages	4.04E-01	NaN	9.77E-02	APOE,APOB,MAF,RAB7A,CEBPB,FOS,LYZ,APOC1,MAPK10,TGFB2,PRKCE,SERPINA1,IRF8	
Glioma Invasiveness Signaling	4.08E-01	2.4494897427831783	1.05E-01	RHOG,RHOD,ITGAV,HRAS,PLAU,MMP9	
Leukocyte Extravasation Signaling	4.1E-01	2.0	9.60E-02	VCAM1,ACTB,MMP14,CXCL12,CTNNA1,RAPGEF3,MMP25,ITGB2,CLDN5,EDIL3,CDC42,MAPK10,CYBB,ARHGAP35,PRKCE,CLDN2,ACTG1,MMP9,ACTN1	
Vitamin-C Transport	4.12E-01	NaN	1.33E-01	TXN,TXNRD1	
nNOS Signaling in Skeletal Muscle Cells	4.12E-01	NaN	1.33E-01	CALM1 (includes others),SNTB1	
Cyclins and Cell Cycle Regulation	4.15E-01	-0.3779644730092272	1.03E-01	PPP2R1A,CCND2,CCND3,HDAC2,TGFB2,CDK6,GSK3B,PPP2R1B	
Dermatan Sulfate Biosynthesis (Late Stages)	4.15E-01	NaN	1.09E-01	CHST2,HS6ST1,UST,HS2ST1,CHST11	
Bupropion Degradation	4.17E-01	NaN	1.20E-01	POR,CYP4B1,CYP1B1	
Role of Osteoblasts, Osteoclasts and Chondrocytes in Rheumatoid Arthritis	4.19E-01	NaN	9.59E-02	ADAM17,SPP1,SFRP2,TNFRSF1A,MMP14,DVL1,LRP6,CSF1R,FOS,CALM1 (includes others),IL1RN,DKK3,CSF1,MAPK10,MAP2K3,GSK3B,SFRP1,BMP6,ADAMTS5,ALPL,WNT5B	
GABA Receptor Signaling	4.2E-01	NaN	1.04E-01	ADCY2,UBQLN1,ADCY1,GABBR1,AP1B1,GABARAP,AP2S1	
Neurotrophin/TRK Signaling	4.2E-01	1.6329931618554523	1.04E-01	FOS,SHC1,NTRK3,CDC42,HRAS,ATF4,MAP2K3	
Antioxidant Action of Vitamin C	4.23E-01	-1.1338934190276817	1.01E-01	SLC2A5,HMOX1,PLCB4,PLCB2,PLCE1,PLD3,MAPK10,RARRES3,TXN,TXNRD1	
CTLA4 Signaling in Cytotoxic T Lymphocytes	4.26E-01	NaN	1.02E-01	CD28,CD3G,PPP2R1A,HLA-A,CLTC,FCER1G,AP1B1,PPP2R1B,AP2S1	
IL-17A Signaling in Fibroblasts	4.26E-01	NaN	1.14E-01	FOS,GSK3B,CEBPB,NFKBIZ	
2-oxobutanoate Degradation I	4.31E-01	NaN	2.00E-01	PCCB,	
Ceramide Biosynthesis	4.31E-01	NaN	2.00E-01	SPTLC3,	
Citrulline-Nitric Oxide Cycle	4.31E-01	NaN	2.00E-01	ASS1,	
Creatine-phosphate Biosynthesis	4.31E-01	NaN	2.00E-01	MAP4K4,	
Lactose Degradation III	4.31E-01	NaN	2.00E-01	GLB1,	
Lysine Degradation V	4.31E-01	NaN	2.00E-01	AASDHPPT,	
Serine Biosynthesis	4.31E-01	NaN	2.00E-01	PSAT1,	
Tetrahydrofolate Salvage from 5,10-methenyltetrahydrofolate	4.31E-01	NaN	2.00E-01	MTHFD1L,	
dTMP De Novo Biosynthesis	4.31E-01	NaN	2.00E-01	SHMT2,	
Gαs Signaling	4.33E-01	1.0	1.01E-01	GNB1,ADCY2,CNR1,ADCY1,GNG2,RACK1,PRKACA,ATF4,RAPGEF3,GNG5,GNG12	
Amyotrophic Lateral Sclerosis Signaling	4.37E-01	NaN	1.02E-01	BCL2L1,CAPN6,CAPNS1,RAB5C,GLUL,CYCS,CAPN2,SOD1,SSR4,GRINA	
Urate Biosynthesis/Inosine 5'-phosphate Degradation	4.5E-01	NaN	1.43E-01	IMPDH2,AOX1	
γ-glutamyl Cycle	4.5E-01	NaN	1.43E-01	GCLM,GSS	
Oncostatin M Signaling	4.51E-01	2.0	1.18E-01	SHC1,HRAS,PLAU,CHI3L1	
T Cell Receptor Signaling	4.51E-01	NaN	1.03E-01	PTPRC,CD28,FOS,CD3G,CALM1 (includes others),SHB,CD4,PAG1,MAP3K1,HRAS	
Dopamine-DARPP32 Feedback in cAMP Signaling	4.57E-01	0.2773500981126146	9.94E-02	PLCB2,ADCY2,PPP1R1B,PPP1R3C,PPP1R11,PPP1R14B,GRINA,CALM1 (includes others),PPP2R1A,PLCB4,PLCE1,ADCY1,PRKACA,ATF4,PRKCE,PPP2R1B	
ErbB Signaling	4.57E-01	NaN	1.05E-01	FOS,SHC1,CDC42,ERBB4,MAPK10,HRAS,PRKCE,MAP2K3,GSK3B	
iNOS Signaling	4.58E-01	NaN	1.14E-01	FOS,CALM1 (includes others),CD14,HMGA1,IRAK1	
Cell Cycle: G1/S Checkpoint Regulation	4.74E-01	-0.8164965809277261	1.09E-01	CCND2,CCND3,HDAC2,TGFB2,CDK6,GNL3,GSK3B	
Leptin Signaling in Obesity	4.82E-01	NaN	1.08E-01	SOCS3,ADCY2,PLCB4,PLCB2,PLCE1,LEP,ADCY1,PRKACA	
Toll-like Receptor Signaling	4.82E-01	2.4494897427831783	1.08E-01	FOS,TOLLIP,IL1RN,MAP3K1,CD14,MAP2K3,MAP4K4,IRAK1	
Acute Phase Response Signaling	4.89E-01	2.138089935299395	1.01E-01	SOCS3,TNFRSF1A,MAP3K1,HRAS,CEBPB,SAA2,HNRNPK,IRAK1,FOS,SHC1,HMOX1,FTL,F8,IL1RN,SAA1,SERPINA1,MAP2K3	
Wnt/β-catenin Signaling	4.89E-01	1.2909944487358056	1.01E-01	SFRP2,DVL1,LRP6,SOX17,PPP2R1A,NLK,DKK3,TGFB2,NR5A2,DVL3,SOX9,GSK3B,CSNK2B,SFRP1,PPP2R1B,ACVR1C,WNT5B	
ERK5 Signaling	4.93E-01	1.3416407864998738	1.11E-01	FOS,YWHAG,YWHAB,GNA12,HRAS,ATF4,GNA13	
Choline Biosynthesis III	4.93E-01	NaN	1.54E-01	HMOX1,PLD3	
Tec Kinase Signaling	5.05E-01	2.3333333333333335	1.02E-01	ACTB,GNA12,RACK1,GNG2,FAS,GNB1,FOS,RHOG,RHOD,FCER1G,MAPK10,PRKCE,GNA13,GNG5,ACTG1,GNG12	
CD27 Signaling in Lymphocytes	5.09E-01	0.8164965809277261	1.15E-01	FOS,BCL2L1,MAP3K1,MAPK10,CYCS,MAP2K3	
2-ketoglutarate Dehydrogenase Complex	5.09E-01	NaN	2.50E-01	OGDH,	
Acetate Conversion to Acetyl-CoA	5.09E-01	NaN	2.50E-01	ACSS3,	
Arginine Degradation I (Arginase Pathway)	5.09E-01	NaN	2.50E-01	ALDH4A1,	
Arsenate Detoxification I (Glutaredoxin)	5.09E-01	NaN	2.50E-01	GLRX2,	
Glutathione Redox Reactions II	5.09E-01	NaN	2.50E-01	TXNDC12,	
Heme Biosynthesis from Uroporphyrinogen-III I	5.09E-01	NaN	2.50E-01	FECH,	
Heme Degradation	5.09E-01	NaN	2.50E-01	HMOX1,	
L-cysteine Degradation I	5.09E-01	NaN	2.50E-01	GOT1,	
Methylmalonyl Pathway	5.09E-01	NaN	2.50E-01	PCCB,	
N-acetylglucosamine Degradation II	5.09E-01	NaN	2.50E-01	GNPDA1,	
Pentose Phosphate Pathway (Oxidative Branch)	5.09E-01	NaN	2.50E-01	PGD,	
Phenylalanine Degradation I (Aerobic)	5.09E-01	NaN	2.50E-01	PCBD1,	
Phenylethylamine Degradation I	5.09E-01	NaN	2.50E-01	ALDH3A2,	
α-tocopherol Degradation	5.09E-01	NaN	2.50E-01	CYP4A11,	
3-phosphoinositide Biosynthesis	5.17E-01	NaN	1.03E-01	SOCS3,PTPN23,PPP1R1B,PPFIBP2,PPTC7,FIG4,PPP1R14B,PTPRC,PPP1R16B,PDXP,DUSP1,DUSP10,MTMR2,ALPL,SIRPA,PI4KB	
ERK/MAPK Signaling	5.29E-01	-0.24253562503633297	1.02E-01	YWHAG,YWHAB,PPP1R3C,DUSP6,HRAS,RAPGEF3,PPP1R11,MKNK2,PPP1R14B,FOS,SHC1,PPP2R1A,TLN2,DUSP1,PRKACA,ATF4,PRKCE,DUSP4,PPP2R1B	
Adipogenesis pathway	5.29E-01	NaN	1.04E-01	LEP,PLIN1,HDAC2,DDIT3,TNFRSF1A,FGFR2,HIF1A,CEBPB,MNAT1,FGF1,CTBP1,SREBF1,SOX9,TCF7	
PI3K/AKT Signaling	5.36E-01	1.2649110640673518	1.06E-01	BCL2L1,SHC1,GAB2,PPP2R1A,GYS1,YWHAG,HSP90AB1,YWHAB,LIMS1,GDF15,HRAS,GSK3B,PPP2R1B	
HIF1α Signaling	5.38E-01	NaN	1.08E-01	SLC2A5,RBX1,MMP14,MAPK10,EGLN3,HRAS,HIF1A,TCEB2,MMP25,NAA10,MMP9	
Chemokine Signaling	5.38E-01	0.7071067811865475	1.13E-01	FOS,CALM1 (includes others),PLCB4,PLCB2,CAMK2D,CFL1,CXCL12,HRAS	
Renal Cell Carcinoma Signaling	5.38E-01	NaN	1.13E-01	FOS,CDC42,RBX1,EGLN3,HRAS,HIF1A,TCEB2,FH	
Role of PKR in Interferon Induction and Antiviral Response	5.58E-01	NaN	1.25E-01	TRAF3,TNFRSF1A,CYCS,MAP2K3,EIF2S1	
Melatonin Signaling	5.58E-01	0.7071067811865475	1.14E-01	CALM1 (includes others),PLCB4,PLCB2,CAMK2D,PLCE1,PRKACA,PRKCE,MAP2K3	
eNOS Signaling	5.64E-01	-0.8320502943378437	1.06E-01	ADCY2,HSPA9,SLC7A1,HSPA5,HSPA2,HSPA8,CALM1 (includes others),HSPA4,HSP90AB1,LPAR1,STUB1,ADCY1,PRKACA,PRKCE,ESR2	
Pyrimidine Ribonucleotides De Novo Biosynthesis	5.66E-01	NaN	1.33E-01	NME1,AK1,NME2,CTPS1	
Role of Tissue Factor in Cancer	5.77E-01	NaN	1.09E-01	BCL2L1,CTGF,CFL1,CDC42,PDXP,CSF1,EGR1,GNA12,ITGAV,HRAS,GNA13,CYR61	
Colorectal Cancer Metastasis Signaling	5.77E-01	2.23606797749979	1.02E-01	ADCY2,TNFRSF1A,MMP14,GNG2,DVL1,LRP6,RACK1,HRAS,MMP25,MLH1,GNB1,FOS,BCL2L1,RHOG,RHOD,ADCY1,TGFB2,PRKACA,MAPK10,GSK3B,GNG5,GNG12,MMP9,WNT5B	
Apoptosis Signaling	5.85E-01	1.0	1.12E-01	BCL2L1,CAPN6,CAPNS1,TNFRSF1A,HRAS,PRKCE,CYCS,CAPN2,MAP4K4,FAS	
PAK Signaling	5.85E-01	3.0	1.12E-01	MYL9,SHC1,CFL1,CDC42,PDGFA,MAPK10,EPHB3,HRAS,MYL12B,MYL12A	
Inhibition of Matrix Metalloproteases	5.86E-01	NaN	1.28E-01	ADAM17,ADAM12,MMP14,MMP25,MMP9	
Granzyme A Signaling	5.89E-01	NaN	1.50E-01	NME1,HIST1H1E,H1F0	
Purine Nucleotides Degradation II (Aerobic)	5.89E-01	NaN	1.50E-01	CECR1,IMPDH2,AOX1	
Sphingosine-1-phosphate Signaling	5.94E-01	1.1547005383792517	1.10E-01	ADCY2,PLCB4,PLCB2,RHOG,PLCE1,PDGFA,RHOD,GNA12,ADCY1,GNA13,SMPD2,SMPD3	
Glycogen Degradation II	5.96E-01	NaN	1.82E-01	TYMP,PYGB	
Role of NFAT in Regulation of the Immune Response	5.98E-01	1.386750490563073	1.05E-01	PLCB2,FCGR2A,CD4,GNA12,RACK1,GNG2,HRAS,GNB1,CD28,FOS,CALM1 (includes others),CD3G,PLCB4,FCER1G,GSK3B,GNA13,GNG5,GNG12	
p70S6K Signaling	5.98E-01	0.30151134457776363	1.09E-01	PLCB2,YWHAG,F2RL3,YWHAB,HRAS,SHC1,PLCB4,PPP2R1A,PLCE1,MAPT,PRKCE,BCAP31,PPP2R1B	
Intrinsic Prothrombin Activation Pathway	6E-01	0.0	1.38E-01	COL5A3,F8,F5,F13A1	
Myc Mediated Apoptosis Signaling	6.02E-01	NaN	1.21E-01	SHC1,YWHAG,YWHAB,MAPK10,HRAS,CYCS,FAS	
UVA-Induced MAPK Signaling	6.04E-01	0.3779644730092272	1.14E-01	FOS,BCL2L1,PLCB4,PLCB2,PLCE1,MAPK10,HRAS,CYCS,SMPD2,SMPD3	
Graft-versus-Host Disease Signaling	6.06E-01	NaN	1.25E-01	HLA-G,CD28,IL1RN,HLA-A,FCER1G,FAS	
p53 Signaling	6.07E-01	-0.3333333333333333	1.12E-01	SCO2,BCL2L1,TP63,CCND2,THBS1,RRM2B,GNL3,GSK3B,HIF1A,FAS,SERPINE2	
1,25-dihydroxyvitamin D3 Biosynthesis	6.15E-01	NaN	3.33E-01	POR,	
5-aminoimidazole Ribonucleotide Biosynthesis I	6.15E-01	NaN	3.33E-01	PPAT,	
Aspartate Biosynthesis	6.15E-01	NaN	3.33E-01	GOT1,	
Biotin-carboxyl Carrier Protein Assembly	6.15E-01	NaN	3.33E-01	HLCS,	
D-glucuronate Degradation I	6.15E-01	NaN	3.33E-01	DCXR,	
Glutamate Degradation II	6.15E-01	NaN	3.33E-01	GOT1,	
Hypusine Biosynthesis	6.15E-01	NaN	3.33E-01	EIF5A,	
L-serine Degradation	6.15E-01	NaN	3.33E-01	SRR,	
Methionine Salvage II (Mammalian)	6.15E-01	NaN	3.33E-01	BHMT2,	
N-acetylglucosamine Degradation I	6.15E-01	NaN	3.33E-01	GNPDA1,	
S-adenosyl-L-methionine Biosynthesis	6.15E-01	NaN	3.33E-01	MAT2A,	
Trehalose Degradation II (Trehalase)	6.15E-01	NaN	3.33E-01	HK1,	
Tyrosine Biosynthesis IV	6.15E-01	NaN	3.33E-01	PCBD1,	
Notch Signaling	6.16E-01	0.0	1.32E-01	ADAM17,DTX4,NCSTN,LFNG,RFNG	
Role of Macrophages, Fibroblasts and Endothelial Cells in Rheumatoid Arthritis	6.18E-01	NaN	1.01E-01	SOCS3,TRAF3,PLCB2,SFRP2,PDGFA,LRP6,CXCL12,HRAS,CEBPG,IRAK1,CAMK2D,NLK,PLCE1,DKK3,PRKCE,ATF4,GSK3B,MAPKAPK2,WNT5B,VCAM1,TNFRSF1A,DVL1,CEBPB,FOS,CALM1 (includes others),PLCB4,CSF1,IL1RN,MAP2K3,SFRP1	
Nur77 Signaling in T Lymphocytes	6.26E-01	NaN	1.23E-01	CD28,CD3G,CALM1 (includes others),HDAC2,FCER1G,NR4A1,CYCS	
Regulation of Cellular Mechanics by Calpain Protease	6.26E-01	2.0	1.23E-01	CAPN6,CAPNS1,TLN2,CDK6,HRAS,CAPN2,ACTN1	
Autoimmune Thyroid Disease Signaling	6.33E-01	NaN	1.28E-01	HLA-G,CD28,HLA-A,FCER1G,TPO,FAS	
nNOS Signaling in Neurons	6.33E-01	NaN	1.28E-01	CALM1 (includes others),CAPN6,CAPNS1,PRKCE,CAPN2,GRINA	
Pyrimidine Ribonucleotides Interconversion	6.35E-01	NaN	1.43E-01	NME1,AK1,NME2,CTPS1	
Gαq Signaling	6.45E-01	2.6726124191242437	1.09E-01	PLCB2,PLD3,GNG2,RACK1,GNB1,HMOX1,CALM1 (includes others),PLCB4,RHOG,GYS1,RHOD,PRKCE,GSK3B,GNG5,ADRA1A,GNG12	
PXR/RXR Activation	6.46E-01	NaN	1.21E-01	SCD,PCK2,ALDH3A2,PRKACA,ABCB11,ALAS1,CES2,ABCC3	
Antigen Presentation Pathway	6.47E-01	NaN	1.35E-01	HLA-G,CALR,PSMB5,HLA-A,PSMB6	
IL-6 Signaling	6.49E-01	2.3094010767585034	1.12E-01	SOCS3,TNFRSF1A,HRAS,CEBPB,SHC1,FOS,IL1RN,MAPK10,CD14,MAP2K3,CSNK2B,MAPKAPK2,MAP4K4	
Ketogenesis	6.59E-01	NaN	2.00E-01	HADHB,HMGCS1	
3-phosphoinositide Degradation	6.6E-01	NaN	1.10E-01	SOCS3,PTPN23,PPP1R1B,PPFIBP2,PPTC7,FIG4,PPP1R14B,PTPRC,INPP4B,PPP1R16B,PDXP,DUSP1,DUSP10,MTMR2,ALPL,SIRPA	
Valine Degradation I	6.8E-01	NaN	1.67E-01	BCAT1,HADHB,ACAD8	
Gap Junction Signaling	6.8E-01	NaN	1.10E-01	TUBA1B,PLCB2,ADCY2,TUBB4B,ACTB,TUBG1,TUBB2A,HRAS,TUBB,PLCB4,PLCE1,LPAR1,ADCY1,PRKACA,PRKCE,TUBA1C,ACTG1	
GPCR-Mediated Nutrient Sensing in Enteroendocrine Cells	6.86E-01	NaN	1.19E-01	ADCY2,PLCB4,PLCB2,PLCE1,ADCY1,GNG2,PRKACA,PRKCE,GNG5,GNG12	
Calcium-induced T Lymphocyte Apoptosis	6.95E-01	0.8164965809277261	1.25E-01	CD3G,CALM1 (includes others),HDAC2,CD4,FCER1G,NR4A1,PRKCE,CAPN2	
B Cell Receptor Signaling	7.03E-01	3.0	1.09E-01	RAP2B,GAB2,CFL1,FCGR2A,EGR1,MAP3K1,HRAS,PAX5,PTPRC,SHC1,BCL2L1,CALM1 (includes others),CAMK2D,CDC42,PAG1,ATF4,MAP2K3,PIK3AP1,GSK3B	
D-myo-inositol (1,4,5)-Trisphosphate Biosynthesis	7.14E-01	NaN	1.54E-01	PLCB4,PLCB2,PLCE1,PI4KB	
Triacylglycerol Biosynthesis	7.14E-01	NaN	1.43E-01	LPCAT4,DGAT2,AGPAT1,ELOVL1,LPIN2	
Systemic Lupus Erythematosus Signaling	7.2E-01	NaN	1.07E-01	PRPF19,HLA-A,FCGR2A,SNRPF,TXNL4A,HRAS,PTPRC,HLA-G,CD28,FOS,CD3G,LSM12,IL1RN,SNRNP25,FCER1G,LSM1,SNRPD1,LSM3,SNU13,SNRPD3,SNRPD2,C6,LSM4	
Superpathway of Inositol Phosphate Compounds	7.26E-01	NaN	1.09E-01	SOCS3,PLCB2,PTPN23,PPP1R1B,PPFIBP2,PPTC7,FIG4,PPP1R14B,PTPRC,PLCB4,PLCE1,IP6K3,DUSP1,PDXP,PPP1R16B,DUSP10,MTMR2,ALPL,SIRPA,PI4KB,PPIP5K2	
VEGF Signaling	7.26E-01	2.6457513110645903	1.20E-01	BCL2L1,SHC1,ACTB,HRAS,EIF2B3,HIF1A,EIF2S1,ACTG1,EIF2S2,EIF1AY,ACTN1	
Folate Transformations I	7.31E-01	NaN	2.22E-01	MTHFD1L,SHMT2	
Leucine Degradation I	7.31E-01	NaN	2.22E-01	BCAT1,IVD	
Prostanoid Biosynthesis	7.31E-01	NaN	2.22E-01	PTGES2,HPGDS	
Sucrose Degradation V (Mammalian)	7.31E-01	NaN	2.22E-01	ALDOA,ALDOC	
UDP-N-acetyl-D-galactosamine Biosynthesis II	7.31E-01	NaN	2.22E-01	HK1,GNPDA1	
Dermatan Sulfate Degradation (Metazoa)	7.31E-01	NaN	1.76E-01	GM2A,HYAL1,HEXA	
Mitochondrial L-carnitine Shuttle Pathway	7.31E-01	NaN	1.76E-01	ACSL3,SLC27A3,SLC27A4	
γ-linolenate Biosynthesis II (Animals)	7.31E-01	NaN	1.76E-01	ACSL3,SLC27A3,SLC27A4	
Paxillin Signaling	7.44E-01	3.0	1.19E-01	ITGB2,ARF6,TLN2,CDC42,ARF1,ACTB,ITGA8,MAPK10,ITGAV,HRAS,ACTG1,ACTN1	
Hepatic Cholestasis	7.47E-01	NaN	1.12E-01	ADCY2,SLC4A2,CYP27A1,TNFRSF1A,NR1H3,IRAK1,SREBF1,IL1RN,ABCC1,ADCY1,TGFB2,PRKACA,MAPK10,NR5A2,PRKCE,CD14,ABCB11,ABCC3	
Role of JAK2 in Hormone-like Cytokine Signaling	7.51E-01	NaN	1.47E-01	SOCS3,SHC1,SH2B3,HLTF,SIRPA	
Type I Diabetes Mellitus Signaling	7.63E-01	3.0	1.18E-01	SOCS3,HLA-A,TNFRSF1A,HSPD1,FAS,IRAK1,HLA-G,CD3G,CD28,MAPK10,FCER1G,CYCS,MAP2K3	
Adenine and Adenosine Salvage I	7.72E-01	NaN	5.00E-01	APRT,	
Glycine Biosynthesis I	7.72E-01	NaN	5.00E-01	SHMT2,	
L-DOPA Degradation	7.72E-01	NaN	5.00E-01	COMT,	
L-cysteine Degradation III	7.72E-01	NaN	5.00E-01	GOT1,	
Lipoate Biosynthesis and Incorporation II	7.72E-01	NaN	5.00E-01	LIAS,	
Proline Degradation	7.72E-01	NaN	5.00E-01	ALDH4A1,	
Putrescine Biosynthesis III	7.72E-01	NaN	5.00E-01	ODC1,	
Spermidine Biosynthesis I	7.72E-01	NaN	5.00E-01	SRM,	
UDP-D-xylose and UDP-D-glucuronate Biosynthesis	7.72E-01	NaN	5.00E-01	UXS1,	
D-myo-inositol (1,4,5,6)-Tetrakisphosphate Biosynthesis	7.79E-01	NaN	1.16E-01	SOCS3,PTPN23,PPP1R1B,PPFIBP2,PPTC7,FIG4,PPP1R14B,PTPRC,PPP1R16B,PDXP,DUSP1,DUSP10,MTMR2,ALPL,SIRPA	
D-myo-inositol (3,4,5,6)-tetrakisphosphate Biosynthesis	7.79E-01	NaN	1.16E-01	SOCS3,PTPN23,PPP1R1B,PPFIBP2,PPTC7,FIG4,PPP1R14B,PTPRC,PPP1R16B,PDXP,DUSP1,DUSP10,MTMR2,ALPL,SIRPA	
GNRH Signaling	7.79E-01	1.8073922282301278	1.16E-01	PLCB2,ADCY2,EGR1,MAP3K1,HRAS,FOS,PLCB4,CAMK2D,CDC42,ADCY1,PRKACA,MAPK10,PRKCE,ATF4,MAP2K3	
Chondroitin Sulfate Degradation (Metazoa)	7.88E-01	NaN	1.88E-01	GM2A,HYAL1,HEXA	
Extrinsic Prothrombin Activation Pathway	7.88E-01	NaN	1.88E-01	F5,F13A1,TFPI	
Parkinson's Signaling	7.88E-01	NaN	1.88E-01	UCHL1,PARK7,CYCS	
UVC-Induced MAPK Signaling	7.89E-01	0.8164965809277261	1.43E-01	FOS,MAPK10,HRAS,PRKCE,SMPD2,SMPD3	
Induction of Apoptosis by HIV1	8.03E-01	2.1213203435596424	1.33E-01	BCL2L1,SLC25A13,SLC25A6,TNFRSF1A,MAPK10,CYCS,SLC25A5,FAS	
Agrin Interactions at Neuromuscular Junction	8.15E-01	1.889822365046136	1.30E-01	ITGB2,CDC42,ACTB,ERBB4,LAMA2,DVL1,MAPK10,HRAS,ACTG1	
Sphingomyelin Metabolism	8.15E-01	NaN	2.50E-01	SMPD2,SMPD3	
Cdc42 Signaling	8.15E-01	3.3565855667130946	1.14E-01	RALA,CFL1,ARPC1B,ARPC5L,HLA-A,ARPC5,CLIP1,HLA-G,MYL9,FOS,CD3G,ACTR3,CDC42,FCER1G,MAPK10,GSK3B,MYL12B,ARPC4,MYL12A	
Tight Junction Signaling	8.15E-01	NaN	1.14E-01	TNFRSF1A,ACTB,VAPA,CTNNA1,CASK,GPAA1,MYL9,FOS,PPP2R1A,CLDN5,CDC42,TGFB2,PRKACA,CLDN2,ARHGEF2,ACTG1,PPP2R1B,CSTF3,MYH1	
Gα12/13 Signaling	8.21E-01	2.6726124191242437	1.20E-01	CDH18,F2RL3,GNA12,MAP3K1,HRAS,CDH11,MYL9,LPAR1,CDC42,CDH20,MAPK10,GNA13,MYL12B,MYL12A	
p38 MAPK Signaling	8.21E-01	3.05085107923876	1.20E-01	DDIT3,TNFRSF1A,HMGN1,MKNK2,FAS,IRAK1,DUSP1,IL1RN,DUSP10,MAPT,TGFB2,ATF4,MAP2K3,MAPKAPK2	
Cytotoxic T Lymphocyte-mediated Apoptosis of Target Cells	8.3E-01	2.0	1.56E-01	CD3G,HLA-A,FCER1G,CYCS,FAS	
Fatty Acid β-oxidation I	8.3E-01	NaN	1.56E-01	ACSL3,HADHB,SLC27A3,IVD,SLC27A4	
Dermatan Sulfate Biosynthesis	8.33E-01	NaN	1.36E-01	CHST2,HS6ST1,B3GALT6,UST,XYLT1,HS2ST1,CHST11,B3GAT3	
Heparan Sulfate Biosynthesis	8.33E-01	NaN	1.36E-01	CHST2,HS6ST1,B3GALT6,UST,XYLT1,HS2ST1,CHST11,B3GAT3	
Type II Diabetes Mellitus Signaling	8.42E-01	0.8164965809277261	1.21E-01	SOCS3,ACSL3,TNFRSF1A,PKM,MAP3K1,ADIPOQ,CEBPB,SMPD2,SLC27A4,MAPK10,PRKCE,SLC27A3,NSMAF,SMPD3	
IL-10 Signaling	8.42E-01	NaN	1.32E-01	FOS,SOCS3,HMOX1,IL1RN,FCGR2A,IL10RA,CD14,MAP2K3,MAP4K4	
Macropinocytosis Signaling	8.42E-01	2.4494897427831783	1.32E-01	ITGB2,ARF6,CDC42,PDGFA,CSF1,HRAS,CD14,PRKCE,CSF1R	
Tryptophan Degradation X (Mammalian, via Tryptamine)	8.53E-01	NaN	1.74E-01	ALDH1B1,ALDH4A1,ALDH3A2,ALDH1A2	
Neuroprotective Role of THOP1 in Alzheimer's Disease	8.61E-01	NaN	1.50E-01	HLA-G,HLA-A,MAPT,PRKACA,MMP9,APP	
Glutamate Receptor Signaling	8.95E-01	NaN	1.40E-01	GNB1,CALM1 (includes others),SLC1A4,GNG2,GLUL,SLC38A1,GNG5,GRINA	
Molecular Mechanisms of Cancer	9.05E-01	NaN	1.07E-01	RAP2B,GAB2,PLCB2,RALA,LRP6,CTNNA1,HRAS,NCSTN,HIF1A,FAS,SHC1,CAMK2D,NLK,RHOG,CCND3,RHOD,TGFB2,PRKCE,ARHGEF2,GSK3B,GNA13,WNT5B,ADCY2,GNA12,DVL1,CDK6,RAPGEF3,FOS,BCL2L1,PLCB4,CCND2,RABIF,CDC42,ADCY1,PRKACA,MAPK10,CYCS,MAP2K3,BMP6	
Aspartate Degradation II	9.15E-01	NaN	2.86E-01	GOT1,MDH2	
Inositol Pyrophosphates Biosynthesis	9.15E-01	NaN	2.86E-01	IP6K3,PPIP5K2	
Superpathway of Serine and Glycine Biosynthesis I	9.15E-01	NaN	2.86E-01	PSAT1,SHMT2	
Isoleucine Degradation I	9.19E-01	NaN	2.14E-01	BCAT1,HADHB,ACAD8	
Phenylalanine Degradation IV (Mammalian, via Side Chain)	9.19E-01	NaN	2.14E-01	ALDH3A2,GOT1,SLC27A3	
CREB Signaling in Neurons	9.21E-01	1.7320508075688774	1.17E-01	PLCB2,ADCY2,GNA12,GNG2,RACK1,HRAS,POLR2K,GNB1,SHC1,CALM1 (includes others),PLCB4,CAMK2D,PLCE1,ADCY1,PRKACA,PRKCE,ATF4,GNA13,GNG5,GNG12	
Chondroitin Sulfate Biosynthesis	9.28E-01	NaN	1.43E-01	CHST2,HS6ST1,B3GALT6,UST,XYLT1,HS2ST1,CHST11,B3GAT3	
PPAR Signaling	9.29E-01	-1.507556722888818	1.29E-01	NR2F1,FOS,SHC1,SRA1,HSP90AB1,TNFRSF1A,IL1RN,PDGFA,HRAS,NR1H3,MAP4K4,SCAND1	
Hypoxia Signaling in the Cardiovascular System	9.31E-01	NaN	1.38E-01	UBE2D2,HSP90AB1,UBE2A,NQO1,ATF4,HIF1A,UBE2E1,UBE2I,UBE2F	
Production of Nitric Oxide and Reactive Oxygen Species in Macrophages	9.37E-01	1.091089451179962	1.17E-01	APOE,APOB,TNFRSF1A,PPP1R3C,MAP3K1,PPP1R11,PPP1R14B,FOS,PPP2R1A,LYZ,RHOG,RHOD,HOXA10,APOC1,CYBB,MAPK10,PRKCE,SERPINA1,IRF8,PPP2R1B,SIRPA	
Noradrenaline and Adrenaline Degradation	9.41E-01	NaN	1.58E-01	ALDH1B1,ALDH4A1,DHRS9,COMT,ALDH3A2,ALDH1A2	
Putrescine Degradation III	9.64E-01	NaN	1.90E-01	ALDH1B1,ALDH4A1,ALDH3A2,ALDH1A2	
Pyrimidine Deoxyribonucleotides De Novo Biosynthesis I	9.64E-01	NaN	1.90E-01	NME1,AK1,RRM2B,NME2	
Cholecystokinin/Gastrin-mediated Signaling	9.65E-01	2.4961508830135313	1.29E-01	PLCB2,GNA12,HRAS,SHC1,FOS,PLCB4,RHOG,RHOD,IL1RN,MAPK10,PRKCE,MAP2K3,GNA13	
Glutathione-mediated Detoxification	9.67E-01	NaN	1.72E-01	GSTM5,GSTM3,GSTM4,HPGDS,GSTP1	
Role of Oct4 in Mammalian Embryonic Stem Cell Pluripotency	9.68E-01	NaN	1.52E-01	NR2F1,NR6A1,SPP1,PHB,NR5A2,SH3GLB1,NR2F6	
AMPK Signaling	9.74E-01	-1.2909944487358056	1.18E-01	PFKFB3,LEP,PFKFB1,ACTB,ADIPOQ,CFTR,PFKL,MLST8,SMARCA4,PPP2R1A,AK1,GYS1,PCK2,ADRA2A,PRKACA,ATF4,MAP2K3,PPP2R1B,HLTF,PPAT,ADRA1A	
Cellular Effects of Sildenafil (Viagra)	9.8E-01	NaN	1.24E-01	SLC4A5,PLCB2,ADCY2,ACTB,MYL9,CALM1 (includes others),PLCB4,PLCE1,PABPC4,ADCY1,PRKACA,CACNG8,ACTG1,MYL12B,MYL12A,MYH1	
Synaptic Long Term Potentiation	9.89E-01	0.7745966692414834	1.26E-01	PLCB2,PPP1R3C,HRAS,RAPGEF3,PPP1R11,PPP1R14B,GRINA,CALM1 (includes others),PLCB4,CAMK2D,PLCE1,ADCY1,PRKACA,PRKCE,ATF4	
Bile Acid Biosynthesis, Neutral Pathway	9.96E-01	NaN	2.31E-01	AKR1C1/AKR1C2,CYP27A1,AKR1C3	
Fatty Acid Activation	9.96E-01	NaN	2.31E-01	ACSL3,SLC27A3,SLC27A4	
Glycogen Degradation III	9.96E-01	NaN	2.31E-01	GAA,TYMP,PYGB	
CD28 Signaling in T Helper Cells	1.01E00	2.886751345948129	1.27E-01	ARPC1B,ARPC5L,CD4,ARPC5,MAP3K1,PTPRC,CD28,CALM1 (includes others),CD3G,FOS,ACTR3,CDC42,FCER1G,MAPK10,ARPC4	
Dopamine Degradation	1.02E00	NaN	1.79E-01	ALDH1B1,ALDH4A1,COMT,ALDH3A2,ALDH1A2	
Superpathway of Cholesterol Biosynthesis	1.02E00	NaN	1.79E-01	MVD,PMVK,HADHB,MSMO1,HMGCS1	
Fatty Acid α-oxidation	1.03E00	NaN	2.00E-01	ALDH1B1,ALDH4A1,ALDH3A2,ALDH1A2	
Ceramide Signaling	1.03E00	2.1213203435596424	1.38E-01	FOS,CTSD,PPP2R1A,TNFRSF1A,MAP3K1,HRAS,CYCS,NSMAF,SMPD2,SMPD3,PPP2R1B	
Thioredoxin Pathway	1.04E00	NaN	3.33E-01	TXN,TXNRD1	
D-myo-inositol-5-phosphate Metabolism	1.05E00	NaN	1.24E-01	SOCS3,PLCB2,PTPN23,PPP1R1B,PPFIBP2,PPTC7,FIG4,PPP1R14B,PTPRC,PLCB4,PLCE1,DUSP1,PPP1R16B,PDXP,DUSP10,MTMR2,ALPL,SIRPA	
Acyl Carrier Protein Metabolism	1.05E00	NaN	1.00E00	AASDHPPT,	
Asparagine Biosynthesis I	1.05E00	NaN	1.00E00	ASNS,	
Glutamine Biosynthesis I	1.05E00	NaN	1.00E00	GLUL,	
Thio-molybdenum Cofactor Biosynthesis	1.05E00	NaN	1.00E00	MOCOS,	
Reelin Signaling in Neurons	1.06E00	NaN	1.39E-01	PAFAH1B2,APOE,ITGB2,CNR1,MAPT,MAPK8IP2,MAPK10,ARHGEF2,LRP8,GSK3B,APP	
IGF-1 Signaling	1.07E00	1.6329931618554523	1.34E-01	IGFBP6,FOS,IGFBP4,SOCS3,SHC1,CTGF,YWHAG,YWHAB,PRKACA,IGFBP3,HRAS,CSNK2B,CYR61	
Ethanol Degradation II	1.08E00	NaN	1.71E-01	ALDH1B1,ALDH4A1,ACSS3,DHRS9,ALDH3A2,ALDH1A2	
Acyl-CoA Hydrolysis	1.08E00	NaN	2.50E-01	PPT1,ACOT1,ACOT4	
Dopamine Receptor Signaling	1.09E00	-1.1338934190276817	1.41E-01	PPP2R1A,ADCY2,PPP1R1B,PPP1R3C,COMT,ADCY1,PRKACA,PPP1R11,PCBD1,PPP1R14B,PPP2R1B	
VDR/RXR Activation	1.09E00	1.0	1.41E-01	IGFBP6,SPP1,PDGFA,HOXA10,TGFB2,IGFBP3,CD14,PRKCE,CEBPB,SEMA3B,KLF4	
Thrombin Signaling	1.12E00	2.3570226039551585	1.21E-01	PLCB2,ADCY2,F2RL3,GNA12,GNG2,RACK1,HRAS,GNB1,MYL9,SHC1,PLCB4,CAMK2D,PLCE1,RHOG,RHOD,ADCY1,PRKCE,ARHGEF2,GNA13,GNG5,MYL12B,GNG12,MYL12A	
Role of NFAT in Cardiac Hypertrophy	1.15E00	2.23606797749979	1.23E-01	PLCB2,ADCY2,HDAC2,GNG2,RACK1,MAP3K1,HRAS,GNB1,SHC1,CALM1 (includes others),PLCB4,CAMK2D,PLCE1,ADCY1,TGFB2,PRKACA,MAPK10,PRKCE,MAP2K3,GSK3B,GNG5,GNG12	
LXR/RXR Activation	1.17E00	-1.386750490563073	1.32E-01	SCD,APOE,APOB,MSR1,TNFRSF1A,NR1H3,SAA2,LYZ,SREBF1,IL1RN,SAA1,APOC1,CD14,SERPINA1,PLTP,MMP9	
Circadian Rhythm Signaling	1.18E00	NaN	1.82E-01	NR1D1,ADCYAP1R1,BHLHE41,ATF4,ADCYAP1,GRINA	
Folate Polyglutamylation	1.19E00	NaN	4.00E-01	MTHFD1L,SHMT2	
Lysine Degradation II	1.19E00	NaN	4.00E-01	AASDHPPT,AASS	
Androgen Signaling	1.19E00	1.3416407864998738	1.35E-01	CALR,GNA12,GNG2,RACK1,POLR2K,MNAT1,GNB1,SHC1,CALM1 (includes others),HSPA4,PRKACA,PRKCE,GNA13,GNG5,GNG12	
P2Y Purigenic Receptor Signaling Pathway	1.22E00	1.0690449676496976	1.34E-01	PLCB2,ADCY2,RACK1,GNG2,HRAS,GNB1,FOS,PLCB4,PLCE1,ADCY1,PRKACA,PRKCE,P2RY12,ATF4,GNG5,GNG12	
Histamine Degradation	1.24E00	NaN	2.35E-01	ALDH1B1,ALDH4A1,ALDH3A2,ALDH1A2	
Superpathway of Geranylgeranyldiphosphate Biosynthesis I (via Mevalonate)	1.24E00	NaN	2.35E-01	MVD,PMVK,HADHB,HMGCS1	
Wnt/Ca+ pathway	1.25E00	1.1338934190276817	1.61E-01	PLCB4,PLCB2,PLCE1,DVL1,ATF4,DVL3,GSK3B,ROR1,WNT5B	
CDK5 Signaling	1.28E00	-0.5345224838248488	1.41E-01	ADCY2,PPP1R1B,PPP1R3C,EGR1,HRAS,PPP1R11,PPP1R14B,FOSB,PPP2R1A,MAPT,ADCY1,PRKACA,MAPK10,PPP2R1B	
FXR/RXR Activation	1.28E00	NaN	1.35E-01	APOE,APOB,SLC4A2,CYP27A1,NR1H3,SAA2,G6PC3,PCK2,SREBF1,IL1RN,SAA1,APOC1,MAPK10,NR5A2,ABCB11,SERPINA1,PLTP	
Glycine Betaine Degradation	1.29E00	NaN	3.00E-01	SRR,BHMT2,SHMT2	
Virus Entry via Endocytic Pathways	1.31E00	NaN	1.46E-01	HLA-A,ACTB,CLTC,HRAS,AP1B1,AP2S1,ITGB2,CDC42,FLNA,FLNC,PRKCE,TFRC,ACTG1	
PCP pathway	1.31E00	1.889822365046136	1.59E-01	PFN1,EFNB1,VANGL1,DVL1,MAPK10,DVL3,SDC4,SDC3,JUNB,WNT5B	
TCA Cycle II (Eukaryotic)	1.33E00	NaN	2.17E-01	ACO2,SDHC,OGDH,MDH2,FH	
Methylglyoxal Degradation III	1.33E00	NaN	2.50E-01	AKR7A2,AKR1C1/AKR1C2,AKR1C3,AKR1B1	
RAN Signaling	1.33E00	NaN	2.50E-01	CSE1L,TNPO1,RAN,KPNA1	
Complement System	1.39E00	1.0	1.89E-01	ITGB2,C1QA,C1QC,C1QB,C6,C1QBP,C3AR1	
Polyamine Regulation in Colon Cancer	1.4E00	NaN	2.27E-01	PSME1,PSMF1,OAZ1,PSME3,ODC1	
Stearate Biosynthesis I (Animals)	1.45E00	NaN	1.94E-01	ACSL3,PPT1,ACOT1,ACOT4,ELOVL1,SLC27A3,SLC27A4	
Gαi Signaling	1.46E00	-2.32379000772445	1.42E-01	ADCY2,RALA,NPY1R,CNR1,RACK1,GNG2,HRAS,GABBR1,GNB1,SHC1,LPAR1,ADRA2A,ADCY1,PRKACA,P2RY12,GNG5,GNG12	
Protein Kinase A Signaling	1.47E00	-0.31622776601683794	1.17E-01	PLCB2,PTPN23,PPP1R3C,DUSP6,RACK1,PPP1R14B,GNB1,PTPRC,CAMK2D,DUSP3,PLCE1,GYS1,FLNA,DUSP10,TGFB2,ATF4,PRKCE,PGP,GSK3B,GNA13,GNG5,ANAPC11,MYL12B,GNG12,MYL12A,ADCY2,PTPRK,YWHAG,YWHAB,PPP1R1B,GNG2,MAP3K1,PPP1R11,PYGB,MYL9,CALM1 (includes others),PLCB4,HIST1H1E,FLNC,DUSP1,ADCY1,PRKACA,DUSP4,H1F0,SIRPA	
Endoplasmic Reticulum Stress Pathway	1.48E00	NaN	2.38E-01	CALR,DDIT3,ATF4,HSPA5,EIF2S1	
Coagulation System	1.51E00	0.3779644730092272	2.00E-01	F8,F5,F13A1,SERPINA1,PLAU,TFPI,PLAT	
Superoxide Radicals Degradation	1.56E00	NaN	3.75E-01	NQO1,CYGB,SOD1	
Mechanisms of Viral Exit from Host Cells	1.6E00	NaN	1.95E-01	SH3GL1,VPS28,CHMP2A,ACTB,PRKCE,SH3GLB1,ACTG1,VPS4A	
Atherosclerosis Signaling	1.61E00	NaN	1.45E-01	APOE,VCAM1,APOB,MSR1,PDGFA,CMA1,CXCL12,TPSAB1/TPSB2,TNFRSF12A,ITGB2,COL5A3,LYZ,IL1RN,CSF1,APOC1,RARRES3,SERPINA1,MMP9	
Sertoli Cell-Sertoli Cell Junction Signaling	1.61E00	NaN	1.35E-01	TUBA1B,TNFRSF1A,TUBB4B,ACTB,TUBG1,TUBB2A,MAP3K1,CTNNA1,HRAS,TUBB,CLDN5,CDC42,SORBS1,KEAP1,PRKACA,MAPK10,SPTB,CLDN2,MTMR2,TUBA1C,MAP2K3,GSK3B,ACTG1,ACTN1	
Crosstalk between Dendritic Cells and Natural Killer Cells	1.62E00	NaN	1.57E-01	CD209,HLA-A,KLRD1,TYROBP,ACTB,CD83,FAS,HLA-G,CD28,TLN2,CAMK2D,TREM2,FSCN1,ACTG1	
Actin Nucleation by ARP-WASP Complex	1.63E00	3.162277660168379	1.79E-01	RHOG,ACTR3,ARPC1B,CDC42,RHOD,ARPC5L,GNA12,ARPC5,HRAS,ARPC4	
Lipid Antigen Presentation by CD1	1.63E00	NaN	2.31E-01	CALR,ARF6,FCER1G,PSAP,AP1B1,AP2S1	
Cardiac Hypertrophy Signaling	1.64E00	2.6	1.30E-01	PLCB2,RACK1,HRAS,GNB1,RHOG,PLCE1,RHOD,TGFB2,GSK3B,GNA13,GNG5,MAPKAPK2,MYL12B,GNG12,MYL12A,ADCY2,GNA12,MAP3K1,GNG2,EIF2B3,MYL9,CALM1 (includes others),PLCB4,ADRA2A,ADCY1,MAPK10,PRKACA,MAP2K3,ADRA1A	
Mevalonate Pathway I	1.64E00	NaN	3.08E-01	MVD,PMVK,HADHB,HMGCS1	
Glutathione Biosynthesis	1.66E00	NaN	6.67E-01	GCLM,GSS	
Inosine-5'-phosphate Biosynthesis II	1.66E00	NaN	6.67E-01	PAICS,ATIC	
NADH Repair	1.66E00	NaN	6.67E-01	NAXE,GAPDH	
Thyroid Hormone Biosynthesis	1.66E00	NaN	6.67E-01	CTSD,TPO	
G Beta Gamma Signaling	1.66E00	2.4961508830135313	1.59E-01	GNB1,SHC1,ADCY2,CDC42,GNA12,ADCY1,GNG2,RACK1,PRKACA,HRAS,PRKCE,GNA13,GNG5,GNG12	
Oxidative Ethanol Degradation III	1.66E00	NaN	2.63E-01	ALDH1B1,ALDH4A1,ACSS3,ALDH3A2,ALDH1A2	
Hepatic Fibrosis / Hepatic Stellate Cell Activation	1.72E00	NaN	1.37E-01	IGFBP4,LEP,CTGF,PDGFA,COL8A1,COL15A1,FAS,COL16A1,COL6A1,TGFB2,COL27A1,MYH1,COL5A2,VCAM1,EDNRB,TNFRSF1A,FGFR2,FGF1,MYL9,COL5A3,CSF1,IGFBP3,IL10RA,CD14,MMP9	
Glycoaminoglycan-protein Linkage Region Biosynthesis	1.74E00	NaN	4.29E-01	B3GALT6,XYLT1,B3GAT3	
Glucocorticoid Receptor Signaling	1.74E00	NaN	1.27E-01	HRAS,TAF10,MNAT1,HSPA5,TAF13,SMARCA4,SHC1,HSPA4,HSP90AB1,PCK2,ANXA1,TGFB2,FKBP5,SRA1,VCAM1,TAF6,ACTB,HSPA9,MAP3K1,POLR2K,CEBPB,PCK1,HSPA2,HSPA8,FOS,BCL2L1,CD3G,DUSP1,IL1RN,PRKACA,FKBP4,MAPK10,PLAU,HLTF,UBE2I	
Phospholipase C Signaling	1.75E00	3.1304951684997055	1.31E-01	PEBP1,PLCB2,RALA,RACK1,HRAS,GNB1,HMOX1,SHC1,RHOG,PLCE1,RHOD,PRKCE,ATF4,ARHGEF2,GNA13,GNG5,MYL12B,GNG12,MYL12A,ADCY2,PLD3,HDAC2,FCGR2A,GNG2,RAPGEF3,MYL9,CALM1 (includes others),CD3G,PLCB4,ADCY1,FCER1G	
Estrogen Receptor Signaling	1.76E00	NaN	1.48E-01	SRA1,TAF6,MED20,PHB2,HRAS,POLR2K,PCK1,TAF10,MNAT1,TAF13,SMARCA4,G6PC3,CTBP1,SHC1,PCK2,MED15,MED16,ESR2,CARM1	
RAR Activation	1.77E00	NaN	1.37E-01	AKR1C3,RPL7A,MNAT1,SMARCA4,NR2F1,TGFB2,PRKCE,CSNK2B,NR2F6,MAPKAPK2,ZBTB16,ADCY2,SRA1,ACTB,MAP3K1,FOS,DHRS9,DUSP1,ALDH1A2,ADCY1,MAPK10,IGFBP3,PRKACA,HLTF,SCAND1,CARM1	
TR/RXR Activation	1.78E00	NaN	1.65E-01	AKR1C1/AKR1C2,UCP2,AKR1C3,GPS2,THRA,ME1,HIF1A,PCK1,THRSP,ENO1,TBL1Y,SREBF2,SREBF1,SYT2	
14-3-3-mediated Signaling	1.84E00	0.9045340337332909	1.54E-01	TUBA1B,PLCB2,YWHAG,TUBB4B,YWHAB,TNFRSF1A,TUBG1,TUBB2A,HRAS,TUBB,FOS,PLCB4,PLCE1,MAPT,MAPK10,PRKCE,TUBA1C,GSK3B	
Germ Cell-Sertoli Cell Junction Signaling	1.86E00	NaN	1.44E-01	TUBA1B,CFL1,TNFRSF1A,TUBB4B,ACTB,TUBG1,TUBB2A,MAP3K1,CTNNA1,HRAS,TUBB,RHOG,CDC42,SORBS1,RHOD,KEAP1,TGFB2,MAPK10,MTMR2,TUBA1C,MAP2K3,ACTG1,ACTN1	
Regulation of Actin-based Motility by Rho	1.88E00	3.7416573867739413	1.65E-01	PFN1,ARPC1B,CFL1,ARPC5L,ACTB,ARPC5,MYL9,ACTR3,RHOG,CDC42,RHOD,ARHGDIA,MYL12B,ARPC4,MYL12A	
Ethanol Degradation IV	1.89E00	NaN	2.61E-01	ALDH1B1,ALDH4A1,ACSS3,ALDH3A2,ALDH1A2,CYGB	
Purine Nucleotides De Novo Biosynthesis II	1.92E00	NaN	3.64E-01	IMPDH2,PAICS,ATIC,PPAT	
Huntington's Disease Signaling	1.95E00	-0.3779644730092272	1.35E-01	PLCB2,RACK1,HRAS,HSPA5,GNB1,SHC1,CTSD,HSPA4,PRKCE,ATF4,GNG5,GNG12,CAPN6,HDAC2,PSMF1,HSPA9,CLTC,GNG2,POLR2K,HSPA2,RPH3A,GPAA1,PSME3,HSPA8,BCL2L1,PLCB4,PSME1,CAPNS1,DNAJC5,CYCS,CAPN2	
Glycogen Biosynthesis II (from UDP-D-Glucose)	1.95E00	NaN	5.00E-01	GYS1,GBE1,GYG2	
Pentose Phosphate Pathway (Non-oxidative Branch)	1.95E00	NaN	5.00E-01	RPE,TKT,TALDO1	
Selenocysteine Biosynthesis II (Archaea and Eukaryotes)	1.95E00	NaN	5.00E-01	SEPHS2,SEPHS1,SARS	
α-Adrenergic Signaling	2.05E00	1.0	1.72E-01	ADCY2,RACK1,GNG2,HRAS,PYGB,GNB1,CALM1 (includes others),GYS1,ADRA2A,ADCY1,PRKACA,PRKCE,GNG5,ADRA1A,GNG12	
Actin Cytoskeleton Signaling	2.05E00	3.922322702763681	1.39E-01	PFN1,ARPC1B,PDGFA,ARPC5,HRAS,SLC9A1,SHC1,ACTR3,FLNA,GNA13,TMSB10/TMSB4X,TMSB4Y,MYL12B,GNG12,ACTN1,MYL12A,MYH1,CFL1,ARPC5L,ACTB,GNA12,FGF1,MYL9,TLN2,CDC42,CD14,ARHGAP35,NCKAP1L,ACTG1,ARPC4	
Caveolar-mediated Endocytosis Signaling	2.06E00	NaN	1.83E-01	ITGB2,RAB5C,FLNC,HLA-A,FLNA,ACTB,ITGA8,COPE,ITGAV,FLOT1,COPB1,ACTG1,COPG1	
Pentose Phosphate Pathway	2.08E00	NaN	4.00E-01	PGD,RPE,TKT,TALDO1	
SAPK/JNK Signaling	2.1E00	2.840187787218772	1.70E-01	GNA12,MAPK8IP2,MAP3K1,GNG2,HRAS,HNRNPK,GNB1,SHC1,CDC42,DUSP10,FCER1G,MAPK10,DUSP4,GNA13,GNG5,MAP4K4	
4-hydroxyproline Degradation I	2.11E00	NaN	1.00E00	ALDH4A1,HOGA1	
CCR5 Signaling in Macrophages	2.16E00	NaN	1.88E-01	GNB1,FOS,CD3G,CALM1 (includes others),CD4,GNG2,RACK1,FCER1G,MAPK10,PRKCE,GNG5,FAS,GNG12	
ILK Signaling	2.18E00	1.876629726513673	1.46E-01	HIF1A,PPP1R14B,RHOG,RHOD,FLNA,ATF4,GSK3B,TMSB10/TMSB4X,TMSB4Y,TESK1,ACTN1,DSP,MYH1,CFL1,TNFRSF1A,ACTB,MYL9,ITGB2,FOS,PPP2R1A,CDC42,LIMS1,FLNC,MAPK10,ACTG1,PPP2R1B,MMP9	
fMLP Signaling in Neutrophils	2.2E00	3.3565855667130946	1.67E-01	FPR3,PLCB2,ARPC1B,ARPC5L,GNG2,ARPC5,RACK1,HRAS,GNB1,CALM1 (includes others),PLCB4,ACTR3,CDC42,CYBB,PRKCE,GNG5,ARPC4,GNG12	
Tetrapyrrole Biosynthesis II	2.22E00	NaN	6.00E-01	UROS,ALAS1,HMBS	
Xenobiotic Metabolism Signaling	2.22E00	NaN	1.36E-01	ALDH4A1,GSTM5,NQO2,MAF,HS2ST1,HRAS,CES2,CHST2,HMOX1,HS6ST1,CES1,CAMK2D,HSP90AB1,UST,KEAP1,ALDH3A2,GSTM4,CHST11,PRKCE,FMO1,NFE2L2,ALDH1B1,SRA1,GSTM3,NQO1,MAP3K1,CYP1B1,FTL,PPP2R1A,ALDH1L2,RBX1,ALDH1A2,MAP2K3,ABCC3,PPP2R1B,SCAND1,GSTP1	
IL-1 Signaling	2.24E00	1.507556722888818	1.76E-01	ADCY2,TOLLIP,GNA12,RACK1,MAP3K1,GNG2,IRAK1,GNB1,FOS,ADCY1,PRKACA,MAPK10,MAP2K3,GNA13,GNG5,GNG12	
G Protein Signaling Mediated by Tubby	2.25E00	NaN	2.50E-01	GNB1,PLCB4,PLCB2,GNG2,RACK1,TUB,GNG5,GNG12	
Ephrin Receptor Signaling	2.25E00	3.3565855667130946	1.49E-01	ARPC1B,PDGFA,RACK1,ARPC5,CXCL12,HRAS,GRINA,GNB1,SHC1,ACTR3,SORBS1,EFNB1,ATF4,GNA13,GNG5,GNG12,CFL1,ARPC5L,GNA12,GNG2,FGF1,SDCBP,CDC42,EPHB3,MAP4K4,ARPC4	
Heme Biosynthesis II	2.27E00	NaN	4.44E-01	UROS,FECH,ALAS1,HMBS	
Integrin Signaling	2.31E00	4.270992778072193	1.45E-01	RAP2B,PFN1,RALA,ARPC1B,ARF1,ARPC5,ITGA8,HRAS,SHC1,ARF6,ACTR3,RHOG,RHOD,ITGAV,GSK3B,MYL12B,ACTN1,MYL12A,CAPN6,ARPC5L,ACTB,MYL9,ITGB2,TLN2,CAPNS1,CDC42,LIMS1,CAPN2,ACTG1,ARPC4	
Glycolysis I	2.32E00	NaN	2.80E-01	ENO1,PGAM1,PKM,GAPDH,ALDOA,PFKL,ALDOC	
Ephrin B Signaling	2.36E00	1.6329931618554523	1.92E-01	GNB1,CFL1,CDC42,EFNB1,GNA12,GNG2,RACK1,CXCL12,EPHB3,HRAS,GNA13,GNG5,HNRNPK,GNG12	
Amyloid Processing	2.36E00	2.23606797749979	2.16E-01	CAPN6,CAPNS1,MAPT,PRKACA,MARK1,NCSTN,PRKCE,CAPN2,GSK3B,CSNK2B,APP	
CXCR4 Signaling	2.42E00	2.9824045403173027	1.58E-01	PLCB2,ADCY2,EGR1,CD4,GNA12,GNG2,RACK1,CXCL12,HRAS,GNB1,MYL9,FOS,PLCB4,RHOG,RHOD,ADCY1,MAPK10,PRKCE,GNA13,GNG5,ELMO2,MYL12B,GNG12,MYL12A	
Fcγ Receptor-mediated Phagocytosis in Macrophages and Monocytes	2.52E00	4.123105625617661	1.83E-01	GAB2,PLD3,ARPC1B,ARPC5L,FCGR2A,ACTB,ARPC5,FYB,MYO5A,HMOX1,ARF6,TLN2,ACTR3,CDC42,PRKCE,ACTG1,ARPC4	
Aldosterone Signaling in Epithelial Cells	2.75E00	1.1338934190276817	1.64E-01	ICMT,PLCB2,HSPH1,HSPA9,HSPB8,DNAJC1,HSPD1,DNAJC15,HSPA5,SLC9A1,HSPA2,HSPA8,HSPA4,PLCB4,DNAJC5,PLCE1,HSP90AB1,DNAJC4,DUSP1,HSPE1,DNAJC18,HSPA13,PRKCE,HSPB6,AHCY	
Signaling by Rho Family GTPases	2.84E00	3.530090432487313	1.50E-01	CDH18,SEPT9,ARPC1B,SEPT3,RACK1,ARPC5,SLC9A1,CLIP1,CDH11,GNB1,RHOG,ACTR3,RHOD,CYBB,ARHGEF2,CDC42EP1,GNA13,GNG5,MYL12B,GNG12,MYL12A,CFL1,ARPC5L,ACTB,GNA12,GNG2,DES,PKN1,MYL9,FOS,CDC42,CDH20,MAPK10,ACTG1,ARPC4	
Breast Cancer Regulation by Stathmin1	2.85E00	NaN	1.57E-01	TUBA1B,PLCB2,PPP1R3C,RACK1,HRAS,TUBB,PPP1R14B,GNB1,SHC1,CAMK2D,PRKCE,TUBA1C,ARHGEF2,GNA13,GNG5,GNG12,ADCY2,TUBB4B,TUBG1,GNG2,TUBB2A,PPP1R11,CALM1 (includes others),PLCB4,PPP2R1A,CDC42,ADCY1,PRKACA,UHMK1,PPP2R1B	
RhoGDI Signaling	2.9E00	-2.400396792595916	1.62E-01	ARPC1B,CDH18,RACK1,ARPC5,CDH11,GNB1,RHOG,ACTR3,RHOD,ARHGEF2,GNA13,GNG5,MYL12B,GNG12,MYL12A,CFL1,ARPC5L,GNA12,ACTB,GNG2,MYL9,CDC42,CDH20,ARHGAP35,ARHGDIA,ESR2,ACTG1,ARPC4	
Aryl Hydrocarbon Receptor Signaling	2.91E00	1.3416407864998738	1.71E-01	ALDH4A1,ALDH1B1,GSTM5,GSTM3,NQO2,NQO1,CDK6,SMARCA4,CYP1B1,FAS,NR2F1,FOS,CTSD,CCND2,HSP90AB1,CCND3,ALDH1L2,ALDH3A2,ALDH1A2,TGFB2,GSTM4,NFE2L2,ESR2,GSTP1	
Gluconeogenesis I	3E00	NaN	3.20E-01	ENO1,PGAM1,GAPDH,ALDOA,ME2,ME1,MDH2,ALDOC	
Epithelial Adherens Junction Signaling	3E00	NaN	1.71E-01	TUBA1B,ARPC1B,ARPC5,CTNNA1,HRAS,TUBB,CLIP1,ACTR3,SORBS1,KEAP1,TGFB2,TUBA1C,ACVR1C,ACTN1,MYH1,TUBB4B,ARPC5L,ACTB,TUBG1,TUBB2A,FGF1,MYL9,CDC42,ACTG1,ARPC4	
RhoA Signaling	3.01E00	4.024922359499621	1.80E-01	PLXNA1,PFN1,CFL1,SEPT9,ARPC1B,ANLN,SEPT3,ARPC5L,ACTB,GNA12,ARPC5,PKN1,MYL9,ACTR3,LPAR1,ARHGAP35,CDC42EP1,GNA13,ACTG1,MYL12B,ARPC4,MYL12A	
Dolichyl-diphosphooligosaccharide Biosynthesis	3.03E00	NaN	5.00E-01	ALG3,DPM1,DPM2,ALG8,DPM3	
Cysteine Biosynthesis III (mammalia)	3.09E00	NaN	3.68E-01	AHCYL1,PRMT3,PRMT5,MAT2A,AHCYL2,MRM2,AHCY	
LPS/IL-1 Mediated Inhibition of RXR Function	3.29E00	0.5773502691896258	1.58E-01	APOE,ALDH4A1,GSTM5,HS2ST1,ALAS1,CES2,SLC27A4,IRAK1,CHST2,HS6ST1,UST,ALDH3A2,GSTM4,ABCB11,CHST11,FMO1,HMGCS1,ALDH1B1,ACSL3,TNFRSF1A,GSTM3,MAP3K1,NR1H3,ALDH1L2,IL1RN,SREBF1,ALDH1A2,APOC1,NR5A2,CD14,SLC27A3,PLTP,ABCC3,CYP4A11,GSTP1	
Clathrin-mediated Endocytosis Signaling	3.41E00	NaN	1.68E-01	APOE,RAB4A,APOB,RAB5C,ARPC1B,PDGFA,ARPC5,SH3GLB1,AP1B1,LYZ,ARF6,ACTR3,AAK1,DAB2,SERPINA1,STAM,CSNK2B,ARPC5L,ACTB,CLTC,RAB7A,AP2S1,FGF1,HSPA8,SH3GL1,ITGB2,CDC42,APOC1,TFRC,ACTG1,ARPC4	
Methionine Degradation I (to Homocysteine)	3.44E00	NaN	4.12E-01	AHCYL1,PRMT3,PRMT5,MAT2A,AHCYL2,MRM2,AHCY	
IL-8 Signaling	3.45E00	4.913538149119954	1.68E-01	PLCB2,RACK1,HRAS,IRAK1,RAB11FIP2,GNB1,HMOX1,RHOG,CCND3,RHOD,ITGAV,CYBB,PRKCE,GNA13,GNG5,MYL12B,GNG12,LASP1,VCAM1,PLD3,GNA12,GNG2,CSTB,MYL9,FOS,BCL2L1,ITGB2,CCND2,MAPK10,MAP4K4,MMP9	
Superpathway of Methionine Degradation	3.53E00	NaN	3.12E-01	AHCYL1,PRMT3,PRMT5,PCCB,GOT1,MAT2A,AHCYL2,BHMT2,MRM2,AHCY	
Axonal Guidance Signaling	3.95E00	NaN	1.43E-01	TUBA1B,ADAMTS8,PLCB2,PFN1,ARPC5,UNC5B,RACK1,CXCL12,HRAS,TUBB,GNB1,PLCE1,TUBA1C,GSK3B,GNA13,CHMP1A,ADAMTS5,WNT5B,GNG12,CFL1,TUBB2A,GNG2,MYL9,SDCBP,ADAM12,CDC42,PRKACA,RTN4,ERAP2,ADAM17,PLXNA3,ARPC1B,PDGFA,SHC1,ACTR3,RHOD,SRGAP1,EFNB1,PRKCE,PSMD14,SEMA3B,GNG5,SHANK2,MYL12B,MYL12A,SEMA3E,PLXNA1,ARPC5L,TUBB4B,GNA12,TUBG1,PLXND1,PLCB4,KIF7,GLIS2,NTRK3,EPHB3,BMP6,ADAM9,SEMA4B,MMP9,ARPC4	
mTOR Signaling	4.39E00	2.1105794120443453	1.82E-01	RPS3A,FKBP1A,HRAS,HIF1A,RPS11,HMOX1,RHOG,EIF4G2,RHOD,RPS13,PRKCE,RPS2,RPS12,RPS3,RPS5,RPS24,RPS19,PLD3,RPS8,RPS10,RPS21,RPS29,MLST8,FAU,EIF3G,RPS15,RPS4Y1,PPP2R1A,RPS16,EIF4A1,RPS27L,PPP2R1B,RPSA,EIF3K	
Regulation of eIF4 and p70S6K Signaling	5.45E00	0.0	2.12E-01	RPS3A,HRAS,EIF2S1,RPS11,SHC1,EIF4G2,RPS13,RPS2,RPS12,RPS5,RPS3,EIF1AY,RPS24,RPS19,RPS8,RPS10,EIF2B3,RPS21,RPS29,EIF2S2,FAU,EIF3G,RPS15,PPP2R1A,RPS4Y1,RPS16,RPS27L,EIF4A1,PPP2R1B,RPSA,EIF3K	
Unfolded protein response	5.65E00	NaN	3.15E-01	CALR,DDIT3,HSPH1,HSPA9,CEBPB,HSPA5,HSPA2,CEBPG,HSPA8,SEL1L,HSPA4,SREBF2,SREBF1,EDEM1,ATF4,NFE2L2,AMFR	
phagosome maturation	5.83E00	NaN	2.33E-01	TUBA1B,ATP6V0C,ATP6V0B,RAB5C,VPS28,PRDX1,HLA-A,PRDX5,DYNLT1,TUBB,ATP6AP1,DYNLL1,CYBB,TUBA1C,TPO,VPS11,CALR,TUBB4B,TUBG1,TUBB2A,RAB7A,ATP6V1A,GPAA1,ATP6V1E1,LAMP2,ATP6V1F,ATP6V0D1,ATP6V1B2	
Protein Ubiquitination Pathway	6.79E00	NaN	1.92E-01	UBE2A,USP5,DNAJC15,HSPA5,TCEB2,HSPA4,ANAPC11,PSMB5,HSPA9,PSMC4,PSMD3,HSPA8,PSMB7,UBE2D2,DNAJC5,RBX1,PSMA5,HSPA13,DNAJC18,PSMA4,UBE2E1,UBE2I,USP18,PSMD7,HLA-A,PSMB10,HSPB8,UBE2F,UCHL1,PSMD10,HSP90AB1,DNAJC4,STUB1,HSPE1,PSMD14,PSMA3,HSPB6,AMFR,MED20,HSPH1,DNAJC1,HSPD1,PSMB6,HSPA2,PSMD8,PSME1,USP22,PSMD2,USP9Y	
Remodeling of Epithelial Adherens Junctions	7.36E00	2.82842712474619	3.24E-01	TUBA1B,NME1,RALA,RAB5C,ARPC1B,ARPC5L,TUBB4B,ACTB,TUBG1,TUBB2A,ARPC5,RAB7A,CTNNA1,TUBB,CLIP1,ARF6,ACTR3,TUBA1C,ACTG1,MAPRE3,ACTN1,ARPC4	
tRNA Charging	8.06E00	NaN	4.36E-01	CARS,RARS2,GARS,TARS,MARS,EPRS,FARSB,FARSA,WARS2,NARS,WARS,YARS2,YARS,EARS2,AARS,SARS,IARS	
NRF2-mediated Oxidative Stress Response	1.23E01	3.8996021017180893	2.72E-01	MAF,HRAS,DNAJC15,ABCC1,KEAP1,ATF4,GSK3B,TXN,GCLM,GSTM3,JUNB,TXNRD1,ERP29,DNAJC5,STIP1,RBX1,DNAJC18,MAP2K3,SQSTM1,HACD3,ACTG1,GSTP1,EPHX1,FTH1,AKR7A2,GSTM5,PPIB,PRDX1,NQO2,DNAJA4,HSPB8,MAFG,HMOX1,DNAJC4,UBE2K,GSTM4,PRKCE,FMO1,FKBP5,NFE2L2,ACTB,NQO1,MAP3K1,DNAJC1,SOD1,FOS,FTL,CCT7,AOX1	
Oxidative Phosphorylation	1.74E01	NaN	3.94E-01	NDUFA4,ATP5G1,COX7B,ATP5H,ATP5D,UQCRH,COX8A,ATP5L,NDUFA1,NDUFA2,NDUFB9,MT-CYB,NDUFS6,ATP5J2,UQCRFS1,ATP5I,COX4I1,NDUFS4,NDUFA8,MT-CO1,MT-ATP6,NDUFB4,COX17,SURF1,NDUFV3,COX7A2L,UQCR11,SDHC,COX7A1,NDUFA13,MT-ND1,MT-ND5,NDUFS8,NDUFA11,UQCR10,NDUFA6,CYC1,NDUFB7,COX5A,NDUFA12,CYCS,UQCRC1,UQCRQ	
Mitochondrial Dysfunction	1.87E01	NaN	3.33E-01	ATP5D,ACO2,COX8A,ATP5L,NCSTN,NDUFA4L2,NDUFA1,VDAC2,NDUFS6,UQCRFS1,NDUFA8,SURF1,UQCR11,SDHC,COX7A1,TXN2,NDUFA6,NDUFB7,MAPK10,NDUFA12,VDAC1,NDUFA4,ATP5G1,COX7B,ATP5H,UQCRH,PRDX5,NDUFA2,NDUFB9,PARK7,MT-CYB,ATP5J2,OGDH,ATP5I,COX4I1,NDUFS4,MT-CO1,MT-ATP6,NDUFB4,COX17,UCP2,GLRX2,NDUFV3,COX7A2L,NDUFA13,APP,FIS1,MT-ND1,MT-ND5,NDUFS8,NDUFA11,UQCR10,CYC1,COX5A,CYCS,UQCRC1,UQCRQ	
EIF2 Signaling	1.98E01	5.578018081208209	3.32E-01	HRAS,RPS11,RPL13,EIF4G2,RPS13,EIF5,RPL21,RPL19,RPS2,GSK3B,RPL36,EIF2AK1,RPL32,RPS8,RPL29,EIF2B3,RPL12,RPL37A,RPL28,EIF2S2,RPL9,RPL8,RPL41,RPL13A,EIF3K,RPSA,RPL24,RPLP1,RPL36A,RPS3A,RPL26,RPL7A,EIF2S1,SHC1,RPL14,RPL35,RPL18A,UBA52,RPS12,RPS5,RPS3,RPL31,RPL18,RPS24,RPS19,RPL4,RPL17,RPL30,RPS10,RPS21,RPS29,FAU,EIF3G,RPS15,RPS4Y1,RPS16,RPS27L,EIF4A1,RPL37,RPLP0,RPL38	

Upstream Regulators for My Projects->David Bulger->P3
Analysis	ID	Upstream Regulator	Expr Fold Change	Molecule Type	Predicted Activation State	Activation z-score	Notes	Bias Term	Bias-corrected z-score	p-value of overlap	Target molecules in dataset	Mechanistic Network	
P3	 	RICTOR	1.104	other	Inhibited	-8.362	bias	-0.514	 	5.15E-39	ATP5D,ATP5G1,ATP5H,ATP5J2,ATP5L,ATP6AP1,ATP6V0B,ATP6V0C,ATP6V0D1,ATP6V1A,ATP6V1B2,ATP6V1E1,ATP6V1F,BCL2L1,BSG,CD4,COX17,COX4I1,COX5A,COX7A1,COX7A2L,COX7B,COX8A,CYC1,FAU,HIF1A,NDUFA1,NDUFA11,NDUFA2,NDUFA4,NDUFA4L2,NDUFA6,NDUFA8,NDUFB4,NDUFB7,NDUFB9,NDUFC2,NDUFS4,NDUFS6,NDUFS8,NDUFV3,POMP,PRKCE,PSMA3,PSMA4,PSMA5,PSMB10,PSMB5,PSMB6,PSMB7,PSMC4,PSMD14,PSMD2,PSMD3,PSMD7,PSMD8,PSME1,PSME3,PSMF1,RPL12,RPL13A,RPL14,RPL17,RPL18,RPL21,RPL26,RPL28,RPL30,RPL38,RPL4,RPL41,RPL7A,RPL8,RPL9,RPLP0,RPS10,RPS11,RPS13,RPS15,RPS19,RPS2,RPS21,RPS24,RPS29,RPS3,RPS4Y1,RPS5,RPS8,RPSA,RSL24D1,SDHC,UQCR10,UQCR11,UQCRC1,UQCRFS1,UQCRQ,VCAM1	 	
P3	 	sirolimus	 	chemical drug	Inhibited	-6.909	bias	-0.423	-2.612	1.80E-30	ACTB,ANXA5,APP,ARF1,ASNS,ASS1,ATF4,ATP5G1,BCL2L1,CCND2,CCND3,CD151,CD209,CEBPB,CRAT,CSF1,CYCS,DAD1,DDIT3,DES,DVL3,EEF1A1,EGR1,EIF2S1,EIF4A1,EIF5,ENO1,FAS,FOS,FSCN1,FTH1,GSTP1,HIF1A,HMOX1,HSP90AB1,HSPA4,HSPA5,HSPD1,JUNB,KLF2,LEP,MAF,MAPT,MBP,MMP14,MMP9,NCAM1,NPM1,OAZ1,ODC1,PKM,PLIN1,PLIN2,PPIA,PRDX5,PRNP,PSMA3,PSMA4,PSMB6,PSMB7,PSMD8,PSME3,PYGB,RACK1,RAN,RPL13A,RPL18,RPL18A,RPL19,RPL21,RPL29,RPL30,RPL32,RPL35,RPL37,RPL37A,RPL38,RPL41,RPL7A,RPL8,RPLP0,RPN2,RPS10,RPS12,RPS13,RPS15,RPS16,RPS19,RPS2,RPS21,RPS24,RPS29,RPS3,RPS3A,RPS5,RPS8,RPSA,SCD,SLC1A5,SLC25A5,SLC38A3,SLC3A2,SNRPD2,SNRPF,SOCS3,SOD1,SQSTM1,SREBF1,TARS,TOP2A,TPM3,TUBB2A,UBA52,UCP2,VCAM1	CEBPA,ELK1,HIF1A,Insulin,JUN,MYC,NFE2L2,NFKB1,NFKBIA,NFkB (complex),P38 MAPK,PPARA,PPARG,RELA,SP1,SREBF1,STAT3,TNF,TP53,nitric oxide,sirolimus	
P3	 	beta-estradiol	 	chemical - endogenous mammalian	Activated	3.716	bias	0.260	-0.187	8.25E-28	AARS,ABCB11,ACTB,ADAMTS5,ADCY1,ADIPOQ,ADM2,AES,AIF1,ALCAM,ALDH1A2,ALDH4A1,ALDOA,ALK,ANO2,ANXA1,AP1B1,AP3D1,APOE,APP,ATF5,ATP5I,ATP6V1F,BCAT1,BCL2L1,BIN1,BSG,BTG2,CA12,CALM1 (includes others),CALR,CBX6,CCND2,CCND3,CCNI,CD14,CDC42,CDH11,CEBPB,CFTR,CHI3L1,CLCN3,CLSTN2,CNBP,CNP,CNR1,COMT,COX5A,CPM,CSE1L,CSTB,CTGF,CTPS1,CTSB,CTSD,CUBN,CXCL12,CYBB,CYP1B1,CYP4B1,CYR61,DCLK1,DDIT3,DERL1,DHRS9,DNAJC1,DPM2,DSP,DUSP1,DUSP10,DUSP3,DUSP4,DUSP6,DYNLL1,ECHDC2,EGR1,EIF2S1,EIF3G,EMG1,EMP1,ENO1,EPB41L3,ERBB4,ERH,ESR2,FADS3,FAM162A,FARSA,FARSB,FAS,FCGR2A,FGD6,FGFR2,FHL1,FLOT1,FMO1,FOS,FOSB,FST,GAB2,GARS,GCSH,GEM,GJB2,GM2A,GMFB,GNB1,GNL3,GPC1,GSK3B,GSTM3,GSTP1,HCST,HDAC2,HLA-A,HMGCS1,HMOX1,HNRNPK,HOXA10,HRAS,HSD11B2,HSP90AB1,HSPA2,HSPA4,HSPA5,HSPA8,HSPA9,HSPB8,HSPD1,HSPH1,IARS,ID4,IFI30,IFRD2,IGFBP3,IGFBP4,IGFBP6,IGSF6,IMPDH2,INPP4B,IP6K3,IPO4,ITGAV,ITGB2,JUNB,KCND3,KIT,KLF2,KLF4,LAGE3,LAPTM5,LDB3,LEP,LHFPL2,LIMA1,LITAF,LMCD1,LOC102724428/SIK1,LRP8,LTF,LYZ,MAL2,MAPT,MATN2,MBD4,MBP,MKI67,MLH1,MMP9,MMRN1,MPC1,MPEG1,MSMO1,MT-CO1,NARS,NCAM1,NFE2L2,NHP2,NME1,NPM1,NPY1R,NR1H3,NR2F1,NR4A1,NR5A2,NTRK3,NUCB2,NUPR1,ODC1,OGDH,PCBD1,PDAP1,PDGFA,PFKL,PHB2,PKM,PLAA,PLAT,PLAU,PLIN2,PNRC2,PPIB,PPP1R3C,PRMT5,PSAT1,PTGFR,PTP4A2,PTPRK,PTX3,QSOX1,RALA,RAN,RBBP8,RERG,RET,RMND1,RPL17,RPL21,RPN2,RPS11,RPS13,SAA1,SDC3,SDC4,SEMA3B,SERPINA1,SFRP1,SFRP2,SHC1,SIAH2,SLC20A1,SLC24A3,SLC39A6,SLC3A2,SLC7A2,SLC7A5,SLC9A1,SNCG,SOCS3,SOX9,SQSTM1,SREBF1,ST6GALNAC4,STC2,STIP1,STON1,STS,STXBP1,SYT11,TACR1,TARS,TESK1,TFPI,TGFB2,THBS1,THRA,THRSP,THSD4,TIMM13,TMEM2,TNFRSF1A,TOP2A,TP63,TPO,TRAF3,TSPO,TUBG1,TXN,TXN2,TXNL4A,TXNRD1,UBIAD1,VAPA,VCAM1,VPS11,WNT5B,YARS	CEBPA,ESR1,ESR2,IGF1,IL1B,JUN,MYC,NFKB1,NFKBIA,NFkB (complex),PPARG,RELA,SP1,STAT3,STAT5B,TNF,TP53,beta-estradiol	
P3	 	CD 437	 	chemical drug	Inhibited	-7.136	bias	-0.592	 	4.57E-27	AKR1B1,ALDOA,AP2S1,ARF1,ARL2,ARSA,ATP5L,ATP6V0C,BANF1,CCT3,CEBPB,COX7A2L,COX7B,EIF3G,EIF4A1,EIF5A,ENO1,ERH,FAS,FKBP5,FOS,FSCN1,FTH1,FTL,GDF15,HSPA8,ILF2,LSM3,MTCH2,NARS,NDUFB9,NME1,NOP10,NPM1,NR4A1,ODC1,PFN1,PGAM1,PHYH,PSMA4,PSMD3,PSMF1,RBX1,RPL13,RPL13A,RPL19,RPL24,RPL36A,RPL8,RPLP1,RPS10,RPS15,RPS16,RPS2,SH3BGRL3,SLC25A5,SLC25A6,SNRPD2,SNRPF,SOD1,STOML2,TIMM8B,TMEM14C,TMSB10/TMSB4X,TUBA1B,TXN,UBA52,UBL5,UGCG,UQCRH,VDAC2	 	
P3	 	MYCN	-2.271	transcription regulator	Activated	5.351	 	0.147	4.103	3.12E-25	ABCC1,ACTB,ACTG1,ALDOA,ARPC1B,BCL2L1,CCND2,CDC42,CDH11,COL5A2,COL8A1,CTDNEP1,CTGF,DKK3,EEF1A1,EEF1G,EIF4A1,EIF4G2,EIF5A,FAU,FGFR2,GAPDH,HDAC2,HLA-A,HMGA1,HSP90AB1,HSPD1,MYL12A,NCAM1,NME1,NME2,NPM1,ODC1,PHB,PSMB6,PSMB7,RPL12,RPL13,RPL13A,RPL17,RPL18,RPL18A,RPL19,RPL21,RPL24,RPL26,RPL28,RPL29,RPL30,RPL31,RPL35,RPL37,RPL37A,RPL38,RPL4,RPL41,RPL8,RPL9,RPLP0,RPLP1,RPS12,RPS13,RPS15,RPS16,RPS19,RPS2,RPS24,RPS3,RPS3A,RPS5,RPS8,SOX17,TNFRSF1A,TUBA1B,TUBB,UCHL1	MYCN,RNA polymerase II,TP53	
P3	 	ST1926	 	chemical drug	Inhibited	-7.482	bias	-0.684	 	1.04E-24	ACTB,AKR1B1,AP2S1,ARF1,ARSA,ATP5I,CCT3,CEBPB,CFL1,CHCHD2,COX7A2L,COX7B,DYNLL1,EIF3G,EIF4A1,EIF4G2,EIF5A,ENO1,FKBP5,H2AFZ,ILF2,LSM3,MTCH2,NARS,NDUFB9,NME1,NOP10,NPM1,ODC1,PFN1,PSMA4,PSMD3,PSMF1,RBX1,RPL13,RPL18A,RPL19,RPL24,RPL29,RPL32,RPL36A,RPL41,RPL8,RPLP1,RPS10,RPS15,RPS2,SLC25A6,SNRPD2,SNRPF,SOD1,TIMM8B,TMEM14C,TMSB10/TMSB4X,TXN,UBA52,UBL5,UGCG,UQCRH,VDAC2	 	
P3	 	MYC	-1.319	transcription regulator	Activated	4.911	bias	0.278	1.607	1.06E-24	ACTB,ACTN1,AHCY,ALCAM,ALDOA,ANXA5,APP,ASNS,ASS1,ATF4,ATP13A2,BCAT1,BCL2L1,BIN1,BMPER,C12orf49,C1QBP,CAPN2,CAPNS1,CAPZB,CBX4,CCND2,CCND3,CCT3,CD151,CDK6,CITED1,CLUH,CNBP,CNP,COL15A1,COL5A2,COL8A1,COX7A2L,CSPG4,CSTB,CTNNA1,CTSB,CTSD,CYCS,DDIT3,DDX21,DKC1,DSP,DUSP1,DUSP4,DUSP6,EGR1,EIF2B3,EIF2S1,EIF2S2,EIF3G,EIF4A1,EMP1,ENO1,FAM129A,FAS,FECH,FKBP5,FLNA,FOS,FTH1,GAA,GABARAP,GAPDH,GCLM,GCSH,GFPT1,GLUL,GM2A,GOT1,GPC1,GPC3,GRPEL1,H2AFZ,HDAC2,HIF1A,HLA-A,HMGA1,HMOX1,HNRNPAB,HSD11B2,HSPA9,HSPD1,HSPE1,HSPH1,IPO7,KLF4,LAMP2,LEP,LGMN,LIMA1,LIMS1,LSM4,LYZ,MAT2A,MBP,ME2,METAP2,MGAT1,MKI67,MMP9,MT-TY,MYL9,NARS,NCAM1,NDUFS4,NME1,NME2,NPM1,OAS1,ODC1,PAICS,PAX5,PCDH18,PCK1,PEG10,PFKFB1,PFKFB3,PFKL,PGAM1,PHB,PHB2,PKM,PLAU,PLP1,PNO1,PPAT,PPIA,PSAT1,PTPRC,RAB10,RPL13,RPL19,RPL21,RPL26,RPL30,RPL35,RPL41,RPL7A,RPL9,RPLP1,RPS12,RPS16,RPS19,RRM2B,RRP1B,RUVBL1,SAE1,SDCBP,SEPHS2,SERPINA1,SERPINE2,SERPINH1,SFRP1,SHMT2,SLC16A1,SLC1A5,SLC25A5,SLC38A1,SLC3A2,SLC7A5,SNRPD1,SNRPD2,SOX17,SOX9,SPP1,SRM,SUMO3,TFRC,TGFB2,THBS1,TKT,TMSB10/TMSB4X,TSPO,TXN,TXNRD1,UBE2I,USP18,VCAM1,VDAC2,XIST	CDKN2A,CEBPB,CREBBP,ELK1,ERK1/2,ESR1,ESR2,FOS,HIF1A,JUN,MYC,NFKB1,NFKBIA,NFkB (complex),RELA,SP1,STAT3,TP53,beta-estradiol	
P3	 	5-fluorouracil	 	chemical drug	Inhibited	-5.231	bias	-0.299	-2.824	1.50E-23	AHSA1,ALDOA,ANXA2,ATF4,ATP5I,BCL2L1,CAPNS1,CCT3,CCT4,CES2,COPS8,COX8A,CSTB,CYCS,EEF1G,EGR1,EIF2S2,EIF3G,EIF4A1,FAS,FGFR2,FKBP1A,GAPDH,GARS,GDF15,HNRNPAB,HSP90AB1,HSPA8,HSPE1,IARS,ILF2,MAT2A,MT-CO1,NDUFA1,NDUFA4,NDUFS8,OAZ1,PKM,PSMB5,PSMB7,PSMD2,PSME1,RPL18,RPL19,RPL21,RPL24,RPL30,RPL31,RPL35,RPL37,RPL38,RPL7A,RPS13,RPS16,RPS29,RPS4Y1,RPS8,SLC25A5,SLC25A6,SNRPD2,SNRPF,SQSTM1,SRM,SSR4,TCEB2,THBS1,TMSB10/TMSB4X,TNFRSF12A,UNG,XPOT	5-fluorouracil,MYC,NFKB1,NFKBIA,NFkB (complex),RELA,SP1,STAT3,TP53,VEGFA	
P3	 	1,2-dithiol-3-thione	 	chemical reagent	Activated	6.636	bias	0.526	 	1.08E-22	ABCC3,ACTG1,ALAS1,ALDOA,ARF1,CCT3,CCT7,CREG1,CTSD,DAD1,DYNLL1,EIF2S1,EIF3G,EIF4G2,EIF6,ENTPD5,EPHX1,ERP29,FKBP5,FMO1,FTH1,GBE1,GCLM,GSPT1,GSTM5,GSTP1,HACD3,HAX1,HMBS,HMOX1,HSP90AB1,HTATIP2,LY6E,MSMO1,NARS,NFE2L2,NQO1,NUCB2,PDIA6,PPIB,PRDX1,PSAT1,PSMA4,PSMA5,PSMB5,PSMB6,PSMD14,PSMD3,PSMD7,PSMD8,RACK1,RAN,RPL18,RPLP0,RPS16,RUVBL1,SAA1,SEC61A1,SOD1,SREBF1,STIP1,TFRC,THRSP,TXN,TXNRD1,UBE2K	1,2-dithiol-3-thione,BACH1,KEAP1,NFE2L2,NFKB1,NFkB (complex),RELA	
P3	 	NFE2L2	1.798	transcription regulator	Activated	7.137	bias	0.468	2.717	4.89E-22	ABCB11,ABCC1,ABCC3,ACTG1,ADCYAP1,AKR7A2,ALAS1,ALDOA,AOX1,ARF1,ATF4,BCL2L1,CCT3,CCT7,CREG1,CTGF,CTSD,CYBB,DAD1,DCTN3,DDIT3,DYNLL1,EIF2S1,EIF3G,EIF4G2,ENTPD5,EPHX1,ERP29,FKBP5,FMO1,FTH1,FTL,GBE1,GCLM,GSPT1,GSS,GSTM4,GSTM5,GSTP1,HACD3,HAX1,HMBS,HMOX1,HSP90AB1,HSPA9,HTATIP2,IL1RN,KEAP1,LY6E,MAFG,MAPK10,ME1,MMP9,MSMO1,NARS,NFE2L1,NFE2L2,NQO1,NSMF,NUCB2,OSGIN1,PDIA6,PGD,PPIB,PRDX1,PSAT1,PSMA4,PSMA5,PSMB5,PSMB6,PSMD14,PSMD3,PSMD7,RACK1,RAN,RPL18,RPLP0,RPS16,RUVBL1,SAA1,SEC61A1,SHC1,SLC1A4,SLC7A11,SOCS3,SOD1,SQSTM1,SREBF1,STIP1,THRSP,TUB,TXN,TXNRD1,UBE2K,VCAM1	BACH1,EP300,HMOX1,IL1B,KEAP1,NFE2L2,NFKB1,NFKBIA,NFkB (complex),NRF1,RELA,SP1,STAT3,TP53	
P3	 	APP	2.310	other	Activated	2.567	bias	0.254	0.750	6.84E-22	ACO2,ACTB,ACTG1,ADCYAP1,AES,AIF1,AK1,ALDOA,ALDOC,APLP2,APOE,APP,ARF6,ARL6IP5,ATF4,ATOX1,ATP5D,ATP5H,ATP6V1A,ATP6V1E1,BCL2L1,BMF,BMP6,BSG,C1QBP,CA12,CALR,CAMK2D,CCND2,CD151,CD68,CDC42,CDK6,CFL1,CLDN5,CLIC6,CLTC,CRYM,CSF1,CSF1R,CTGF,CTSB,CTSD,CXCL12,CYBB,CYCS,DNAJC5,EEF1G,EGR1,ENO1,F2RL3,FAM49A,FCGR2A,FKBP1A,FLNA,FOS,FOSB,GAPDH,GDF15,GNA12,GNB1,GNG2,GPC1,GSK3B,GSTM3,GSTP1,HINT1,HK1,HMGA1,HMOX1,HSP90AB1,HSPA5,HSPA8,HSPD1,HSPE1,JUNB,KCND3,LHFPL2,LMO4,LRP6,MAF,MAP1B,MAPKAPK2,MAPT,MBD4,MBP,MMP14,MMP9,MSR1,MT-ATP6,MT-CO1,MT-CYB,MT-ND1,MT-ND5,MTHFD1L,NCDN,NDUFA8,NDUFS4,NDUFS6,NME1,NR1D1,PACS2,PAFAH1B2,PAX5,PDGFA,PDXP,PEA15,PEBP1,PFKFB3,PGAM1,PKM,PLAT,PLAU,PPIA,PPP2R1A,PRDX5,PRKACA,PRNP,PSME1,PTPRC,RAN,RNF24,SDC4,SHC1,SIGMAR1,SIRPA,SLC7A11,SLFN5,SMARCA4,SOCS3,SOD1,SOX9,SREBF2,STIP1,STUB1,STXBP1,STXBP4,THSD4,TOP2A,TP63,TPM3,TPP1,TRAF3,TUBA1B,TUBA1C,TUBB,TUBB2A,TUBB4B,TXN,UBE2K,UCHL1,UQCRQ,USP18,VCAM1,VDAC1,YWHAB	APOE,APP,CTNNB1,FOS,HIF1A,JUN,Jnk,LDL,MYC,NFKB1,NFKBIA,NFkB (complex),PPARA,PSEN1,RELA,SP1,STAT3,TP53	
P3	 	dexamethasone	 	chemical drug	 	-1.632	 	0.127	-3.412	4.75E-21	AACS,ABCC1,ABCC3,ABCC6,ACTB,ACTG1,ACTR3,ADAM12,ADAM17,ADAM9,ADAMTS15,ADIPOQ,ADRA2A,AKR1C1/AKR1C2,AKR1C3,ALAS1,ALCAM,ALDH1B1,ALDH4A1,ALOX5AP,ANOS1,ANXA1,APOE,APP,ARHGDIA,ARHGEF2,ARL4C,ASNS,ATF4,ATP6V1B2,AUP1,B3GNT5,B4GALT2,BCKDK,BCL2L1,BSG,BTG2,BZW2,C1QB,C3AR1,C9orf72,CALR,CARS,CCND2,CCND3,CD209,CD83,CDH11,CEBPB,CES1,CES2,CFL1,CHI3L1,CLDN5,COL15A1,COL6A1,CPEB4,CREG1,CRISPLD2,CSF1,CSF1R,CTGF,CTSB,CTSD,CXCL12,CXCL14,CYBB,CYP1B1,CYP27A1,CYP2B7P,CYP4A11,CYR61,DDIT3,DNAJC15,DUSP1,DUSP10,DUSP4,EDEM1,EDNRB,EEF1A1,EGLN3,EGR1,EIF5,EIF6,ELOVL1,ESR2,ETF1,ETV5,FAM129A,FANCE,FKBP2,FKBP4,FKBP5,FMO1,FOS,FOSB,FST,FSTL3,FTH1,FTL,G0S2,GAPDH,GBP1,GCLM,GDF15,GEM,GLUL,GOT1,GPC3,GPR65,GRN,GSTM3,GSTM5,GSTP1,GUK1,HADHB,HCST,HDAC2,HLA-A,HMGA1,HMOX1,HNRNPAB,HOXA7,HPGDS,HSD11B2,HSPA5,HSPA8,HSPH1,IGFBP3,IGFBP4,IGFBP6,IL10RA,IL1RN,ILF2,IP6K3,IRAK1,ITGAV,IVD,JUNB,KCNK2,KIT,LAGE3,LAMA2,LAPTM5,LEP,LITAF,LMO4,LPAR1,LPIN2,LRP8,LY6E,MAF,MAT2A,MBP,ME1,MFAP5,MID1IP1,MMP14,MMP9,MRPL47,MSR1,MT1M,MYOC,NAGA,NCAM1,NDUFA4L2,NFE2L1,NFKBIZ,NHLH1,NPM1,NR1H3,NR2F6,NR4A1,NUCB2,ODC1,OLFML2B,P4HA1,P4HA2,PCBD1,PCDH19,PCK1,PCK2,PDGFA,PEBP1,PFKFB3,PHLDA2,PLAT,PLAU,PLEK,PLIN1,PLOD2,PLOD3,PNRC2,POMGNT1,PRELP,PSAP,PTX3,RAB4A,RARRES3,RCC2,RET,ROR1,RPL26,RPLP0,SAA1,SAA2,SCD,SDHC,SEC61A1,SERPINA1,SERPINE2,SFRP1,SHB,SHC1,SLC25A1,SLC25A5,SLC27A4,SLC2A5,SLC4A7,SLC9A1,SMOC2,SOCS3,SOD1,SOX9,SPP1,SREBF1,SRM,SRPRA,STON1,TACR1,TAF6,TGFB2,THBS1,THRSP,TMEM176B,TNS1,TOP2A,TSN,TSPAN33,TWF1,TWF2,TXN,UBE2D2,UCP2,UGCG,USP18,VCAM1,WARS,WDR1,ZBTB16	CEBPA,CEBPB,CREBBP,HIF1A,IGF1,IL6,JUN,NFKB1,NFKBIA,NFkB (complex),PPARG,RELA,SP1,STAT3,TGFB1,TNF,dexamethasone,troglitazone	
P3	 	HNF4A	-17.187	transcription regulator	 	0.353	 	0.240	-0.895	2.18E-20	AASS,ABCB11,ABCC3,ABCC6,ACAD8,ACO2,ACP2,ACSS3,ACTN1,ACTR1A,ACTR3,ADGRB2,ADPRH,AGPAT1,AHSA1,AKR1B1,AKR1C1/AKR1C2,AKR1C3,ANXA5,APOB,APOC1,APOE,ARFGAP1,ARL4C,ARPC5,ATF4,ATG9A,ATP10A,ATP6V0C,ATP6V1F,BAG6,BCL2L1,BPIFB2,C11orf68,C12orf49,C1orf123,CAMK2D,CBX3,CBX5,CDK2AP2,CDKN2AIPNL,CEBPB,CES2,CETN2,CHCHD2,CHD1L,CHI3L1,CLDN2,CLPTM1,CMC2,CMSS1,CNBP,COPB1,COPS7A,COPS8,COX14,COX7A2L,COX8A,CRAT,CREBL2,CTDNEP1,CTSA,CTSB,CYP1B1,CYP27A1,DAD1,DDX49,DERL1,DPM1,DPM2,DUSP3,DUSP6,EAF1,EGR1,EIF5,EMG1,EPHX1,EXOSC5,FARSB,FAS,FH,FHL1,FIG4,FKBP3,FLNA,FLOT1,G0S2,GAPDH,GBE1,GDF15,GHITM,GIN1,GJB2,GLYAT,GNG5,GNL3,GOT1,GSK3B,GSPT1,GSS,GSTM4,GUF1,HADHB,HEXA,HIF1A,HLA-G,HNRNPA0,HSPA5,HSPE1,HSPH1,IFI30,IGSF8,IL10RA,IL11RA,IMMT,JTB,JUNB,KIF3B,LBHD1,LIMS1,LIPA,LPCAT3,LSM3,LSM4,MAL2,MAPK8IP2,MAT2A,MBD4,MDH2,METAP2,MICU1,MID1IP1,MLH1,MOCOS,MRPL24,MRPL37,MRPL43,MRPL51,MRPS15,MRPS7,MTMR2,NAA10,NAA38,NAGA,NDUFA1,NDUFA4,NDUFS4,NFE2L1,NME1,NOP16,NPC1L1,NR1D1,NR1H3,NR2F1,NR5A2,NUAK1,NUTF2,OGDH,OSBPL11,PCBD1,PCK1,PCK2,PEG10,PHB,PHB2,PHPT1,PI4KB,PKM,PLAA,PNMA1,PNO1,POLE3,PPFIBP2,PPIL1,PPIP5K2,PPP1R11,PPP1R3C,PRAF2,PRDX5,PRELID3B,PRKCE,PSAT1,PSMA3,PSMA5,PSMB5,PSMB7,PSMC4,PSMD10,PSMD7,PSMD8,PSME3,R3HDM1,RAB10,RAB7A,RASL12,RBM18,REXO2,RMND1,RNPEPL1,RPAP3,RPL12,RPL18,RPL18A,RPL31,RPL41,RPLP1,RSL24D1,SAA1,SAA2,SCAND1,SCD,SEL1L,SERPINA1,SESN2,SF3B5,SGSH,SLC19A3,SLC25A1,SLC25A13,SLC25A5,SLC31A1,SLC33A1,SLC38A1,SLC39A1,SLC39A6,SLC5A3,SNRPD2,SNRPD3,SOX17,SOX9,SP2,SPATS2L,SPP1,SREBF2,SRPRA,SRPRB,SRR,SSU72,STAM,STARD7,STIM1,STOML2,STT3A,SUPV3L1,TAF6,TARS,TBC1D16,TCF7,TENM4,TMBIM6,TMEM123,TMEM126B,TMEM176A,TMEM176B,TMEM208,TMEM33,TMEM43,TMX2,TRIM55,TRMT112,TRUB2,TSN,TXNDC12,TXNL1,TXNRD1,UBA5,UBQLN1,UCHL1,UCP2,UROS,USMG5,USP5,UTP11,VAMP5,VDAC1,VDAC2,VKORC1,WARS2,WDR12,XPNPEP2,YIF1A,YWHAB	FOXO1,FOXO3,HNF1A,HNF4A,INS,PPARA,SP1,SREBF1	
P3	 	tretinoin	 	chemical - endogenous mammalian	 	1.947	 	0.245	-1.245	2.93E-19	ADAMTS5,ADCYAP1R1,ALAS1,ALDH1A2,ALK,ALPL,ANXA1,ANXA2,ANXA5,APOE,APP,ASNS,ATF4,ATP6V1B2,BCL2L1,BMP6,BTG2,C1QA,C3AR1,CALM1 (includes others),CALR,CAPN2,CCND2,CCND3,CCPG1,CCT5,CD14,CD300C,CD52,CD53,CD63,CD68,CDC42,CDK6,CEBPB,CEBPG,CES1,CFTR,CIDEA,CLTC,CNR1,CRAT,CREG1,CSE1L,CSF1R,CSRNP1,CTGF,CTSB,CTSD,CTSS,CUBN,CYBB,CYP4A11,CYP4B1,CYR61,DAB2,DAD1,DAPK2,DDIT3,DHRS9,DSP,DUSP1,DUSP4,DYNLL1,EEF1A1,EEF1G,EFNB1,EFS,EGR1,EIF4A1,EIF5,EIF6,EPHX1,FARSB,FASTK,FCER1G,FLRT1,FOLR2,FOS,FST,G0S2,GARS,GDE1,GDF15,GM2A,GNA12,GNA13,GSTP1,HK1,HLA-A,HMGA1,HMOX1,HNRNPK,HOXB5,HSPA2,HSPD1,IGFBP3,IGFBP4,IGFBP6,IL10RA,IMPDH2,ISLR,ITGB2,IVD,KIT,LAMP2,LGALS9,LIPA,LTF,LY6E,MAP1B,MAP2K3,MAPK10,MAPKAPK2,MARCKSL1,MECOM,MLF2,MLH1,MMP14,MMP9,MNAT1,MSC,NAA10,NCAM1,NDUFA13,NDUFB7,NID2,NME2,NPM1,NR2F1,NTRK3,OAS1,ODC1,P4HA2,PCK1,PEG10,PFN1,PGD,PLAT,PLAU,PLCB2,PLCE1,PLEK,PLEKHO2,PLIN2,PLOD3,PLP1,POR,PPP1R16B,PPP1R1B,PRNP,PSMB10,PSMC4,PTP4A3,PTPRC,PTX3,RAD23B,RALA,RAN,RARRES3,RET,RNASE1,ROR1,RPL13,RPL4,RPS12,RPS16,RPS19,RPS3,RPS4Y1,RUVBL1,SCD,SDCBP,SEPHS1,SERPINE2,SFRP1,SHANK2,SIRPA,SLC16A1,SLC5A3,SLC6A6,SLC7A2,SLFN5,SMARCA4,SMPD3,SNRPD3,SOD1,SOX17,SOX9,SPP1,SREBF1,STT3A,TAF6,TFRC,TGFB2,THBS1,THRA,THSD4,TIAL1,TMSB10/TMSB4X,TNFRSF1A,TOP2A,TPP1,TSPAN33,TYROBP,UCP2,USP18,VCAM1,VSIG4,WSB1,XRCC6,YPEL1,YWHAB,ZBTB16	APOE,CEBPA,CEBPB,CSF3,CTNNB1,EGF,IFNG,JUN,MYC,NFKB1,NFKBIA,NFkB (complex),RELA,SP1,STAT3,STAT5B,TNF,TP53,tretinoin	
P3	 	D-glucose	 	chemical - endogenous mammalian	 	0.086	 	0.149	-1.309	9.51E-19	AARS,ACO2,ACTB,ADAM17,ADIPOQ,AKR1B1,ALDOA,ALDOC,ANLN,ANXA1,APOB,ASNS,ASS1,ATF4,ATF5,BCAT1,BCL2L1,CALR,CARS,CCND2,CCND3,CCPG1,CEBPB,CLGN,CNR1,CTGF,CTSB,CYBB,DDIT3,EGR1,ENO1,FAS,FKBP2,FOS,FST,G6PC3,GAPDH,GDF15,GFPT1,GLUL,GOT1,GRN,HIF1A,HK1,HMOX1,HNRNPK,HSPA5,HSPD1,JUNB,LEP,MDH2,MID1IP1,MMP14,MMP9,MSR1,MT-ND1,NDUFA1,NDUFB9,NFE2L2,NPY1R,NQO1,NR4A1,NUAK1,ODC1,PCCB,PCK1,PCK2,PDIA6,PFKFB3,PFKL,PGAM1,PHB,PPIB,PREB,RTN3,SARS,SCD,SEC61A1,SEPHS2,SHC1,SLC25A1,SLC25A11,SLC25A5,SLC33A1,SLC39A6,SLC3A2,SLC7A1,SORBS1,SOX9,SPP1,SQSTM1,SREBF1,SRM,SRPRA,STUB1,STXBP1,TALDO1,TFRC,THBS1,THRSP,TKT,TXNRD1,UCP2,VCAM1,WARS,YARS	AKT1,CEBPA,CEBPB,D-glucose,FOXO1,Insulin,NFKB1,NFKBIA,NFkB (complex),NR4A1,P38 MAPK,PPARA,PPARG,RELA,SP1,SREBF1,STAT3,TNF,TP53,palmitic acid	
P3	 	PSEN1	1.369	peptidase	Inhibited	-2.824	 	-0.081	-2.416	1.40E-18	ABCC6,ACO2,ACTB,ACTG1,ALDOA,APOE,APP,ARF6,ATOX1,ATP5D,ATP5H,ATP6V1A,ATP6V1E1,BSG,C1QA,C1QB,C1QBP,C1QC,C3AR1,CAMK2D,CFL1,CLTC,COX8A,CRYM,CTSS,CYCS,DGKE,DNAJC5,DUSP1,EEF1G,EGR1,EMP1,ENO1,FKBP1A,FOS,GAPDH,GAS5,GNA12,GNB1,GNG2,GSTP1,HINT1,HK1,HSPA5,HSPA8,HSPD1,HSPE1,KIF5B,LFNG,LRP8,MAPT,MBP,MMP9,MSR1,MT-CO1,MTHFD1L,NCAM1,NCSTN,NDUFA8,NDUFS4,NDUFS6,NME1,NUPR1,PAFAH1B2,PEA15,PEBP1,PGAM1,PKM,PPIA,PRDX5,SOD1,STAB1,STIP1,STXBP1,TNXB,TPM3,TUBA1B,TUBA1C,TUBB,TUBB2A,TUBB4B,TXN,UCHL1,UQCRQ,VDAC1,WARS	APP,ETS2,FOS,HIF1A,HSF1,JUN,MTOR,MYC,NFE2L2,NFKB1,NFkB (complex),NR3C1,PSEN1,RELA,SIRT1,SOD1,SP1,STAT3,TP53	
P3	 	TGFB1	1.871	growth factor	Activated	5.179	 	0.243	2.187	3.07E-18	AASS,ACSL3,ACTN1,ADAM12,ADAM17,ADIPOQ,ADRA2A,AK1,AKR1C1/AKR1C2,ALDH3A2,ALOX5AP,ANXA2,APOB,APOE,APP,ARHGAP35,ASNS,ASS1,ATF4,BCL2L1,BIN1,BMF,BMP6,BSG,C1QA,C1QB,C1QC,C20orf24,C3AR1,CALM1 (includes others),CAPNS1,CARS,CCDC85B,CCND2,CCND3,CCT5,CD14,CD28,CD4,CD68,CD83,CDH11,CDK2AP1,CEBPB,CFL1,CHI3L1,CHST11,CNIH1,COL16A1,COL6A1,COL8A1,COX5A,CSF1,CSF1R,CSPG4,CTGF,CTPS1,CTSB,CTSD,CTSS,CXCL12,CYBB,CYC1,CYR61,DAB2,DAD1,DDX21,DES,DKC1,DKK3,DNPEP,DSP,DTX4,DUSP1,DUSP4,DYNLL1,EDNRB,EEF1A1,EGR1,EPRS,ESR2,F13A1,FAS,FCER1G,FGFR2,FHL1,FLNA,FLRT1,FOS,FOSB,FSCN1,FSTL3,FTH1,FTL,GABBR1,GARS,GBP1,GDF15,GEM,GIN1,GJB2,GLRX2,GNA13,GNG2,HCST,HDAC2,HEXA,HIF1A,HINT1,HLTF,HMGA1,HMOX1,HOXB5,HSPA5,IARS,ID4,IFI30,IGFBP3,IGFBP4,IGFBP6,IL10RA,IL1RN,ITGAV,ITGB2,JUNB,KCNG1,KIT,KLF2,KLF4,KLRD1,LASP1,LEP,LIMS1,LITAF,LPAR1,LPCAT3,MAF,MAP2K3,MAPKAPK2,MFAP4,MGAT5,MKI67,MMP14,MMP9,MRPS6,MSMO1,MSR1,MVD,MYL12A,NAB2,NCAM1,NDUFS4,NME1,NNMT,NPAS2,NPTXR,NR1H3,NR4A1,NRBP1,NUAK1,NUCB2,NUPR1,P4HA1,PCCB,PDGFA,PHLDA2,PLAT,PLAU,PLOD2,PNO1,PPFIBP2,PPP1R1B,PPP1R3C,PPT1,PTPRC,PTPRK,RAB1A,RACK1,RAD51C,RAPGEF3,RHOD,RNH1,ROR1,RPN2,S100A11,SAE1,SCD,SDC4,SEMA3B,SERPINA1,SERPINE2,SERPINH1,SFRP1,SGSH,SLC12A7,SLC20A1,SLC39A1,SLC4A2,SLC52A2,SLC7A1,SLC7A5,SMOC2,SOCS3,SOX9,SPP1,SRM,SRR,STC2,STOML2,TAX1BP3,TENM4,TFRC,TGFB2,THBS1,TMEM184B,TNFRSF12A,TOP2A,TPM3,TPSAB1/TPSB2,TPST2,TRIM2,TUBB2A,TUBB4B,TXNRD1,TYMP,UST,VAT1,VCAM1,VDAC2,VPS11,VPS28,WNT5B,XPNPEP2,XYLT1	CEBPA,CEBPB,CREBBP,ELK1,ESR1,IFNG,IL1B,NFKB1,NFKBIA,NFkB (complex),P38 MAPK,RELA,SP1,STAT3,TGFB1,TNF,TP53	
P3	 	TP53	1.713	transcription regulator	Activated	2.671	 	0.149	0.794	8.95E-18	ABCC1,ABHD4,ACO2,ACP2,ACSL3,ACTB,ACTN1,AHCY,AHSA1,AIFM2,AK1,AKR1B1,ALDH1A2,ALDH4A1,ANLN,ANXA1,ANXA2,AP1B1,APOE,APP,ARHGEF2,ARPC1B,ASNS,ASS1,ATF4,BCAP31,BCL2L1,BHLHE41,BMF,BTG2,C1QC,CAMK2D,CAPNS1,CARS,CCND2,CCND3,CEBPB,CEP170B,CES2,CISD1,COL5A2,COMT,COPB1,CSF1,CSF1R,CSTB,CTGF,CTSB,CTSD,CXCL12,CYR61,DDIT3,DHRS9,DKK3,DUSP1,DUSP4,DUSP6,EDIL3,EGR1,EIF4E2,EPHX1,F5,FAS,FHL1,FKBP1A,FKBP3,FKBP4,FKBP5,FMO1,FOS,FSTL3,GAPDH,GBP1,GDF15,GLB1,GLUL,GNA13,GNL3,GSK3B,GSTM5,GSTP1,H2AFZ,HADHB,HDAC2,HIF1A,HMGCS1,HMOX1,HRAS,HSP90AB1,HSPA8,HSPD1,HSPH1,HYAL1,IFI30,IGFBP3,IGFBP4,IL10RA,IPO7,IRF8,JUNB,KCNG1,KCNMA1,KIT,KLF4,LASP1,LIMA1,LYZ,MAPRE3,MCAM,MDH2,ME1,ME2,MICALL1,MKI67,MLF2,MLH1,MMP9,MOCOS,MT-CYB,MT-ND5,MVD,MYL9,NAP1L4,NARS,NDUFA4L2,NEO1,NID2,NINJ1,NME1,NPM1,NR2F1,NR6A1,NUPR1,OAS1,OSGIN1,P4HA1,PAFAH1B2,PARK7,PCDH7,PCK1,PCNXL2,PDGFA,PDIA6,PDRG1,PEG10,PFKFB3,PFN1,PHLDA3,PLAU,PLOD2,PLTP,POLD2,PPT1,PRKCE,PRNP,PSAP,PSMD2,PSMD3,PSMD8,PSME3,PTP4A3,PYCARD,RAD23A,RAP2B,RARRES3,RPN1,RPN2,RPS27L,RPSA,RRM2B,SCO2,SEC23B,SEC61A1,SEL1L,SERPINE2,SERPINH1,SESN2,SFRP1,SFRP2,SGPL1,SHC1,SLC16A1,SLC5A3,SLC6A6,SOD1,SORBS1,SPP1,SREBF1,STEAP3,STIP1,TGFB2,THBS1,TMEM127,TMEM43,TMSB10/TMSB4X,TOP2A,TP63,TPP1,TRIB3,TRIM28,TSPO,TUBB,UNC5B,UNG,VAPA,WNT5B,WSB2	CEBPA,CEBPB,ERBB2,FGF2,FOXO3,HIF1A,IFNG,IRF8,JUN,MYC,NFKB1,NFKBIA,NFkB (complex),PPARG,RELA,SP1,STAT3,TNF,TP53,estrogen receptor	
P3	 	MAPT	1.743	other	 	-0.816	 	0.047	-0.932	1.11E-17	ACO2,ACTG1,AIF1,ALDOA,APP,ARF6,ATOX1,ATP5D,ATP5H,ATP6V1A,ATP6V1E1,BSG,C1QBP,CAMK2D,CFL1,CLTC,CRYM,CYCS,DNAJC5,EEF1G,ENO1,FKBP1A,FOS,GAPDH,GEM,GNA12,GNG2,GSTM5,GSTP1,HINT1,HK1,HSPA5,HSPA8,HSPD1,HSPE1,MAP1B,MAPT,MBP,MTHFD1L,NDUFA8,NDUFS4,NDUFS6,NME1,PAFAH1B2,PCLO,PEA15,PEBP1,PGAM1,PKM,PPIA,PRDX5,PRNP,SOD1,STIP1,STUB1,STXBP1,TPM3,TUBA1B,TUBA1C,TUBB,TUBB2A,TUBB4B,TXN,UCHL1,UQCRQ,VDAC1	APP,ELK1,HIF1A,JUN,MAPT,MTOR,MYC,NFE2L2,NFKB1,NFkB (complex),NR3C1,PSEN1,RELA,SIRT1,STAT3,TP53,nitric oxide	
P3	 	dihydrotestosterone	 	chemical - endogenous mammalian	Activated	2.686	bias	0.343	0.338	3.86E-17	ACO2,ACTB,ADCYAP1,ADIPOQ,AES,ALAS1,ALDOA,APOE,APP,ASAP2,ATP13A2,BCAP31,BCL2L1,BMF,BTG2,CCND2,CCND3,CCNI,CCT3,CD63,CHI3L1,CLIC6,COL5A2,COL5A3,COL6A1,CTGF,CYBB,CYP4A11,CYP4B1,DPM3,DYNLL1,EGR1,ENO1,ESR2,FKBP5,FOS,FST,FTH1,FTL,G0S2,GAPDH,GLUL,GRN,GSTP1,HINT1,HLA-A,HMGN1,HPGDS,HSD11B2,IGFBP3,IGFBP4,KPNA1,LEP,LY6E,LYZ,MAF,MARK1,MCAM,ME1,MED16,MT-CO1,MT-CYB,NID2,NR4A1,ODC1,PCK1,PEA15,PFN1,PHB,PLAU,PRNP,RAD23A,RPL12,RPL19,RPL28,RPL30,RPL37A,RPL8,RPL9,RPS12,RPS24,RPS29,RPS4Y1,SCD,SDC3,SEL1L,SERPINE2,SHC1,SLC1A4,SLC1A5,SLC2A5,SLC3A2,SLC4A4,SLC4A7,SPP1,SREBF1,SREBF2,STXBP1,TALDO1,TFPI,TGFB2,THBS1,TKT,VCAM1	AGT,Akt,CTNNB1,EGF,HIF1A,JUN,MYC,NFKB1,NFKBIA,NFkB (complex),RELA,SP1,STAT3,TCF7L2,TP53,dihydrotestosterone	
P3	 	ATF4	2.287	transcription regulator	Activated	5.129	bias	0.594	 	6.05E-16	AARS,ASNS,ATF4,ATF5,BCAT1,CALR,CEBPB,CEBPG,CHAC1,DDIT3,EIF2S2,GARS,GDF15,GHITM,GYS1,HSPA5,IARS,KLF4,MARS,MID1IP1,MRPS7,NARS,NID2,NR1H3,NUPR1,PCK1,PCK2,PSAT1,PTX3,SARS,SEL1L,SHMT2,SIGMAR1,SLC1A5,SLC38A3,SLC3A2,SLC7A1,SLC7A5,SREBF1,STC2,TNFRSF12A,TRIB3,WARS,XPOT	ATF4,CEBPA,CEBPB,CTNNB1,DDIT3,FOXO1,Ins1,NFKB1,PPARA,PPARG,RELA,SREBF1,STAT3	
P3	 	TNF	1.306	cytokine	Activated	4.351	bias	0.258	0.838	1.42E-14	ABCB11,ABCC1,ABCC3,ABR,ACTB,ADAM17,ADAMTS5,ADAMTS8,ADIPOQ,AKR1B1,ALCAM,ALOX5AP,ANXA1,APOE,APP,ARL6IP5,ASS1,ATF4,BCL2L1,BHLHE41,BIRC7,BMPER,BTG2,BTG3,C3AR1,CALR,CCND2,CCND3,CD14,CD209,CD28,CD4,CD83,CDC42,CDH11,CEBPB,CEBPG,CFTR,CHI3L1,CHST11,CHST2,CNP,COL15A1,COL16A1,CPA3,CSF1,CSF1R,CTGF,CTSB,CTSS,CXCL12,CXCL16,CYBB,CYP1B1,CYP27A1,CYR61,DDIT3,DUSP1,DUSP10,DUSP4,DUSP6,DVL1,EDNRB,EGLN3,EGR1,EMP1,ENTPD5,ETV5,F2RL3,FAS,FCER1G,FGFR2,FMO1,FOS,FOSB,FSCN1,FST,FTH1,G0S2,GBP1,GCLM,GDF15,GEM,GM2A,GRN,GSK3B,GSPT1,GSTP1,HEXA,HIF1A,HLA-A,HMOX1,HPGDS,HSP90AB1,HSPA4,HSPA8,HSPD1,IGFBP3,IGFBP4,IGFBP6,IL10RA,IL1RN,IRF8,ITGAV,ITGB2,JUNB,KCTD13,KIT,KLF2,KLF4,LEP,LGALS9,LITAF,LRP6,LRRC8D,MAP2K3,MAP4K4,MARCKSL1,MAT2A,MBP,MCAM,MECOM,MMP14,MMP9,MPC1,MSC,MSR1,MT-CYB,NAGLU,NCAM1,NFE2L2,NFKBIZ,NINJ1,NME1,NNMT,NQO1,NR1H3,NR4A1,NR5A2,NR6A1,NUAK1,NUCB2,OAS1,ODC1,OLFML2B,PCDH7,PCK1,PCK2,PDGFA,PKM,PLAA,PLAT,PLAU,PLD3,PLIN1,PLIN2,PLOD2,PLP1,PPIF,PPP1R3C,PPP2R1B,PRNP,PSMB10,PSME1,PTGFR,PTPRC,PTX3,PYCARD,RAB32,RARRES3,RCN3,RNASE1,RPS11,RPS13,RPS3,RPSA,RRM2B,SAA1,SCD,SCO2,SCUBE1,SDC4,SERPINE2,SFRP1,SLC1A4,SLC20A1,SLC7A1,SLC7A2,SMPD2,SNCG,SOCS3,SOD1,SORBS1,SOX9,SPP1,SQSTM1,SRA1,SREBF1,ST3GAL6,TALDO1,TFPI,TFRC,TGFB2,THBS1,THRSP,TIE1,TMEM176B,TNFRSF1A,TPO,TRAF3,TREM2,TUB,TXN,TXN2,TXNRD1,TYMP,UCP2,UGCG,UTP11,VCAM1,WHSC1,YWHAG,ZNF330	CEBPB,IFNG,IL1B,IL6,JUN,NFKB1,NFKBIA,NFkB (complex),RELA,STAT3,TNF,TP53	
P3	 	genistein	 	chemical drug	Activated	4.014	 	0.204	2.286	5.93E-14	ACP2,AKR1C3,ALAS1,AP1B1,APOB,ARSA,ATP6AP1,ATP6V0B,ATP6V0D1,ATP6V1A,BCL2L1,BIRC7,BTG3,CD4,CD68,CFTR,CLCN7,CLN5,CTGF,CTSA,CTSB,CTSD,CTSG,CXCL12,DNASE2,DUSP1,ESR2,FERMT3,FOS,GABARAP,GBA,GDF15,GFPT1,GJB2,GLB1,GM2A,HCST,HEXA,HIF1A,HLA-A,HMOX1,HOXA10,HS2ST1,HSPA5,ITGB2,JUNB,KLRD1,LAPTM5,LGMN,LIPA,LTF,MAL2,MAP3K1,MMP9,MMRN1,NAGLU,NFE2L2,NR1H3,OGDH,PLAT,PLBD2,PLCXD3,PLTP,PPT1,PSAP,RPH3A,RPN2,RRAGC,SGSH,SLC1A5,SLC36A1,SLC4A4,SPP1,SQSTM1,TFEB,TPP1,VCAM1,VPS11,XYLT1	CTNNB1,ERK1/2,FOS,JUN,Jnk,NFKB1,NFKBIA,NFkB (complex),Pkc(s),RELA,SRC,STAT3,TFEB,genistein	
P3	 	FOS	-5.092	transcription regulator	Activated	2.706	 	0.198	1.334	2.61E-13	ABCC1,ACTG1,ADAM12,AKR1C3,ALAS1,AP3D1,APLP2,ARF1,ARPC5,C3AR1,CAMK2D,CAPN2,CD14,CD68,CDON,CHI3L1,CLDN2,CLIP1,COL16A1,COL6A1,CSTA,CTGF,CTSB,CXCL16,CYCS,DAPK2,EGR1,EIF4G2,ENAH,ENO1,FOLR2,FOS,FOSB,FTH1,GAS5,GBA,GM2A,GSK3B,GSTP1,HMOX1,HPGDS,HSPA5,HSPB8,HTATIP2,JUNB,KIF5B,LAMP2,LPCAT3,LRP8,MAP4K4,MLH1,MMP9,MMRN1,NFE2L2,NQO1,NR5A2,ODC1,PCDH19,PCYT2,PFN1,PKN1,PLAT,PLAU,PRDX1,PRKCE,PTP4A2,PXK,RAPGEF3,RFNG,RGMA,RNH1,RPL9,RPLP0,RPS24,SCD,SDK1,SEC23B,SEMA3B,SEMA3E,SERPINE2,SFRP2,SIRPA,SNCG,SOCS3,SPP1,STIM1,TACR1,TBCA,TCEA1,TPP1,TUBB,TXN,UGCG,VCAM1,XYLT1	BACH1,EP300,ETS1,FOS,JUN,KEAP1,MYC,NFE2L2,NFKB1,NFKBIA,NFkB (complex),RELA,RNA polymerase II,SP1,STAT3,TP53	
P3	 	SYVN1	1.516	transporter	Activated	4.765	bias	0.668	 	3.30E-13	ABCC3,ACP2,ACSL3,ADAM9,AES,APLP2,APP,ATP6AP1,BCAT1,CALM1 (includes others),CD151,CSPG4,CTPS1,CYP1B1,DAB2,DUSP1,GANAB,HLA-A,ITGAV,MCAM,NFE2L2,PFN1,PVR,RAB10,RPL18,RPN2,SCARA3,SLC16A1,SLC1A5,SLC20A1,SLC27A3,SLC30A1,SLC3A2,SLC4A7,SLC6A6,SLC7A2,SLC7A5,TARS,TFRC,USP5	 	
P3	 	methylprednisolone	 	chemical drug	 	1.275	 	0.143	0.066	4.14E-13	ADAM17,AHCY,AKR1C3,AKR7A2,ALAS1,ALDH3A2,ANXA1,ANXA2,ASNS,ASS1,ATIC,C1QB,C1QBP,CIDEA,CNP,COMT,CREG1,CSNK2B,CTGF,CTSS,CYB5B,CYBB,CYC1,CYCS,DAB2,DHRS9,DUSP1,DUSP6,DYNLL1,EDNRB,EMP1,EPHX1,FARSA,FCGR2A,FKBP4,FOS,G0S2,GCLM,GNL3,GOT1,GPC1,GSTP1,HACD3,HMBS,HMOX1,HSPH1,IGSF6,IL1RN,IVD,LIPA,MAP3K1,ME1,MGAT1,MMP9,NDUFV3,NFE2L2,NME1,NPM1,NR1H3,NUPR1,ODC1,PCYT2,PGAM1,PHLDA2,PLAA,PLAT,PLAU,PLIN2,POR,PRKACA,PSAT1,PTER,PTPRC,RAB38,RABEP1,RUVBL1,SDC4,SEPHS2,SERPINA1,SIRPA,SLC12A7,SLC16A1,SLC25A11,SLC30A1,SLC39A1,SLC4A4,SLC4A7,SLC7A2,SMPD3,TFRC,TMSB10/TMSB4X,TOP2A,TUBA1C,UGCG,VCAM1	CEBPA,CEBPB,EP300,ERK1/2,IFNG,IGF1,IL6,JUN,NFKB1,NFKBIA,NFkB (complex),NR3C1,RELA,SP1,STAT3,TP53,methylprednisolone	
P3	 	ESR1	-1.268	ligand-dependent nuclear receptor	 	-0.525	 	0.099	-1.630	4.91E-13	AASS,ABCB11,ABCC3,ADAM17,ADCY1,AES,AK1,ALCAM,ALK,ANLN,ANO2,AP2S1,APOE,ARFGAP1,ARHGEF2,ARPC5L,ASS1,ATF5,ATP6V0D1,ATP6V1A,BCAT1,BCL2L1,BIN1,CAPN2,CARM1,CCND3,CCNI,CCPG1,CD83,CDC42,CDK6,CEBPB,CEBPG,CHST2,CLCN3,CLDN2,CLIC6,COL16A1,COL5A2,COL8A1,COMT,COPE,COPG1,CPM,CTSB,CTSD,CTSS,CXCL12,CYP1B1,DAB2,DDX21,DNAJC1,DUSP10,DUSP4,EGR1,EIF5A,ENAH,ENO1,ERBB4,ESR2,FAM102A,FAS,FGFR2,FHL1,FIBP,FIS1,FKBP4,FLNA,FOS,FOSB,FST,GCSH,GEM,GJB2,GLB1,GM2A,GNA12,GNA13,GNB1,GNG12,GULP1,HAX1,HIF1A,HLA-G,HPGDS,HPS1,HSPA13,HSPA2,HSPD1,HSPH1,HYAL1,IGFBP3,IGFBP4,IMPDH2,IPO7,JUNB,KCNMA1,KCTD13,KIF3B,KIF5B,LAPTM5,LEP,LIMA1,LTF,MAP1B,MAP3K1,MAPT,MARK1,MINOS1,MKI67,MMP9,MPC1,NLK,NME1,NQO1,NR1D1,NR1H3,OTUB2,PCBD1,PCDH18,PDCD5,PHB,PHB2,PLAU,PLCE1,PLIN2,PLOD2,POR,PPP1R3C,PPP2R1A,PSAT1,PSMD3,PTP4A2,PTX3,PVR,RAB5C,RABEP1,RALA,RERG,SEMA3B,SHANK2,SIAH2,SLC16A1,SLC1A4,SLC35B4,SLC3A2,SLC4A5,SLC6A6,SLC6A8,SLC7A1,SLC7A11,SLC7A2,SLC7A5,SOX9,SPP1,SPRY4,SQSTM1,SRM,STC2,SULF1,TESK1,TFRC,TGFB2,TIMM13,TMEM2,TMOD1,TNPO1,TRIB3,TRIM16,TSPO,UHMK1,UQCR10,VPS11,VPS28,WARS,YARS,YIPF2,YPEL1,ZBTB7B	4-hydroxytamoxifen,CREB1,E2F1,ESR1,ESR2,HIF1A,IL1B,JUN,MYC,NFKB1,NFKBIA,NFkB (complex),PPARG,RELA,SP1,STAT3,STAT5B,beta-estradiol,estrogen	
P3	 	lipopolysaccharide	 	chemical drug	Activated	4.832	bias	0.364	-0.081	7.08E-13	ABCB11,ABCC1,ABCC3,ABCC6,ADIPOQ,ADRA2A,ALCAM,ALOX5AP,ANXA1,ANXA5,ANXA7,APOB,APOC1,APOE,APP,ARL4C,ARPC1B,ASS1,ATP5G1,ATP6AP1,ATP6V0D1,BAG3,BCL2L1,BSG,C3AR1,CALM1 (includes others),CALR,CAPN2,CCND2,CCNI,CD14,CD209,CD28,CD4,CD53,CD83,CDH11,CEBPB,CFTR,CHI3L1,CLDN5,COL5A2,COL5A3,COL6A1,COX4I1,COX7A1,CSF1,CSF1R,CSPG4,CSTB,CTGF,CTSB,CUBN,CXCL12,CXCL14,CXCL16,CYBB,CYCS,CYP27A1,CYP4A11,CYR61,DDIT3,DKK3,DUSP1,DUSP4,EGR1,ENO1,ETV5,FAS,FCER1G,FOS,FOSB,FSCN1,FST,FTH1,FYB,G0S2,GABARAP,GBP1,GEM,GJB2,GLIS2,GPC4,GSTP1,HADHB,HIF1A,HLA-A,HMGA1,HMOX1,HSPA5,HSPA8,HYOU1,IGFBP3,IGFBP4,IGSF6,IL10RA,IL1RN,IL20RB,IRAK1,IRF8,ITGA8,ITGAV,ITGB2,JUNB,KIT,KLF2,KLF4,LASP1,LEP,LGALS9,LIMS1,LIPA,LITAF,LPAR1,LPIN2,LTF,LYNX1,LYZ,MAF,MAP4K4,MAPT,MARCKSL1,MKI67,MMP14,MMP9,MSC,MSR1,MT-CO1,MYL9,NFKBIZ,NID2,NNMT,NQO1,NR1H3,NR4A1,NR5A2,NUPR1,OAS1,ODC1,P4HA1,PANX1,PARK7,PAX5,PCDH7,PDGFA,PFKFB3,PHLDB2,PIK3AP1,PLAA,PLAT,PLAU,PLEK,PLIN2,PPIA,PPP1R16B,PRDX1,PRDX5,PRKACA,PSMB10,PSME1,PTGES2,PTX3,PYCARD,RAB20,RAN,RARRES3,SAA1,SAA2,SCUBE1,SDC4,SERPINA1,SERPINE2,SERPINH1,SIRPA,SLC1A5,SLC30A1,SLC39A6,SLC3A2,SLC7A11,SLC9A1,SNX12,SOCS3,SOD1,SPP1,SREBF1,STIM1,STS,STXBP1,TALDO1,TFPI,TFRC,TGFB2,THBS1,THRA,THRSP,TKT,TMSB10/TMSB4X,TNFRSF1A,TOLLIP,TOP2A,TP63,TRAF3,TREM2,TSPO,TUBB4B,TWF2,TXN,TYMP,TYROBP,UBE2I,UCHL1,UCP2,USP18,VCAM1,VSIG4,WARS,YWHAG	CEBPA,CEBPB,IFNG,IL1B,IL6,JUN,NFKB1,NFKBIA,NFkB (complex),P38 MAPK,RELA,STAT3,TNF,TP53,lipopolysaccharide	
P3	 	EIF2AK3	1.063	kinase	 	1.249	bias	0.575	 	7.25E-13	AARS,ASNS,ATF4,ATF5,BTG2,CARS,CBX4,CEBPB,CEBPG,CLCN3,DDIT3,EGR1,EPRS,FBXO8,HSPA5,HSPA9,IARS,KLF4,LMO4,LONP1,MECR,NARS,NUPR1,PCK2,SARS,SEL1L,SHMT2,SIAH2,SLC1A4,SQSTM1,TARS,WARS,YARS	ATF4,EIF2A,EIF2AK3,ERN1,ESR1,FOXO1,FOXO3,HIF1A,MXI1,NFKB1,NFKBIA,NFkB (complex),P38 MAPK,RELA,STAT3,TP53,TSC2,XBP1	
P3	 	valproic acid	 	chemical drug	 	-1.366	 	0.014	-1.473	8.65E-13	AACS,ADCY1,ADRM1,AGPAT1,AKR1B1,AKR1C3,AMFR,ATF4,ATP5I,BCL2L1,CA12,CALR,CARM1,CCND2,CD151,CD209,CD83,CRAT,CTPS1,CTSB,CYP1B1,CYP4A11,CYR61,DDIT3,DPM2,EDEM1,EIF2S1,FAS,FSCN1,GLUL,HIF1A,HMGCS1,HMOX1,HSPA5,KIT,LAGE3,LEP,LIMA1,LRP8,MAPK10,MRPS2,MSMO1,MVD,NCAM1,NME1,PDIA6,PLAT,PLTP,POMP,PSMA3,PSMA4,PSMA5,PSMB10,PSMB5,PSMB6,PSMB7,PSMC4,PSMD14,PSMD2,PSMD3,PSMD7,PSMD8,PSME1,PSME3,PSMF1,PTX3,RBBP8,RERG,RNPEP,ROR1,SCD,SEL1L,SERPINH1,SIAH2,SPP1,SREBF1,THBS1,THRSP,THSD4,TNS1,TOP2A,TRAF3,UBIAD1	AKT1,Akt,ESR1,ESR2,FOXO1,HIF1A,JUN,LEP,NFkB (complex),NR4A1,PPARA,PPARG,RELA,SP1,SREBF1,STAT3,STAT5B,TP53,beta-estradiol,fatty acid,valproic acid	
P3	 	pirinixic acid	 	chemical toxicant	Activated	4.226	bias	0.440	0.804	2.58E-12	ABCC1,ABCC3,ACOT4,AKR1C3,ALAS1,ALDH3A2,ALDOC,ANXA2,ANXA7,APOE,ASNS,BSG,CCND3,CCT3,CCT7,CD63,CIDEA,CTSB,CXCL12,CYP27A1,CYP4A11,DAD1,DYNLL1,ELOVL1,FAS,FCER1G,FKBP1A,G0S2,GAPDH,GBE1,GLUL,GOT1,GRPEL1,GRPEL2,GSTM3,HADHB,HIF1A,HMGCS1,HMGN1,HMOX1,HOXA7,HSPD1,HSPE1,IL1RN,IRF8,JUNB,KPNA1,LEP,LPIN2,MMP9,NR1D1,NR1H3,PAICS,PCK2,PDCD5,PFKL,PLIN2,PLIN5,PLTP,POR,PSMA3,PSMA4,PSMA5,PSMB5,PSMB6,PSMB7,PSMD14,PSME1,PTPRC,RTN4,SAA1,SCD,SREBF1,TALDO1,TBCA,THRA,TSPO,TXN,UBE2K,UCP2,VCAM1	ATF6,CEBPA,FOXO1,JUN,NFKB1,NFKBIA,NFkB (complex),PPARA,PPARG,PPARGC1A,RELA,RXRA,SREBF1,THRB,TNF,oleic acid,pirinixic acid	
P3	 	UCP1	-2.798	transporter	Activated	3.825	 	0.213	2.515	2.63E-12	AARS,ALAS1,ARHGEF2,ASNS,ATF4,ATF5,BZW2,CDKN2AIPNL,CEBPG,CHCHD10,CLCN3,DDIT3,DKK3,EEF1A1,GARS,GDF15,GHITM,GOT1,HMBOX1,LEP,LRRC8D,MTHFD1L,MYH1,NUPR1,ODC1,OTUB2,PCK1,PCK2,PGD,PSAT1,SHMT2,SLC3A2,SRM,SYNM,TENM4,TRIB3,TXN2,UCP2,XPOT	CEBPB,CREBBP,NFkB (complex),RELA,STAT3,UCP1,cyclic AMP	
P3	 	IL3	-4.348	cytokine	Activated	2.812	bias	0.513	 	3.48E-12	ALOX5AP,ATF5,BCL2L1,BTG2,C1QA,CALR,CAPZB,CCND2,CCND3,CCT5,CD14,CD3G,CD53,CD63,CD83,CEBPG,CRAT,CSF1,CSF1R,DAD1,DDIT3,EEF1A1,EGR1,EIF3G,FAS,FCGR2A,FKBP3,FOS,GNA13,HK1,HLA-A,HSPA2,HSPA5,HSPA9,IMPDH2,ITGAV,JUNB,MLF2,NARS,ODC1,PFKL,PLCB2,PROX1,PSMA5,PSMB7,PSMC4,PSME1,RALA,RAN,RPL13,RPL4,RPS12,RPS16,RPS19,RPS3,RPS4Y1,SLC3A2,SNRPD2,SOCS3,SOD1,STT3A,TARS,TIAL1,TPSAB1/TPSB2,UCP2,VCAM1,YWHAG	CSF1R,CTNNB1,ERK1/2,IL3,IRF8,JUN,NFKB1,NFKBIA,NFkB (complex),P38 MAPK,PTPN11,RELA,SPI1,STAT3	
P3	 	HTT	1.240	transcription regulator	Activated	2.779	 	0.147	2.195	4.45E-12	ADAMTS5,ALDOA,ALDOC,APP,ATP5G1,ATP5J2,BCAP31,BTG3,C1QTNF3,CA12,CBX5,CDH11,CDK2AP1,CEBPB,CLIC6,CNR1,COL16A1,COL6A1,COX4I1,CSF1R,CTGF,CTSD,CYC1,CYCS,DDIT3,DKK3,DPM2,DUSP6,EDNRB,EEF1A1,EGR1,EMC8,EPB41L3,FAM173A,FGF1,FHL1,FKBP4,FOS,GAPDH,GLUL,GPC1,GSS,HIF1A,HMGA1,HMGCS1,HRAS,HSP90AB1,HSPA5,HSPA8,HSPA9,HSPD1,HSPE1,IL11RA,JUNB,KCNK2,KLF4,LTF,MCAM,MDH2,MFAP4,MICU1,MLF2,MMP14,MPEG1,MT-CYB,MYH1,NAB2,NDUFA1,NDUFA11,NDUFA12,NDUFB4,NDUFS4,NFE2L2,NR2F1,NR4A1,PABPC4,PEA15,PFN1,PLOD3,POR,PPP1R16B,PPP1R1B,PRELP,PSMA5,PSMD3,PSME1,PTPN23,RAB10,RABIF,RPH3A,RPS29,SEPHS1,SERPINA1,SERPINH1,SFRP1,SIRPA,SLC25A22,SOD1,SPP1,SQSTM1,SRM,STRN4,STXBP1,TFRC,THRA,THRSP,TUBB,UCHL1,UQCR11,VAPA,VCAM1,YWHAG	APP,Akt,BDNF,CREB1,Creb,ELK1,HIF1A,HTT,JUN,MYC,NFKB1,NFKBIA,NFkB (complex),NR3C1,P38 MAPK,RELA,SP1,STAT3,TP53	
P3	 	CD3	 	complex	Inhibited	-4.591	bias	-0.479	-0.464	7.00E-12	AARS,ACTR3,AHCYL1,ALAS1,ANXA1,AP1B1,ATF4,BCL2L1,CALM1 (includes others),CCND2,CCND3,CD28,CD4,CD53,CD83,CDK2AP1,CDK6,CLIP1,COX5A,COX7A1,CYC1,CYCS,DAD1,EDIL3,FAS,FCER1G,FKBP1A,FKBP2,FKBP3,FOS,FTL,FYB,GAPDH,GBP1,GYS1,HAX1,HDAC2,HIF1A,HINT1,HMGN1,HS2ST1,HSPA5,HSPA8,HSPE1,ID4,IFRD2,IGFBP6,ILF2,IRF8,JUNB,KDM5D,LCP1,LONP1,MAF,MDH2,MMRN1,MSR1,MT-CO1,NAGA,NFE2L2,NME1,NPM1,NR4A1,OAZ1,ODC1,OGDH,PABPC4,PCYT2,PDCD5,PFN1,PGAM1,PHB,PHB2,PLEK,PLIN2,POLR2K,PRKACA,PSAP,PSMA5,PSMF1,PTP4A2,PTPRC,RAD23B,RBBP8,RPL30,RPS3A,S100A11,SHC1,SLC25A5,SLC5A3,SOCS3,SORL1,SRPRB,STIM1,TCEA1,TCF7,TFRC,THBS1,TOP2A,TXNRD1,UQCR11,VDAC2,XRCC6,YARS	Akt,CD3,ELK1,IL2,IL6,JUN,NFKB1,NFKBIA,NFkB (complex),NR3C1,P38 MAPK,RELA,RNA polymerase II,SP1,STAT3,STAT5B,TCR	
P3	 	CEBPA	2.041	transcription regulator	Activated	2.142	 	0.237	0.328	1.09E-11	ADIPOQ,AKR1B1,AKR1C1/AKR1C2,AKR1C3,ALOX5AP,ANXA1,APOB,ARL4C,ARL6IP5,ASNS,ASS1,ATF4,BIN1,BTG2,C3AR1,CCND2,CD14,CD3G,CEBPB,CHI3L1,COX4I1,CREG1,CSF1,CSF1R,CTNNA1,CYCS,DDX21,DGAT2,EDF1,EPHX1,F8,FHL1,FOS,G0S2,GAPDH,GBP1,GSK3B,GSTP1,HMGA1,HMOX1,HSPA5,IGFBP3,IGFBP4,IL1RN,JUNB,LEP,LITAF,LTF,MAPKAPK2,MMRN1,MT-CO1,NR5A2,PAX5,PCK1,PGD,PLIN1,PLIN2,PLOD2,PLXND1,PPP1R3C,PTGFR,PTPRC,PTX3,SAA1,SCD,SEMA3E,SOCS3,SOD1,SPP1,SREBF1,TGFB2,THBS1,THRA,TNFRSF1A,TP63,TUBB2A,UBE2I	CEBPA,CEBPB,CTNNB1,ESR1,FOS,FOXO1,GATA1,IRF8,JUN,NFKB1,NFkB (complex),PPARA,PPARG,PPARGC1A,RELA,RNA polymerase II,RUNX1,RXRA,SMARCA4,SP1,SPI1,STAT3,TP53	
P3	 	hydrogen peroxide	 	chemical - endogenous mammalian	Activated	4.383	bias	0.443	0.784	1.10E-11	ADAM17,ADAM9,ADIPOQ,AKR1C1/AKR1C2,ANXA2,APP,ATP6V1A,BCL2L1,BSG,BTG2,CCND3,CD63,CD68,CEBPG,CNR1,CSF1,CTGF,CTSB,CTSD,CTSS,CYCS,DDIT3,DUSP1,DUSP10,DUSP4,EEF1A1,EEF1B2,EGR1,FAS,FOS,FTH1,GDF15,GSTM3,HDAC2,HIF1A,HMOX1,HRAS,HSPA5,KIT,KLF2,KLF4,MCAM,MMP9,MPV17,MSMO1,MSR1,MT-CO1,NFE2L2,NR4A1,NUPR1,ODC1,OSGIN1,PFDN5,PRDX1,PSMC4,PTP4A2,PTX3,RAN,RPL21,RPL31,RPL7A,RTN3,SELENOH,SERPINH1,SHC1,SLC20A1,SLC30A1,SLC7A11,SOD1,SPP1,SREBF2,TFRC,TRIB3,TUBB2A,TXN,UCP2,UNG,UQCRH,VCAM1,XRCC6	CEBPA,ELK1,FOXO1,HIF1A,JUN,NFE2L2,NFKB1,NFKBIA,NFkB (complex),Pkc(s),RELA,STAT3,TNF,TP53,hydrogen peroxide,nitric oxide,reactive oxygen species	
P3	 	NFKBIA	-1.655	transcription regulator	 	0.452	 	0.191	-1.125	1.10E-11	ADAMTS5,ATP5J2,BCKDK,BCL2L1,BTG2,CCND2,CEBPB,CFTR,CHI3L1,COL5A2,CSF1,CTNNA1,CTSB,CXCL12,CYP1B1,DDIT3,DUSP6,EIF4G2,ERAP2,FAS,FOS,FSCN1,GAS5,GM2A,GRN,GSTM5,HIF1A,HLA-A,HMGA1,HMOX1,HOXA10,HOXB5,HSPA5,HSPA8,IGFBP6,IL1RN,IRAK1,ITGAV,JUNB,LIMA1,LITAF,LY6E,LYNX1,MMP14,MMP9,MPDU1,MSC,MT-CYB,NAGLU,NINJ1,NR4A1,NR6A1,PARK7,PCDH7,PDGFA,PEA15,PLAT,PLAU,PLD3,PTP4A2,PTX3,RABEP1,RPL8,RPS2,RPSA,SDC4,SERPINE2,SFRP1,SOCS3,SOD1,SORL1,SOX9,TACR1,TFRC,TGFB2,TMEM176B,TOLLIP,VCAM1,XRCC6	CEBPA,CHUK,CREBBP,CTNNB1,IKBKB,IL1B,JUN,NFKB1,NFKBIA,NFkB (complex),NOTCH1,RELA,STAT3,TNF,TP53	
P3	 	forskolin	 	chemical toxicant	Activated	2.885	bias	0.343	-0.201	1.56E-11	ACTB,ACTN1,ADCYAP1,ADIPOQ,ALDOA,ALDOC,ALPL,APP,ARL4C,ARL6IP5,ATP6V0B,ATP6V0C,ATP6V0D1,ATP6V1A,ATP6V1B2,BAG3,BTG2,CALM1 (includes others),CALR,CCDC85B,CCND2,CCND3,CD14,CD4,CD68,CDK16,CEBPB,CFTR,CNP,COL15A1,CREBL2,CRISPLD2,CSF1,CTBP1,CTGF,CYP1B1,DAB2,DDIT3,DUSP1,EGR1,EIF5A,EMD,ESR2,FAS,FGFR2,FKBP5,FLNC,FOS,FOSB,FST,GAB2,GBP1,GEM,GRN,GSTM5,GSTP1,HIF1A,HMOX1,HSD11B2,IGFBP3,IGFBP6,JUNB,KLF4,LEP,LITAF,LTF,MAP2K3,MAP4K4,MAT2A,MMP9,MSMO1,NPY1R,NR4A1,ODC1,P4HA2,PCK1,PEG10,PLAT,PLAU,PPP1R3C,PPP2R1A,PRDX1,PRKACA,PSMD3,RAB20,RAB4A,RAB5C,RAB7A,RAPGEF3,RPL37A,RPL38,RPS10,RPS11,SERINC2,SHC1,SLC2A5,SLC7A11,SPP1,STARD7,THBS1,THRSP,TMBIM6,TPO,UCP2,USP18	CEBPA,CEBPB,CREB1,CTNNB1,FSH,IL1B,JUN,NFKB1,NFKBIA,NFkB (complex),NR3C1,P38 MAPK,PGR,RELA,STAT3,TNF,forskolin,progesterone	
P3	 	ciprofloxacin	 	chemical drug	 	-1.111	 	0.013	-1.186	1.99E-11	ACO2,ACTN1,APP,ATP6V1A,ATP6V1B2,ATP6V1E1,CD68,CTSA,CTSD,EDIL3,GBA,GRN,HLA-A,HSPA9,HSPD1,LGMN,LONP1,MPEG1,MSR1,MTHFD1L,PSAP,RPL12,RPL7A,RRAGC,RUVBL1,SHMT2,SLC2A6,SPP1,SRPRA,STAB1,STXBP1,TTYH3,VDAC1	 	
P3	 	nitrofurantoin	 	chemical drug	Activated	3.131	 	0.090	2.547	2.66E-11	ABCB11,ACTB,ACTG1,ANXA2,ANXA5,APOE,ASNS,ASS1,BCL2L1,BTG2,CAPN2,CAPN6,CES1,CTSB,CTSS,CYP4A11,DDIT3,EEF1A1,FAS,GAS5,GSS,GSTM3,GSTP1,HMGCS1,HMOX1,HSPA5,IGFBP3,MMP14,NQO1,ODC1,PLAT,PRDX1,RPL13,RPL13A,RPS8,S100A11,SERPINA1,SPP1,TNFRSF12A,TUBB,TXN,VCAM1	 	
P3	 	BDNF	-1.496	growth factor	 	-0.736	bias	0.284	-2.641	5.06E-11	ADCYAP1,ANXA2,ANXA5,AP3D1,APP,BAG3,BCL2L1,CCND2,CNR1,CSPG4,CYGB,CYR61,DUSP1,DUSP4,DUSP6,EGR1,FAM49A,FLNA,FOS,FOSB,FSCN1,FTL,GLUL,GPC4,HSPA2,HSPA5,KIF1A,LEP,MACROD1,MAP1B,MAPT,MBP,MVD,MYO5A,NAB2,NCAM1,NCDN,NR4A1,P4HA1,PFKFB3,PLP1,PLTP,PPP1R1B,RNH1,RPL13,RPL37A,SEMA3E,SERPINH1,SFRP1,SFRP2,SORL1,SPP1,STRN4,STXBP1,TFRC,THRA,TMBIM6,TPP1,TRAF3,YWHAG	BDNF,CREB1,CREBBP,CREM,CTNNB1,Creb,ELK1,FAS,FOS,FOXO1,JUN,Jnk,NFKB1,NFKBIA,NFkB (complex),Pkc(s),RELA,RNA polymerase II,STAT3,cocaine	
P3	 	LONP1	3.817	peptidase	 	-0.958	 	-0.203	-0.479	9.07E-11	ANXA2,ATP5D,C1QBP,COX5A,HIST1H2BC,HSPA9,HSPD1,HSPE1,IMMT,MDH2,MT-ATP6,MT-CO1,MT-CYB,MT-ND5,PFN1,PGAM1,S100A11,TPM3,UQCRFS1,VDAC1,VDAC2	 	
P3	 	IFNG	-4.570	cytokine	Activated	4.533	bias	0.318	0.661	9.67E-11	ACTB,ADIPOQ,ADRA2A,AGPAT1,AHCY,AIF1,ALOX5AP,APP,ARL6IP5,ASNS,ASS1,ATF4,BCL2L1,BMF,BMP6,C1QA,C1QB,C1QC,CCND2,CD14,CD209,CD4,CD63,CD83,CEBPB,CECR1,CFTR,CHAC1,CHST11,CNR1,COL5A2,CSE1L,CSF1,CSF1R,CTGF,CTSB,CTSD,CTSS,CXCL12,CXCL16,CYBB,CYP27A1,DDIT3,DEGS1,DUSP1,EDNRB,EEF1A1,EGLN3,EGR1,ERAP2,FAS,FCER1G,FCGR2A,FECH,FGF1,FKBP5,FOS,FOSB,FTH1,FTL,GBP1,GDF15,GJB2,GLUL,GNA13,GNG2,HIF1A,HLA-A,HLA-G,HMGA1,HMGCS1,HMOX1,HSP90AB1,HSPA8,HSPD1,IFI30,IGFBP4,IL10RA,IL1RN,IRAK1,IRF8,ITGAV,ITGB2,JUNB,KCNMA1,KLF2,KLF4,LEP,LGALS9,LY6E,MARCKSL1,MAT2A,MED15,METAP2,MMP9,MSR1,NCAM1,NFE2L1,NFKBIZ,NQO1,NR1D1,NR5A2,NUPR1,OAS1,ODC1,PANX1,PCK1,PDGFA,PEA15,PI4KB,PLAU,PLEK,POMP,PPIA,PPP1R1B,PRNP,PSMA4,PSMB10,PSME1,PSME3,PTGES2,PTPN23,RAB20,RAB38,RACK1,RAP2B,RARRES3,RBCK1,RRAGD,SCUBE1,SDC4,SEPT3,SERPINA1,SERPINH1,SFRP1,SHB,SLC4A2,SLC52A2,SLC6A6,SLC7A11,SLC7A5,SLFN5,SOCS3,SPP1,SQSTM1,SREBF1,SREBF2,SYNM,TACR1,TFRC,TGFB2,THBS1,THEMIS2,TMOD1,TNFRSF12A,TNFRSF1A,TP63,TPO,TREM2,TYMP,TYROBP,UBE2E1,UNC5B,USP18,VCAM1,WARS,XIST,ZBTB16,ZPR1	CEBPA,CEBPB,CTNNB1,FOXO1,IFNG,IL1B,JUN,NFKB1,NFKBIA,NFkB (complex),P38 MAPK,RELA,STAT3,TNF	
P3	 	interferon beta-1a	 	biologic drug	 	 	 	 	 	1.23E-10	ANAPC11,ATP5I,ATP5L,CCT4,CD4,COX5A,CSF1R,EEF1G,ENO1,FCER1G,FKBP1A,FYB,GPR65,GSTP1,IL1RN,LTF,MMP9,NDUFA1,NDUFA2,NDUFB9,PFDN5,PGAM1,PPIA,PSME1,RAN,RPL18,RPL19,RPL24,RPL26,RPS19,SERPINA1,SLC25A6,TTC1,UQCRFS1	 	
P3	 	INSR	1.601	kinase	Activated	4.406	bias	0.478	1.572	1.31E-10	ACO2,ARHGDIA,ARHGEF2,ATP5D,ATP5G1,ATP5H,ATP5J2,ATP5L,C1QA,CCND2,CD83,CFL1,COX4I1,CRAT,CSTB,CTGF,CTSB,CYC1,CYCS,CYP1B1,DES,DUSP1,EGR1,FH,FHL1,FLNC,FOS,GANAB,GAPDH,GNB1,GRN,HADHB,HMGCS1,HSPD1,JUNB,KIT,LCP1,LEP,LYZ,MARCKSL1,MDH2,MMP9,MPEG1,MSMO1,MT-CO1,MVD,NDN,NDUFA1,NDUFA4,NDUFB4,NDUFB9,NFE2L2,NR1H3,OGDH,PHLDA2,RAB7A,RPL7A,RPS16,SLC20A1,SLC30A1,SOCS3,SREBF2,THRA,TNFRSF1A,UCP2,UQCRC1,VCAM1	ADIPOQ,Akt,CEBPA,CEBPB,D-glucose,FOXO1,HIF1A,IGF1R,INSR,Ins1,JUN,MYC,NFKB1,NFkB (complex),PPARA,PPARG,RELA,SP1,SREBF1,STAT3,estrogen receptor	
P3	 	PPARGC1A	1.599	transcription regulator	Activated	2.645	bias	0.555	 	1.72E-10	ABCB11,ADIPOQ,AK1,ALAS1,ATP5H,ATP5J2,CALM1 (includes others),CD68,CDC42EP1,CEBPB,CIDEA,COX4I1,COX5A,COX7B,CYCS,GSK3B,IL1RN,LIPA,MBP,MDH2,ME1,MT-CO1,MYH1,NDUFS8,NPC1L1,NR1H3,NR5A2,PCK1,PCK2,PGAM1,PHYH,PLIN2,PLIN5,PRDX5,SCD,SCO2,SESN2,SOCS3,SOD1,SREBF1,SYT2,THRA,TNFRSF12A,TRIB3,TXN2,UCP2,UQCRFS1,UQCRH	CEBPA,CEBPB,FOXO1,JUN,NFkB (complex),PPARA,PPARG,PPARGC1A,RELA,RXRA,SREBF1,STAT3,THRB,fatty acid,palmitic acid	
P3	 	PRKAG3	-6.534	other	 	 	 	 	 	3.85E-10	ALAS1,ATP6V1A,BTG2,CES1,CLCN3,CTNNA1,CYP27A1,DUSP10,EGR1,EIF4E2,FTL,GAS5,GBE1,GID4,GOT1,HN1,HSPA5,IFI30,JUNB,KLF2,KLF4,LEP,LMCD1,MAT2A,MID1IP1,NEO1,ODC1,PHLDA3,PPP1R14B,RPE,RPL12,RPL13A,SLC7A2,SNCG,SOX17,SREBF1,TFRC,THRSP,TPPP3,TRIM16	 	
P3	 	lactacystin	 	chemical - protease inhibitor	Activated	2.303	bias	0.280	0.515	4.22E-10	ACTB,AKR1B1,AKR1C1/AKR1C2,APOB,APP,ASNS,BAG3,CCND2,CCND3,CFL1,CTSD,DDIT3,DUSP1,EBNA1BP2,EIF5A,FAS,FTL,GSTP1,HIF1A,HLA-A,HMOX1,HSPA5,HSPB8,MAP1B,MMP9,NFE2L2,NR1H3,NR4A1,P4HA2,PEA15,PEBP1,PFN1,PPIA,PRKCE,RABIF,RPLP0,SLC3A2,SQSTM1,SREBF1,SREBF2,TMSB4Y,TUBB2A,TXN,TXNRD1	AKT1,Akt,CTNNB1,FOS,FOXO1,JUN,Jnk,NFKB1,NFKBIA,NFkB (complex),NR4A1,P38 MAPK,RELA,SP1,STAT3,TP53,lactacystin	
P3	 	arsenite	 	chemical toxicant	 	0.681	bias	0.281	-0.226	7.74E-10	ABCC1,ADAM12,ARL6IP5,ATF4,COL8A1,CYP1B1,DUSP1,EGR1,FOS,FST,GCLM,GPC1,GSTP1,HDAC2,HMOX1,HSPA9,KLF2,MAFG,NFE2L2,NQO1,NR4A1,PPP1R3C,PTGES2,RNH1,SGCD,SQSTM1,TACR1,TGFB2,THBS1,TXNRD1	AKT1,CTNNB1,ERK,FOS,FOXO1,JUN,Jnk,NFKB1,NFKBIA,NFkB (complex),NR4A1,P38 MAPK,RELA,SHC1,SP1,STAT3,TP53,arsenite	
P3	 	benzo(a)pyrene	 	chemical toxicant	Activated	2.480	bias	0.319	0.801	1.24E-09	ABHD4,ADAM12,ANXA1,ARHGDIA,ARL6IP5,BTG3,CDK2AP2,CEBPG,COL8A1,COMT,CYP1B1,CYR61,DOK5,ENTPD5,EPHX1,FOS,FST,GCLM,GPC1,GSTP1,HDAC2,HMOX1,HRAS,IGFBP6,KLF2,LCP1,MAF,MAFG,MAP2K3,ME1,NQO1,NR4A1,PGD,PPIF,PPP1R3C,PRKACA,SERPINA1,SGCD,SLC1A4,SQSTM1,TACR1,TAF6,TGFB2,THBS1,TKT,TP63,TXNRD1	AHR,CREBBP,EGF,EP300,ERK,ESR1,HIF1A,JUN,NFKB1,NFKBIA,NFkB (complex),RELA,SP1,STAT3,TP53,benzo(a)pyrene	
P3	 	IND S1	 	chemical - kinase inhibitor	 	-0.277	 	-0.065	-0.045	1.78E-09	ACTB,ATP5D,C1QBP,CFL1,COPS8,COX5A,ENO1,FH,PGAM1,PRDX1,STIP1,TUBB,VDAC2	 	
P3	 	HRAS	2.528	enzyme	 	1.926	 	0.240	0.430	2.11E-09	ACTB,ACTG1,ADRA2A,ANXA2,APP,ARF1,ARF6,ASNS,BCL2L1,BTG2,C1QC,CAPG,CAPN2,CCND2,CCND3,CDON,CEBPB,CHST11,COL5A2,CSF1,CSTA,CTGF,CTSB,CTSS,CXCL12,DDIT3,DUSP1,DUSP6,EGR1,EIF4E2,EPHX1,ERP29,FAS,FBXW11,FHL1,FLNA,FOS,FOSB,FSTL3,GJB2,GNA13,GRN,HIF1A,HMOX1,HRAS,HSPA8,IFI30,IGFBP4,ITGAV,JUNB,LASP1,LYZ,MCAM,MMP14,MMP9,MSMO1,MTHFD1L,MYL12A,MYL9,NEXN,NID2,NQO1,PCK1,PDGFA,PFN1,PLAU,PLOD2,PLTP,PRNP,RPL30,RPL37,RPLP1,RPS10,RPS3,RTN4,SERPINE2,SESN3,SIRPA,SOD1,SORBS1,SPP1,SREBF1,TGFB2,THBS1,TMSB10/TMSB4X,TOP2A,TPO,TYMP,WSB2	AKT1,CEBPB,CREBBP,CTNNB1,ELK1,ESR1,FOXO1,HRAS,MYC,NFKB1,NFKBIA,NFkB (complex),NR4A1,P38 MAPK,RELA,SP1,STAT3,TP53	
P3	 	ERBB2	1.144	kinase	 	1.558	bias	0.337	-0.922	2.19E-09	ACTB,ADAM12,ADAM17,ADAMTS5,ALAS1,ALDOC,ANXA2,APLP2,ATF4,ATP6V1A,BCL2L1,BTG2,CCND2,CCND3,CDH11,CDK6,CDON,CEBPB,CES1,CHCHD10,CHST2,COL5A2,COL6A1,CSF1R,CTGF,CTSB,CXCL12,CYP4B1,DDIT3,DERL1,DUSP6,EGR1,EIF6,EMP1,EPSTI1,ERBB4,ESR2,ETV5,FOS,FSCN1,FSTL3,GBE1,GPAA1,GPC1,GSK3B,HADHB,HIF1A,HNRNPK,HSPB8,IGFBP3,IGFBP4,IGFBP6,JUNB,KIFC3,KIT,KLF4,LAMP2,LITAF,MAP1B,MAP2K3,MGAT5,MKI67,MKNK2,MMP14,MMP9,MYL9,NNMT,NR1H3,NRBP1,NUCB2,P4HA2,PCK2,PFKFB3,PHLDA2,PHYH,PLAT,PLAU,PSMD8,PTPRK,RAD51C,RHOD,RPL17,RPS10,SEC61A1,SFRP1,SIRPA,SLC4A7,SORBS1,SRPX,ST3GAL6,TAX1BP3,THBS1,TMEM43,TOP2A,UQCR10,WNT5B,WSB2	CTNNB1,EGF,EGFR,ERBB2,ERBB4,IL6,JUN,MYC,NFKB1,NFKBIA,NFkB (complex),RELA,SP1,STAT3,TP53,estrogen receptor	
P3	 	tosedostat	 	chemical drug	Activated	3.843	bias	0.663	 	2.28E-09	ASNS,ASS1,ATF5,CARS,CEBPB,CHAC1,DDIT3,MARS,PSAT1,SARS,SESN2,SLC7A11,STC2,TRIB3,WARS	 	
P3	 	JUN	-2.817	transcription regulator	Activated	3.534	bias	0.354	1.357	2.47E-09	ALAS1,ANXA1,ANXA2,APOE,APP,ASNS,C3AR1,CAPN2,CAPNS1,CCND2,CCND3,CD14,CD68,CLDN2,COMT,CSF1,CSF1R,CSTA,CTGF,CXCL16,CYCS,CYGB,CYP1B1,DUSP1,EIF4A1,FAS,FLNC,FOLR2,FOS,FTH1,GOT1,GSK3B,GSTP1,HLA-G,HMGA1,HMOX1,IGFBP3,IGFBP4,ITGAV,JUNB,LAMP2,LPAR1,MAT2A,MBP,MMP9,MSR1,MVD,NCAM1,NFKBIZ,NQO1,NR5A2,PEA15,PLAU,PRDX1,PRKCE,PTX3,SAA1,SCD,SDK1,SLC6A6,SLC7A1,SNCG,SOCS3,SPP1,STIM1,THBS1,TXN,VCAM1,XPO5,XYLT1,YWHAG	CEBPA,CEBPB,ETS1,FOS,IGF1,IL6,JUN,NFE2L2,NFKB1,NFKBIA,NFkB (complex),PPARG,RELA,SP1,STAT3,TNF	
P3	 	FSH	 	complex	 	0.245	bias	0.255	-1.139	3.43E-09	ACP2,ACTB,ACTN1,ADAM17,ADCYAP1,ALDH3A2,ALPL,ARHGAP35,ARL4C,ARL6IP5,ARPC4,BCKDK,BTG2,CCND2,CDK16,CDK6,CITED1,CLIP1,COL15A1,CREBL2,CRYM,CTGF,DAB2,DUSP1,DUSP3,ESR2,FKBP5,FLNC,FOS,FOSB,FST,GBP1,GDE1,GEM,GNB1,GOT1,ID4,IGFBP3,IGFBP4,IL1RN,JUNB,KIF5B,MAP2K3,MAP4K4,MMP9,MSMO1,NEO1,NLK,NPY1R,NR4A1,P4HA2,PCK1,PKM,PLAT,PPP1R2,PPP2R1A,PRNP,PSMD3,RAB1A,RAB4A,RAB5C,SMARCA4,STIP1,TFRC,TGFB2,THBS1,TMBIM6	CEBPB,CREBBP,Cg,ERK,ERK1/2,FSH,JUN,NFKB1,NFKBIA,NFkB (complex),NR3C1,PGR,RELA,SP1,STAT3,TP53,cyclic AMP,progesterone	
P3	 	F2	1.376	peptidase	Activated	2.426	bias	0.641	 	3.81E-09	AKR1B1,ALDH1B1,B3GNT5,CALR,CCND2,CD63,CD68,CDC42EP1,CTGF,CTPS1,CYBB,CYR61,DHRS9,DKK3,DOK5,DUSP1,EDNRB,EGR1,EIF4A1,ERP29,F2RL3,FHL1,FOS,FOSB,GNA13,HIF1A,HMGA1,HMOX1,IFRD2,IGFBP4,JUNB,LAMP2,MMP9,PDGFA,PLAT,PPIF,PRKCE,RNH1,SDC4,SLC12A7,SLC2A6,SLC7A1,SRM,TFPI,TGFB2,THBS1,TNFRSF12A,TRAF3,VCAM1,YIF1A	ERK1/2,F2,F2R,FGF2,FOXO3,HIF1A,JUN,NFKB1,NFKBIA,NFkB (complex),RELA,SP1,STAT3,TGFB1,TP53	
P3	 	PPARA	1.151	ligand-dependent nuclear receptor	 	0.079	 	0.222	-1.515	4.78E-09	ADIPOQ,AHCY,ALDH3A2,ANXA2,APOE,APP,ARHGDIA,ASNS,ASS1,BCKDK,C1QA,C1QB,C6,CD63,CEBPB,CIDEA,COX4I1,CXCL12,CYB5B,CYBB,CYP27A1,CYP4A11,DYNLL1,FOS,G0S2,GLUL,GSTM3,GSTP1,H2AFZ,HADHB,HIF1A,HMGCS1,HMGN1,HMOX1,IGFBP3,IGFBP6,IL1RN,MAT2A,ME2,MKI67,MMP9,MSMO1,MVD,NFE2L2,NPC1L1,NR1D1,NR1H3,PCK1,PLIN1,PLIN2,PLIN5,PLTP,PMVK,POR,RTN4,SAA1,SCD,SERINC2,SREBF1,SREBF2,SRM,STIM1,TALDO1,TOP2A,TPP1,TSPO,TXN,UCP2,UQCRC1,VCAM1	ATF6,CEBPA,CEBPB,FOXO1,JUN,NFkB (complex),PPARA,PPARG,PPARGC1A,RELA,RXRA,SREBF1,STAT3,THRB,fenofibrate,oleic acid,pirinixic acid	
P3	 	PD98059	 	chemical - kinase inhibitor	Inhibited	-4.965	bias	-0.440	-1.044	5.56E-09	ACTR3,ADIPOQ,ALDOA,ANXA1,ATF4,BCL2L1,CCND2,CD14,CD4,CD83,CDC42EP1,CEBPB,CTGF,CTSB,CYCS,CYP1B1,DDIT3,DES,DUSP1,DUSP4,DUSP6,EDNRB,EEF1A1,EGR1,EIF5,EMP1,ENO1,FKBP5,FOS,FOSB,FTH1,GFPT1,GRN,GSK3B,HADHB,HIF1A,HMOX1,HNRNPAB,HSD11B2,HSPA5,HYOU1,IGFBP3,IL1RN,ITGAV,ITGB2,JUNB,LAMP2,LEP,MAPKAPK2,MAT2A,MKI67,MMP14,MMP9,MSR1,MT1M,MYH1,NINJ1,NQO1,NR4A1,PCK1,PDGFA,PFKFB1,PHLDA2,PLAT,PLAU,RAB20,RAN,RPS2,SERPINA1,SIGMAR1,SIRPA,SLC3A2,SNRPD1,SOCS3,SOD1,SPP1,SREBF1,ST6GALNAC2,THBS1,TOP2A,TUBB2A,TXN,TYMP,VAPA,VCAM1	CEBPA,ERK1/2,IL1B,JUN,MYC,NFKB1,NFKBIA,NFkB (complex),P38 MAPK,PD98059,RAF1,RELA,STAT3,TNF	
P3	 	XBP1	1.173	transcription regulator	Activated	5.012	bias	0.611	 	7.11E-09	APP,CALR,COPB1,COPE,COPG1,DAD1,DDIT3,DERL1,DNAJC1,EDEM1,ERP29,FAS,FKBP14,FKBP2,GCC1,GORASP2,HMOX1,HSPA13,HSPA5,HYOU1,KLF4,NR1H3,NUCB2,PDIA6,PHLDA2,PPIB,PRNP,RCN3,RPN1,RPN2,SEC23B,SEC61A1,SEC61G,SERPINA1,SOD1,SREBF1,SRPRA,SRPRB,SSR4,TXN,VCAM1,XRCC6,YIF1A	ATF4,ATF6,BACH1,CTNNB1,DDIT3,E2F1,FOS,FOXO1,Immunoglobulin,Jnk,KEAP1,NFE2L2,NFKB1,NFKBIA,NFkB (complex),PPARG,RELA,SIRT1,STAT3,TP53,XBP1	
P3	 	curcumin	 	chemical drug	 	-0.352	bias	-0.272	1.650	7.50E-09	ABCC1,ADAM17,ADAMTS5,ADIPOQ,APOE,APP,ATOX1,BCL2L1,CCND2,CCND3,CDK6,CEBPB,COX7B,CTGF,CTNNA1,DDIT3,EGR1,ENTPD5,FAS,FASTK,FOS,FOSB,FTH1,FTL,GABBR1,GCLM,GLUL,GSK3B,GSTP1,HDAC2,HIF1A,HMOX1,HSPA8,IGFBP4,JUNB,LEP,MAPT,MARCKSL1,MLF2,MLH1,MMP14,MMP9,NCAM1,NEO1,NFE2L2,NQO1,OGDH,PLAU,SOCS3,SOD1,SOX9,SREBF1,SREBF2,TCEB2,TESK1,TFRC,TNFRSF1A,TOP2A,UCP2,VCAM1,YPEL1	CEBPA,ELK1,IL1B,JUN,NFE2L2,NFKB1,NFKBIA,NFkB (complex),P38 MAPK,PI3K (complex),RELA,SP1,STAT3,TNF,curcumin,nitric oxide	
P3	 	KITLG	1.515	growth factor	 	1.690	bias	0.574	 	7.97E-09	ACTB,AIF1,ALOX5AP,ATP6V1B2,BCL2L1,BZW2,CCND3,CD14,CD3G,CD68,CMA1,CREG1,CSF1,CTGF,EDNRB,EEF1A1,EGR1,ETF1,FOS,FTH1,HMOX1,IGFBP3,IL1RN,ITGAV,KIT,LAPTM5,LTF,LY6E,MID1IP1,NPM1,PKM,PRKCE,PSMB5,RAB4A,RCC2,RPLP0,SDHC,SHC1,STIM1,TACR1,TNFRSF1A,TPSAB1/TPSB2,TXNL1,UCP2,UGCG,WDR1	HIF1A,IL6,IRF8,JUN,KITLG,NFKB1,NFKBIA,NFkB (complex),P38 MAPK,PTPN11,RELA,Ras,SP1,SPI1,STAT3,TP53	
P3	 	LDL	 	complex	Activated	2.458	bias	0.361	0.383	8.52E-09	APOE,BCL2L1,CAPN2,CD68,CTGF,CYBB,DDIT3,DUSP1,EDNRB,EGR1,FOS,FOSB,G0S2,GCLM,HIF1A,HMOX1,HSPA5,HYOU1,IGFBP3,IGFBP4,IL10RA,IL1RN,ITGAV,LASP1,LIMS1,MKI67,MLH1,MMP14,MMP9,MSC,MSR1,NLK,NME1,NR1H3,NR4A1,PANX1,PLAT,PLAU,PLIN2,RABEP1,SHC1,SOCS3,SREBF1,SREBF2,TNFAIP8L2,UBE2K,VCAM1	CEBPA,CTNNB1,FOS,IL1B,Jnk,LDL,NFKB1,NFKBIA,NFkB (complex),P38 MAPK,RELA,STAT3,TNF,lipopolysaccharide	
P3	 	PRL	-16.150	cytokine	Activated	3.225	bias	0.466	0.012	1.16E-08	ACTB,ACTR3,AKR1C3,ANXA2,ANXA5,APP,ATP5H,CAPN2,CCND3,CLDN5,COX4I1,CTSA,CTSB,CTSD,CTSS,DES,DNAJA4,DVL1,EGR1,ENO1,EPSTI1,ERBB4,ESR2,FOS,GNA12,HSD11B2,HSPD1,IGFBP3,LY6E,MAFG,MARS,MMP14,NUPR1,OAS1,ODC1,PLAT,PROX1,PSME1,PTGFR,RHOG,RPSA,SFRP2,SOCS3,SOD1,SPP1,TECR,TP63,TPM3,TUBA1B,USP18,YWHAG	CEBPA,CEBPB,Creb,ERK1/2,FOS,GATA1,GNRH1,IGF1,Ins1,JAK2,JUN,NFKB1,NFKBIA,NFkB (complex),PPARA,PPARG,PRL,RELA,SP1,SREBF1,STAT3,STAT5B	
P3	 	gentamicin	 	chemical drug	Activated	2.585	 	0.175	1.384	1.19E-08	ACSL3,ALCAM,ALPL,ARF6,ATIC,BTG2,BTG3,CALR,CEBPB,CPEB1,CTSD,DDIT3,EAF1,EEF1A1,EGR1,FMO1,GAS5,GDF15,GJB2,GNL3,GSTM5,GUK1,HMOX1,HSD11B2,HSPA5,HYOU1,IGFBP3,JUNB,LITAF,MAF,NME1,NPM1,NR1D1,PLIN2,PSAT1,RPS27L,RUVBL1,S100A1,SPP1,SQSTM1,ST6GALNAC3,TANGO2,TARS,TFRC,TUBB,UBQLN1,VAT1,VCAM1	NFKB1,NFKBIA,NFkB (complex),P38 MAPK,RELA,STAT3,gentamicin	
P3	 	mifepristone	 	chemical drug	 	0.929	 	-0.138	1.922	1.21E-08	ABCB11,ABCC3,ALAS1,ALPL,ANXA1,APOE,BCAT1,BCL2L1,C1QB,CD14,CEBPB,CFTR,CHI3L1,COL15A1,COL5A2,CTGF,CTNNA1,CTSD,CYBB,DKK3,DUSP1,EDNRB,EGR1,EPHB3,FAS,FKBP5,FOS,FST,FTH1,HOXA10,HSPA4,HSPA5,IGFBP3,JUNB,KIT,KLF4,LAMA2,LTF,MMP9,NDN,NFE2L2,NME2,NPL,NPY1R,NR4A1,PFKFB3,PLAT,REM1,SFRP2,SOX17,SPP1,SRM,TFPI	CEBPA,CEBPB,NFKB1,NFKBIA,NFkB (complex),NR3C1,P38 MAPK,PGR,RELA,STAT3,TNF,TP53,dexamethasone,mifepristone,progesterone	
P3	 	PPARG	1.337	ligand-dependent nuclear receptor	 	0.345	 	0.230	-1.291	1.37E-08	ADIPOQ,ALDH1A2,APOE,APP,BIN1,CCPG1,CDK6,CEBPB,CES1,CIDEA,CRAT,CTGF,CTPS1,CXCL14,CYP4A11,CYP4B1,DGAT2,EGLN3,EPHX1,FGF1,FST,GAPDH,GDF15,HADHB,HMOX1,HYOU1,IGFBP3,IGFBP6,IVD,KLF4,LEP,ME1,MKI67,MKNK2,MMP14,MMP9,NFE2L2,NR1D1,NR1H3,NR4A1,ODC1,PCK1,PCK2,PCLO,PEA15,PFKFB3,PLIN1,PLIN2,PLIN5,RAB20,RGL1,RPSA,SAA1,SCD,SERPINA1,SLC27A3,SLC9A1,SNCG,SOCS3,SOD1,SORBS1,SPP1,SREBF1,STIM1,STXBP5,TKT,TRIB3,TUBB,UCP2,VAMP5,VCAM1,XYLT1,YWHAG	ATF6,CEBPA,CEBPB,CREB1,CREBBP,Ins1,JUN,NFkB (complex),PPARA,PPARG,PPARGC1A,RELA,RXRA,SREBF1,STAT3,oleic acid,rosiglitazone,troglitazone	
P3	 	MEL S3	 	chemical - kinase inhibitor	 	-1.604	bias	-0.269	-0.596	1.41E-08	ACTB,ATP5D,C1QBP,COPS8,COX5A,EGR1,ENO1,ERP29,FH,PCK2,PGAM1,STIP1,TUBB,VDAC2	 	
P3	 	MTOR	1.541	kinase	 	1.056	 	0.144	0.183	1.46E-08	AKR1B1,ARL4C,BCL2L1,CEBPB,CLTC,CNP,COX4I1,DDIT3,ENO1,EPRS,FKBP1A,GSTM5,HADHB,HIF1A,HSP90AB1,IRAK1,LEP,MAPT,MBP,MDH2,MMP9,MT-CO1,MT-TY,NAB2,NCAM1,OAS1,PFN1,PGP,PHLPP1,PKM,PLP1,PPIB,PRDX5,PSMB5,PYGB,RAB4A,RAP1GDS1,RPL12,RPL32,RPS11,SERPINA1,SNCG,SOCS3,SOD1,SQSTM1,SRPX,TCEB2,TNFRSF1A,TXNL1,VCAM1	Akt,CEBPA,CEBPB,CTNNB1,FOXO1,JUN,MTOR,MYC,NFE2L2,NFKB1,NFKBIA,NFkB (complex),PI3K (complex),RELA,SP1,STAT3,TNF,sirolimus	
P3	 	PDGF BB	 	complex	 	0.666	bias	0.424	-2.123	1.56E-08	AKR7A2,BMP6,CALM1 (includes others),CBX4,CCND3,CEBPB,CSF1,CSF1R,CTGF,CYCS,CYR61,DAB2,DDIT3,DUSP1,DUSP6,EDNRB,EGR1,EIF4E2,FHL1,FLNA,FMO1,FOS,FOSB,GDF15,GEM,GLUL,GSS,HMGCS1,HMOX1,HRAS,IGFBP4,JUNB,MAT2A,MMP14,MMP9,MYH1,NEXN,NR4A1,ODC1,PDGFA,PLAT,PLAU,RACK1,RPL13,RPN2,SCD,SLC25A11,SLC6A6,SLC7A1,SOCS3,SREBF1,THBS1,TNFRSF12A,TRIB3,TRIOBP,UNC5B,VCAM1	CTNNB1,FGF2,FOS,FOXO3,HIF1A,JUN,Jnk,LDL,NFKB1,NFKBIA,NFkB (complex),P38 MAPK,PDGF BB,PPARA,RELA,SP1,STAT3,TGFB1,TP53	
P3	 	RET	5.543	kinase	 	1.378	bias	0.463	-0.723	1.74E-08	ANXA1,ATF4,CD151,CLDN5,CSF1,CTSB,CXCL12,DUSP6,EDNRB,EGR1,FKBP4,FOS,HSPA8,HSPA9,HSPD1,HSPH1,MAF,MAPKAPK2,MMP14,MMP9,PLAU,PLOD2,PRNP,RET,RTN4,SCARA3,SDK1,STIP1,STUB1	CEBPB,CTNNB1,FOXO1,HRAS,IKBKB,MMP9,NFKB1,NFKBIA,NFkB (complex),RELA,RET,SP1,STAT3,TP53	
P3	 	FN1	-1.134	enzyme	 	1.658	bias	0.398	-0.683	1.87E-08	AHCY,APLP2,APOE,APP,BCAT1,CAPN2,CCNI,CCT4,CD83,CDK6,CEBPB,CTBP1,CTSD,DLGAP4,EIF5A,FLNA,FOS,HK1,ITGAV,LIMS1,MAT2A,MMP14,MMP9,PLAU,PREB,RRAGD,SCRN1,SDC4,SDCBP,SDHC,SEC23B,SLC9A1,SMARCA4,SOCS3,SOX9,SPP1,SQSTM1,SURF1,THBS1,TOMM22,VDAC1,VPS4A	CEBPB,CREBBP,CSF2,CTNNB1,ELK1,ESR1,FN1,IL1B,Integrin,JUN,NFE2L2,NFKB1,NFKBIA,NFkB (complex),PI3K (complex),RELA,SP1,STAT3,TP53	
P3	 	INS	-2.231	other	 	1.384	 	0.077	0.985	2.09E-08	ADCYAP1R1,ALDH3A2,BCL2L1,CEBPB,CIDEA,COX4I1,CTGF,DDIT3,EGR1,FADS3,FAS,FOS,FOSB,HIF1A,HSPA5,IGFBP3,IGFBP4,JUNB,LEP,NR1H3,OGT,PCK1,PLIN2,RASL12,SCD,SDHC,SMPD2,SOD1,SREBF1,SREBF2,TRIB3	AKT1,ATF4,CEBPA,CTNNB1,E2F1,FOXO1,FOXO3,HMGA1,IGF1,INS,IRS1,Insulin,JUN,NFkB (complex),NR4A1,PPARA,PPARG,RELA,SIRT1,SP1,SREBF1,STAT3,TP53	
P3	 	IGF1R	1.211	transmembrane receptor	Activated	2.630	bias	0.428	0.207	2.32E-08	APP,ATP5D,ATP5G1,ATP5H,ATP5J2,ATP5L,BCL2L1,CD300C,CD53,CD68,CDC42,CEBPB,COX4I1,CTSD,CYCS,DDIT3,DES,FLNC,FOS,HIF1A,HSPA5,IGFBP3,IGFBP4,NDN,NDUFA1,NDUFA4,NDUFB4,NDUFB9,NR4A1,PHLDA2,PLAT,PLAU,SCARA5,SNCG,SREBF1,TPO,UQCRC1	CEBPA,CEBPB,CREB1,CTNNB1,EGFR,ELK1,FOS,IGF1R,INSR,Ins1,Insulin,Jnk,MYC,NFkB (complex),PDX1,PPARA,PPARG,RELA,SP1,SREBF1,STAT3,STAT5B,estrogen receptor	
P3	 	progesterone	 	chemical - endogenous mammalian	Activated	2.603	 	0.217	0.891	2.61E-08	ACTB,ADCYAP1,ADCYAP1R1,ADIPOQ,ADRA2A,AKR1C3,ALDH1A2,ALPL,APOE,ATP6V1B2,BCAT1,BCL2L1,BSG,C9orf72,CA12,CCND3,CDH11,CEBPB,CES1,CFTR,CLDN5,CNDP2,CNR1,COL15A1,COMT,CSF1,CXCL12,CYP1B1,DDIT3,EGR1,ESR2,FAM49A,FGFR2,FKBP3,FKBP4,FKBP5,FOS,FST,FTH1,GARS,GJB2,GRINA,HIF1A,HLA-G,HOXA10,HSD11B2,HSPA2,HSPA8,IGFBP3,KCNG1,LAMA2,LITAF,LOC284023,LTF,MAP2K3,MBP,ME1,MMP9,MYO1D,NCAM1,NME2,NOP16,NPL,NPY1R,NR1H3,NR4A1,PCK1,PDGFA,PFKFB3,PKM,PNKD,PRNP,PTX3,REM1,RTN4,SCD,SLC1A5,SPP1,SREBF1,TACR1,TGFB2,THRSP,TNFRSF1A,TNXB,TYMP,UGCG,WNT5B,YWHAG	ERK1/2,IL1B,Insulin,JUN,NFKB1,NFKBIA,NFkB (complex),NR3C1,PGR,PPARA,PPARG,RELA,SP1,SREBF1,STAT3,STAT5B,progesterone	
P3	 	IPMK	-1.048	kinase	 	0.962	bias	0.710	 	2.64E-08	ABHD12,ACTB,CAPNS1,CYR61,FLNA,FLNC,FOS,FOSB,HSP90AB1,JUNB,MYL9,PFN1	ETS1,FOS,IPMK,JUN,NFE2L2,NFkB (complex),RELA	
P3	 	Cg	 	complex	Activated	2.424	bias	0.476	-1.025	2.88E-08	ACTB,ADCYAP1,ADCYAP1R1,AKR1C3,BCAT1,BCL2L1,BTG2,BTG3,CCND2,CEBPB,DUSP1,DUSP6,EGR1,EMP1,ESR2,FAS,FHL1,FST,G0S2,GJB2,GM2A,GPC1,HIF1A,HLA-A,HMGA1,HSD11B2,IGFBP3,IGFBP4,ITGAV,KLF4,LIMCH1,MAF,MAPKAPK2,MCAM,MMP9,MRPS6,MTPN,NR2F1,NR2F6,NR4A1,NR5A2,NUCB2,PFKFB3,PLAT,PLAU,PLXND1,PTGFR,PTX3,SCUBE1,SDC4,SEMA3E,SLC20A1,SLC4A4,SLC52A2,SPP1,SREBF1,TENM4,TGFB2,TNFRSF12A,UNG	CEBPB,Cg,ERK1/2,ESR1,ESR2,HIF1A,IL6,JUN,NFKB1,NFKBIA,NFkB (complex),NR3C1,PGR,RELA,STAT3,TP53,beta-estradiol,progesterone	
P3	 	EGF	-3.745	growth factor	Activated	2.980	bias	0.434	-0.364	2.88E-08	ACTN1,ADAM17,ALCAM,ARF6,ARHGEF2,BCL2L1,BTG2,CCND2,CCND3,CDC42EP1,CDH11,CEBPB,CLCN3,CLDN2,CSF1R,CTGF,CTSD,CXCL14,CYR61,DAD1,DDIT3,DUSP1,DUSP4,DUSP6,EEF1A1,EGR1,ENAH,ESR2,FOS,FOSB,FST,GAB2,GFPT1,GPS2,GSK3B,GSTP1,HIF1A,HMGCS1,HMOX1,HNRNPK,HOXB5,HRAS,IGFBP3,IGFBP4,JUNB,LPCAT3,LSM1,LTF,MMP9,NCAM1,NR4A1,ODC1,PFKFB1,PHLDA2,PLAT,PLAU,PPIB,PSMB5,PSMB6,PSMB7,RALA,S100A11,SCD,SERPINA1,SH2B3,SHC1,SLC4A7,SOCS3,SPP1,SPRY4,SREBF1,THBS1,TNFRSF12A,TP63,VCAM1,XRCC6	CTNNB1,EGF,EGFR,ERK1/2,ESR1,ESR2,HIF1A,MYC,NFE2L2,NFKB1,NFKBIA,NFkB (complex),PI3K (complex),RELA,SP1,STAT3,TGFB1,beta-estradiol,estrogen receptor	
P3	 	NRG1	-2.056	growth factor	 	1.492	bias	0.316	0.034	2.90E-08	ACTN1,ARHGEF2,ARPC4,ATF4,BIN1,CCND2,CCND3,CDC42EP1,CTGF,CYR61,DAD1,DDIT3,DUSP1,DUSP4,DUSP6,EEF1A1,EGR1,ESR2,FGF1,FOS,FOSB,GPS2,HIF1A,HMGA1,HMOX1,HNRNPK,IMMT,ITGAV,JUNB,LMO4,LPCAT3,LSM1,MBP,MMP9,MSR1,NR4A1,PCCB,PDGFA,PFKFB1,PLAU,PRKACA,SGSH,SLC4A7,XRCC6	EGF,ERK,ERK1/2,JUN,NFKB1,NFKBIA,NFkB (complex),NRG1,Pkc(s),RELA,SP1,STAT3,TP53	
P3	 	glutamine	 	chemical - endogenous mammalian	Inhibited	-2.261	 	-0.152	-1.683	2.91E-08	AARS,ACTB,AKR1C1/AKR1C2,ASNS,ASS1,ATF4,ATF5,BCAT1,BSG,CARS,CEBPB,DDIT3,DUSP1,FOS,HK1,HSPA5,JUNB,NR4A1,OAZ1,PCK1,PCK2,PHB,SLC16A1,WARS	ATF4,DDIT3,FOXO1,FOXO3,INS,Insulin,MYC,NFKB1,NFKBIA,NFkB (complex),P38 MAPK,PPARA,PPARG,RELA,SP1,SREBF1,STAT3,TP53,glutamine	
P3	 	cholesterol	 	chemical - endogenous mammalian	 	1.207	 	0.206	-0.029	2.92E-08	ABCB11,APOB,APOE,APP,ATF4,BSG,C1QC,CD14,CD68,CYB5B,CYP27A1,DDIT3,DES,EPHX1,GBA,HMGCS1,HSPA5,IL10RA,IL1RN,LAPTM5,LYZ,MAPT,ME1,MMP14,MPEG1,MSMO1,NPC1L1,NR1H3,NR4A1,PCYT2,PLTP,PMVK,PSAT1,SAA1,SCD,SLC7A5,SOCS3,SREBF1,SREBF2,THBS1,TMEM123,VCAM1	APOE,CTNNB1,IL1B,INSIG1,LDL,NFKB1,NFKBIA,NFkB (complex),PPARA,PPARGC1A,RELA,SP1,SREBF1,SREBF2,STAT3,cholesterol	
P3	 	arsenic trioxide	 	chemical drug	Activated	2.328	 	0.153	1.492	3.25E-08	ALOX5AP,BCL2L1,CDK6,DDIT3,FAS,FTH1,GCLM,GLRX2,HIF1A,HMGCS1,HMOX1,HSPA5,KEAP1,MAF,ME1,MMP9,MSMO1,NFE2L2,NQO1,NQO2,PFKFB1,PIR,PTPRC,SCD,SHMT2,SLC7A11,SREBF1,SREBF2,TFRC,TP63,TXNRD1,VDAC1	BACH1,FOXO1,HIF1A,JUN,KEAP1,NFE2L2,NFKB1,NFkB (complex),NR4A1,PML,Pkc(s),RELA,SP1,STAT3,TP53,arsenic trioxide,hydrogen peroxide,reactive oxygen species	
P3	 	FLT1	-1.102	kinase	 	-0.853	 	0.243	-1.995	3.61E-08	AHCY,APLP2,BCAT1,CAPN2,CCNI,CTBP1,EIF5A,FLNA,FOS,HK1,HMOX1,LIMS1,MAT2A,PREB,SCRN1,SDHC,SMARCA4,SURF1,THBS1,TOMM22,VDAC1,VPS4A	Akt,ELK1,ERK,FLT1,JUN,MYC,NFE2L2,NFKB1,NFkB (complex),PI3K (complex),RELA,SP1,STAT3,VEGFA,nitric oxide	
P3	 	MGEA5	-1.135	enzyme	 	-0.516	 	-0.067	0.000	3.70E-08	ACO2,ACTG1,ADRM1,AIFM2,ALDOC,ALOX5AP,APOE,ARPC4,ASS1,ATP5I,ATP5L,BCL2L1,C1QA,C1QB,C3AR1,CALCRL,CD14,CD151,CD53,CD68,CDK6,CEBPB,CSF1R,CXCL16,DAB2,DCLK1,EFNB1,EPHB3,FAS,FLNA,FSCN1,GAA,GLUL,HMGCS1,HPGDS,HSP90AB1,IGFBP3,IGFBP4,MCAM,MMP14,MSMO1,NDUFA11,NDUFA13,NDUFA2,NDUFA4,NDUFA6,NDUFB9,NDUFC2,NDUFS4,OGDH,PLAU,PLCE1,PLIN2,SERPINE2,SLC33A1,SOCS3,SORBS1,SOX9,SREBF2,THBS1,THRA,TNFRSF12A	Alpha catenin,CHUK,CTNNB1,Insulin,MGEA5,NFKB1,NFKBIA,NFkB (complex),PPARA,PPARG,RELA,SP1,SREBF1,STAT3,TP53	
P3	 	EDN1	-4.850	cytokine	 	1.245	bias	0.558	 	4.48E-08	ACTB,ADAM12,ADIPOQ,ANXA1,ANXA5,ARF6,CALCRL,CDC42,CTGF,CYBB,EDNRB,EGR1,FOS,FOSB,FST,GRN,HIF1A,HSPA5,HSPA8,ITGAV,JUNB,LEP,MARCKSL1,MBP,MCAM,MMP9,NPM1,NUPR1,ODC1,PDGFA,PDIA6,PLAU,PLCB4,PRKCE,RPSA,SOCS3,SOD1,THBS1,TPM3,VCAM1	CEBPA,CREB1,EDN1,ERK1/2,HRAS,NFKB1,NFKBIA,NFkB (complex),P38 MAPK,PRKCE,RELA,SP1,STAT3,TNF,TP53	
P3	 	L-dopa	 	chemical - endogenous mammalian	Inhibited	-2.684	 	0.076	-3.424	5.30E-08	ADGRB2,AGPAT1,AIF1,AIFM2,ALPL,ARAP1,AREL1,ARL3,BANF1,C1QA,C9orf24,CA12,CAPG,CASK,CD63,CEBPG,CHAC1,CHST11,CLDN5,CLIC6,CLN6,CNR1,COMT,CRYM,CTSB,CXCL12,DCTN3,DGAT2,DUSP1,DUSP6,EDNRB,EIF4G2,EIF6,FKBP5,FOS,FOSB,FTL,GAPDH,GLB1,GNA13,GPC3,HCST,HEXA,HLA-A,HRAS,HSPB6,HTATIP2,IL11RA,JUNB,LAMP2,LAPTM5,LASP1,MAP3K1,MAT2A,MBP,MMP14,MSMO1,NAB2,NAGLU,NDUFA8,NDUFS4,NTRK3,NUAK1,PCDHGB4,PCYT2,PDGFA,PLEK,PLEKHO2,PPP1R1B,PPP1R2,PPTC7,PSAP,RERG,RHOBTB2,RILPL1,SCRN1,SH3BGRL3,SHC1,SIAH2,SLC24A2,SLC25A44,SLC29A3,SLC2A6,SMPD3,SOX9,SRM,SRPRB,STAB1,STXBP1,SYPL1,TAX1BP3,TRIB3,TRIOBP,VAT1,VDAC1,WDR1	CREB1,CREBBP,CREM,Creb,DRD1,ERK1/2,HTT,L-dopa,NFKB1,NFKBIA,NFkB (complex),RELA,RNA polymerase II,STAT3,estrogen receptor	
P3	 	APOE	5.721	transporter	 	-0.908	bias	-0.399	1.041	5.76E-08	ACTB,ADAMTS5,ADIPOQ,APOB,APOE,APP,CALR,CCND2,CD68,CSF1,CTGF,CTSB,CTSD,CTSS,CYBB,CYR61,EGR1,FKBP4,FKBP5,FOS,HMOX1,HSP90AB1,HSPD1,IGFBP6,IL10RA,IL1RN,LEP,LIPA,LRP8,MAPT,MMP9,MSR1,NR1H3,PLAU,PTP4A3,PTX3,SDC4,SOCS3,SOD1,SPP1,SREBF2,TNFRSF1A,VCAM1,WBP2	APOE,CEBPA,CEBPB,HIF1A,IFNG,IL1B,IL6,JUN,NFKB1,NFKBIA,NFkB (complex),RELA,STAT3,TNF,TP53	
P3	 	tunicamycin	 	chemical - endogenous non-mammalian	Activated	3.664	bias	0.390	1.359	6.01E-08	ADCYAP1R1,ASNS,ATF4,CALR,CCND3,CEBPB,CHAC1,CLDN5,DDIT3,DGAT2,EDEM1,EGR1,HMOX1,HSPA5,HSPA9,KLF4,LONP1,MMP9,MVD,NARS,NR1H3,PCK2,PDIA6,PDRG1,PLIN2,PRNP,PVR,SCD,SEC61A1,SEC61G,SEL1L,SESN2,SIGMAR1,SLC20A1,SLC7A11,SRPRA,TMED3,TPO,VCAM1,WARS	ATF6,DDIT3,EIF2AK3,ERN1,FOXO1,FOXO3,NFE2L2,NFKB1,NFKBIA,NFkB (complex),P38 MAPK,RELA,STAT3,TP53,XBP1,tunicamycin	
P3	 	MEL T1	 	chemical - kinase inhibitor	 	0.632	 	0.089	0.352	6.76E-08	ATP5D,C1QBP,CFL1,COPS8,COX5A,ENO1,FH,HSPD1,PGAM1,PRDX1	 	
P3	 	GnRH analog	 	biologic drug	 	-1.871	 	-0.028	-1.658	7.36E-08	ABCC1,ACTN1,AHCYL1,AP3D1,ASNA1,ATP6V1E1,CALR,CAPNS1,CDK16,CETN2,CHMP2A,CLUH,COL6A1,CYC1,DUSP1,DVL1,DYNLL1,EDNRB,FAS,FKBP1A,FOS,GABARAP,HADHB,HIF1A,HINT1,HSP90AB1,HSPA2,IL11RA,LIMS1,MFAP5,MICU1,MKI67,MPV17,MXRA7,NARS,NME2,NTRK3,NUTF2,PHLDA2,PLD3,PPIA,PSMB7,PVR,RAB5C,RALA,RAN,SFRP1,SLC25A44,SLC7A11,SNRPD3,TCEA1,THRA,TMBIM6,TWF1,VAT1,WSB2,YIF1A	 	
P3	 	cycloheximide	 	chemical reagent	 	-1.975	 	-0.093	-1.305	8.17E-08	ACTB,ADCY1,ADCYAP1,AGFG1,ALDOA,APOB,APP,ASS1,BCL2L1,BTG2,CALR,CCND3,CD4,CEBPB,CSF1,CTGF,CYP4A11,CYR61,DUSP1,EEF1A1,EGR1,ESR2,FAS,FOS,FOSB,FST,GBP1,GCLM,GOT1,HEXA,HMOX1,IGFBP4,IGFBP6,IL1RN,JUNB,KCND3,LARP6,LEP,LONP1,MT-CO1,MYOC,NFE2L2,NPM1,NQO1,NR1H3,NR4A1,PDGFA,PFKFB3,PLAT,PLAU,PTX3,RERG,RHOBTB2,SCD,SLC30A1,SOCS3,SPP1,THBS1,THRA,VCAM1	APOE,CEBPA,CTNNB1,IL1B,IL6,JUN,NFKB1,NFKBIA,NFkB (complex),P38 MAPK,RELA,SP1,STAT3,TNF,cycloheximide	
P3	 	IND S7	 	chemical - kinase inhibitor	 	-1.387	bias	-0.254	-0.472	8.39E-08	ACTB,ATP5D,C1QBP,COPS8,COX5A,ENO1,ERP29,FH,PCK2,PGAM1,STIP1,TUBB,VDAC2	 	
P3	 	cisplatin	 	chemical drug	Activated	2.720	 	0.208	1.003	1.01E-07	ABCC3,ACTB,ADRM1,AKR1C1/AKR1C2,ANXA1,ANXA2,ANXA5,ARHGEF10L,ASNS,ATF4,ATP6V0C,BCL2L1,BHLHE41,BIRC7,BTG2,CAPN2,CAPN6,CD14,CD53,CSF1,CTGF,CTSB,CXCL14,DDIT3,DGKE,DMXL2,DUSP1,DUSP6,EGR1,ERBB4,FADS3,FAS,FCGR2A,FOS,GAS5,GDF15,GSTM3,GSTP1,HIF1A,HK1,HMGCS1,HMOX1,HSPA5,HYAL1,IGFBP3,IL10RA,LIPA,LMO4,LRP6,LYZ,MBD4,NCAM1,NEO1,NQO1,ODC1,PCNXL2,PEBP1,PFKL,PHLDA3,PLAT,PPIA,PSMB10,RGL1,RHOBTB2,RPL13A,RPS16,RPS21,RPS27L,RPS5,RRM2B,S100A11,SESN2,SLC31A1,SLC39A3,SLC6A6,SOCS3,SOD1,SPP1,TFPI,THBS1,TMSB10/TMSB4X,TNFRSF12A,TNFRSF1A,TOP2A,TP63,TUBB,TYMP,UBE2A,UCP2,VCAM1,XRCC6	CEBPA,CTNNB1,FOS,IL6,JUN,Jnk,MYC,NFKB1,NFKBIA,NFkB (complex),RELA,SP1,STAT3,TNF,TP53,cisplatin	
P3	 	miR-16-5p (and other miRNAs w/seed AGCAGCA)	 	mature microrna	Inhibited	-5.550	bias	-0.710	 	1.07E-07	ACP2,ACTR1A,ANLN,ARHGDIA,ARL2,ATG9A,CA12,CCND2,CCND3,CDK6,CREBL2,DTD1,EIF4G2,GFPT1,GRN,GSTM4,HMGA1,HMOX1,IPO4,PAFAH1B2,PANX1,PHLDB2,PLAG1,PPIF,PSAT1,RAD51C,RTN4,SERPINE2,SLC25A22,SLC38A1,SLC7A1,SQSTM1,SRPRA,SRPRB,TMEM43,TPM3,TPPP3,TXN2,UCP2,UTP15	 	
P3	 	bardoxolone	 	chemical drug	Activated	2.777	 	0.237	1.901	1.08E-07	CEBPB,CEBPG,DDIT3,EPHX1,FTH1,GCLM,HMOX1,HSPA9,MDH2,NQO1,NQO2,SQSTM1,TXNRD1,UQCRFS1	 	
P3	 	EGFR	1.095	kinase	 	1.611	bias	0.282	-0.285	1.26E-07	ACTB,ANXA1,BCL2L1,C12orf49,CDK6,CEBPB,CHI3L1,CLDN2,CMA1,COL5A2,COL6A1,COL8A1,CTGF,CXCL12,DDIT3,DUSP1,DUSP4,EGR1,EIF6,ERBB4,ESR2,FOS,GAS5,GBP1,GPC1,GRN,HIF1A,HNRNPK,HOXA7,HSD11B2,HSPA5,IGFBP3,IGFBP4,JUNB,MATN2,MMP14,MMP9,MT1M,PLAT,PLAU,PPIA,PSMB5,PSMB6,PSMB7,SERPINE2,SFRP1,SLC4A7,SOCS3,SOX9,THBS1,TNXB,TUBB4B,TUBG1	CTNNB1,EGF,EGFR,ERBB2,ERBB4,ERK1/2,FOS,JUN,Jnk,NFKB1,NFKBIA,NFkB (complex),RELA,SP1,STAT3,TP53,estrogen receptor	
P3	 	IRS1	1.077	enzyme	 	-0.181	bias	0.308	-1.179	1.59E-07	ACTR3,ADIPOQ,BMP6,CEBPB,CIDEA,COL6A1,COX7A1,DDIT3,EGR1,FHL1,FMO1,FOS,GAS5,IGFBP4,LEP,MMP14,NDN,NR2F1,PCK1,PDGFA,PHB,SFRP2,SPP1,SREBF1,SREBF2,THRA,TNXB,TRIB3,UCP2	AKT1,ATF4,CEBPA,CEBPB,E2F1,FOXO1,FOXO3,INS,IRS1,Ins1,Insulin,NR4A1,PPARA,PPARG,RELA,SIRT1,SP1,SREBF1,TP53	
P3	 	amino acids	 	chemical - endogenous mammalian	 	-0.343	 	-0.213	0.315	1.68E-07	ACTB,ASNS,DDIT3,FOS,FOSB,GAPDH,HIF1A,JUNB,ODC1,RPL32,SLC7A1,SLC7A2	CEBPA,ERK1/2,FOXO1,HIF1A,IGF1,Insulin,JUN,NFKB1,NFKBIA,NFkB (complex),PPARA,PPARG,RELA,SP1,SREBF1,STAT3,TSC2,amino acids	
P3	 	miR-122-5p (miRNAs w/seed GGAGUGU)	 	mature microrna	Inhibited	-2.429	bias	-0.710	 	1.74E-07	AACS,ADAM17,ALDOA,BCKDK,EEF1A1,EGLN3,FAM117B,G6PC3,GYS1,NCAM1,PKM,PSME1,PSME3,RABIF,SLC35A4,SLC7A1,SLC7A11,TMED3,TTYH3,XPO6	 	
P3	 	EPO	-6.527	cytokine	 	1.336	bias	0.364	-0.473	1.85E-07	ACTB,ATP6V1B2,BCL2L1,BZW2,CCND2,CCND3,CD52,CLGN,CREG1,CXCL12,DDIT3,DES,EEF1A1,EGR1,ETF1,FAS,FECH,FOS,FOSB,GBA,GLUL,GSPT1,H2AFZ,HMGN1,ILF2,JUNB,KIT,LAPTM5,LCP1,LY6E,MID1IP1,MLH1,NAB2,NPM1,NUPR1,PLCB2,RAB4A,RCC2,RPLP0,RPS4Y1,SDHC,SOCS3,SOD1,SPP1,TFRC,TIE1,TSN,UCP2,UGCG,WDR1	ELK1,EPO,ESR1,FOS,FOXO1,FOXO3,GATA1,JUN,MXI1,NFE2L2,NFKB1,NFKBIA,NFkB (complex),P38 MAPK,RELA,SPI1,STAT3,TP53,nitric oxide	
P3	 	Insulin	 	group	 	1.291	 	0.229	-0.233	2.16E-07	ACTB,ADIPOQ,ALDOA,APOE,APP,BCL2L1,CCND3,CEBPB,CIDEA,CYBB,DUSP1,DUSP4,EGR1,FOS,FOSB,FTL,GSK3B,GSTP1,HIF1A,HMOX1,HNRNPK,HSPA5,IGFBP3,IGFBP4,LEP,MAPT,MDH2,ME1,MMP9,MT-ND1,MTCH2,NDUFA1,NDUFB9,NR1H3,NR4A1,NUCB2,ODC1,OGT,PCCB,PCK1,PKM,PLIN1,RPL32,RPS16,SCD,SLC25A11,SLC25A5,SLC2A5,SLC38A3,SLC7A1,SORBS1,SREBF1,SREBF2,THRSP,TPO,UCP2	ATF6,CEBPA,D-glucose,HIF1A,Insulin,L-triiodothyronine,LEP,MYC,NCOR1,NFKB1,NFKBIA,NFkB (complex),PPARA,PPARG,RELA,RXRA,SP1,SREBF1,STAT3,STAT5B,THRB,TNF,oleic acid	
P3	 	beta-naphthoflavone	 	chemical toxicant	Activated	3.523	bias	0.320	2.397	2.27E-07	ABCC3,AKR1C1/AKR1C2,APOE,CYP1B1,CYP4A11,CYP4B1,CYR61,FOS,FTH1,GCLM,GSTM5,GSTP1,MAFG,ME1,NQO1,NR4A1,SAA1	AHR,BACH1,CTNNB1,EP300,ESR1,FOS,Jnk,KEAP1,NFE2L2,NFKB1,NFkB (complex),RELA,SP1,STAT3,TP53,benzo(a)pyrene,beta-naphthoflavone	
P3	 	CD28	2.371	transmembrane receptor	Inhibited	-3.349	bias	-0.346	-0.789	2.39E-07	ACTR3,AHCYL1,ANXA1,AP1B1,BCL2L1,BIN1,CCND2,CCND3,CDK6,CLIP1,CYC1,CYCS,DAD1,FCER1G,FKBP2,FOS,FYB,GAPDH,GBP1,GYS1,HAX1,HDAC2,HINT1,HMGN1,HSPA8,IFRD2,IGFBP6,IL10RA,ILF2,IRF8,KLF2,LCP1,MAF,MMRN1,MSR1,MT-CO1,NR4A1,OAZ1,ODC1,PGAM1,PHB,PHB2,PSMA5,PSMF1,RAD23B,RPL30,SLC25A5,SLC5A3,SLC7A5,SOCS3,SRPRB,STIM1,TCF7,TFRC,THBS1,XRCC6	CD28,CD3,CTNNB1,ELK1,ESR1,HIF1A,IL2,IL4,IRF8,JUN,NFKB1,NFKBIA,NFkB (complex),NR3C1,RELA,RNA polymerase II,SP1,STAT3,STAT5B,Shc,TCR	
P3	 	ESR2	-2.429	ligand-dependent nuclear receptor	 	-0.641	 	0.091	-1.167	2.46E-07	ADAMTS5,AES,ANO2,APOE,ARRDC4,ATF5,BCAT1,BCL2L1,BIN1,CA12,CADM3,CAPN2,CES1,CHST2,COL16A1,CPM,CTGF,CTSD,CXCL12,CYP2B7P,DNAJC1,DUSP10,EGR1,ESR2,FHL1,FOS,GCSH,GLB1,GM2A,GSTP1,HSPA2,IGFBP3,IGFBP4,IMPDH2,IP6K3,JUNB,KAZALD1,KCNK15,KLF4,LAPTM5,LEP,LIMCH1,ME2,MKI67,MMP14,MPC1,NID2,OTUB2,PCBD1,PDGFA,PLIN2,PPP1R3C,PSAT1,PTGFR,PTX3,RALA,SCUBE1,SEMA3B,SOCS3,SPP1,STON1,TENM4,TESK1,THRSP,TMEM2,TSPO	4-hydroxytamoxifen,AHR,CEBPA,E2F1,ESR1,ESR2,HIF1A,IL6,JUN,MYC,NFKB1,NFKBIA,NFkB (complex),RELA,SP1,STAT3,TNF,TP53,beta-estradiol	
P3	 	FMR1	1.540	translation regulator	Inhibited	-2.210	bias	-0.516	 	2.54E-07	ALDOA,APP,ATP5L,ATP6V1E1,CFL1,ENO1,GAPDH,MAP1B,MMP9,PCLO,PLAT,PPIA,PRKACA,RPSA,UQCRFS1,UQCRQ	 	
P3	 	SOD1	1.861	enzyme	 	-1.264	bias	-0.492	-0.204	2.67E-07	ACTB,ALDOC,APOE,ASS1,ATF4,AURKAIP1,BCL2L1,C1QA,CD14,COMT,CSF1R,DCXR,FOS,FTH1,GCLM,GSTM3,GSTM5,GSTP1,GUK1,HMOX1,HN1,HSPA4,HSPA8,JUNB,MMP9,MT-CO1,MT-ND1,NDUFV3,NFE2L2,PSMB5,SH3BGRL3,SNCG,SOD1,SPP1,SQSTM1,STIP1,TFRC,VAPA,VCAM1	Akt,BACH1,CEBPA,CREB1,ELK1,ETS2,JUN,KEAP1,MYC,NFE2L2,NFKB1,NFKBIA,NFkB (complex),RELA,SOD1,SP1,STAT3,TNF,nitric oxide	
P3	 	AKT1	1.379	kinase	Activated	3.475	bias	0.307	1.659	2.69E-07	ADIPOQ,AKR1C1/AKR1C2,ASS1,BCL2L1,C1QC,CCND2,CCND3,CD4,CIDEA,COL8A1,EGR1,FAS,FOS,FOSB,GCLM,GDF15,GSTM5,HIF1A,HMGCS1,HMOX1,LEP,LIPA,MBP,ME1,MMP14,MMP9,MSMO1,MSR1,NEXN,NFE2L2,NQO1,PCK1,PLP1,PPP1R1B,SCD,SLC3A2,SLC4A7,SPP1,SREBF1,SREBF2,STUB1,TGFB2,THBS1,UNC5B	AKT1,Akt,CEBPA,CEBPB,CREBBP,ELK1,ESR1,IFNG,JUN,LEP,NFKB1,NFKBIA,NFkB (complex),PPARG,RELA,SP1,STAT3,STAT5B,TNF,TP53	
P3	 	IL1B	-1.412	cytokine	 	1.732	bias	0.318	-1.297	3.01E-07	ABCB11,ABCC3,ADAMTS5,AIF1,AKR1B1,ALPL,ANXA1,APOB,APOE,APP,ARL6IP5,ASS1,ATF4,ATF5,BCL2L1,BMF,BTG2,CD14,CD4,CD83,CEBPB,CEBPG,CFTR,CHI3L1,CSF1,CSRNP1,CTGF,CTSB,CTSS,CXCL12,CYBB,DAB2,DDIT3,DUSP1,EGLN3,EGR1,F13A1,FAM129A,FAS,FGFR2,FKBP5,FOS,FOSB,FST,G0S2,GBP1,GDF15,GEM,GM2A,GRN,GSK3B,GYS1,HEXA,HIF1A,HLA-A,HMGA1,HMOX1,HPGDS,IGFBP3,IGFBP4,IGFBP6,IL10RA,IL1RN,IRAK1,ITGAV,JUNB,LCP1,LEP,LGALS9,MAPT,MARCKSL1,MMP14,MMP9,NFE2L2,NFKBIZ,NQO1,NR1D1,NR1H3,NR4A1,ODC1,PCDH7,PGAM1,PLAA,PLAT,PLAU,PLD3,PSMB10,PTGFR,PTX3,RAN,RNASE1,RPSA,SAA1,SAA2,SCUBE1,SDC4,SERPINH1,SLC20A1,SOCS3,SOX9,SPP1,SREBF1,TACR1,THBS1,THRSP,TMEM176B,TREM2,TYMP,UGCG,USP18,VCAM1,XYLT1	CEBPA,CEBPB,IFNG,IL1B,IL6,JUN,NFKB1,NFKBIA,NFkB (complex),RELA,STAT3,TNF,TP53	
P3	 	WT1	-7.752	transcription regulator	 	1.385	 	0.118	0.739	3.01E-07	AHCY,APLP2,APRT,ARL2,ASNS,ATP5I,BCL2L1,BTG2,CSF1,CSF1R,CSPG4,CTGF,EGR1,FGF1,FIBP,FOSB,HCFC1R1,IFRD2,IRF8,JUNB,KLF4,KPNA1,MMP14,MMP9,NCSTN,NME1,NQO2,ODC1,PCK2,PDGFA,PIR,PPIB,RPL19,SLC20A1,SLC6A6,SOX9,SQSTM1,SREBF2,TARS,THBS1,TYROBP,WARS,YARS	CEBPA,CEBPB,CTNNB1,FOXO1,IGF1,JUN,NFKB1,NFkB (complex),RELA,Ras,SP1,STAT3,TP53,WT1	
P3	 	RNA polymerase II	 	complex	 	 	 	 	 	3.05E-07	ACTB,ADIPOQ,ALAS1,ALPL,ASNS,ATP13A2,CA12,CBX5,CCND2,CD14,CD4,CD83,CDH11,CSF1,CYP1B1,DDIT3,DUSP1,ENO1,FOS,GAPDH,GDF15,GOT1,HCST,HOXA7,HSD11B2,IGFBP3,IL1RN,JUNB,MINOS1,MMP9,NR5A2,OSGIN1,PCDHAC2,PCK1,RBBP8,RPL12,RPL13A,RPS21,RPS3,SDHC,SOCS3,SORBS1,SPP1,TIAL1,TXN,XIST	MYC,NFKBIA,RELA,RNA polymerase II,SP1,STAT3,TP53	
P3	 	tamoxifen	 	chemical drug	 	0.001	 	0.071	-0.441	3.05E-07	ABCB11,ASS1,BCL2L1,CDH11,CDK6,CTSD,CXCL12,CYR61,EPHX1,ERBB4,ESR2,ETV5,F13A1,FLOT1,FNDC4,FOS,G0S2,GAPDH,GDF15,GJB2,HMGCS1,HSP90AB1,IGFBP3,IGFBP4,IL1RN,JUNB,MKI67,MT-CO1,NNMT,PFN1,RERG,SCD,SDC3,SEMA3B,SHC1,SLC5A3,SLC7A2,SLC7A5,SOX9,SPP1,SQSTM1,SREBF1,TXN,TYMP,UCP2,UGCG	CEBPA,CEBPB,ELK1,ESR1,ESR2,HIF1A,IGF1,JUN,MYC,NFE2L2,NFKB1,NFkB (complex),RELA,RNA polymerase II,RXRA,SP1,STAT3,TGFB1,TP53,calcitriol,nitric oxide,tamoxifen	
P3	 	PI3K (family)	 	group	Activated	2.512	bias	0.359	0.855	3.65E-07	AKR1C1/AKR1C2,CCND3,CLDN2,CTSD,CXCL12,DDIT3,EGLN3,FOS,GCLM,HIF1A,HK1,HMOX1,HSPA5,KLF2,LEP,MMP9,NFE2L2,NQO1,PKM,SIAH2,SLC4A7,SREBF1	AKT1,ARNT,Akt,CEBPB,CREBBP,ELK1,ESR1,FOXO1,HIF1A,JUN,NFKB1,NFKBIA,NFkB (complex),NR4A1,P38 MAPK,PI3K (family),PPARG,RELA,SP1,STAT3,TP53	
P3	 	tert-butyl-hydroquinone	 	chemical reagent	Activated	3.088	bias	0.618	 	3.65E-07	ABCC1,AKR1C1/AKR1C2,CNR1,FOS,FTH1,FTL,GCLM,GSS,GSTM3,GSTM5,GSTP1,HMOX1,HSPA5,HSPA8,JUNB,MAF,ME1,NFE2L2,NQO1,OSGIN1,SESN2,TXNRD1	AHR,BACH1,CTNNB1,ESR1,FOS,Jnk,KEAP1,NFE2L2,NFKB1,NFkB (complex),RELA,SP1,STAT3,TP53,tert-butyl-hydroquinone	
P3	 	HIF1A	2.212	transcription regulator	Activated	3.473	bias	0.510	 	3.87E-07	ADAM17,ADIPOQ,ALDOA,ALDOC,APOE,ASNS,ATG9A,BCL2L1,BHLHE41,CARS,CTGF,CTPS1,CTSD,CXCL12,CYR61,EGLN3,EIF5A,ENO1,ERBB4,ERGIC1,FAM162A,FHL1,FOS,FSCN1,GAPDH,GBE1,HIF1A,HIST1H2BK,HMOX1,HSPA4,HSPA5,IGFBP3,ITGAV,ITGB2,LEP,METTL23,MMP9,MT-ND1,NPM1,NR4A1,P4HA1,P4HA2,PDGFA,PFKFB3,PFKL,PHLPP1,PKM,PLOD2,PPIA,RAB20,RET,SDC4,SESN2,SFRP1,SOCS3,SOX9,STC2,SULF1,TFRC,TGFB2	AHR,ARNT,Akt,CEBPB,CTNNB1,ERK1/2,ESR1,FOXO1,HIF1A,JUN,NFKB1,NFKBIA,NFkB (complex),RELA,SP1,STAT3,TP53	
P3	 	KRAS	1.004	enzyme	Activated	4.104	 	-0.003	4.122	4.12E-07	ACTR3,ALDOA,AOX1,APLP2,BCL2L1,BSG,CCND3,CEBPB,DCLK1,DDIT3,DUSP4,DUSP6,EEF1A1,EIF5,EIF5A,ETV5,FAS,FOS,FTH1,GBA,GLUL,GNA13,GPC3,GRN,HADHB,HEXA,HIF1A,HSPA5,HYOU1,LAMP2,MCAM,MT-CO1,NCAM1,NFE2L2,NME2,NQO1,NR5A2,OAS1,PLAT,RAB20,RAB7A,RNH1,RPSA,SDC4,SERPINE2,SIRPA,SLC3A2,SMPD3,SOX17,SOX9,SQSTM1,TCEA1,TCP1,THBS1,TOP2A,UBE2I,VAPA	Akt,CTNNB1,EGFR,HIF1A,JUN,KRAS,MYC,NFE2L2,NFKB1,NFKBIA,NFkB (complex),P38 MAPK,PI3K (complex),RELA,SP1,STAT3,TP53,estrogen receptor	
P3	 	MKNK1	1.060	kinase	Activated	3.400	bias	0.710	 	4.19E-07	ANXA2,ANXA5,AP3D1,BAG3,CYR61,FAM49A,FLNA,FOS,FOSB,GPC4,HSPA2,MAP1B,MAPT,MYO5A,NCDN,PLTP,RNH1,SERPINH1,SFRP1,STRN4,STXBP1,THRA,TMBIM6,TPP1,YWHAG	 	
P3	 	let-7a-5p (and other miRNAs w/seed GAGGUAG)	 	mature microrna	Inhibited	-4.469	bias	-0.710	 	4.33E-07	ATP6V1F,BCL2L1,BSG,CAPG,CCND2,CDK6,CHMP2A,COL27A1,DAD1,DSP,EIF4G2,GRPEL2,GYS1,HMGA1,HMOX1,HRAS,HYOU1,IPO4,MMP9,MTPN,POLD2,RHOG,SCD,SEPT3,SIGMAR1,SLC1A4,SLC25A1,SLC25A13,SLC38A1,SYPL1,THBS1,TMEM2	 	
P3	 	mibolerone	 	chemical drug	Activated	3.562	 	0.226	2.339	4.62E-07	ALCAM,BMP6,CALR,CLTC,DAD1,DNAJA4,EIF2S1,EIF4A1,ERP29,FHL1,FKBP1A,FKBP5,GPC3,HMGCS1,HSPA5,HYOU1,IGFBP3,MAT2A,NME1,NME2,PPIA,PPIB,PRELP,SEC23B,SLC25A5,SRM,TMED3,TOP2A,UCP2,USP18	 	
P3	 	CTNNB1	1.109	transcription regulator	 	1.097	bias	0.565	 	4.85E-07	ABCC1,ACTB,ACTR3,ADAM17,ADIPOQ,AES,ALCAM,ALDH1A2,ALDH3A2,ALG3,ANXA1,APP,ARHGDIA,BCAP31,BCL2L1,BMF,C6,CALM1 (includes others),CAPNS1,CAPZB,CCND2,CD4,CDH11,CLDN2,CLDN5,CNR1,COL27A1,CRAT,CTGF,CTNNA1,CXCL12,CYR61,DDIT3,DES,EDIL3,EIF5A,EPHB3,ESR2,F13A1,FAS,FCER1G,FOS,FST,FSTL3,GJB2,GLUL,GNA12,HNRNPA0,HSPE1,HTATIP2,ID4,IMPDH2,IRF8,ITGB2,LFNG,LIPA,LRP6,LY6E,ME1,MECOM,MMP14,MMP9,MPEG1,NCAM1,NR5A2,PDAP1,PFN1,PHLDA2,PLAU,PSAP,RAD23A,SAA1,SCD,SCRN1,SEC61A1,SERPINA1,SERPINE2,SFRP1,SLC1A5,SOX17,SOX9,SPP1,SQSTM1,STARD7,STXBP1,SYNM,TCF7,TIAL1,TMEM2,TP63,UGCG,VCAM1,WNT5B	CEBPA,CEBPB,CTNNB1,FOXO1,JUN,MYC,NFKB1,NFKBIA,NFkB (complex),P38 MAPK,RELA,SP1,STAT3,TNF,TP53	
P3	 	PTEN	-1.115	phosphatase	 	-1.782	 	-0.043	-1.468	5.01E-07	ACO2,ADIPOQ,AKR1C3,ALG3,ANXA1,ARHGDIA,ATP5G1,ATP5I,BTG2,CA12,CBX4,CCND3,CDK6,CEBPB,COX5A,COX8A,CSTF3,CTSB,CYP27A1,DEGS1,DUSP1,FAS,FOS,G0S2,GYS1,HADHB,HIF1A,HOXA10,ID4,IFI30,IGFBP3,IGFBP6,KIF3B,LIMS1,MAT2A,MBP,MKI67,MMP14,MMP9,MT-ATP6,MT-CYB,MT-ND1,MVD,NR5A2,PABPC4,PFKFB3,PFKL,PLAU,POLD2,PTP4A2,PTPRC,PTPRK,RAD51C,SCD,SDC4,SLC20A1,SLC25A1,SMARCA4,SNRPF,SOCS3,SPP1,SREBF1,TAF10,TAF13,THBS1,VCAM1,ZBTB16	CEBPA,CEBPB,CREBBP,ELK1,ERK1/2,ESR1,IGF1,JUN,NFKB1,NFKBIA,NFkB (complex),PTEN,RELA,SP1,STAT3,TNF,TP53	
P3	 	KDM5A	1.107	transcription regulator	Inhibited	-5.014	bias	-0.623	 	5.57E-07	ACO2,ATP6V1F,COA3,COX14,COX17,COX4I1,GHITM,GRPEL1,HMOX1,ICT1,MAP2K3,MRPL17,MRPL55,NDUFA13,NDUFA2,NDUFA4,NDUFA6,NDUFS4,NME1,PARK7,PGD,SDHC,TOMM22,TOMM6,TXN2,UQCRC1,UQCRFS1,UQCRQ,VDAC1	 	
P3	 	IL13	-10.582	cytokine	Activated	3.281	bias	0.297	1.087	5.59E-07	ALDH1A2,ALOX5AP,BCL2L1,BZW2,C3AR1,CAPN2,CD14,CD209,CD4,CD52,CEBPB,CHCHD7,CHI3L1,CHST2,CLDN2,CTGF,CTSB,CTSS,CYBB,DMXL2,DNASE2,DUSP10,EGR1,F13A1,FAM162A,FAS,FCGR2A,FKBP1A,FLOT1,G0S2,HK1,HMOX1,IARS,IL11RA,IL1RN,LIPA,MAF,MCUR1,MMP14,MMP9,MS4A4A,MSMO1,NCLN,NHLH1,PDGFA,PLAU,PLCXD1,QSOX1,SERPINA1,SLC7A2,SOCS3,SPP1,ST3GAL6,STXBP1,SYNGR2,THBS1,TNFRSF1A,TNS1,TPSAB1/TPSB2,VCAM1	CEBPA,CEBPB,CTNNB1,FOS,FOXO1,IL13,IL1B,IL6,JUN,Jnk,NFKB1,NFKBIA,NFkB (complex),RELA,STAT3,TNF	
P3	 	VEGFA	-1.274	growth factor	Activated	2.669	bias	0.543	 	6.15E-07	ABCC1,ALAS1,ATP5J2,CD83,COX8A,CSTB,CTGF,CTSB,CTSS,CXCL12,CYB5B,CYR61,DUSP4,EGR1,ETV5,FOS,GBP1,HIF1A,HK1,HMOX1,IGFBP4,JUNB,MDH2,ME2,MMP9,NDUFA1,NME1,NME2,NR4A1,PLAT,PLAU,SCO2,SHMT2,SLC25A5,SLC25A6,SNCG,SYNM,THBS1,TIMM13,TMSB10/TMSB4X,TOMM22,TSPO,TXN2,UNC5B,VCAM1	CTNNB1,FGF2,FOS,FOXO3,JUN,Jnk,NFKB1,NFKBIA,NFkB (complex),P38 MAPK,Pkc(s),RELA,SP1,STAT3,TP53,VEGFA	
P3	 	BACH1	 	transcription regulator	Inhibited	-2.143	bias	-0.382	-1.097	6.20E-07	CALM1 (includes others),FTH1,GCLM,HMOX1,ME1,NQO1,SLC7A11,SPP1,SQSTM1,TTC23	BACH1,KEAP1,NFE2L2,NFKB1,NFkB (complex),RELA	
P3	 	FGF2	1.798	growth factor	Activated	2.373	bias	0.361	-0.118	6.37E-07	ADAMTS5,AKR1B1,ATF4,BCL2L1,BTG2,CCND2,CCND3,CDH11,CNP,CSF1,CXCL12,CYR61,DAD1,DDIT3,EDNRB,EGR1,ENO1,ETV5,FAS,FGFR2,FLNA,FOS,FTH1,GBP1,HIF1A,IGFBP3,IGFBP4,JUNB,LRP6,MAPT,MBP,MCAM,MKI67,MMP9,NR4A1,ODC1,PDGFA,PLAT,PLAU,PRKCE,SCD,SFRP1,SLC20A1,SOCS3,SOX9,SPP1,SPRY4,SQSTM1,TFPI,TGFB2,THBS1,TNFRSF12A,TOP2A,TPO,VCAM1,XRCC6	CEBPA,FGF2,HGF,IGF1,JUN,NFKB1,NFKBIA,NFkB (complex),NOTCH1,P38 MAPK,RELA,SP1,STAT3,TNF	
P3	 	sulindac sulfide	 	chemical drug	 	-0.203	 	-0.104	0.246	6.49E-07	APP,ARPC1B,BCL2L1,CEBPB,CTGF,CYB5B,CYP1B1,DYNLL1,EGR1,GARS,GDF15,MSMO1,NQO1,NUTF2,PGAM1,PLAU,PPP2R1A,RRM2B,STC2,XRCC6	APP,CTNNB1,ERK1/2,FOS,HIF1A,JUN,Jnk,NFKB1,NFKBIA,NFkB (complex),RELA,Ras,SP1,STAT3,TP53,sulindac sulfide	
P3	 	desmopressin	 	biologic drug	 	-0.063	bias	0.355	-1.062	6.54E-07	ACTB,AKR1B1,CAPG,CTSD,ENO1,F8,FLNA,FOS,GAPDH,GNG12,HINT1,HSPA8,HSPH1,LIMA1,PHLDB2,PPIA,PPP1R1B,RMDN3,RPS3,S100A11,TNS1,TUBB,VDAC1	 	
P3	 	IL15	-1.946	cytokine	 	-0.095	bias	0.470	-2.337	6.89E-07	ANXA1,ATF4,BCL2L1,CALM1 (includes others),CCND2,CCND3,CD28,CD53,CD83,CDK2AP1,CDK6,CSF1,CTGF,CXCL12,FAS,FKBP1A,FYB,GAPDH,GARS,HCST,HSPA8,HSPE1,ID4,JUNB,KIT,KLRD1,LEP,MAF,MKI67,MYH1,NAGA,NCAM1,NME1,OAZ1,PDCD5,PFN1,PLEK,POLR2K,PRKACA,PSAP,PSMA5,PSMB10,PTP4A2,PTPRC,RBBP8,RPS3A,S100A11,SLC25A5,SORL1,TCEA1,TCF7,TFRC,TNFRSF1A,TOP2A,TXNRD1,TYROBP,VCAM1,YARS	IL15,IL2,Immunoglobulin,JUN,NFKB1,NFKBIA,NFkB (complex),NR3C1,P38 MAPK,PPARG,RELA,RNA polymerase II,SP1,STAT3,STAT5B,TP53	
P3	 	CSF3	-13.862	cytokine	 	0.683	 	0.181	-0.287	7.04E-07	ARHGDIA,BCL2L1,C3AR1,CAPG,CCND2,CCND3,CD14,CDK6,CEBPB,CTSD,CXCL12,CYBB,DES,DUSP6,EGR1,ERAP2,FOS,HMOX1,HOXA7,HSPD1,IL1RN,ITGB2,KIT,LTF,LYZ,MMP9,NME2,ODC1,PLCB2,PRKCE,SOCS3,TFRC,TNFRSF1A,VCAM1	Akt,CEBPB,CSF3,IFNG,IL6,JUN,NFKB1,NFKBIA,NFkB (complex),P38 MAPK,RELA,SP1,STAT3,TP53	
P3	 	IGF1	1.056	growth factor	Activated	3.466	bias	0.415	0.523	7.05E-07	ADIPOQ,AKR1C1/AKR1C2,APP,BCL2L1,BSG,C1QA,CCND2,CCND3,CEBPB,CNP,CSF1,CTGF,CTSD,CYBB,CYR61,DCLK1,DDIT3,EGR1,ESR2,FOS,FOSB,GAPDH,HIF1A,HMGA1,HMOX1,HSD11B2,HSPA5,IGFBP3,IGFBP4,IGFBP6,ITGAV,JUNB,KIF1A,LARP6,LASP1,LEP,MAFG,MAPT,MBP,MKI67,MMP14,NCAM1,NFE2L2,NUPR1,ODC1,PLAU,PLP1,PPP1R1B,PRNP,PTPRC,SCD,SLC12A7,SLC20A1,SNCG,SOCS3,SPP1,SREBF1,THBS1,THRSP,TNFRSF12A,UBE2D2,VCAM1	CEBPA,ERK1/2,FGF2,FOXO3,IGF1,JUN,LEP,NFE2L2,NFKB1,NFKBIA,NFkB (complex),PI3K (complex),PPARG,RELA,SP1,STAT3,STAT5B,TNF,TP53	
P3	 	oleic acid	 	chemical - endogenous mammalian	 	-0.488	 	0.194	-1.416	7.58E-07	APOB,APOE,APP,ATF4,DDIT3,DEGS1,DGAT2,DUSP1,FOS,GAPDH,HMOX1,HSPA5,IGFBP3,NPC1L1,NR1H3,NR4A1,PCK1,PLIN1,PLIN2,PLIN5,SCD,SREBF1,THRSP,UCP2,VCAM1	CEBPA,CEBPB,FOXO1,Insulin,JUN,NFkB (complex),PPARA,PPARG,PPARGC1A,RELA,RXRA,SP1,SREBF1,STAT3,fatty acid,oleic acid,palmitic acid	
P3	 	Lh	 	complex	 	-0.465	 	0.196	-1.324	7.82E-07	ACP2,ACTB,ACTN1,ALPL,ARHGAP35,ARL4C,ARL6IP5,ARPC4,CCND2,CDK16,COL15A1,CREBL2,DAB2,DUSP1,DUSP3,FKBP5,FLNC,FOS,FST,GBP1,GEM,GNB1,MAP2K3,MAP4K4,MMP9,MSMO1,NLK,P4HA2,PHB,PLAT,PPP2R1A,PRKACA,PSMD3,PTX3,RAB1A,RAB4A,RAB5C,RAPGEF3,SMARCA4,STIP1,TGFB2,THBS1,TMBIM6,TNFRSF12A	CEBPB,Cg,ERK,GATA1,IL1B,JAK2,JUN,Lh,NFKB1,NFKBIA,NFkB (complex),NR3C1,PGR,RELA,SP1,STAT3,STAT5B,TP53,progesterone	
P3	 	indomethacin	 	chemical drug	Activated	3.087	 	0.209	1.789	7.88E-07	ACOT1,ADAMTS5,ANXA1,ANXA2,APP,ASNS,ATP6V0B,BCL2L1,BSG,BTG2,CAPN2,CAPN6,CBX4,CD14,CEBPB,COX8A,CTSD,DYNLL1,FCGR2A,FOS,GAS5,GBA,GDF15,GSTM3,HIF1A,HMOX1,LIMA1,MMP14,PLIN2,PSMB10,PSMB5,RPS21,S100A11,SLC7A5,SPP1,STRN4,TACR1,TMSB10/TMSB4X,TNFRSF12A,TUBB,UCP2,UQCR10,XRCC6	CEBPA,EGF,IGF1,IL1B,JUN,NFKB1,NFKBIA,NFkB (complex),PPARA,PPARG,RELA,RXRA,SP1,SREBF1,STAT3,TP53,indomethacin	
P3	 	VHL	1.103	transcription regulator	 	0.041	bias	-0.277	0.949	7.94E-07	AHCYL1,AIF1,ATF4,BCL2L1,CA12,CFL1,CLTC,CTGF,CXCL12,DAB2,EGLN3,EIF5,FTH1,FTL,GBE1,HIF1A,HMOX1,HYAL1,MAF,MMP14,MYL12B,PFKFB3,PPIL1,PREB,SEC61G,TFRC,TMED3,UQCRQ	ARNT,CEBPB,CREBBP,ELK1,EPAS1,ESR1,HIF1A,JUN,MYC,NFKB1,NFKBIA,NFkB (complex),PPARG,RELA,RNA polymerase II,SP1,STAT3,TP53,VEGFA,VHL	
P3	 	palmitic acid	 	chemical - endogenous mammalian	 	0.448	bias	0.312	-1.237	8.13E-07	ADCYAP1R1,ADIPOQ,ALDOA,ATF4,ATP5J2,BCL2L1,CIDEA,CNR1,CTGF,CTSB,CYBB,DDIT3,DEGS1,DGAT2,EEF1A1,FOS,GAPDH,GDF15,HMOX1,HSPA5,LEP,NFE2L2,NR4A1,PCK1,PLIN2,SCD,SLC25A1,SOCS3,SQSTM1,SREBF1,TRIB3,UCHL1,UCP2,VCAM1	ADIPOQ,D-glucose,FOXO1,FOXO3,HIF1A,INS,JUN,MYC,NFKB1,NFKBIA,NFkB (complex),P38 MAPK,PPARA,PPARG,RELA,SP1,SREBF1,STAT3,fatty acid,palmitic acid	
P3	 	phorbol myristate acetate	 	chemical drug	Activated	5.401	bias	0.351	1.727	1.23E-06	ACSM5,ACTB,ADAM17,ADAM9,AHSA1,ALAS1,ANXA1,APP,APRT,B3GNT5,BCL2L1,BMP6,BTG2,CAPG,CCND2,CCND3,CD14,CD209,CD28,CD4,CD52,CD68,CDC42,CES1,CFTR,CSF1,CSF1R,CSTA,CTGF,CTSB,CTSD,CYBB,CYR61,DAB2,DES,DUSP1,EDF1,EGR1,EIF4A1,EIF5A,EIF6,ERBB4,ESR2,FAS,FBXW11,FCER1G,FHL5,FKBP5,FOS,FOSB,FST,FSTL3,FTH1,GDF15,GEM,GPR55,GSTP1,HIF1A,HMBS,HMGA1,HNRNPK,HOXA7,HRAS,HSP90AB1,HSPA4,HSPA5,IGFBP3,IGFBP6,IL1RN,IRAK1,ITGB2,JUNB,KCNK2,KIT,KLF2,KLF4,LIPA,LYZ,MAF,METAP2,MMP14,MMP9,MSR1,MT-CO1,MYH1,NAB2,NME2,NPM1,NQO1,NR4A1,OAS1,ODC1,PAX5,PCK1,PDGFA,PEA15,PKM,PLAT,PLAU,PRDX1,PRKACA,PRKCE,PRNP,PTGFR,PTPRC,RACK1,RPL19,SERPINA1,SETBP1,SFRP2,SLC16A1,SLC7A1,SLC7A11,SNCG,SOCS3,SOD1,SPP1,STK40,TACR1,THBS1,THRSP,TIE1,TNFRSF12A,TPM3,TPO,TRAF3,TYMP,UGCG,VCAM1,VSIG4	CEBPA,CEBPB,IFNG,IL1B,IL6,JUN,NFKB1,NFKBIA,NFkB (complex),Pkc(s),RELA,STAT3,TNF,TP53,phorbol myristate acetate	
P3	 	tetraethylammonium	 	chemical drug	Inhibited	-2.168	 	-0.164	-1.557	1.25E-06	ARHGDIA,ATP5H,BCL2L1,CBX3,FTH1,HSPA8,HSPA9,NDUFS8,PARK7,RPLP0,SARS,SSR4,TCP1,UTP15	 	
P3	 	CEBPB	2.221	transcription regulator	Activated	2.407	bias	0.454	-0.757	1.27E-06	ADIPOQ,AKR1C3,ALDH1A2,ALOX5AP,APOB,ASNS,BCL2L1,CCND2,CD14,CEBPB,CFTR,COL5A2,CSF1R,DAB2,DDIT3,DEGS1,DGAT2,DYNLT1,F8,FAS,FGFR2,FHL1,FOS,FTL,GSK3B,HLA-A,HMGA1,HSPA8,HSPD1,HSPE1,IGFBP3,IGFBP4,IL11RA,IL1RN,LEP,MBP,MSR1,NFE2L1,NFKBIZ,NR1H3,NUPR1,ODC1,PCK1,PEA15,PLXND1,PSMA3,PTGFR,SAA2,SCD,SEMA3E,SEPT3,SERPINA1,SLC7A1,SOCS3,SPP1,SREBF1,TMEM176A,TMEM176B,TNFRSF1A,TRIB3,XIST	CEBPA,CEBPB,CREBBP,FOS,IL6,JUN,NFKB1,NFKBIA,NFkB (complex),PPARG,RELA,SMARCA4,SP1,SPI1,STAT3,TP53,cyclic AMP	
P3	 	PML	1.209	transcription regulator	Inhibited	-2.742	 	-0.080	-2.337	1.34E-06	ACTG1,ADIPOQ,AKR7A2,APOE,CFL1,DNAJA4,FAS,FTL,GCLM,HADHB,HMOX1,LEP,LYZ,MAF,NFE2L2,NQO1,PRDX1,SCD,SQSTM1,SREBF1,SREBF2,STIP1,TXN,TXN2,TXNRD1,UCP2,YWHAG	BACH1,CEBPB,CTNNB1,FOXO1,HIF1A,KEAP1,NFE2L2,NFKB1,NFKBIA,NFkB (complex),NR4A1,PML,RELA,RXRA,STAT3,arsenic trioxide,reactive oxygen species	
P3	 	MAP4K4	1.809	kinase	Inhibited	-4.318	bias	-0.710	 	1.35E-06	ACO2,ALDH4A1,ALG14,CEBPB,CYC1,EIF4E2,GLUL,GOT1,GYS1,HADHB,IVD,NDUFA11,NDUFB7,NDUFS4,NDUFS8,OGDH,PDXP,PGAM1,PHYH,PLCB4,POLE3,SCD,SEPHS1,SREBF1,UQCRC1,UQCRFS1	ELK1,MAP4K4,MAPK9,NFkB (complex),PPARG,PPARGC1A,RELA,RXRA,SREBF1,SREBF2,STAT3	
P3	 	Il3	 	cytokine	 	0.766	 	0.237	-0.075	1.41E-06	ATF5,BCL2L1,CCND2,CCND3,CD14,CD68,CSF1,CSF1R,EGR1,FAS,FOS,HRAS,LTF,LYZ,PRKCE,SPP1,TCP1,TNFRSF1A,YWHAG	AKT1,Creb,ELK1,FOXO1,HRAS,IRF8,Il3,JUN,Mek,NFKBIA,NFkB (complex),NR4A1,PPARG,PTPN11,RELA,SP1,SPI1,STAT3,STAT5B,TP53	
P3	 	AMPK	 	complex	 	-1.011	 	0.132	-1.575	1.60E-06	AACS,ACO2,ADIPOQ,BMF,CCND2,CXCL12,CYBB,DUSP4,EGR1,FSCN1,HIF1A,HMOX1,IL1RN,LITAF,MMP9,MT-ATP6,MT-CO1,MT-CYB,MT-ND1,PFKFB3,SLC6A8,SREBF1,STIM1,THRSP,UCP2	AMPK,Akt,CEBPA,Insulin,JUN,NFE2L2,NFKB1,NFKBIA,NFkB (complex),P38 MAPK,PI3K (complex),PPARA,PPARG,RELA,SP1,SREBF1,STAT3,TNF	
P3	 	nitric oxide	 	chemical - endogenous mammalian	 	1.421	bias	0.253	0.137	1.68E-06	APP,BCL2L1,CTGF,CXCL12,DDIT3,DUSP1,DUSP6,EGR1,FAS,FOS,FTH1,GCLM,GSTP1,HMOX1,HPGDS,HSP90AB1,JUNB,MKI67,MMP9,MT-CO1,NCAM1,NFE2L2,NQO1,ODC1,PRDX5,RAD23B,SOD1,SPP1,SQSTM1,TFRC,THBS1,TXNRD1	CEBPA,CTNNB1,FOS,JUN,Jnk,NFE2L2,NFKB1,NFKBIA,NFkB (complex),PI3K (complex),RELA,SP1,STAT3,TNF,TP53,hydrogen peroxide,nitric oxide	
P3	 	mir-122	 	microrna	Inhibited	-4.678	bias	-0.629	 	1.70E-06	ACTR1A,ADGRB2,ALDOA,FKBP1A,GNPDA1,GYS1,H1F0,KIF5B,LETM1,MAP1B,MARK1,NUTF2,PKM,RCC2,SEPT9,SH3BGRL3,SH3GL1,SLC1A5,SLC7A1,VPS4A,WARS,YARS	 	
P3	 	ANGPT2	-1.912	growth factor	Activated	4.702	bias	0.519	 	1.75E-06	ABCC1,ADAM12,ARHGEF2,ARL4C,CALR,CCT7,CD68,CEBPB,COMT,DDIT3,EEF1B2,EFR3A,FAS,FKBP2,FKBP4,GSK3B,HDAC2,HIF1A,HMGCS1,HMOX1,HSPA2,HSPA4,HSPA5,HSPD1,LEP,MAPK10,MMP9,NME1,PDIA6,PLAU,SOD1,SPTLC3,THBS1,TNFRSF12A,UBE2A,VCAM1	ANGPT2,Akt,CTNNB1,FOS,IL6,JUN,Jnk,NFE2L2,NFKB1,NFKBIA,NFkB (complex),P38 MAPK,PI3K (complex),RELA,SP1,STAT3	
P3	 	ADORA2A	-10.517	g-protein coupled receptor	 	0.818	 	0.108	0.268	1.82E-06	ALDOC,APP,ATP6AP1,ATP6V1B2,CCT5,CD28,CLDN5,COL6A1,CSF1R,DGAT2,DUSP1,EIF2S2,EIF5A,FOS,GAPDH,HMOX1,HNRNPK,KIF5B,MMP9,NR4A1,PEA15,PGAM1,PPP1R1B,PPP2R1A,SYT11,TUBB2A,USP5,VPS4A	ADORA2A,CREB1,Creb,JUN,NFKB1,NFKBIA,NFkB (complex),NTRK1,P38 MAPK,Pkc(s),RELA,STAT3,TP53,norepinephrine	
P3	 	maslinic acid	 	chemical - endogenous non-mammalian	 	-1.890	bias	-0.563	 	1.91E-06	ACTN1,ADAM17,ARPC4,BCL2L1,CCND2,CDK6,CEBPB,CFL1,DVL1,FBXW11,FBXW5,GSK3B,IRAK1,JUNB,PLCB2,PRKACA,PRKCE,SHC1,SORBS1,THBS1,YWHAG	Akt,ERK,JUN,NFKB1,NFKBIA,NFkB (complex),P38 MAPK,RELA,SP1,STAT3,maslinic acid	
P3	 	thioacetamide	 	chemical toxicant	Activated	3.489	bias	0.600	 	1.95E-06	AACS,AKR1C3,ANXA1,ANXA2,ASNS,CAPN6,CD14,CPA3,CTBP1,CTGF,CYGB,DKK3,EDNRB,EMP1,EPHX1,FCGR2A,GAS5,GDE1,GOT1,GSTM3,HK1,HSPA4,IGFBP3,LRP8,MBD4,MMP14,NFE2L2,NUPR1,ODC1,PKM,PLCB4,POR,PPT1,PRELP,PSMB10,PSMD10,S100A11,SLC7A11,SPP1,STEAP3,TMC5,TMSB10/TMSB4X,TNFRSF12A	CEBPA,HIF1A,NFKB1,NFKBIA,NFkB (complex),RELA,SP1,STAT3,TGFB1,TNF,thioacetamide	
P3	 	NR3C1	-1.079	ligand-dependent nuclear receptor	 	0.977	 	0.120	0.347	2.11E-06	ACTB,ACTN1,ALOX5AP,ANXA1,APOE,APP,ATP6AP1,BAG3,BCL2L1,BIN1,BMF,CAPN2,CBX4,CD83,CEBPB,CIDEA,CLDN5,COMT,CPEB4,CSRNP1,CSRNP2,CYP27A1,CYR61,DAD1,DAPK2,DEAF1,DEGS1,DGAT2,DNAJC15,DUSP1,DYNLL1,EGR1,ELMO2,EMP1,FCER1G,FKBP4,FKBP5,FOS,GEM,GLUL,GPR65,GSTP1,GULP1,HDAC2,HSD11B2,HSP90AB1,IP6K3,IRF8,ITGB2,LEP,LMO4,MKNK2,MMP9,MTCH2,MYOC,NHLH1,NSMAF,PCK1,PDGFA,PEA15,PHLDA2,PLIN2,PPP2R1B,PRKCE,PTP4A2,RRAGC,RTN4,SERPINA1,SGPL1,SH3GLB1,SIAH2,SLC2A5,SLC38A1,SPP1,STK39,STON1,STUB1,THBS1,TNFRSF12A,TNFRSF1A,TPST2,TRAF3,TRIB3,TXN,UBE2K,UGCG,VCAM1,WDR12,YWHAG	Akt,CEBPA,IL6,JUN,NFKB1,NFKBIA,NFkB (complex),NR3C1,RELA,SP1,STAT3,TNF,dexamethasone	
P3	 	bromobenzene	 	chemical toxicant	 	1.145	 	0.016	1.085	2.27E-06	ABCC1,ABCC3,DDIT3,FMO1,FOS,GAPDH,GOT1,GSTP1,HMGCS1,HMOX1,HSPA13,HSPA5,LONP1,MSMO1,NQO1,NUPR1,POR,RPL28,RPL35	 	
P3	 	sodium arsenite	 	chemical drug	 	0.966	 	0.185	0.266	2.34E-06	ABCC1,AHCY,CDK6,DDIT3,EGR1,FOS,FTH1,GCLM,GSS,HIF1A,HMOX1,HSPA4,LITAF,MAT2A,PCK1,SOCS3	CEBPB,CTNNB1,FOS,FOXO1,IKBKB,JUN,Jnk,NFKB1,NFKBIA,NFkB (complex),P38 MAPK,RELA,STAT3,sodium arsenite	
P3	 	methapyrilene	 	chemical drug	Activated	2.065	 	-0.068	2.360	2.38E-06	ACTG1,ALDOA,ANXA2,ANXA5,APOE,ASS1,ATF4,ATP6V1B2,BTG2,CES1,CTSB,CTSS,CYP4A11,DDIT3,EEF1A1,EIF2S1,GSK3B,GSS,HMOX1,HSPA5,NR2F6,ODC1,PPP1R2,RPL13A,RPS8,SCD,SLC3A2,TUBB,TXNRD1	 	
P3	 	TO-901317	 	chemical reagent	Activated	3.109	 	0.226	2.138	2.57E-06	ALAS1,ALDH3A2,APOC1,APOE,APP,ASS1,BCL2L1,CIDEA,COMT,COX17,CRAT,CYP4A11,ELOVL1,ENO1,EPHX1,FMO1,GBE1,HMGN1,IGFBP4,MID1IP1,MMP9,MPEG1,MRPS2,MRPS7,NR1D1,NR1H3,NR5A2,PCK1,PFKFB3,PFKL,PLTP,POR,PSMA5,PSME1,SCD,SIGMAR1,SREBF1,THRA,THRSP,TKT	CEBPA,FOXO1,Insulin,JUN,NFkB (complex),PPARA,PPARG,PPARGC1A,RELA,RXRA,SP1,SREBF1,THRB,TO-901317,fatty acid	
P3	 	Sos	 	group	 	 	 	 	 	2.92E-06	ABCC1,ADAM12,AKR1C3,APLP2,CAMK2D,CHI3L1,CLIP1,COL16A1,DAPK2,ENAH,FOS,GBA,GM2A,GSK3B,HMOX1,HPGDS,HSPB8,KIF5B,LRP8,MAP4K4,MLH1,MMRN1,NFE2L2,ODC1,PFN1,PKN1,PLAU,PXK,RAPGEF3,RFNG,RGMA,SCD,SEMA3B,SEMA3E,SIRPA,TPP1,UGCG	CTNNB1,ERK,FOS,JUN,Jnk,KRAS,MYC,NFKBIA,NFkB (complex),RELA,Ras,SP1,STAT3,Sos,TP53	
P3	 	deferoxamine	 	chemical drug	 	-0.368	bias	0.315	-2.019	2.94E-06	ALDOA,APP,CCND2,CCND3,DDIT3,DUSP1,DUSP10,EGLN3,EGR1,ENO1,FOS,GDF15,GEM,HIF1A,HMOX1,HSPA13,IGFBP3,IGFBP4,LEP,MT-CYB,MT-ND5,PFKFB1,PFKFB3,PKM,PLAT,SERPINE2,SPP1,SPRY4,SREBF1,TFRC,TGFB2,VCAM1	AKT1,FOXO1,HIF1A,HTT,JUN,MYC,NFE2L2,NFKB1,NFKBIA,NFkB (complex),NR4A1,PI3K (complex),RELA,SP1,STAT3,TP53,VHL,deferoxamine,iron	
P3	 	decitabine	 	chemical drug	Activated	2.035	bias	0.539	 	3.07E-06	ABCC1,ABCC3,ALDH1A2,ANXA2,APOE,BTG3,CCND2,CCND3,CDH11,CFTR,CHI3L1,CLDN5,COMT,CTGF,CXCL12,CYP1B1,CYP4B1,DNAJC15,DUSP1,EEF1A1,EEF1B2,EEF1G,ESR2,FAS,FECH,FLNC,GDF15,GLB1,GPC3,GSTP1,HSPB8,IGFBP3,ITGAV,JUNB,KLF4,LAMA2,MAF,METAP2,MKI67,MLH1,MMP14,MMP9,NME1,NQO1,NR1H3,OAS1,PLCE1,RPL26,RPL37,RPL4,RPL9,RPS13,RRM2B,SCN11A,SERPINH1,SFRP1,SHC1,SLC30A1,SNCG,SOCS3,SPP1,TFRC,TGFB2,THBS1,TMSB10/TMSB4X,TOP2A,TP63,UCHL1,WHSC1	Akt,CDKN1A,CEBPB,CREBBP,CTNNB1,ELK1,EP300,ESR1,FOXO1,JUN,MYC,NFKB1,NFKBIA,NFkB (complex),RELA,SP1,STAT3,TP53,decitabine	
P3	 	resveratrol	 	chemical drug	 	-1.211	 	-0.074	-0.733	3.16E-06	ADAM17,ADIPOQ,AIF1,APP,BCL2L1,BSG,CCND2,CD14,CDK6,CNBP,COX4I1,CSF1R,CYBB,CYP1B1,DDIT3,DYNLL1,EGR1,ESR2,FAS,FOS,GDF15,GLB1,HIF1A,HMOX1,HSPA5,IGFBP3,LEP,LITAF,MMP9,MT-CO1,NDUFA13,NDUFA2,NQO1,PCK1,PDGFA,PLAU,PLIN1,PSMB5,RAN,SESN2,SOD1,SPP1,SQSTM1,TFRC,TGFB2,TNS1,VCAM1	CEBPA,IL6,JUN,NFKB1,NFKBIA,NFkB (complex),P38 MAPK,Pkc(s),RELA,STAT3,TNF,TP53,hydrogen peroxide,resveratrol	
P3	 	docosahexaenoic acid	 	chemical drug	 	-1.397	bias	-0.289	0.178	3.20E-06	ADIPOQ,APOE,APP,ATF4,BCL2L1,CSF1,CTGF,CYCS,DDIT3,FAS,FOS,HMOX1,LEP,MAPT,MMP9,NFE2L2,NPC1L1,PCK1,PLAT,PLTP,SCD,SERPINH1,SMPD2,SOCS3,SORL1,SREBF1,TGFB2,THBS1,TNFRSF1A,UCP2,VCAM1	Akt,CEBPA,CEBPB,FOXO1,IL1B,JUN,NFKB1,NFKBIA,NFkB (complex),P38 MAPK,PPARA,RELA,SP1,STAT3,TNF,docosahexaenoic acid,palmitic acid	
P3	 	mono-(2-ethylhexyl)phthalate	 	chemical toxicant	Activated	2.166	bias	0.622	 	3.37E-06	ACO2,ADIPOQ,ALDOC,ATP5D,CCND2,COX4I1,CYC1,CYP4A11,DGAT2,ENO1,FAS,FH,FOS,GAPDH,GFPT1,JUNB,KIF5B,MDH2,NDUFA2,NDUFB9,NR1H3,OGDH,PCK1,PLIN2,PPTC7,SDHC,SOD1,TALDO1,TKT,TSPO,UQCRC1,UQCRFS1	ADIPOQ,CEBPA,CEBPB,CREBBP,ELK1,ESR1,FOXO1,NFKB1,NFkB (complex),NRF1,PPARA,PPARG,PPARGC1A,RELA,RXRA,SP1,SREBF1,STAT3,TP53,mono-(2-ethylhexyl)phthalate	
P3	 	GnRH-A	 	chemical reagent	 	-1.898	 	0.158	-2.574	3.60E-06	ADCYAP1,AGPAT1,ANXA5,BTG2,CD53,CD68,CIDEA,EGR1,EIF2AK1,FOS,FOSB,FST,GCNT2,JUNB,KLF4,MNAT1,NFKBIZ,NR4A1,UHMK1	CREB1,CTNNB1,Creb,ELK1,ERK,FSH,GnRH-A,JUN,MAPK9,Mek,NFKB1,NFKBIA,NFkB (complex),P38 MAPK,RELA,RXRA,SP1,STAT3,TP53	
P3	 	ABCB7	1.257	transporter	 	1.477	bias	0.426	0.533	3.68E-06	FECH,FTH1,FTL,TFRC,TXN	ABCB7,HTT,NFE2L2,VHL,iron	
P3	 	CHUK	1.173	kinase	Activated	2.738	bias	0.585	 	3.71E-06	ARL6IP5,BCL2L1,CEBPB,CSF1,CTSB,CXCL12,DUSP6,ENAH,FAS,FOS,GM2A,GRN,HLA-A,HMOX1,IGFBP6,IL1RN,JUNB,MAT2A,MFAP5,MMP9,MYH1,NAGLU,NR6A1,PCDH7,PLAU,PLD3,PTX3,SERPINE2,SFRP1,SMOC2,SNX10,SOCS3,SPP1,SQSTM1,TMEM176B,TP63,VCAM1	CEBPA,CHUK,IKBKB,IKBKG,NFKB1,NFKBIA,NFkB (complex),RELA,STAT3,TNF,TP53	
P3	 	tanespimycin	 	chemical drug	 	-1.477	bias	-0.352	0.192	3.85E-06	AHSA1,BCL2L1,CALM1 (includes others),CDK6,CYCS,DDIT3,EIF4A1,FAS,HNRNPAB,HSP90AB1,HSPA5,HSPA8,HSPA9,IARS,KIT,PLAU,PRMT5,RPL24,RPL30,RPL35,RPS16,RPS8,SERPINH1,SNRPF,TYMP	CTNNB1,EGFR,FOS,FOXO1,IGF1R,JUN,Jnk,MYC,NFKB1,NFKBIA,NFkB (complex),RELA,SP1,STAT3,TP53,estrogen receptor,tanespimycin	
P3	 	SPI1	1.361	transcription regulator	Activated	3.553	bias	0.277	2.371	4.18E-06	ACTB,C1QC,C3AR1,CCND2,CD14,CD209,CD68,CHI3L1,CSF1,CSF1R,CTSS,CYBB,DAB2,DDX21,DUSP6,FCER1G,FOS,FTH1,HMBS,HSPA8,IL1RN,IMP4,ITGB2,KIT,KLF4,LTF,LYZ,MBP,NIP7,NOL6,PSMB10,PTPRC,RACK1,RPL18,SNU13,SPP1,TCP1	CEBPA,CSF1R,CTNNB1,FOS,IL6,IRF8,JUN,NFKB1,NFKBIA,NFkB (complex),RELA,RNA polymerase II,SP1,SPI1,STAT3,TNF,TP53	
P3	 	dalfampridine	 	chemical drug	 	-1.585	bias	0.621	 	4.24E-06	APP,BTG2,CYR61,DUSP1,DUSP6,EGR1,FOS,FOSB,HSPA8,JUNB,KLF4,NR4A1	CREB1,Creb,JUN,NFKB1,NFKBIA,NFkB (complex),P38 MAPK,Pkc(s),RELA,STAT3,dalfampridine,norepinephrine	
P3	 	AGT	-1.136	growth factor	Activated	2.720	bias	0.359	0.012	4.31E-06	ADAM12,ADAM17,ADAMTS5,ADIPOQ,BMP6,CALR,CCND2,CCND3,CLGN,COL6A1,COX4I1,COX5A,COX7A1,CTGF,CTSS,CYBB,CYP4A11,DAB2,DUSP1,EDNRB,EGR1,FOS,GABBR1,GALNT13,GFPT1,GSK3B,GSS,GSTM5,GSTP1,HIF1A,HMGCS1,HMOX1,IGFBP3,IGFBP4,ITGAV,KCND3,LEP,MAPT,MATN2,MMP9,MSMO1,MSR1,NR4A1,PDGFA,PFN1,PIR,PLAU,PNKD,POLE3,PPP1R3C,PTGFR,SGCD,SHC1,SLC9A1,SOCS3,SPP1,TFPI,TFRC,TGFB2,TLN2,TNFRSF12A,UCP2,UGCG,VCAM1	AGT,CEBPA,FGF2,FOXO3,HIF1A,JUN,NFE2L2,NFKB1,NFKBIA,NFkB (complex),P38 MAPK,PI3K (complex),RELA,SP1,STAT3,TGFB1,TNF,TP53	
P3	 	CREB1	1.197	transcription regulator	 	0.949	 	0.215	-0.580	4.35E-06	ADRA1A,ALAS1,APOE,ARHGAP35,ATF5,ATP5I,ATP6V0B,ATP6V0D1,BAG3,BCAP29,BCL2L1,BRINP2,BTG2,CARS,CCND3,CD4,CD68,CDH11,CEBPB,COX8A,CPEB1,CRYM,CSRNP1,CYR61,DUSP1,EDIL3,EGR1,FGFR2,FOS,FOSB,GAA,GABARAP,GEM,HLA-A,HLA-G,HMGCS1,HMOX1,HN1,HSPA4,HSPA5,JUNB,LEP,LITAF,MARCKSL1,MAT2A,MCAM,MKNK2,MSMO1,MVD,NAB2,NDUFA4,NEO1,NR4A1,PCDH19,PCK1,PEG10,PLAT,PNO1,RERG,RNH1,SCD,SERINC2,SIAH2,SLC16A1,SMPD3,SQSTM1,SSR4,TAF13,TFRC,TPO,TXN,UQCRQ,WARS2,YPEL1	CREB1,CREBBP,CREM,Creb,EP300,JUN,NFKB1,NFKBIA,NFkB (complex),RB1,RELA,RNA polymerase II,STAT3,TP53,TSH	
P3	 	ERN1	1.678	kinase	 	1.472	bias	0.394	-0.341	4.40E-06	ATF4,CEBPB,CYP1B1,DDIT3,DGAT2,EDEM1,FAS,GOT1,HSPA5,MVD,NARS,NR1H3,PDRG1,PLIN2,PVR,SCD,SCN3A,SEC61A1,SEL1L,SLC20A1,SLC7A1,SPTLC3,SRPRA,SYT11,TMED3,WARS	ATF6,ERN1,FOXO1,NFE2L2,NFKB1,NFKBIA,NFkB (complex),P38 MAPK,RELA,STAT3,XBP1	
P3	 	LY294002	 	chemical - kinase inhibitor	Inhibited	-4.014	bias	-0.553	 	4.68E-06	ABCC1,AKR1C1/AKR1C2,APOE,ATF4,BCL2L1,BSG,CCND2,CCND3,CD14,CD83,CDK6,CEBPB,CLCN3,CNR1,CTGF,CUBN,CXCL16,CYR61,DDIT3,DUSP1,DUSP4,DUSP6,EGR1,FAS,FOS,FOSB,GBP1,GDF15,GEM,GRN,GSK3B,GSTM3,GSTP1,HDAC2,HIF1A,HMGCS1,HMOX1,HSP90AB1,HSPA5,IFRD2,IGFBP3,IL1RN,INPP4B,ITGAV,JUNB,LEP,LOC102724428/SIK1,MAF,MAT2A,ME1,MMP14,MMP9,NFE2L2,NQO1,NR4A1,NTRK3,PLAA,PLAU,PRDX1,SCD,SLC38A3,SOCS3,SPP1,SREBF1,THBS1,TOP2A,TPO,TYMP,VCAM1,ZBTB16	CEBPA,IGF1,IL1B,JUN,LY294002,NFE2L2,NFKB1,NFKBIA,NFkB (complex),P38 MAPK,PI3K (complex),RELA,SP1,STAT3,TNF	
P3	 	SNCA	-1.082	enzyme	 	0.246	 	-0.061	0.381	4.97E-06	AIF1,BCL2L1,CFL1,CRYM,CTSB,CYBB,DDIT3,GSK3B,HSPA5,ITPA,KIF1A,MDH2,MMP9,PSMA3,PYGB,RPH3A,TRIB3,TUBG1,UCHL1,YWHAG	APP,CTNNB1,ERK1/2,HIF1A,JUN,MMP9,NFKB1,NFKBIA,NFkB (complex),Pkc(s),RELA,SNCA,STAT3,TP53,baicalein	
P3	 	OSM	-2.713	cytokine	 	1.779	 	0.235	-0.149	5.45E-06	ABCC1,ABCC3,ACSL3,ADAM17,ADAMTS5,AHCYL1,AKR1C1/AKR1C2,AKR1C3,ANXA1,ANXA2,ARF6,ARHGEF2,ARL4C,ASNS,CASK,CBX3,CCND2,CHI3L1,CLIP1,COL6A1,COL8A1,COX7B,CPM,CXCL12,CYP1B1,DEGS1,FOS,GBP1,GFPT1,GLUL,HIF1A,HLA-A,HMOX1,HSD11B2,HSPA2,HSPA5,IGFBP6,IRAK1,JUNB,KCNG1,KIF5B,LITAF,LSM4,MAGED2,MKNK2,MMP9,MPDU1,MSC,NUAK1,OAS1,OGDH,PDAP1,PDGFA,PFKFB3,PLAU,PLCB4,QSOX1,RAB4A,RAD23A,SAA1,SEL1L,SEPT9,SERPINA1,SLC16A1,SOCS3,TECR,TMBIM6,TOP2A,TPO,TYMP,VCAM1,VPS11,ZNF330	CEBPB,CTNNB1,ERK1/2,FOXO1,HIF1A,IL6,JUN,NFKB1,NFKBIA,NFkB (complex),OSM,P38 MAPK,RELA,SP1,STAT3,TGFB1	
P3	 	hexamethylene bisacetamide	 	chemical reagent	Inhibited	-2.267	 	-0.096	-1.923	5.56E-06	ALAS1,CREG1,DDX21,HSPA8,IMP4,NIP7,NOL6,NPM1,RACK1,RPL18,SNU13,TCP1,TFRC	 	
P3	 	ALDH2	-1.923	enzyme	Inhibited	-3.148	bias	-0.710	 	5.65E-06	ATF4,ATF5,GCLM,GSS,PSAT1,SHMT2,SLC1A4,SLC3A2,SLC7A11,SLC7A5	 	
P3	 	doxorubicin	 	chemical drug	Activated	2.582	bias	0.255	0.733	5.89E-06	ABCC1,ABCC3,ANXA1,ANXA2,APP,ASNS,BCL2L1,BTG2,CAMK2D,CAPN6,CD14,CTGF,CTSB,CTSD,CYBB,CYR61,DDIT3,DES,DUSP1,EEF1A1,EEF1B2,EGR1,EIF5A,FAS,FOS,FTH1,GAS5,GDF15,GLB1,GSS,GSTM3,HIF1A,HMOX1,HSPB6,IGFBP6,LIMA1,NCAM1,NFE2L2,NQO1,OSGIN1,PRDX1,PSAP,PSMB10,RRM2B,S100A11,SLC6A6,SOD1,SOX9,SPP1,TNFRSF12A,TNFRSF1A,TOP2A,TP63,TUBB,TXN,UGCG,UQCRFS1	CTNNB1,FOS,IL1B,JUN,Jnk,MYC,NFKB1,NFKBIA,NFkB (complex),Pkc(s),RELA,SP1,STAT3,TP53,doxorubicin	
P3	 	ACO1	1.077	enzyme	 	-1.387	bias	-0.473	-0.336	6.04E-06	ACO2,APP,FTH1,FTL,GAPDH,IGFBP3,TFRC	ACO1,HTT,NFE2L2,VHL,iron	
P3	 	IL6	-4.267	cytokine	 	1.391	bias	0.374	-1.712	6.21E-06	ABCB11,ABCC1,ABCC3,ADAMTS5,ALAS1,ANXA1,APOB,APOE,APP,ARL4C,BCL2L1,BMP6,BTG2,CD14,CD209,CD53,CD68,CD83,CEBPB,CES1,CES2,CLDN2,COX4I1,CSF1,CTGF,CYBB,CYP1B1,DPP3,DUSP1,DUSP6,DVL1,EGR1,ESR2,FAS,FOS,FSCN1,HIF1A,HLA-A,HMOX1,HSPA5,IGFBP3,IGFBP4,IGFBP6,IL1RN,ITGAV,JUNB,KCTD13,KIT,KLRD1,LEP,LRP6,LTF,LYZ,MAF,MKI67,MMP9,MRVI1,MSR1,NUCB2,PDGFA,PHB,PLAT,PLAU,PRNP,PSMB10,PSME1,PTGFR,PTP4A3,PTPRC,ROR1,SAA1,SAA2,SERPINA1,SH3GLB1,SNX10,SOCS3,SPP1,SRA1,STS,SV2B,TFRC,THBS1,THRSP,TNFRSF1A,TOP2A,TRAF3,TRAF7,VCAM1,WARS,WHSC1,XPNPEP2	CEBPA,CEBPB,CTNNB1,FOXO1,IL1B,IL6,NFKB1,NFKBIA,NFkB (complex),P38 MAPK,RELA,STAT3,TNF,TP53	
P3	 	mir-1	-2.305	microrna	Inhibited	-3.976	bias	-0.613	 	6.51E-06	ADAM12,ANXA2,CCND2,CEBPB,EML4,GATAD2A,HACD3,HSPD1,LASP1,MMP9,PDGFA,PPIB,PPP2R1B,SEC61A1,SFRP1,SH3BGRL3,SLC25A1,SMARCA4,SOX9,SULF1,TRIM2,TWF1,UST,XPO6	 	
P3	 	cyclosporin A	 	biologic drug	 	-1.228	 	-0.215	0.410	6.83E-06	AKR1B1,ALAS1,ANXA1,ANXA2,APOB,APOE,APP,ASNS,BCAT1,BCL2L1,CADM3,CAPN6,CD14,CD68,CD83,CDH11,CTGF,CYP27A1,EDIL3,EDNRB,EGR1,EIF6,F5,FAS,FCGR2A,FKBP5,FLNA,FOS,FST,GAS5,GNPDA1,GSTM3,HIF1A,HMOX1,HS2ST1,HSPA5,HSPD1,ITGAV,KLRD1,MAF,MDH2,MMP14,MMP9,NME1,NR4A1,ODC1,PKM,PSMB10,S100A11,SCD,SDCBP,SERPINH1,SIAH2,SOD1,SPP1,SREBF1,SREBF2,SSR4,TMSB10/TMSB4X,TNFRSF12A,TUBB,VCAM1,VDAC2	CTNNB1,FOS,IL6,JUN,Jnk,NFKB1,NFKBIA,NFkB (complex),P38 MAPK,RELA,STAT3,TP53,cyclosporin A,doxorubicin	
P3	 	sulforafan	 	chemical drug	 	1.792	 	-0.007	1.820	7.06E-06	AKR1B1,AKR1C1/AKR1C2,AOX1,BCL2L1,ENTPD5,EPHX1,FAS,FOS,FTL,GCLM,GSTM5,GSTP1,HIF1A,HMOX1,KEAP1,MMP9,NFE2L2,NQO1,PSMB5,PTPRC,SOCS3,SOD1,TALDO1,TKT,TXNRD1,VCAM1	Akt,BACH1,CEBPA,CTNNB1,FOS,JUN,Jnk,KEAP1,NFE2L2,NFKB1,NFKBIA,NFkB (complex),RELA,SP1,STAT3,TNF,sulforafan	
P3	 	rosiglitazone	 	chemical drug	Activated	2.568	bias	0.257	0.674	7.47E-06	ACO2,ADIPOQ,APOC1,APOE,BIRC7,C1QA,C1QB,C1QC,CD68,CIDEA,COX4I1,COX5A,COX7A1,CSF1,CTGF,CYCS,DGAT2,EGLN3,FGF1,FOS,GAPDH,GBP1,GOT1,GPR65,HADHB,HMOX1,HPGDS,HSPA5,HSPA9,IGFBP6,IL1RN,KLF2,KLF4,LEP,LFNG,MAT2A,MDH2,MMP9,MSR1,NR1D1,NR1H3,OAS1,PCK1,PEA15,PHYH,PLIN1,PLIN2,PLIN5,PLTP,PPP2R1B,SCD,SLC27A3,SLC27A4,SLC9A1,SOCS3,SOD1,SORBS1,SREBF1,THBS1,TPM3,UCP2	CEBPA,CEBPB,FOXO1,LEP,NFkB (complex),NRF1,PPARA,PPARG,PPARGC1A,RELA,RXRA,SP1,SREBF1,STAT3,STAT5B,palmitic acid,rosiglitazone	
P3	 	CST5	-17.113	other	 	-1.809	bias	-0.345	0.478	7.58E-06	ABCC1,ADRM1,AKR1C1/AKR1C2,ANXA2,ANXA5,AP3D1,ARF6,ARHGEF2,BCAP31,CNBP,COPS7A,COPS8,CTSB,DDX21,DKC1,DSP,EBNA1BP2,EEF1B2,EEF1G,FHL1,GNL3,HS2ST1,MAL2,MALSU1,MAP1B,MYL9,NDUFB7,NDUFC2,NHP2,NIP7,NOP10,NPAS2,NR2F1,PRDX1,PYGB,RTN3,S100A11,SEPT3,SGPL1,SLC7A11,SUPV3L1,TOMM22,TXN,VDAC1,VDAC2	 	
P3	 	HOXA10	-5.056	transcription regulator	 	-0.940	 	-0.237	0.415	8.51E-06	ACTB,ADIPOQ,ALDH1A2,ALOX5AP,ALPL,APOE,ARL2,CLDN5,COL15A1,CSTA,CTSG,CYBB,DHRS9,FCER1G,FKBP3,FST,HMBS,IGFBP3,LAMA2,LOC284023,LTF,LYZ,MAP1B,ME1,NCAM1,NR4A1,REM1,RHOG,RPL37A,SCD,THRSP,TNXB,YWHAG	 	
P3	 	inosine	 	chemical - endogenous mammalian	Activated	3.811	bias	0.543	 	8.97E-06	AIF1,ALCAM,ANXA1,ANXA2,ANXA5,ARPC1B,C1QA,C1QB,C1QC,CD63,CD68,FTL,LCP1,PPP1R14B,TSPO	 	
P3	 	6-hydroxydopamine	 	chemical toxicant	Activated	2.277	bias	0.321	0.981	9.06E-06	ATF4,BCL2L1,CALR,CNR1,DDIT3,FOS,FOSB,HSP90AB1,HSPA4,HSPA5,HSPA8,HSPA9,LONP1,MMP9,MT-CO1,NCAM1,PPIB,PSMC4,RPL29,TRIB3	6-hydroxydopamine,CTNNB1,ERK1/2,FOS,JUN,Jnk,NFKB1,NFKBIA,NFkB (complex),Pkc(s),RELA,SNCA,STAT3	
P3	 	Esrra	 	transcription regulator	 	1.198	 	0.142	0.640	1.10E-05	ALDOA,ALDOC,ATP5G1,ATP5J2,COX5A,COX7A2L,COX8A,CRAT,CYC1,CYCS,ENO1,GYS1,NDUFA2,PCK1,PCK2,PFKL,SOX9,SPP1,THRA,UQCR11	Esrra,FOXO1,NRF1,PPARA,PPARG,PPARGC1A,RXRA	
P3	 	PRKCA	1.107	kinase	 	1.984	bias	0.376	0.595	1.10E-05	APP,ARL4C,BCL2L1,CSTA,CTGF,CTSB,CYBB,CYCS,EGR1,FOS,GBA,GDF15,HS2ST1,IGFBP3,MMP9,NQO1,PEG10,PHLDA2,PVR,SDCBP,SZRD1,TGFB2,VCAM1	CREB1,CTNNB1,ERK1/2,FOS,JUN,Jnk,NFKB1,NFKBIA,NFkB (complex),PRKCA,PRKCE,RELA,STAT3,TP53,doxorubicin	
P3	 	SNAI1	1.046	transcription regulator	 	0.561	 	-0.131	0.929	1.12E-05	ACTN1,ACTR1A,ACTR3,ADIPOQ,AFAP1,BCL2L1,CCND2,CCND3,CDC42,CFL1,FLNA,FLNC,FOS,LASP1,LIMA1,MMP14,MMP9,MYO5A,PEBP1,TMOD1,TP63,TPM3	Akt,CEBPB,CREBBP,ELK1,ESR1,JUN,NFkB (complex),RELA,SNAI1,SP1,STAT3,TP53	
P3	 	MAFK	-1.214	transcription regulator	 	0.712	bias	0.355	-0.125	1.20E-05	ABCC3,EGLN3,GCLM,GSTP1,HMBS,HMOX1,NQO1,TXN,TXNRD1	BACH1,KEAP1,MAFK,NFE2L2,NFKB1,NFkB (complex),RELA	
P3	 	E2F1	1.002	transcription regulator	 	1.108	bias	0.484	-1.438	1.34E-05	ACTR1A,ACTR3,ADIPOQ,ALPL,BCL2L1,CALM1 (includes others),CALR,CBX5,CCND2,CCND3,CCT4,COPS8,COX4I1,CSE1L,CTSB,DUSP1,DUSP10,DUSP4,EGR1,ERH,FAS,FGFR2,FHL1,FKBP3,FOS,GM2A,GPS2,HLTF,HMGA1,HMGN1,HN1,HNRNPK,HSPA8,HSPD1,HSPE1,KIT,LACTB,LEP,MAF,MLH1,PDCD5,PHB,PSAT1,PSMD2,RAB1A,RAN,RBBP8,RHOBTB2,RPS16,RUVBL1,SLC3A2,SRPRA,STAM,THBS1,TOP2A,TRAF3,TRIM28,TXNL1,TXNRD1,UNG,VCAM1,YARS	Akt,E2F1,ERK1/2,FOXO1,FOXO3,HIF1A,JUN,MYC,NFKB1,NFKBIA,NFkB (complex),RB1,RELA,SP1,STAT3,TP53,reactive oxygen species	
P3	 	MAFG	2.442	transcription regulator	 	1.091	bias	0.382	0.173	1.42E-05	ABCC3,GCLM,GSTP1,HMBS,HMOX1,MAFG,NQO1,TXNRD1	 	
P3	 	RXRA	1.434	ligand-dependent nuclear receptor	 	0.646	bias	0.307	-0.758	1.43E-05	ABCB11,ABCC3,ACSL3,AHCY,AKR1C1/AKR1C2,ALDH1A2,APOE,APP,ARL4C,ASNS,CCND3,CIDEA,CYP4A11,EPHX1,FOS,FTL,HADHB,HIF1A,HMOX1,LTF,MBP,MID1IP1,NDUFC2,NME1,NPC1L1,NR1D1,NR1H3,NR5A2,PCK1,PCK2,PLIN1,PLTP,RET,SCD,SORBS1,SPP1,SREBF1,SREBF2,TCF7,TGFB2,TPP1,TXN	CEBPA,CTNNB1,FOXO1,JUN,L-triiodothyronine,MYC,NCOR1,NFKB1,NFkB (complex),PPARA,PPARG,PPARGC1A,RELA,RXRA,SREBF1,STAT3,THRB,alitretinoin	
P3	 	FGF1	3.843	growth factor	 	1.441	 	-0.107	1.906	1.46E-05	AKR1B1,APOE,CDH11,COX5A,CTGF,CYR61,DUSP6,EGR1,FOS,GCLM,GSTM5,GSTP1,HMOX1,NFE2L2,NQO1,NR1H3,ODC1,PDGFA,SLC7A2,SPP1,TGFB2,THBS1,TNFRSF12A,VCAM1	APOE,CEBPA,CTNNB1,Creb,ELK1,FGF1,FGF2,FOXO3,JUN,Mek,NFKB1,NFKBIA,NFkB (complex),RELA,Ras,SP1,STAT3,TNF,TP53	
P3	 	bexarotene	 	chemical drug	 	-1.113	 	0.202	-2.166	1.49E-05	AKR1C1/AKR1C2,AKR1C3,ALCAM,ALDH1A2,APOE,APP,ARL6IP5,ASNS,BMP6,CEBPG,CLIC6,CYCS,CYR61,DUSP1,ERBB4,GARS,IGFBP6,MAF,MMP9,ODC1,PLAT,PLOD2,PNO1,SCD,SIAH2,SLC7A1,SLC7A5,TGFB2,VCAM1	CEBPA,FOXO1,IL6,JUN,NFKB1,NFKBIA,NFkB (complex),PPARA,PPARG,PPARGC1A,RELA,RXRA,STAT3,THRB,TNF,bexarotene	
P3	 	DYSF	1.278	other	 	 	 	 	 	1.55E-05	ACTG1,ACTR3,ANXA1,ANXA2,C1QB,CD53,CD68,CD83,CHMP1A,CTSS,ETF1,FTL,GPR65,HLA-A,LCP1,LYZ,MPEG1,PSAP,TMEM123	 	
P3	 	CREBBP	1.057	transcription regulator	 	-0.323	bias	0.464	-2.160	1.64E-05	ADAM12,ADCYAP1,ALAS1,ARHGEF10L,CAMK2D,CAPG,CCND2,CCND3,CD53,CRISPLD2,CSF1,CTSG,CXCL12,CYBB,CYR61,DDX3Y,DGKE,DUSP1,DUSP4,EGR1,EPSTI1,FOS,FOSB,GM2A,GNG2,HLA-G,HMGCS1,IL10RA,KCTD1,KLF2,MAF,MAFG,MMP9,MYH1,NFE2L2,NPAS2,NR4A1,NTRK3,PCK1,PPFIBP2,RAPGEF3,RGL1,RNF157,SDC4,SDHC,SERPINE2,SLC7A11,SOCS3,SREBF1,THRSP,TNFAIP8L2,USP18,VCAM1,WNT5B,XIST,XRCC6	ADIPOQ,CREBBP,E2F1,EP300,HIF1A,JUN,NFKB1,NFKBIA,NFkB (complex),PPARA,RELA,RNA polymerase II,SP1,STAT3,TP53	
P3	 	TNFSF11	-11.652	cytokine	Activated	3.022	bias	0.560	 	1.65E-05	ADRA1A,AIF1,BCL2L1,BSG,C3AR1,CAPN2,CCND3,CD14,CD83,CSF1R,DAB2,DUSP1,FAS,FOS,GRN,HMOX1,IL11RA,IL1RN,IRF8,ITGAV,JUNB,KEAP1,MARCKSL1,MMP9,NAB2,NFKBIZ,NR1H3,PAG1,PCDH7,PDGFA,PHLDA3,POR,PTPN23,RGL1,SDC4,SEL1L,SIGMAR1,SLC20A1,SOCS3,SPP1,VCAM1	CEBPA,CEBPB,CHUK,CTNNB1,FOS,IFNG,IL1B,JUN,NFKB1,NFKBIA,NFkB (complex),RELA,SP1,STAT3,TNF,TNFSF11,TP53	
P3	 	butyric acid	 	chemical - endogenous mammalian	 	-0.254	 	0.071	-0.738	1.68E-05	ACP2,ADCY1,ALPK2,ANXA1,ANXA2,ANXA5,BCL2L1,CALM1 (includes others),CCND2,CD300C,CD83,CDC42,CDH11,CDK6,CETN2,CLCN3,COL5A2,CPA3,CSF1,CYCS,CYP4A11,DUSP1,EIF4G2,FOS,FTH1,G0S2,GAA,GRN,GSTP1,H2AFZ,HADHB,HK1,IFI30,IGFBP3,KIT,KLF4,LEP,LY6E,MKI67,MMP9,NME1,NPM1,NR4A1,PAX5,PCK1,PFKL,PHB,PLAT,PLAU,PLCB2,PRDX1,PRKACA,PSAP,SOCS3,SOX9,SPP1,SREBF1,THRA,TOP2A,TWF1,UQCRQ	CDKN1A,CEBPA,EP300,JUN,LY294002,MYC,NFKB1,NFKBIA,NFkB (complex),P38 MAPK,RELA,SP1,STAT3,TNF,TP53,butyric acid	
P3	 	TFEB	2.094	transcription regulator	Activated	2.844	bias	0.669	 	1.73E-05	APP,ARSA,CLCN7,CTSA,CTSB,CTSD,GBA,HEXA,NAGLU,PSAP,SGSH,TPP1	 	
P3	 	okadaic acid	 	chemical toxicant	 	0.101	 	0.231	-0.915	1.92E-05	ANXA1,APP,BCL2L1,CCND2,CCND3,CYBB,CYP1B1,EGR1,FOS,FOSB,IL1RN,JUNB,KLF4,MAPT,MMP9,ODC1,SAA1,SPP1,SQSTM1,THRSP	ERK1/2,JUN,NFKB1,NFKBIA,NFkB (complex),P38 MAPK,Pkc(s),RELA,STAT3,TP53,okadaic acid	
P3	 	NRF1	-1.071	transcription regulator	Activated	3.450	bias	0.338	2.284	1.98E-05	ALAS1,COX4I1,COX5A,COX7B,COX8A,CYCS,FTH1,GCLM,HMOX1,IL1RN,NQO1,PVR,SURF1,VDAC1	 	
P3	 	PI3K (complex)	 	complex	Activated	2.727	bias	0.479	-0.105	2.03E-05	ADAM12,ATF4,BCL2L1,CCND2,CCND3,CEBPB,CTGF,CTSD,CYBB,DDIT3,DUSP1,FOS,GCLM,GSTM5,GSTP1,HIF1A,HK1,HMOX1,IL1RN,ITGB2,KLF2,LASP1,LEP,MCAM,MMP14,MMP9,MT-CO1,NFE2L2,NME1,NQO1,NUPR1,PPP1R1B,SLC12A7,SLC9A1,SNCG,SOCS3,SOX9,SPP1,SREBF1,THBS1,TP63,TYMP,UGCG,VCAM1	AKT1,Akt,CEBPA,FOXO1,JUN,LY294002,NFKB1,NFKBIA,NFkB (complex),NR4A1,P38 MAPK,PI3K (complex),RELA,SP1,STAT3,TNF,TP53	
P3	 	histidinol	 	chemical - endogenous mammalian	 	1.400	bias	0.710	 	2.06E-05	ASNS,ATF4,EGR1,SLC7A1,SLC7A5	 	
P3	 	HGF	1.354	growth factor	Activated	2.843	bias	0.519	 	2.24E-05	ARPC5,ASNS,BCL2L1,CALCRL,CALM1 (includes others),CD28,CNBP,COPB1,CSE1L,CSF1,CTGF,CYR61,DDIT3,DDX21,DES,DKC1,DOK5,DUSP4,DUSP6,DYNLL1,EGR1,EMP1,FASTK,FKBP5,FLNA,FOS,FOSB,GBA,GEM,GNA13,HK1,HMOX1,IGFBP3,IGFBP4,IRF8,LGMN,LRP8,LSM1,MAP2K3,MAPKAPK2,MAT2A,MKI67,MMP14,MMP9,MPC1,NAB2,NID2,NR4A1,NR5A2,PDGFA,PGAM1,PHB,PHLDA2,PLAU,PVR,SFRP1,SLC20A1,SLC7A1,SOCS3,SPP1,STAB1,TACR1,TGFB2,THBS1,TNFRSF1A,TP63,VCAM1	CEBPA,CTNNB1,ERK1/2,FOS,HGF,HRAS,Jnk,NFKB1,NFKBIA,NFkB (complex),P38 MAPK,RELA,SP1,STAT3,TNF,TP53	
P3	 	homocysteine	 	chemical - endogenous mammalian	Activated	2.083	bias	0.330	0.719	2.27E-05	ANXA2,ATF4,BCL2L1,CLDN5,CXCL12,DDIT3,DES,EEF1A1,FGF1,HMOX1,HSPA5,LEP,PRDX1,SAA1,SOCS3,SREBF1,SREBF2,TRIB3,VCAM1	Akt,CTNNB1,FOS,JUN,Jnk,NFE2L2,NFKB1,NFKBIA,NFkB (complex),P38 MAPK,PI3K (complex),RELA,SP1,SREBF1,SREBF2,STAT3,cholesterol,homocysteine	
P3	 	TSC2	1.679	other	 	-1.570	bias	-0.318	-0.255	2.67E-05	ANXA1,ANXA2,ATF4,CCND2,CCND3,DDIT3,EGR1,FAM129A,FOS,HIF1A,HMOX1,HSPA5,NTRK3,PHLPP1,PRELP,S100A11,SCD,THRSP,TMEM176A,TMEM176B,UCP2	AKT1,Akt,CEBPB,CTNNB1,ERK1/2,FOXO1,JUN,NFE2L2,NFKB1,NFKBIA,NFkB (complex),NR4A1,PI3K (complex),RELA,SP1,STAT3,TP53,TSC2	
P3	 	17-alpha-ethinylestradiol	 	chemical drug	 	0.870	 	0.224	-0.087	2.70E-05	AARS,ABCB11,ABCC3,APOB,APOE,ASNS,ATF4,BCAT1,C1QB,C1QC,CD53,CD68,CSF1R,CTSS,EIF2S2,ESR2,FOS,IFI30,MMP9,NME1,ODC1,SERPINH1,SLC25A5,SLC38A3,SLC4A2,UHMK1,VCAM1	17-alpha-ethinylestradiol,CEBPA,CEBPB,ESR1,ESR2,IFNG,IL6,JUN,MYC,NFE2L2,NFKB1,NFkB (complex),RELA,SP1,SREBF1,SREBF2,STAT3,TP53,cholesterol,lipopolysaccharide	
P3	 	L-triiodothyronine	 	chemical - endogenous mammalian	 	1.667	 	0.229	0.096	2.86E-05	ACTB,ADAMTS5,ADIPOQ,APOB,APOC1,APP,ARSA,ATIC,CCT4,CNR1,COX4I1,COX5A,CTGF,CXCL12,CYP4A11,DUSP1,DVL1,EGR1,ETF1,FAS,FH,FLYWCH2,FOS,FUOM,HIF1A,HINT1,IGFBP3,IGFBP4,LEP,LYZ,MBP,ME1,MMP14,MMP9,NME1,NR1D1,NR1H3,NR4A1,NR5A2,ODC1,PCK1,POR,RET,SCD,SLC9A1,SORBS1,SREBF1,SRM,THRA,THRSP,UCP2	AGT,CEBPA,CEBPB,FOXO1,HIF1A,Ins1,Insulin,JUN,L-triiodothyronine,NFKB1,NFKBIA,NFkB (complex),PPARA,PPARG,PPARGC1A,RELA,RXRA,SP1,SREBF1,THRB	
P3	 	camptothecin	 	chemical drug	Activated	2.334	 	0.208	1.097	2.90E-05	ALDOA,ANXA2,APOE,ARFGAP1,ARHGDIA,BCL2L1,BTG2,BTG3,C11orf68,CD300C,CD53,CD83,CDK6,CHAC1,CHCHD7,CHST11,CIDEA,CSF1,DUSP10,DUSP6,EEF1A1,EEF1B2,F5,FAS,FKBP3,FOS,FOSB,FSCN1,GAPDH,GDE1,GRINA,HIF1A,HLA-A,HLA-G,IGFBP3,IL10RA,KIF3B,LIMCH1,LITAF,MAP4K4,MARCKSL1,MFSD5,MMP9,MNAT1,MYO5A,NR4A1,PHLDA2,PLIN2,PPFIBP2,PPIA,PPIF,PSMD2,PTP4A2,PTPRK,PTX3,PYCARD,RRAGD,RRM2B,SAA1,SDC4,SIAH2,SLC25A5,SLC30A1,SORL1,SPP1,STC2,TFRC,TIAL1,TLN2,TPP1,TRAF3,TUBB,TUBB2A,TWF2,UBE2A,UGCG,VAC14,VCAM1	ARNT,Akt,HIF1A,JUN,NFKB1,NFKBIA,NFkB (complex),PPARG,RELA,SP1,STAT3,TP53,camptothecin	
P3	 	PLN	-1.500	transporter	 	 	 	 	 	3.09E-05	ACTB,AK1,ALDH3A2,ALDOA,ANXA2,DES,ENO1,HRAS,PRKCE,RAB10,RAB1A,RACK1,RALA,SOD1,SPTB	 	
P3	 	SP1	1.126	transcription regulator	Activated	3.757	bias	0.618	 	3.11E-05	ALDH3A2,ALPL,APOE,ASNS,ASS1,ATP6V0C,C1QBP,CCND2,CCND3,CD28,CDK6,CEBPB,CES1,CHI3L1,COL8A1,CTGF,CTSD,CXCL12,CYC1,CYP1B1,EGR1,FAS,FLNA,FOLR2,FOS,GDF15,GSS,HADHB,HDAC2,HIF1A,HINT1,HMGA1,HMOX1,HSD11B2,HSPA5,ID4,IGFBP3,IGFBP4,ITGAV,KIT,KLF4,LIPA,MAT2A,MMP14,MMP9,NAB2,NPTXR,NR5A2,PCK1,PDGFA,PKM,PLAA,PLAU,PRKCE,SERPINE2,SH3GL1,SLC25A5,SLC31A1,SLC4A2,SLC4A7,SLC7A1,SNCG,SOD1,SOX9,SPP1,SPTB,SREBF1,TGFB2,TSPO,TXNRD1,UGCG	APP,CDKN2A,CTNNB1,FOXO3,HIF1A,JUN,MYC,NFKB1,NFKBIA,NFkB (complex),RELA,Ras,SP1,STAT3,TP53,VEGFA,Vegf	
P3	 	IgG	 	complex	 	-1.192	bias	-0.331	0.541	3.18E-05	APOE,APP,ATP6V0D1,BCL2L1,CALR,CCND2,CEBPB,CLDN5,CSF1,CSNK2B,CYP27A1,DDIT3,DEGS1,DSP,DUSP1,EMP1,FCGR2A,FOSB,FST,GUK1,HSPA5,IL1RN,MMP9,PEA15,PHLDA2,PPIF,TRIM16,TUBB2A,UGCG,VCAM1	CEBPA,CSF1,ELK1,ETS2,IgG,Immunoglobulin,JUN,NFKB1,NFKBIA,NFkB (complex),P38 MAPK,RELA,STAT3,TNF,TP53	
P3	 	methotrexate	 	chemical drug	 	0.249	 	0.108	-0.339	3.26E-05	ACTB,ACTG1,ALDOA,ASS1,BTG2,C1QB,C6,CD28,CES1,CLDN2,CSF1,CTSS,CXCL12,CYCS,CYP4A11,DGAT2,DUSP1,DUSP10,FAS,FKBP3,GAPDH,HADHB,HMGCS1,HMOX1,IGFBP3,MAPKAPK2,MECR,NQO1,PCK1,PEX7,PHYH,PPIA,PRDX1,S100A11,SCD,SOCS3,SOD1,SPP1,VCAM1	Akt,CEBPA,CTNNB1,FOS,IL1B,IL6,JUN,Jnk,NFKB1,NFKBIA,NFkB (complex),RELA,SP1,STAT3,TNF,methotrexate	
P3	 	brefeldin A	 	chemical - endogenous non-mammalian	 	0.768	 	0.032	0.654	3.35E-05	APP,CEBPB,DDIT3,HLA-A,HMOX1,HSPA5,HSPA9,KCND3,KLF4,LONP1,PRNP,SESN2,THBS1	ATF6,CEBPA,DDIT3,EIF2AK3,FOXO3,IL6,JUN,NFKB1,NFKBIA,NFkB (complex),RELA,STAT3,TP53,brefeldin A,lipopolysaccharide	
P3	 	Pln	 	other	 	 	 	 	 	3.88E-05	ACTB,AK1,ALDH3A2,ALDOA,ANXA2,DES,ENO1,HRAS,PRKCE,RAB10,RAB1A,RACK1,RALA,SOD1,SPTB	 	
P3	 	RASSF1	1.629	other	 	-0.662	 	0.169	-1.395	3.90E-05	APOE,CCND2,CREG1,DAB2,EGR1,EMP1,EPB41L3,FOS,GDF15,HIST1H2BC,IGFBP3,KLF4,LITAF,MAP1B,MYL9,PCDH7,SOX9,SPP1,SRPX	AREG,CTNNB1,ERK1/2,FOS,FOXO1,JUN,MYC,NFKB1,NFKBIA,NFkB (complex),RAF1,RASSF1,RELA,SP1,STAT3,TP53	
P3	 	FOXO1	-1.616	transcription regulator	Activated	2.014	bias	0.461	-0.789	3.91E-05	ADIPOQ,AFF3,AIFM2,ALAS1,ANLN,ATP6V0B,CDKN2AIPNL,CIDEA,CLDN5,CTGF,CYCS,EGR1,FAS,FOS,FOSB,HMOX1,HSPA5,HYOU1,ITGAV,JUNB,KLF2,KLF4,LAMP2,LEP,LPIN2,ME1,MMP9,MRPL14,MRPL47,MRPL55,MRPS2,MRPS30,MRPS7,MVD,NDN,NDUFA12,NDUFA4,NDUFA8,PAX5,PCK1,PCK2,PSMB6,RAB7A,SCD,SESN3,SREBF1,THBS1,TKT,TRIB3,VCAM1	AKT1,Akt,CEBPA,ERK1/2,FOXO1,JUN,NFKB1,NFKBIA,NFkB (complex),NR4A1,PPARA,PPARG,PPARGC1A,RELA,RXRA,SP1,SREBF1,STAT3,TP53,fatty acid	
P3	 	ACOX1	-1.240	enzyme	Inhibited	-3.025	 	-0.136	-2.335	3.98E-05	ANXA2,CD63,CRAT,CSTB,CXCL12,CYP4A11,DDIT3,GOT1,GSTP1,HSPA5,LONP1,LPCAT3,MYH1,NFE2L2,NR1H3,NUPR1,PLIN2,RPL12,RPS24,SERPINA1,SLC16A1,SLC20A1,SLC4A4,SQSTM1,TRIB3,UCP2,UGCG	ACOX1,CEBPA,JUN,NFkB (complex),PPARA,PPARG,RELA,RXRA,SREBF1,fatty acid	
P3	 	bicuculline	 	chemical - endogenous non-mammalian	 	-1.680	bias	0.492	-3.356	4.28E-05	APP,BTG2,CYR61,DUSP1,DUSP6,EGR1,FOS,FOSB,HSPA8,JUNB,KLF4,NR4A1	CREB1,CREBBP,Cg,Creb,EP300,ERK1/2,FOS,GNRH1,JUN,NFKB1,NFKBIA,NFkB (complex),RELA,SP1,STAT3,TP53,bicuculline,norepinephrine	
P3	 	E. coli serotype 0127B8 lipopolysaccharide	 	chemical - endogenous non-mammalian	 	1.726	 	0.219	0.493	4.33E-05	ADIPOQ,ADRA2A,ANXA1,CD14,CHST11,CTGF,CXCL12,CXCL16,DDIT3,DERL1,EDEM1,EDNRB,FGF1,GJB2,GLUL,GNA13,GNG2,HMOX1,HSPA5,KLF2,PANX1,PCK1,PCK2,PPP1R1B,PRDX5,RACK1,SLC4A2,SLC52A2,SLC7A11,SLC7A5,SOCS3,SYNM	Akt,CEBPA,CEBPB,CTNNB1,E. coli serotype 0127B8 lipopolysaccharide,FOS,IFNG,JUN,Jnk,NFKB1,NFKBIA,NFkB (complex),RELA,SP1,STAT3,TNF,TP53	
P3	 	Collagen(s)	 	complex	Activated	2.191	 	0.220	1.467	4.36E-05	ACTB,ATF4,C3AR1,CD63,CD68,CYR61,DDIT3,EDEM1,IARS,LAMP2,PSAT1,SERPINH1,THBS1	 	
P3	 	CSF1	2.281	cytokine	Activated	2.675	bias	0.509	 	4.51E-05	APOE,BCL2L1,CCND2,CD209,CD68,CPM,CSF1,CSF1R,DUSP1,EGR1,FAS,FCER1G,FCGR2A,FOLR2,FOS,GDF15,HSPA5,IL10RA,IL11RA,ITGAV,JUNB,MMP9,MSR1,PLAU,PTPRC,SFRP1,STAB1,THBS1,TNFRSF1A,VCAM1	CEBPA,CEBPB,CSF1,IFNG,IL6,JUN,NFKB1,NFKBIA,NFkB (complex),P38 MAPK,RELA,STAT3,TNF,TP53	
P3	 	HMGA1	3.393	transcription regulator	 	-0.316	 	0.198	-1.304	4.52E-05	ALPL,CCND2,CITED1,CYR61,DAB2,DDIT3,EGR1,FOS,IGFBP3,IGFBP4,JUNB,KIT,KLF2,LY6E,MAPKAPK2,MAPT,MGAT1,MMP9,MVD,PHLDA2,RAN,RPL7A,SDC4,SERPINH1,SOX17,TFEB,TRIM28	CEBPA,CEBPB,CREBBP,ELK1,ESR1,FOS,HMGA1,Ins1,JUN,MYC,NFKB1,NFKBIA,NFkB (complex),PPARA,PPARG,RELA,SP1,SREBF1,STAT3,THRB,TP53,estrogen receptor	
P3	 	SLC13A1	-1.359	transporter	 	-1.789	 	-0.077	-1.444	4.53E-05	ACTG1,AKR1C3,ARRDC2,C6,EDEM1,EEF1G,G0S2,HSPA5,HSPA8,MVD,PCK1,RPL41,RPL8,RPN1,SCD,SLC16A1,SPP1,SRPRA,TUBA1C,YARS	 	
P3	 	PRKCE	2.418	kinase	 	1.632	bias	0.602	 	4.56E-05	ADAM12,APP,BCL2L1,CCND3,CDON,CEBPB,CYR61,EGR1,FOS,HSP90AB1,HSPA5,JUNB,MMP9,ODC1,PDGFA,PRKCE,VCAM1	CEBPB,CSF3,ERK1/2,JUN,MYC,NFKB1,NFKBIA,NFkB (complex),PRKCE,Pkc(s),RELA,Ras,SP1,STAT3,STAT5B,TP53	
P3	 	MST1	-1.085	growth factor	 	0.103	bias	-0.258	0.871	4.64E-05	BCL2L1,CTGF,FAS,FOS,GPC3,IL1RN,IRF8,MSR1,SPP1	AKT1,Akt,ERK,FOS,FOXO1,IKBKB,JUN,MST1,NFKB1,NFKBIA,NFkB (complex),NR4A1,RELA,SP1,STAT3,TP53	
P3	 	EIF4G2	1.955	translation regulator	 	1.633	bias	0.710	 	4.73E-05	ACTB,CCND2,CTSD,HIF1A,PLAT,SERPINE2	 	
P3	 	IL5	2.473	cytokine	Activated	5.607	bias	0.674	 	4.78E-05	ALDOA,ALDOC,ANXA2,ASNS,ASS1,ATF4,BCL2L1,CCND2,CCND3,CD63,CHMP1A,CISD1,DDX21,DUSP6,EGLN3,EGR1,ENO1,FAM162A,FAS,GCLM,HIF1A,HIGD1A,HSPA5,HSPH1,IFI30,ITGAV,LFNG,MAT2A,MMP9,NABP1,NDUFV3,P4HA1,PAX5,PDIA6,PKM,PPIF,PSAT1,QSOX1,RPN1,SLC1A5,SLC7A5,SNTB1,STK39	AKT1,CSF2,FOXO1,HRAS,IL5,Immunoglobulin,NFKB1,NFKBIA,NFkB (complex),NR4A1,P38 MAPK,RELA,SP1,STAT3,TP53	
P3	 	STOX1	-1.753	other	 	 	 	 	 	5.04E-05	ACTG1,AHCY,CALM1 (includes others),MAPT,PSMF1,RAB10,RPL17	 	
P3	 	RRP1B	1.889	other	 	 	 	 	 	5.08E-05	CCND3,CEBPB,HSP90AB1,ITGB2,NLK,RABIF,RPL13,RPL13A,RPL14,RPL19,RPL37,RPL37A,RPS10,RPS19,RPS3,RPS5,RPS8,SERPINE2,SPP1,TOP2A,TUBG1	 	
P3	 	TCF7L2	1.179	transcription regulator	Activated	3.491	bias	0.619	 	5.34E-05	ACOT4,ACSL3,ALDH1A2,ALDH3A2,ANLN,BIN1,CCND2,CD4,CERS2,CNP,CTGF,CTNNA1,DEGS1,ELOVL1,ENTPD5,FBXO8,FGFR2,FH,FKBP1A,FTH1,GCLM,GLUL,GSS,HSPA2,ID4,KIF5B,MAP4K4,MBP,MCAM,ME1,MTMR2,NFASC,PCK1,PI4KB,PLAT,PLP1,PPP1R16B,RHOG,STK39,SYPL1,TAF10,TMEM123,TMEM2,TNS1,TP63,TWF1	CTNNB1,JUN,NFkB (complex),PPARG,STAT3,TCF7L2,TP53	
P3	 	IL4	-2.309	cytokine	Activated	3.440	bias	0.415	0.179	5.40E-05	ACP2,ADRM1,ALAS1,ALDH1A2,ALDOC,ALG3,ALOX5AP,ANXA2,APOE,APRT,ASS1,BCL2L1,BIN1,CAPG,CARM1,CBX3,CCND2,CCND3,CCT3,CD14,CD209,CD83,CDK6,CENPB,CLCN3,CLDN5,CLIP1,CLUH,CSF1,CTGF,CTNNA1,CXCL16,EBNA1BP2,EIF2S1,EIF3G,EIF4A1,EPHX1,F13A1,FAM162A,FAS,FCER1G,FCGR2A,FKBP5,FOS,FOSB,GBE1,IFI30,IGFBP4,IL10RA,IL1RN,IRF8,ITGAV,ITGB2,ITPA,JUNB,KIT,KLRD1,LAMP2,LDLRAD3,LFNG,LPIN2,MAF,MMP9,MSR1,NAB2,NABP1,PAX5,PFKL,PHB,PLAU,PLIN2,PLOD2,PMVK,PREPL,PRNP,PSMB10,PSME1,PSMG1,SIRPA,SLC7A2,SOCS3,SPP1,SQSTM1,SRM,STAB1,STUB1,SYNGR2,SYT11,TACR1,TCF7,TRAF3,TREM2,UQCRC1,VCAM1,XRCC6	CEBPA,CEBPB,FOS,IFNG,IL4,IL6,JUN,NFKB1,NFKBIA,NFkB (complex),RELA,SP1,STAT3,TNF,TP53	
P3	 	SB203580	 	chemical - kinase inhibitor	Inhibited	-2.842	bias	-0.583	 	5.68E-05	ADAMTS8,ADIPOQ,ALPL,ANXA1,ATP5J2,C3AR1,CD83,CLDN5,CTGF,CYP1B1,DDIT3,DUSP1,EDNRB,EGR1,ENO1,ERP29,FAS,FOS,FOSB,FYB,GSTP1,HIF1A,HMOX1,HSPA5,IGFBP3,IL1RN,JUNB,LIMS1,MAT2A,MMP9,NQO1,NR4A1,P4HA1,PCK1,PDGFA,PLAT,PLAU,PRDX1,RARRES3,RCN3,SLC20A1,SOCS3,SPP1,STC2,TGFB2,THBS1,TRPA1,TYMP,UCP2,VCAM1,XYLT1	CEBPA,CTNNB1,FOS,IL1B,JUN,Jnk,NFKB1,NFKBIA,NFkB (complex),P38 MAPK,Pkc(s),RELA,SB203580,STAT3,TNF	
P3	 	MECP2	1.010	transcription regulator	 	-0.576	 	0.047	-0.723	5.91E-05	ACTB,ADAM12,ANXA1,APOE,CAPG,DOCK8,EGR1,FKBP5,GSTP1,HSPA5,IGFBP3,IRAK1,IVD,JUNB,MBP,NPY1R,NR4A1,PLP1,RPH3A,SCN3A,SRPX2,UQCRC1,YWHAB	CEBPA,IGF1,JUN,MECP2,NFkB (complex),SP1,STAT3	
P3	 	15-deoxy-delta-12,14 -PGJ 2	 	chemical - endogenous non-mammalian	 	-0.863	 	-0.226	0.360	6.16E-05	BCL2L1,CCND2,CTGF,CTSB,CTSD,CYBB,DDIT3,EGR1,FKBP4,FOS,FTH1,GCLM,GDF15,GSTP1,HMOX1,KLF4,MMP9,MSR1,NFE2L2,NQO1,P4HA1,PLAU,PRDX1,PTGES2,RARRES3,SLC9A1,SOCS3,SOD1,SPP1,TXNRD1,VCAM1	15-deoxy-delta-12,14 -PGJ 2,CEBPA,CTNNB1,ELK1,FOS,JUN,Jnk,NFE2L2,NFKB1,NFKBIA,NFkB (complex),PI3K (complex),Pkc(s),RELA,SP1,STAT3,TNF,nitric oxide	
P3	 	CHADL	1.408	other	 	-1.265	 	-0.122	-0.878	6.27E-05	CSPG4,FAS,IGFBP3,KLF2,NTRK3,PDGFA,PTX3,SMPD3,SOX9,VCAM1	 	
P3	 	NKX2-3	-1.557	transcription regulator	 	1.881	 	0.007	1.842	6.47E-05	ALPL,ANLN,ASNS,BCYRN1,CD68,CSRNP1,CXCL16,DANCR,DCLK1,F2RL3,FAR2,GALNT15,GBP1,GDF15,GNG12,HNRNPA0,KLF2,KLF4,LGMN,LY6E,MMRN1,MT1M,MYO5A,NR2F1,PSAT1,RPS29,SERPINE2,SHMT2,SRPX,SRPX2,SYT11,TXNDC12,TYMP,USP18,VCAM1	 	
P3	 	ADRB	 	group	 	-1.854	 	-0.247	-0.625	6.49E-05	AACS,ANXA5,ATF5,CD68,CDK6,DDIT3,FAS,FOS,GCLM,GDF15,HMGCS1,HMOX1,HSPD1,JUNB,KLF4,MMP9,MSMO1,MVD,NQO1,NR4A1,PCYT2,RAN,SLC7A11,SQSTM1,SRM,TRAF3	ADRB,CEBPB,CREBBP,ELK1,ERK,ESR1,FOS,JUN,NFKB1,NFKBIA,NFkB (complex),P38 MAPK,RELA,Ras,SP1,STAT3,TP53	
P3	 	CD38	-1.838	enzyme	Activated	3.305	bias	0.617	 	6.51E-05	ALDOA,ALDOC,ANXA2,ASNS,ASS1,CCND2,CISD1,CLCN3,EGLN3,FAM162A,GBE1,HIGD1A,IFI30,LFNG,NABP1,NCAM1,NDUFV3,P4HA1,PAX5,PDIA6,PFKL,PKM,PSAT1,RPN1,SLC7A5,SOCS3,STK39,VCAM1	CD38,CEBPB,IFNG,JUN,NFKB1,NFKBIA,NFkB (complex),RELA,STAT3,TP53	
P3	 	rifampin	 	chemical drug	Activated	2.574	bias	0.514	 	6.53E-05	ABCB11,ABCC1,ABCC3,AKR1C1/AKR1C2,ALAS1,C9orf72,CARS,CD14,CES1,CES2,CFL1,COL6A1,CSF1,CYP2B7P,CYP4A11,CYP4B1,EIF5,GSTP1,MATN2,ME1,MRPL47,PCK2,PNRC2,SPP1,TSN,TWF2,USP18	FOXO1,NRF1,PPARA,PPARG,PPARGC1A,RXRA,rifampin	
P3	 	SREBF1	1.980	transcription regulator	Activated	2.298	bias	0.468	0.426	7.08E-05	AACS,AARS,ADIPOQ,ALDOC,ATOX1,BCL2L1,BHLHE41,CAPZB,CEBPB,COL6A1,DGKQ,FAS,HMGCS1,HMOX1,HSPA13,HSPA5,IMMT,LEP,MSMO1,MVD,NR1H3,PCK1,PCK2,PMVK,PPAT,RPLP0,RPS24,SCD,SREBF1,STXBP1,THRSP,UCP2,UQCRFS1	CEBPA,CEBPB,D-glucose,HIF1A,Ins1,Insulin,JUN,MYC,NFkB (complex),PPARA,PPARG,PPARGC1A,RELA,SP1,SREBF1,SREBF2,STAT3,fatty acid	
P3	 	benzyloxycarbonyl-Leu-Leu-Leu aldehyde	 	chemical - protease inhibitor	Activated	2.667	bias	0.333	0.599	7.31E-05	ACTB,AKR1B1,AKR1C1/AKR1C2,APP,ATF4,BCL2L1,CCND2,CCND3,CEBPB,CFL1,CTGF,CTSB,DDIT3,DUSP1,EIF5A,FAS,FOS,G0S2,GSTP1,HIF1A,HMOX1,HSPA4,HSPA5,HSPA8,HSPA9,HSPD1,MAT2A,MLH1,MMP9,NFE2L2,NQO1,PEBP1,PFN1,PPIA,PSMA3,PSMC4,PSMD2,PTGFR,RHOBTB2,RPLP0,SOD1,SQSTM1,TXN,VCAM1	Akt,CEBPA,CTNNB1,FOS,HRAS,JUN,Jnk,NFKB1,NFKBIA,NFkB (complex),Pkc(s),RELA,SP1,STAT3,TNF,TP53,benzyloxycarbonyl-Leu-Leu-Leu aldehyde	
P3	 	ESRRA	2.553	ligand-dependent nuclear receptor	Activated	2.791	bias	0.652	 	7.32E-05	ALAS1,ALDOC,CYCS,ENO1,FAM102A,GAPDH,GOT1,HK1,HMGCS1,LIPA,LTF,MINOS1,MTCH2,NDUFA1,NR1D1,PCK2,PKM,PLIN1,SMARCA4,THRA	ESRRA,FOXO1,NRF1,PPARA,PPARG,PPARGC1A,PPARGC1B,RXRA	
P3	 	5-azacytidine	 	chemical drug	 	1.888	bias	0.594	 	7.35E-05	ANXA2,BCL2L1,CALR,CTNNA1,CXCL12,DUSP1,ESR2,ETV5,GDF15,GSTP1,HSPA5,HSPA8,HSPD1,IRF8,KEAP1,MLH1,NPC1L1,PLAU,SHC1,SLC3A2,SLC7A5,SLC9A1,SOCS3,SOX9,THBS1,TUBB	5-azacytidine,CEBPB,CREBBP,ELK1,ESR1,SP1,TP53	
P3	 	IL2	-3.053	cytokine	Activated	3.068	bias	0.441	0.123	7.64E-05	ABCC1,ARHGDIA,ATF5,BCL2L1,CCND2,CCND3,CD28,CD3G,CD83,CDK6,CSF1,CSF1R,CSRNP1,CTPS1,CXCL12,CYCS,CYP27A1,DAPK2,DDX21,DKC1,DUSP4,DUSP6,EMP1,FAS,FCER1G,FGFR2,FOS,GAPDH,GARS,GDF15,GNL3,HCST,HSPA5,HSPD1,IL10RA,KIT,KLRD1,LAPTM5,LY6E,MAF,MAPKAPK2,MMP25,MMP9,NAB2,NDUFA12,NME1,PAX5,PEA15,PHB,PHB2,PHLDA2,PPAT,PTPRC,RPL21,SESN3,SLC30A1,SOCS3,SPP1,STAM,STIP1,TIAL1,TNFRSF12A,TNFRSF1A,TRIB3,VDAC1,YARS	CSF2,Creb,ELK1,IL2,IL4,IRF8,Immunoglobulin,JUN,Mek,NFKB1,NFKBIA,NFkB (complex),RELA,SP1,STAT3,TP53	
P3	 	MYOC	-7.839	other	 	1.226	bias	0.389	0.077	7.68E-05	ANXA1,CDH11,CNP,DAB2,DDIT3,FSCN1,HOXA7,HSPA5,LAMA2,MBP,NFASC,PHLDA2,PLP1,SESN2,SFRP1,SLC7A11,SPP1,STC2,VAPA	CTNNB1,ERBB2,JUN,MYOC,NFKBIA,NFkB (complex),SP1,STAT3,TCF7L2,TP53,estrogen receptor	
P3	 	Creb	 	group	 	0.082	bias	0.557	 	7.70E-05	ADCYAP1,ADIPOQ,ARPC5,CD14,COL8A1,CSF1R,CTSB,DCTN3,DUSP1,DUSP4,EGR1,ETV5,FAS,FCER1G,FOS,FSCN1,GABBR1,GSTM3,GSTM4,HLA-G,HSPB8,JUNB,LASP1,LEP,LMO4,MAT2A,MCAM,MT-ND5,NDN,NR4A1,PCK1,PLAT,RET,SESN3,SOD1,SOX17,SOX9	CREBBP,Creb,EP300,HIF1A,MYC,NFKB1,NFKBIA,NFkB (complex),RELA,RNA polymerase II,SP1,STAT3,TP53	
P3	 	ONECUT1	-3.227	transcription regulator	 	 	 	 	 	7.82E-05	AASS,ABCB11,ACSS3,ATG9A,CLCN4,CLDN2,COL5A3,COPS7A,COX4I1,COX7A2L,CYGB,EIF4A1,ELOVL1,EMG1,EXOSC5,FADS3,FAS,GSS,GUF1,HLA-G,HSPH1,ITGAV,LRRC59,MAGED2,NUTF2,PCK1,PFKFB1,PFKL,PHB2,PI4KB,RMND1,RPLP1,SERPINA1,SLC25A13,SNRPD2,TCF7,TMBIM6,TMEM126B,TRUB2,TXNDC12,VWA5A,WDR12	 	
P3	 	U0126	 	chemical - kinase inhibitor	 	-1.813	bias	-0.466	1.316	8.18E-05	ABCB11,ADIPOQ,ALPK3,ARHGEF2,ATF4,BCL2L1,BMP6,CCND2,CCND3,CEBPB,CFTR,CLDN2,CSF1R,CTGF,CYBB,CYP1B1,DAB2,DDIT3,DES,DUSP1,DUSP10,DUSP4,DUSP6,EDNRB,EEF1A1,EGR1,EMP1,ETV5,FGFR2,FKBP5,FOS,FOSB,G0S2,GDF15,GRN,GSK3B,HIF1A,HMOX1,HSP90AB1,HSPA5,JUNB,KIFC3,LAMP2,LEP,MAT2A,MMP9,NR4A1,NXPH4,PLAU,PLIN1,PRELP,SH2B3,SHB,SIRPA,SOCS3,SOX9,SPP1,STC2,TGFB2,THBS1,TMEM184B,TPM3,TYMP,VCAM1	CEBPA,EGF,ERK1/2,IL1B,JUN,NFKB1,NFKBIA,NFkB (complex),P38 MAPK,RELA,STAT3,TNF,TP53,U0126	
P3	 	FLI1	1.153	transcription regulator	Activated	2.421	bias	0.426	0.913	8.34E-05	CCND3,CSF1R,CTGF,DDX21,EGR1,HSPA8,IMP4,NIP7,NOL6,NPM1,RACK1,RPL18,SNU13,TCP1	 	
P3	 	NCSTN	2.474	peptidase	Inhibited	-2.111	bias	-0.394	-0.802	9.55E-05	APP,CD14,CD68,CEBPB,CSF1R,CTSG,FCER1G,FCGR2A,GRN,IRF8,S100A1	NCSTN,NFkB (complex),NOTCH1,RELA,STAT3,TP53,YY1	
P3	 	CHRM3	-1.384	g-protein coupled receptor	 	-1.342	bias	0.710	 	9.69E-05	CYR61,EGR1,FOS,HMOX1,LEP,MMP9	CEBPA,CEBPB,CHRM3,CTNNB1,FOS,Ins1,Jnk,LEP,MMP9,NFKB1,NFKBIA,NFkB (complex),P38 MAPK,PPARA,PPARG,RELA,SP1,SREBF1,STAT3,STAT5B	
P3	 	Fe2+	 	chemical - endogenous mammalian	 	-1.698	bias	-0.323	-0.915	9.69E-05	APP,HIF1A,HMOX1,SREBF1,SREBF2,TFRC	AKT1,CEBPA,FOXO1,Fe2+,IGF1,JUN,LDL,NFE2L2,NFKB1,NFKBIA,NFkB (complex),NR4A1,PI3K (complex),PPARA,RELA,Ras,SP1,STAT3,TP53	
P3	 	staurosporine	 	chemical - kinase inhibitor	 	-0.666	 	-0.093	-0.272	9.80E-05	ANXA5,BCL2L1,BTG2,CD28,CD53,CFTR,CREG1,FAS,FCGR2A,FOS,HMOX1,ITGB2,MMP9,NQO1,NR4A1,ODC1,PCK1,PHB,PLAT,PLAU,PRDX1,RPS11	CEBPA,CTNNB1,ERK,FOS,HIF1A,JUN,Jnk,NFKB1,NFKBIA,NFkB (complex),P38 MAPK,RELA,SP1,STAT3,TNF,staurosporine	
P3	 	AHR	-1.151	ligand-dependent nuclear receptor	 	-0.253	 	0.058	-0.567	9.92E-05	ACTN1,ADAMTS5,ALDH1B1,APP,BTG2,BZW2,CCND3,CHST2,COL16A1,COL27A1,COL5A2,COL6A1,COX8A,CTSD,CYP1B1,DMXL2,DUSP6,FAS,FGFR2,FOS,GHITM,GOT1,GSTM5,HIF1A,HSPA5,HSPH1,JUNB,KIT,KLF2,MATN2,NFE2L2,NID2,NNMT,NQO1,PCK1,PLAT,POMP,SAA1,SHB,SIM1,SLC1A4,SLC25A51,SOD1,SPP1,TGFB2,THBS1,TXN	AHR,Akt,IL6,JUN,MYC,NFE2L2,NFKB1,NFKBIA,NFkB (complex),PI3K (complex),RELA,SP1,STAT3,TP53	
P3	 	DTX1	1.152	transcription regulator	 	0.333	 	0.142	-0.093	9.97E-05	DUSP6,EGR1,HIGD1A,LY6E,MAP3K1,SPP1,SPRY4,TGFB2,UHMK1	AKT1,DTX1,FOXO1,IL2,NFkB (complex),NR3C1,NR4A1,RELA,RNA polymerase II,SP1,STAT5B,TP53	
P3	 	POLG	1.117	enzyme	 	 	 	 	 	9.97E-05	COX7A2L,EEF1B2,RACK1,RPL13,RPL14,RPS16,RPS19,RPS24,RPS5	 	
P3	 	Immunoglobulin	 	complex	 	-0.916	 	-0.015	-0.828	1.01E-04	APP,BCL2L1,C3AR1,CALR,CCND2,CCND3,CD28,CD83,CDK6,CRISPLD2,CSF1,CSF1R,CYP1B1,DUSP1,EGR1,FAS,FCER1G,FCGR2A,FOS,FOSB,HMOX1,IFI30,IL10RA,KLF4,KLRD1,MAPT,MMP9,PAX5,PDGFA,PDIA6,RPS11,SIRPA,STAB1,TFRC,TYMP,VCAM1,ZBTB16	CEBPA,CEBPB,HIF1A,IFNG,IL2,IL4,IRF8,Immunoglobulin,JUN,NFKB1,NFKBIA,NFkB (complex),NR3C1,RELA,RNA polymerase II,SP1,STAT3,STAT5B,TNF,TP53	
P3	 	atorvastatin	 	chemical drug	 	-0.485	 	-0.089	0.005	1.05E-04	ABCC1,ABCC3,ADIPOQ,APOB,APOE,BMP6,CDKN2AIPNL,CTGF,CYBB,CYP27A1,CYR61,DUSP1,EGR1,FOS,FOSB,HMGCS1,HMOX1,ITGB2,JUNB,LEP,MMP9,MSMO1,MVD,NPC1L1,NR1H3,NR4A1,PLAT,PMVK,PRNP,SLC25A51,SOD1,SPP1,VCAM1	APOE,CEBPA,CTNNB1,LDL,NFKB1,NFKBIA,NFkB (complex),P38 MAPK,PPARA,PPARG,RELA,RXRA,SP1,SREBF1,STAT3,TNF,atorvastatin	
P3	 	25-hydroxycholesterol	 	chemical reagent	 	-0.538	 	0.095	-0.895	1.11E-04	ASNS,ATF4,CHAC1,DDIT3,FOS,FOSB,HMGCS1,HMOX1,HSPA5,JUNB,NR4A1,SCD,SREBF1,SREBF2,TRIB3	25-hydroxycholesterol,ETS1,FOS,INSIG1,JUN,NFE2L2,NFKB1,NFKBIA,NFkB (complex),PPARGC1A,RELA,SREBF1,SREBF2,STAT3,TP53,cholesterol	
P3	 	ETS2	-1.503	transcription regulator	 	1.690	bias	0.596	 	1.11E-04	BCL2L1,CSF1R,CYP27A1,FGF1,FOS,GSK3B,HMOX1,JUNB,LYZ,MGAT5,MMP9,MSR1,PLAU,SPP1,TIE1	CREB1,CREBBP,CREM,CSF1,Creb,ELK1,ERK1/2,ETS2,HIF1A,IRF8,JUN,MYC,NFKB1,NFKBIA,NFkB (complex),RELA,RNA polymerase II,SP1,STAT3,TP53	
P3	 	LEP	-4.629	growth factor	 	-0.539	bias	0.265	-2.312	1.12E-04	ABCB11,ABCC3,ADIPOQ,AKR1C1/AKR1C2,APP,ASS1,BCL2L1,CD14,CD63,CD68,CEBPB,CIDEA,CYBB,CYP4A11,CYR61,DUSP6,EGR1,ESR2,FAS,FGFR2,FOS,GAPDH,GSK3B,HSPA5,IGFBP3,IL1RN,JUNB,KIF3B,LEP,LIPA,MBP,MMP14,MSMO1,MT-CYB,MT-ND1,NPY1R,PCK1,PLAT,PLIN1,PLIN2,PLP1,PRDX1,SCD,SLC16A1,SLC25A5,SLC27A4,SMPD2,SOCS3,SOD1,SPP1,SREBF1,SREBF2,THBS1,THRSP,TNFRSF1A,TSPO,UCP2,VCAM1	AKT1,CEBPA,FOXO1,FOXO3,IGF1,INS,Insulin,JUN,LEP,NFKB1,NFKBIA,NFkB (complex),NR4A1,PPARA,PPARG,RELA,SP1,SREBF1,STAT3,TNF,TP53	
P3	 	EIF4E	-1.868	translation regulator	Activated	4.922	bias	0.710	 	1.19E-04	ATOX1,BCL2L1,CAPG,CAPZB,CEBPB,CHMP1A,FASTK,GPS2,HIF1A,HMOX1,HRAS,IGFBP4,ILF2,LSM1,LSM4,MPV17,NHP2,NOP10,ODC1,PHB,POP7,PRDX5,RHOG,UBE2A,ZPR1	EIF4E,JUN,RELA,Ras,SP1,STAT3,TP53	
P3	 	halofuginone	 	chemical drug	 	 	 	 	 	1.19E-04	AACS,CPA3,CTGF,CYGB,DKK3,EDNRB,EGR1,EMP1,EPHX1,GDE1,GOT1,HK1,HSPA4,IGFBP3,MMP9,NAB2,NFE2L2,NUPR1,PKM,PLCB4,POR,PPT1,PRELP,SPP1,STEAP3	FOS,JUN,NFKB1,NFKBIA,NFkB (complex),P38 MAPK,RELA,SP1,STAT3,TP53,halofuginone	
P3	 	cigarette smoke	 	chemical toxicant	 	1.822	bias	0.545	 	1.21E-04	AOX1,ATF4,BCL2L1,CCT5,CYP1B1,CYR61,DDIT3,EGR1,FOS,FTL,GCLM,GSTM5,GSTP1,HDAC2,HIF1A,HMOX1,HSPA5,HSPA9,KLF4,LEP,MMP9,MT-ATP6,NFE2L2,NQO1,OAS1,PGD,PRDX1,RAPGEF3,SLC1A4,SQSTM1,SREBF1,TCP1,TREM2,TXNRD1	BACH1,CEBPA,JUN,KEAP1,NFE2L2,NFKB1,NFKBIA,NFkB (complex),P38 MAPK,Pkc(s),RELA,Ras,SP1,STAT3,TNF,TP53,cigarette smoke	
P3	 	GPX1	1.735	enzyme	Inhibited	-2.030	bias	-0.507	 	1.23E-04	CD14,CTGF,CYBB,DUSP4,FAS,GLRX2,MMP9,SOD1,TNFRSF1A,TXN,TXN2,VCAM1	ETS1,FOS,FOXO1,GPX1,HIF1A,JUN,LEP,NFE2L2,NFKB1,NFKBIA,NFkB (complex),PPARG,RELA,SP1,STAT3,STAT5B,TP53,reactive oxygen species	
P3	 	thapsigargin	 	chemical toxicant	Activated	2.052	bias	0.369	0.232	1.25E-04	ADCY1,ADIPOQ,ASNS,ATF4,BCL2L1,CALR,CD83,CEBPB,CHAC1,DDIT3,EGR1,FOS,HIF1A,HMOX1,HSPA5,HSPA9,ITGB2,KLF4,KPNA1,LONP1,MMP9,NFE2L2,NR4A1,PCK2,PRNP,SESN2,THRSP,TPO,VCAM1	CTNNB1,EIF2AK3,FOS,FOXO3,Insulin,Jnk,NFKB1,NFKBIA,NFkB (complex),P38 MAPK,PPARA,PPARG,RELA,SP1,SREBF1,STAT3,TP53,thapsigargin	
P3	 	GW3965	 	chemical reagent	 	1.187	 	0.136	0.709	1.28E-04	APOE,APP,DGAT2,IL1RN,MMP9,NR1D1,NR1H3,NR5A2,PLIN2,PLTP,SCD,SOCS3,SREBF1,THRSP	CEBPB,CTNNB1,FGF21,FOXO1,GW3965,NFKB1,NFkB (complex),NR3C1,PGR,PPARG,RELA,STAT3,progesterone	
P3	 	HSF1	1.497	transcription regulator	 	0.295	 	0.060	-0.005	1.33E-04	AHSA1,BAG3,BCL2L1,CBX3,CCT3,CCT4,CCT5,CCT7,DNAJA4,FGF1,FKBP4,HMOX1,HSP90AB1,HSPA4,HSPA8,HSPD1,HSPE1,HSPH1,MAPT,MAT2A,MLH1,RAB5C,RARRES3,SERPINH1,SHC1,SLC5A3,STIP1,TCP1,TRAF3,VCAM1	CEBPA,HIF1A,HSF1,HSF2,HTT,Hsp70,NFKB1,NFKBIA,NFkB (complex),RELA,TNF	
P3	 	cerivastatin	 	chemical drug	 	0.042	 	-0.065	0.249	1.35E-04	ASS1,CNP,CTGF,CYP1B1,GNB1,HMGCS1,HMOX1,ITGB2,KLF2,MMP9,NR2F6,PDGFA,PLAT,PLAU,TIE1,TMSB10/TMSB4X,VCAM1	CEBPA,CTNNB1,FOS,JUN,Jnk,LDL,NFKB1,NFKBIA,NFkB (complex),P38 MAPK,PPARA,RELA,Ras,SP1,STAT3,TNF,TP53,cerivastatin	
P3	 	troglitazone	 	chemical drug	 	-0.557	 	0.068	-0.967	1.40E-04	ADIPOQ,ALAS1,ANXA2,BCL2L1,C9orf72,CARS,CCND2,CCND3,CEBPG,CFL1,CHCHD10,COL15A1,COX7A1,CYP2B7P,DDIT3,EGLN3,EGR1,EIF5,ENTPD5,FOS,G0S2,GDF15,HMOX1,HSPA5,KLF4,LEP,ME1,MKI67,MMP9,MRPL47,MSR1,MT-ND1,NNMT,NR1H3,NR4A1,P4HA1,PCK1,PLIN1,PLIN2,PNRC2,SCD,SLC9A1,SORBS1,SPP1,TALDO1,THRSP,TRIB3,TSN,TWF2,UCP2,USP18,VCAM1	CEBPA,CEBPB,D-glucose,FOXO1,HIF1A,Insulin,MYC,NFKB1,NFKBIA,NFkB (complex),PPARA,PPARG,PPARGC1A,RELA,RXRA,SP1,SREBF1,STAT3,TNF,palmitic acid,troglitazone	
P3	 	CDK5	1.559	kinase	 	1.394	bias	0.312	0.530	1.41E-04	CD14,GLB1,IGFBP3,KCNMA1,MBP,PLP1,PPP1R1B,PSMB5,RALA	AKT1,CDK5,CDK5R1,Creb,FOS,FOXO1,HIF1A,JUN,MTOR,NFkB (complex),NR3C1,NR4A1,RELA,SIRT1,SP1,STAT3,TP53	
P3	 	paclitaxel	 	chemical drug	 	1.457	bias	0.279	0.301	1.49E-04	ALPK3,ANXA5,ARHGEF2,ATF4,BCL2L1,BHLHE41,BTG2,CD53,CTGF,CYP1B1,DDIT3,DUSP10,DUSP4,DUSP6,EGR1,EMP1,ETV5,FAS,FLNA,G0S2,GDF15,GRINA,HIF1A,HLA-A,HSP90AB1,IGFBP3,KIFC3,LCP1,MAP3K1,MMP9,NXPH4,PLAU,PNKD,PRELP,SH2B3,SHB,TFPI,THBS1,TMEM184B,TUBA1B,TYMP,UGCG	CEBPA,ERK,ERK1/2,FGF2,FOXO3,JUN,NFKB1,NFKBIA,NFkB (complex),P38 MAPK,RELA,SP1,STAT3,TNF,TP53,paclitaxel	
P3	 	MAP2K1	1.323	kinase	Activated	2.013	bias	0.585	 	1.54E-04	ABCC1,APOE,BCL2L1,CLDN2,CSTA,CTGF,CTSB,DAB2,DUSP1,DUSP6,ENO1,ETV5,FBXW11,FLNA,FOS,HIF1A,HSPA5,LEP,MBP,MMP14,MMP9,RAB38,RAP2B,RRAGD,SERPINA1,SERPINE2,SIRPA,THBS1,UNC5B	CTNNB1,EGFR,ERK1/2,JUN,MAP2K1,MMP9,MYC,NFKB1,NFKBIA,NFkB (complex),P38 MAPK,PD98059,RELA,RNA polymerase II,SP1,STAT3,estrogen receptor	
P3	 	SP600125	 	chemical - kinase inhibitor	 	-0.115	bias	-0.297	1.541	1.55E-04	ABCB11,AKR1C3,APOE,BCL2L1,CD83,CEBPB,COL8A1,CSF1R,CSPG4,CTGF,CXCL16,CYR61,EGR1,FAS,FOS,FOSB,HMOX1,JUNB,LEP,MMP9,NR4A1,P4HA2,PAFAH1B2,PCK2,PRDX1,PTX3,SCD,SGPL1,SOCS3,SPP1,SREBF1,THBS1,VCAM1	Akt,CEBPA,IL1B,JUN,NFKB1,NFKBIA,NFkB (complex),P38 MAPK,Pkc(s),RELA,SP1,SP600125,STAT3,TNF	
P3	 	GCG	-5.346	other	 	-0.305	bias	0.370	-1.753	1.63E-04	ADIPOQ,BCL2L1,BTG2,CEBPB,FOS,FST,GSTP1,HK1,IGFBP4,IVD,ODC1,PCK1,PPP1R3C,SREBF1,SREBF2,VCAM1	CEBPA,CEBPB,D-glucose,FOXO1,FOXO3,GCG,HIF1A,INS,Ins1,Insulin,MYC,NFE2L2,NFkB (complex),PI3K (complex),PPARA,PPARG,RELA,SP1,SREBF1,STAT3	
P3	 	POR	2.204	enzyme	 	-1.660	bias	-0.278	-0.750	1.63E-04	ABCC3,ACTG1,ALDH1A2,ANXA5,ASNS,ATF5,CPA3,CYB5B,CYP4A11,ELOVL1,ENTPD5,FGF1,GSTM5,HADHB,HIF1A,HLA-A,HMGCS1,HMOX1,HSPH1,MSMO1,MVD,PFKFB3,PGD,PMVK,POR,PRNP,SCD,SDC4,SREBF2,TMEM176A	ARNT,HIF1A,NFKB1,POR,PPARG,STAT3,TP53	
P3	 	NR4A1	-6.107	ligand-dependent nuclear receptor	 	-0.937	 	0.066	-1.180	1.70E-04	ADIPOQ,AKR1C1/AKR1C2,ALDOA,APOB,APOE,CIDEA,CLDN5,COL16A1,COL6A1,CSF1,CXCL12,DDIT3,G0S2,GSTM5,GYS1,HIF1A,HMOX1,LEP,LY6E,MARCKSL1,MAT2A,MMP9,NUCB2,PEBP1,PPP1R3C,SCD,SREBF1,UCP2,VCAM1	Akt,CTNNB1,D-glucose,FOXO1,FOXO3,HIF1A,HMGA1,IRS1,Insulin,JUN,MYC,NFkB (complex),NR4A1,PPARA,PPARG,RELA,SP1,SREBF1,STAT3,fatty acid	
P3	 	ERBB4	-7.716	kinase	 	1.191	 	0.034	1.058	1.78E-04	ADAM9,BTG2,COL5A2,CXCL12,DDIT3,DUSP1,EGR1,ERBB4,GPAA1,GPC1,HIF1A,HMOX1,IGFBP4,MAP2K3,SERPINE2,SFRP1,SOCS3,THBS1	Akt,CTNNB1,EGFR,ERBB2,ERBB4,ERK,JUN,MYC,NFE2L2,NFKBIA,NFkB (complex),PI3K (complex),RELA,SP1,STAT3,TP53,estrogen receptor	
P3	 	GW9662	 	chemical reagent	 	-0.871	 	-0.237	0.125	1.78E-04	ADIPOQ,APP,CD14,CD83,CTGF,EGLN3,ESR2,FADS3,GDF15,HSPA5,KLF4,MID1IP1,NR1D1,PEA15,PLIN2,SREBF1,UCP2,VCAM1	CEBPA,FOXO1,GW9662,IGF1,JUN,NFkB (complex),PPARA,PPARG,PPARGC1A,RELA,RXRA,SP1,SREBF1,STAT3,fatty acid,rosiglitazone	
P3	 	vancomycin	 	biologic drug	Activated	3.155	bias	0.429	1.354	1.78E-04	AASS,ANXA1,ANXA2,ASNS,CAPN6,CD14,FCGR2A,GAS5,GSTM3,HMOX1,PSMB10,RTN4,S100A11,SCD,SPP1,TMSB10/TMSB4X,TNFRSF12A,TUBB	 	
P3	 	bortezomib	 	chemical drug	Activated	2.043	 	0.104	1.472	1.79E-04	ALPL,ATF4,BAG3,BCL2L1,CALR,CCND2,CXCL12,DCAF12,DDIT3,FANCE,FAS,GDF15,HDAC2,HSPA5,HSPE1,IGFBP3,KIT,ODC1,PSMA3,PSMA4,PSMA5,PSMB5,PSMB6,PSMB7,PSMC4,PSMD14,PSMD2,PSMD3,PSMD7,PSMD8,RAD51C,SAA1,SREBF1,UCHL1,VCAM1	CEBPA,CEBPB,CTNNB1,ERK1/2,FOS,JUN,Jnk,NFKB1,NFKBIA,NFkB (complex),PPARG,RELA,RNA polymerase II,STAT3,TP53,bortezomib	
P3	 	azetidyl-2-carboxylic acid	 	chemical reagent	Activated	2.407	bias	0.710	 	1.80E-04	ASNS,DDIT3,EDEM1,HSPA5,HSPA8,HSPA9	 	
P3	 	GH1	-2.994	growth factor	 	0.471	 	0.183	-0.380	1.86E-04	ABCC1,ACTB,AKR1B1,APOE,ATF4,CCND3,CEBPB,COMT,CYB5B,DDIT3,EGR1,FOS,FTH1,GSTP1,HADHB,IGFBP3,JUNB,MLH1,MT-CYB,MT-ND5,NR2F6,PRDX1,RAD23A,RAD23B,SHMT2,SMARCA4,SOCS3,SOD1,SPP1,SREBF1,TKT,TNFRSF1A,XRCC6	CEBPA,CEBPB,CREBBP,ELK1,ESR1,GH1,IGF1,Ins1,JUN,NFE2L2,NFkB (complex),PI3K (complex),PPARA,PPARG,RELA,SMARCA4,SP1,SPI1,SREBF1,STAT3,TP53	
P3	 	bisphenol A	 	chemical - endogenous non-mammalian	 	1.244	bias	0.496	-0.761	1.91E-04	ADIPOQ,ALAS1,APOB,ATP6AP1,CTGF,CTSD,CXCL12,EGR1,ENO1,ESR2,FOS,HSP90AB1,LAMP2,LEP,MDH2,MMP9,NR4A1,PEBP1,PKM,RPH3A,RPN2,SLC1A5	ADIPOQ,CEBPB,CTNNB1,ERK1/2,ESR1,ESR2,FOXO1,HIF1A,NFKB1,NFKBIA,NFkB (complex),NR3C1,PGR,PPARA,RELA,SP1,STAT3,beta-estradiol,bisphenol A,progesterone	
P3	 	quercetin	 	chemical drug	 	0.200	 	0.041	0.007	1.93E-04	ACOT1,ARRDC4,BCL2L1,CD63,COMT,CYP4A11,EGR1,FOS,HIF1A,HMOX1,HSPA5,LEP,MKI67,MMP9,NFE2L1,NFE2L2,ODC1,PLAU,POR,PRDX5,SOD1,SOX9,TOLLIP,VCAM1	CTNNB1,ELK1,FOS,FOXO1,HIF1A,JUN,Jnk,NFE2L2,NFKB1,NFKBIA,NFkB (complex),P38 MAPK,RELA,STAT3,TP53,nitric oxide,quercetin,reactive oxygen species	
P3	 	CAV1	-1.255	transmembrane receptor	 	-0.147	 	0.137	-0.633	1.93E-04	ADAM17,ADIPOQ,CD14,CSF1R,EGR1,FAS,FOS,HMOX1,HSPA8,LEP,LRP6,NPM1,NQO1,NR4A1,RALA,RPL17,RPS13,SLC20A1,SLC7A2,ST6GALNAC4,TFPI,THBS1,TXNL4A	AKT1,CAV1,CEBPA,CREBBP,Creb,EP300,FOXO1,HMOX1,NFE2L2,NFKB1,NFKBIA,NFkB (complex),NR4A1,NRF1,P38 MAPK,RELA,SP1,STAT3,TNF,TP53	
P3	 	NRG2	1.424	growth factor	 	 	 	 	 	1.95E-04	ARPC4,BIN1,CCND3,CTGF,CYR61,EEF1A1,EGR1,FOSB,HMOX1,JUNB,NR4A1,PDGFA,PFKFB1,PRKACA,SGSH	Akt,ERK1/2,JUN,NFKB1,NFKBIA,NFkB (complex),NRG2,RELA,SP1,STAT3	
P3	 	SIRT1	-1.244	transcription regulator	Inhibited	-3.694	 	0.067	-3.983	1.96E-04	ACTB,ADAMTS5,ADIPOQ,ATXN10,BCL2L1,CCND2,CNR1,CTBP1,EDEM1,EIF2S2,H2AFZ,HMOX1,KIF1A,KLF2,LEP,MAPT,MGAT1,MLH1,MMP9,MT-CO1,MTHFD1L,NR1D1,PCK1,PCK2,POLR1A,PRMT3,RPL13,SEC61A1,SFRP2,SHANK2,SLC7A11,SREBF1,TFPI,UCP2,UQCRFS1	ADIPOQ,AMPK,Akt,FOXO1,FOXO3,Insulin,JUN,NFKB1,NFKBIA,NFkB (complex),PPARA,PPARG,PPARGC1A,RELA,SIRT1,SP1,SREBF1,SREBF2,STAT3,TP53	
P3	 	ERBB3	-1.738	kinase	 	0.076	 	-0.075	0.386	2.08E-04	ACTB,ADAM9,CCND2,CMA1,COL6A1,CXCL12,DUSP1,EGR1,EIF6,GAS5,HIF1A,HMOX1,MATN2,SFRP1,SLC4A7,SOCS3,THBS1,TNXB	Akt,CTNNB1,EGF,EGFR,ERBB2,ERBB3,ERBB4,JUN,MYC,NFKBIA,NFkB (complex),RELA,SP1,STAT3,TP53,estrogen receptor	
P3	 	PDX1	-3.535	transcription regulator	 	-1.371	 	0.135	-2.024	2.09E-04	ACTB,ACTG1,AKR1B1,AKR7A2,ANXA2,ARRDC4,ATG9A,ATP5H,CSNK2B,DUSP6,EGR1,FGF1,FH,GCLM,GNG12,GOT1,GRN,HK1,IGFBP3,JUNB,MAPT,MT-ND1,NDUFB9,NQO1,NR5A2,NUPR1,SLC6A6,SPP1,TIPRL	CEBPA,CEBPB,Ins1,Insulin,PDX1,PPARA,PPARG,RELA,RNA polymerase II,SP1,SREBF1,TP53	
P3	 	fluticasone	 	chemical drug	 	-1.271	 	0.017	-1.361	2.09E-04	ADAM9,C1QB,CD4,CD83,CES1,CHI3L1,EMP1,FKBP5,FSCN1,GJB2,IL1RN,IRF8,MMP9,OLFML2B,PLAU,PLIN2,RARRES3,RNASE1,SDC4,SERPINA1,SLC2A5,SPP1,SRPX,TBC1D16,TFPI,THBS1,TPM3,VSIG4,WARS	EP300,FOXO1,IL4,IRF8,JUN,NFKB1,NFKBIA,NFkB (complex),NR3C1,PPARA,PPARG,PPARGC1A,RELA,RXRA,STAT3,TP53,fluticasone	
P3	 	acetaminophen	 	chemical drug	Activated	2.856	bias	0.268	1.542	2.09E-04	ABCB11,ABCC1,ABCC3,ACTB,ACTG1,BTG2,CES1,CYP4A11,DDIT3,FAS,GLUL,GSTP1,HIF1A,HMGCS1,HMOX1,HSPA5,HSPD1,IGFBP3,ME1,NQO1,ODC1,PRDX1,SOCS3,TUBB,TXN,VCAM1	BACH1,CEBPA,CTNNB1,FOS,IL1B,JUN,Jnk,KEAP1,NFE2L2,NFKB1,NFKBIA,NFkB (complex),RELA,STAT3,TNF,TP53,acetaminophen,hydrogen peroxide	
P3	 	ferric chloride	 	chemical toxicant	 	1.293	bias	0.710	 	2.10E-04	FTH1,FTL,PLAT,PLAU	 	
P3	 	RTN4	2.250	other	 	-1.362	 	-0.032	-1.247	2.20E-04	ACTR1A,APP,ARHGDIA,CFL1,FGF1,GNG2,MAPRE3,MBP,NQO1,PEA15,RTN4,YWHAB,YWHAG	 	
P3	 	triamcinolone acetonide	 	chemical drug	 	-1.309	 	0.021	-1.427	2.23E-04	ANOS1,ARL4C,ATP10A,BMP6,BTG2,CAPG,CBX4,DDIT3,DGKE,DUSP1,DUSP10,EFS,EGR1,FGFR2,FKBP5,FOS,IGFBP3,IGFBP4,JUNB,MEGF9,MT1M,MYOC,PCDH19,PLAU,SAA1,SCD,SFRP2,SLC16A1,SLC4A7,SPP1,STC2,TGFB2,ZBTB16	CREBBP,CTNNB1,EP300,FOS,FOXO3,HIF1A,JUN,Jnk,NFKB1,NFkB (complex),NR3C1,RELA,RNA polymerase II,STAT3,TP53,Vegf,triamcinolone acetonide	
P3	 	AGPAT2	1.582	enzyme	 	-1.134	 	-0.042	-1.023	2.29E-04	ADIPOQ,CEBPB,DGKG,LEP,PLD3,PLIN1,SCD	 	
P3	 	prednisolone	 	chemical drug	Inhibited	-3.917	bias	-0.364	-1.770	2.33E-04	APOE,APP,ARSA,ATG9A,BAG3,BCL2L1,CTSB,CTSS,CYGB,DAD1,DUSP1,DUSP10,FAS,FKBP5,GAA,GABARAP,GM2A,HSPA8,LOC102724428/SIK1,MRPS16,NQO2,PARK7,PCK1,PLAT,PRDX1,PRNP,RARRES3,SLC29A3,SLC41A3,SOD1,SPP1,SQSTM1,TMEM43,TPO,ZBTB16	EP300,FOS,IL1B,JUN,NFKB1,NFKBIA,NFkB (complex),NR3C1,RELA,SP1,STAT3,TP53,prednisolone	
P3	 	trichostatin A	 	chemical drug	 	0.447	bias	0.401	-2.329	2.51E-04	ACTB,ADAMTS5,ADCY1,ALPL,APOE,ATP5I,BCL2L1,CA12,CCND2,CD14,CD28,CPA3,CTPS1,CYBB,CYP1B1,CYP4B1,DPM2,DUSP1,ESR2,FAS,FOS,GSTM4,HDAC2,HIF1A,HMGCS1,HSD11B2,IGFBP3,IL10RA,IRF8,KIT,LAGE3,LAMA2,LGMN,LIMA1,LMX1A,LRP8,MAF,MAT2A,MLH1,MMP9,NR1H3,PAX5,PHB,PLAU,PLCE1,PRNP,RAD23B,RBBP8,RERG,RPL13,SCAMP2,SELT,SFRP1,SGPL1,SHC1,SIAH2,SMARCA4,SQSTM1,SREBF1,SREBF2,STT3A,THBS1,THSD4,TMSB10/TMSB4X,TNFRSF1A,TOP2A,TP63,TRAF3,UBIAD1,VCAM1,WHSC1	CDKN2A,CSF2,HIF1A,IL6,JUN,NFKB1,NFKBIA,NFkB (complex),PPARG,RELA,SP1,STAT3,TP53,decitabine,trichostatin A	
P3	 	EIF2AK4	1.159	kinase	Activated	2.395	bias	0.558	 	2.69E-04	ASNS,ATF4,CHAC1,DDIT3,EGR1,MBP,PCK2,PLP1,PSAT1	 	
P3	 	Cdc42	 	enzyme	Activated	2.333	 	0.178	1.801	2.81E-04	ATP6V1A,CSF1,CTSA,CTSB,CTSD,CTSS,FAS,FLNA,GSK3B,LAMP2	Akt,Cdc42,JUN,NFKB1,NFKBIA,NFkB (complex),RELA,SP1,STAT3	
P3	 	GATA1	-3.134	transcription regulator	 	-1.689	bias	0.304	-3.090	2.85E-04	ACTN1,ALOX5AP,BCL2L1,BMP6,BTG2,BZW2,CCND2,CCND3,CDK6,CMA1,CPA3,CYBB,EGR1,FHL1,FOSB,FYB,HNRNPAB,HSPA9,JUNB,KIT,LYZ,MBP,MECOM,NAB2,NHP2,PLEK,PLXNA1,RPS11,SPTB,SRM,ST3GAL6,TFRC	CEBPB,CTNNB1,FOXO1,GATA1,IL13,IRF8,JUN,MITF,NFKB1,NFkB (complex),RELA,RUNX1,SPI1,STAT3,TP53	
P3	 	actinomycin D	 	chemical drug	 	-1.814	bias	-0.480	0.894	2.91E-04	ACTB,AGFG1,APP,ASS1,CD28,CTGF,CYR61,DUSP1,DUSP4,EGLN3,FAS,FLNA,FOS,FTH1,GAPDH,GSTM5,GSTP1,HIF1A,HK1,HMOX1,IGFBP4,NPM1,PFKFB3,PLAU,PTX3,RRM2B,SDC3,SLC20A1,SLC30A1,SOCS3,SPP1,TACR1,THRA	CEBPA,CTNNB1,FOXO3,IL1B,JUN,MYC,NFKB1,NFKBIA,NFkB (complex),RELA,SP1,STAT3,TNF,TP53,Vegf,actinomycin D	
P3	 	wortmannin	 	chemical - kinase inhibitor	Inhibited	-2.422	bias	-0.353	-0.581	2.93E-04	BCL2L1,CCND2,CCND3,CD14,CIDEA,CSF1,CTGF,CXCL16,DDIT3,EGR1,FOS,GSTP1,HIF1A,HMOX1,IRF8,LEP,MAF,MMP14,MMP9,MSR1,NFE2L2,NR4A1,OGT,P4HA1,PLAU,SOCS3,SREBF1,TFRC,TYMP,VCAM1	Akt,CEBPA,CTNNB1,FOS,JUN,Jnk,NFE2L2,NFKB1,NFKBIA,NFkB (complex),P38 MAPK,PI3K (complex),RELA,SP1,STAT3,TNF,wortmannin	
P3	 	FOXO3	-1.785	transcription regulator	 	-1.163	bias	0.300	-2.538	2.95E-04	CCND2,CTGF,CYR61,DDIT3,DOK5,EGR1,FGFR2,FOS,FOSB,GLUL,GSTM5,IARS,IMPDH2,JUNB,MKI67,MMP9,PLAU,PRDX5,PRNP,SCO2,SLC1A4,SLC7A1,SOD1,SREBF2,TGFB2,TNFRSF1A,TXN2,UCP2	AKT1,CTNNB1,FOXO1,FOXO3,JUN,MXI1,MYC,NFKB1,NFKBIA,NFkB (complex),NR4A1,RELA,SP1,STAT3,TP53,Vegf	
P3	 	Mek	 	group	 	1.051	bias	0.326	-0.551	3.09E-04	APOE,BCL2L1,BMF,CCND2,CCND3,CLDN2,CSF1R,CTGF,DDX21,DUSP6,EGR1,ETV5,FOS,GNL3,LEP,LRP8,MMP14,MMP9,NR1H3,NR4A1,PPAT,SNCG,SORL1,SPRY4,THBS1,TOP2A,UNG	Akt,CTNNB1,ERK,FOS,JUN,Jnk,MAP2K1,MYC,Mek,NFKB1,NFKBIA,NFkB (complex),P38 MAPK,RELA,SP1,STAT3	
P3	 	LAMA2	-2.774	other	 	-1.478	 	0.065	-1.618	3.12E-04	CLDN5,DES,LAMA2,MBP,MMP9,PAG1	 	
P3	 	TCR	 	complex	Activated	2.398	bias	0.468	-0.069	3.17E-04	BCAT1,BCL2L1,BIN1,BSG,CCND3,CD28,CD4,CTSB,DKC1,EBNA1BP2,EGR1,ETV5,F5,FAS,FLNA,FOS,GNPDA1,HIF1A,HSPA5,HSPD1,JUNB,KLF2,LIPA,LPIN2,LSM3,MAF,NHP2,NIP7,NME1,NR4A1,OAS1,ODC1,PTPRC,RPL13A,SDCBP,SIAH2,SNRPD3,SOCS3,SPP1,TNFRSF12A,TNFRSF1A,TRAF3	CEBPA,CSF2,IL2,JUN,NFKB1,NFKBIA,NFkB (complex),NR3C1,P38 MAPK,Pkc(s),RELA,RNA polymerase II,SP1,STAT3,STAT5B,TCR,TNF,TP53	
P3	 	CD40LG	-1.030	cytokine	Activated	2.847	bias	0.573	 	3.36E-04	ADAM17,ALCAM,ALG3,ANXA7,APRT,ATF5,BCL2L1,BTG3,CBX3,CCND3,CD63,CD83,CDK6,CLIP1,CLUH,CSF1,CTGF,CYP1B1,DUSP1,DUSP4,EGR1,EIF2S1,FAS,FOS,FOSB,FSCN1,G0S2,HIF1A,IL10RA,ITPA,JUNB,MAP2K3,MARCKSL1,MMP14,NINJ1,PLAU,PLEK,PMVK,PREPL,PSMB10,PSME1,PSMG1,PVR,TFRC,TNPO1,TRAF3,TREM2,TUBB,TYMP,VCAM1,XRCC6	CD40LG,CEBPA,FAS,IL1B,IL4,IRF8,Immunoglobulin,JUN,NFKB1,NFKBIA,NFkB (complex),RELA,STAT3,TNF,TP53	
P3	 	Pro-inflammatory Cytokine	 	group	 	1.526	bias	0.543	 	3.36E-04	AKR1B1,APOE,ASS1,GLUL,HMOX1,HSPA5,LGALS9,MMP9,NFE2L2,NR4A1,S100A1,SDC4,SOCS3,VCAM1	CTNNB1,FOXO3,Insulin,JUN,NFE2L2,NFKB1,NFKBIA,NFkB (complex),P38 MAPK,PPARA,PPARG,Pro-inflammatory Cytokine,RELA,SP1,SREBF1,SREBF2,STAT3,Vegf,cholesterol	
P3	 	ouabain	 	chemical drug	 	0.742	bias	0.292	-0.215	3.43E-04	ACTB,ANXA5,BCL2L1,DDIT3,FOS,HIF1A,HSPA5,HSPA8,HSPA9,PHB,YWHAG	CTNNB1,EDN1,EGFR,ELK1,FOXO1,HIF1A,JUN,MYC,NFKB1,NFKBIA,NFkB (complex),P38 MAPK,Pkc(s),RELA,SP1,STAT3,estrogen receptor,ouabain,reactive oxygen species	
P3	 	ADRB1	-1.163	g-protein coupled receptor	 	0.246	 	0.237	-0.278	3.48E-04	APP,DDIT3,HSPA5,IRAK1,LEP,SLC9A1,THBS1	ADRB1,CEBPB,CREB1,CREBBP,CTNNB1,Creb,EGFR,EP300,FOS,Jnk,MYC,NFKB1,NFKBIA,NFkB (complex),P38 MAPK,RELA,SP1,STAT3,cyclic AMP,estrogen receptor,isoproterenol	
P3	 	IREB2	1.364	translation regulator	 	-1.264	bias	-0.394	-0.396	3.50E-04	ACO2,APP,FTH1,FTL,TFRC	HTT,IREB2,NFE2L2,VHL,iron	
P3	 	targinine	 	chemical drug	 	-0.366	 	-0.024	-0.296	3.62E-04	ADIPOQ,FAS,FOS,HMOX1,ITGB2,MMP9,PRDX1,SOD1,VCAM1	CEBPA,D-glucose,ELK1,FOXO1,HIF1A,JUN,MYC,NFE2L2,NFKB1,NFKBIA,NFkB (complex),PPARA,PPARG,PPARGC1A,RELA,RXRA,STAT3,TNF,nitric oxide,targinine	
P3	 	RB1	1.302	transcription regulator	Activated	4.568	 	0.175	3.540	3.69E-04	ACO2,ACTB,ALPL,ATP6V1F,BTG3,CBX5,COA3,COX14,COX17,COX4I1,CTGF,EGR1,FAS,FOS,FST,GHITM,GPS2,GRPEL1,H1F0,HACD3,HRAS,ICT1,KIT,LACTB,MAF,MAP2K3,MECR,MRPL17,MRPL55,NDUFA13,NDUFA2,NDUFA4,NDUFA6,NDUFS4,NME1,PARK7,PGD,PTX3,SDHC,SRPRA,TGFB2,TOMM22,TOMM6,TPO,TUBG1,TXN2,UQCRC1,UQCRFS1,UQCRQ,VDAC1	Akt,E2F1,ERK,ESR1,FOXO1,FOXO3,JUN,MXI1,MYC,NFKB1,NFkB (complex),RB1,RELA,RNA polymerase II,SP1,STAT3,TP53,VEGFA	
P3	 	Ifn gamma	 	complex	Activated	2.534	bias	0.411	0.921	3.73E-04	BCL2L1,CHI3L1,CSE1L,CXCL16,CYBB,FAS,GBP1,IGFBP4,IRF8,LGALS9,MAP4K4,MMP9,PCDH7,PCK1,PSME1,SOCS3,TGFB2,VSIG4	CEBPA,CEBPB,IFNG,IRF8,Ifn gamma,NFKB1,NFKBIA,NFkB (complex),P38 MAPK,RELA,RNA polymerase II,SPI1,STAT3,TNF,TP53	
P3	 	dinoprost	 	chemical - endogenous mammalian	 	0.528	bias	0.257	-0.382	3.73E-04	AKR1C1/AKR1C2,CCND2,FOS,GSTP1,HSD11B2,HSPA4,LIPA,MMP9,NR4A1,POR,PTGFR,PTX3,SPP1,THBS1,THRSP,YWHAG	Akt,CEBPA,CEBPB,Creb,ELK1,JUN,Mek,NFE2L2,NFKB1,NFKBIA,NFkB (complex),NR3C1,PGR,PI3K (complex),RELA,SP1,STAT3,TNF,TP53,dinoprost,progesterone	
P3	 	estrogen	 	chemical drug	 	1.805	bias	0.467	-0.701	3.76E-04	ALDH1B1,AP3D1,APOB,APOE,CFTR,COL15A1,COMT,CTGF,CTSD,CXCL12,CYBB,CYR61,DUSP1,EGR1,ESR2,FAS,FOS,FTH1,GJB2,HIF1A,HSPH1,IGFBP4,IGFBP6,JUNB,LTF,MVD,NDUFV3,NME1,NR4A1,PLAT,PTX3,RET,SERPINE2,SOD1,SPP1,SRM,TGFB2,TOP2A,TRIM16,UNG	CEBPA,HIF1A,IL1B,IL6,JUN,NFKB1,NFKBIA,NFkB (complex),Pkc(s),RELA,SP1,STAT3,TGFB1,TNF,estrogen	
P3	 	PRNP	3.039	other	 	1.083	 	0.047	0.921	3.91E-04	APOE,APP,ATF4,CTSD,DAB2,EGR1,EIF2S1,FST,HSPA5,HSPA8,HSPA9,LAMP2,PRNP,SOX9,TCF7	APP,CEBPA,CEBPB,CREBBP,HIF1A,IGF1,JUN,NFE2L2,NFKB1,NFKBIA,NFkB (complex),PRNP,RELA,SP1,SREBF1,SREBF2,STAT3,TP53,cholesterol,cyclic AMP	
P3	 	LIPE	1.161	enzyme	 	-0.579	 	0.161	-1.029	3.97E-04	ADIPOQ,CEBPB,EGR1,FKBP5,FOS,G0S2,GAPDH,MAPKAPK2,MAPT,MSR1,NR4A1,PCK1,PFKFB1,PLIN2,POLR2K,SCD,SDC4,SREBF1,THRSP,TKT,TWF2,YWHAG	AKT1,CEBPA,CEBPB,FOXO1,Ins1,JUN,LDL,LEP,LIPE,NFKB1,NFKBIA,NFkB (complex),NR4A1,PPARA,PPARG,RELA,SP1,SREBF1,STAT3,STAT5B,TP53,fatty acid	
P3	 	ARNT	1.216	transcription regulator	Activated	2.902	bias	0.561	 	4.00E-04	ADAM17,ALDOA,ALDOC,ATP5G1,BHLHE41,CCND2,CTSD,CYP1B1,DEGS1,EIF6,ENO1,GAPDH,HIF1A,ITGAV,LEP,NDUFS4,NQO1,OAZ1,PCK2,SIM1,TFRC	AHR,ARNT,CEBPB,CREBBP,ELK1,ESR1,ESR2,HIF1A,MYC,NFKB1,NFkB (complex),PPARG,RELA,SP1,STAT3,TP53,VHL	
P3	 	ursodeoxycholic acid	 	chemical - endogenous mammalian	 	0.344	 	0.189	-0.326	4.02E-04	ABCB11,ABCC3,BCL2L1,CTGF,CYP27A1,CYP4A11,DDIT3,GCLM,MAF,MAFG,PDGFA,SPP1,SREBF1,TGFB2	BACH1,ELK1,FOXO1,FOXO3,JUN,KEAP1,MAP2K1/2,NFE2L2,NFKB1,NFkB (complex),PRKCA,RELA,SREBF1,SREBF2,STAT3,TP53,cholesterol,nitric oxide,ursodeoxycholic acid	
P3	 	STAT5B	-1.052	transcription regulator	 	-0.076	 	0.178	-0.917	4.17E-04	AKR1C1/AKR1C2,AKR1C3,BCL2L1,CCND2,CCND3,CDK6,CIDEA,COX7A1,DGAT2,ESR2,FAS,FOS,HEXA,LEP,MAF,ME1,MYH1,PAX5,PPP1R3C,SCD,SH3RF3,SOCS3,THRSP,TNFRSF1A,TPM3,TRAF3,WARS	AKT1,CEBPA,FOXO1,IGF1,IL6,JUN,NFE2L2,NFKB1,NFKBIA,NFkB (complex),NR4A1,PI3K (complex),RELA,SP1,STAT3,STAT5B,TNF,TP53	
P3	 	RELA	1.474	transcription regulator	 	1.811	bias	0.489	-1.021	4.18E-04	ADAMTS5,ALCAM,AP1B1,APOE,APP,BCL2L1,BTG2,CD14,CEBPB,CFTR,CHI3L1,CTGF,CTSB,CYBB,DDIT3,DUSP1,EGR1,ERAP2,FAS,FOS,FSCN1,GBP1,GDF15,HIF1A,HMOX1,IL1RN,JUNB,KIT,MAT2A,MMP9,MT-CYB,NFE2L2,NR4A1,PCK1,PLAU,PSMB10,PTX3,SAA1,SAA2,SDC4,SERPINE2,SLC2A5,SOX9,SREBF1,SREBF2,STIM1,TACR1,TP63,TPO,VCAM1	CEBPA,HIF1A,IL1B,JUN,MYC,NFKB1,NFKBIA,NFkB (complex),PPARG,RELA,STAT3,TNF,TP53	
P3	 	RETN	-4.088	other	 	-0.044	bias	0.403	-1.292	4.31E-04	CTGF,FOS,HMOX1,MMP14,PLAT,SCD,SOCS3,SPP1,SREBF1,TRAF3,VCAM1	Akt,CEBPA,IL6,JUN,LDL,LEP,NFKB1,NFKBIA,NFkB (complex),PPARA,PPARG,RELA,RETN,SP1,STAT3,STAT5B,TNF	
P3	 	RUNX1	 	transcription regulator	 	0.834	bias	0.309	-0.376	4.38E-04	ALCAM,BTG2,CCND3,CD4,CD53,CHI3L1,CPA3,CSF1,CSF1R,CTSG,FAS,FSCN1,IGFBP3,MECOM,MYL9,NCAM1,PCDH7,SH3GL1,SLC24A3,SPP1,TPSAB1/TPSB2,UGCG,ZBTB16	CEBPA,CEBPB,FOS,JUN,MYC,NFKB1,NFKBIA,NFkB (complex),NR3C1,PGR,PPARG,RELA,RUNX1,SMARCA4,SP1,SPI1,STAT3,TP53,progesterone	
P3	 	IL1A	-4.555	cytokine	 	1.401	bias	0.467	-1.153	4.47E-04	ADAMTS5,ALDH3A2,APP,BCL2L1,CD83,CSF1,CXCL12,CYR61,F2RL3,FAS,FOS,FTH1,GBP1,HMOX1,HSD11B2,IL1RN,IRAK1,ITGAV,KIT,LEP,LGALS9,MCAM,MMP14,MMP9,NFKBIZ,PDGFA,PLAU,PTX3,SAA1,SAA2,SERPINA1,SPP1,VCAM1	CEBPA,HIF1A,IL1A,IL6,JUN,NFKB1,NFKBIA,NFkB (complex),RELA,STAT3,TNF,TP53	
P3	 	CEBPE	-2.938	transcription regulator	 	0.484	bias	0.336	-0.507	4.68E-04	ALOX5AP,BCL2L1,CCND2,CD14,CDK6,CEBPB,CSF1R,IL1RN,LTF,LYZ,MBP,MMP9	CEBPE,NFKB1,NFKBIA,NFkB (complex),RELA,STAT3,TP53	
P3	 	trans-hydroxytamoxifen	 	chemical drug	 	-0.143	 	-0.164	0.606	5.08E-04	ALDH4A1,CBX6,CXCL12,CYP1B1,DUSP1,DUSP4,EPB41L3,GSTP1,IFI30,IGFBP4,LHFPL2,LITAF,MAPT,MATN2,PPP1R3C,SIAH2,SLC39A6,SNCG,STXBP1,TGFB2,TOP2A	ESR1,ESR2,MYC,SP1,STAT3,TP53,trans-hydroxytamoxifen	
P3	 	PRKAA2	-1.028	kinase	 	-1.673	bias	-0.308	-0.377	5.09E-04	ALAS1,CIDEA,COX4I1,CXCL12,CYBB,DDIT3,DUSP4,EGR1,FGFR2,HIF1A,HIGD1A,HSPA5,IGFBP4,LEP,LMO4,MMP9,MT-CO1,SLC16A1,SORL1,SREBF1	AMPK,Akt,FOXO3,JUN,MYC,NFKB1,NFKBIA,NFkB (complex),P38 MAPK,PPARA,PPARG,PPARGC1A,PRKAA2,RELA,SIRT1,SP1,SREBF1,STAT3,TP53,VEGFA,fatty acid	
P3	 	CETP	1.353	enzyme	 	-0.547	 	-0.237	0.068	5.13E-04	APOB,APOE,DDIT3,HSPA5,PLIN1,PLIN2,SREBF1	CETP,Insulin,LDL,NFE2L2,NFKB1,NFKBIA,NFkB (complex),PPARA,PPARG,RELA,SP1,SREBF1,SREBF2,cholesterol	
P3	 	RHOJ	1.162	enzyme	 	 	 	 	 	5.13E-04	ACTG1,ADIPOQ,ANXA1,CCNI,CNBP,PLAT,PPP2R1A	 	
P3	 	RAF1	1.129	kinase	 	1.880	bias	0.619	 	5.23E-04	ANXA1,CDC42EP1,CDON,CSTA,DUSP4,DUSP6,EGR1,EMP1,FAS,FBXW11,FOS,GRN,HIF1A,HNRNPAB,HSD11B2,IGFBP3,MGAT5,MKI67,MMP9,MT1M,NINJ1,PCK1,PHLDA2,PLAT,PLAU,RAN,RET,RPS2,SNRPD1,ST6GALNAC2,TUBB2A,TUBG1	CEBPB,CTNNB1,FOXO1,HIF1A,HRAS,IKBKB,IL6,JUN,MYC,NFKB1,NFKBIA,NFkB (complex),RAF1,RELA,SP1,STAT3,TP53	
P3	 	HNRNPA2B1	1.210	other	 	 	 	 	 	5.27E-04	ABCC6,ANXA7,CA12,DCLK1,FHL1,FSCN1,GDF15,HYAL1,LPAR1,MOCOS,NR2F1,NTRK3,OAS1,P4HA1,PEG10,PKM,PLCB4,PLOD2,ROR1,SEMA3B,SERPINA1,SETBP1,SRPX,TGFB2	 	
P3	 	kainic acid	 	chemical toxicant	 	-0.753	bias	0.482	-2.959	5.27E-04	APOE,APP,ATF4,BCL2L1,BTG2,CEBPB,CLTC,CNR1,CSF1R,CSRNP1,DUSP1,EGR1,ERBB4,FOS,FOSB,HYOU1,JUNB,MMP9,NCAM1,NR4A1,ODC1,RET,SLC16A1,SPP1	CREB1,CREBBP,CREM,Creb,IL1B,JUN,NFKB1,NFKBIA,NFkB (complex),NGF,Pkc(s),RELA,RNA polymerase II,STAT3,TP53,kainic acid	
P3	 	2-amino-3-phosphonopropionic acid	 	chemical - endogenous mammalian	 	 	 	 	 	5.50E-04	EGR1,FOS,JUNB	2-amino-3-phosphonopropionic acid,JUN,NFKB1,NFkB (complex),Pkc(s),RELA,STAT3	
P3	 	CIDEB	1.292	other	 	 	 	 	 	5.50E-04	ADIPOQ,LEP,PLIN2	 	
P3	 	FTMT	-2.340	enzyme	 	 	 	 	 	5.50E-04	FTH1,FTL,TFRC	 	
P3	 	Fascin	 	group	 	 	 	 	 	5.50E-04	CTGF,CYR61,MMP9	Akt,CTNNB1,Fascin,JUN,NFKB1,NFKBIA,NFkB (complex),RELA,SP1,STAT3,TCF7L2,TP53	
P3	 	atipamezole	 	chemical drug	 	 	 	 	 	5.50E-04	EGR1,FOS,JUNB	 	
P3	 	alitretinoin	 	chemical drug	 	1.712	bias	0.321	0.208	5.60E-04	ABCB11,ABCC3,ANXA5,APP,BCL2L1,CCND3,CD14,CD83,CIDEA,COX4I1,CPM,CYCS,DHRS9,DUSP1,FOLR2,FOS,LTF,MKI67,MMP9,PLAU,PLTP,SCD,SPP1,SREBF1,WNT5B	FOS,IL1B,IL6,Insulin,JUN,NFKB1,NFKBIA,NFkB (complex),PPARA,PPARG,PPARGC1A,RELA,RXRA,SP1,SREBF1,STAT3,THRB,TP53,alitretinoin	
P3	 	cadmium chloride	 	chemical toxicant	Activated	2.063	bias	0.331	1.094	5.71E-04	ANXA5,ATF4,DDIT3,FOS,HMOX1,HSPA13,HSPA5,IGFBP6,LPAR1,NFE2L2,PLAU,TXN	BACH1,ERK,ESR1,ESR2,FOS,HIF1A,JUN,KEAP1,NFE2L2,NFKB1,NFKBIA,NFkB (complex),P38 MAPK,RELA,SP1,STAT3,TP53,beta-estradiol,cadmium chloride	
P3	 	SRC	1.881	kinase	 	0.774	bias	0.324	-0.598	5.71E-04	BCL2L1,CCND2,CDON,CTSB,DUSP1,ENO1,FOS,GBP1,HIF1A,HMOX1,LAMP2,MMP9,NFE2L2,NQO1,NQO2,PLAU,PRKCE,SIRPA,SLC4A7,SPP1,VCAM1	Akt,CTNNB1,ERK1/2,ETS1,FOS,JUN,NFE2L2,NFKB1,NFKBIA,NFkB (complex),PI3K (complex),PIK3R1,RELA,SP1,SRC,STAT3,TP53	
P3	 	6,7-dinitroquinoxaline-2,3-dione	 	chemical reagent	 	-1.732	bias	0.710	 	5.90E-04	EGR1,FOS,FOSB,JUNB	5-hydroxytryptamine,6,7-dinitroquinoxaline-2,3-dione,Creb,FOS,FOXO3,GNRH1,JUN,NFKB1,NFKBIA,NFkB (complex)	
P3	 	YES1	1.074	kinase	 	-1.961	bias	-0.710	 	5.90E-04	HMOX1,NFE2L2,NQO1,NQO2	AKT1,BACH1,CTNNB1,FOS,FOXO1,Jnk,KEAP1,NFE2L2,NFKB1,NFkB (complex),NR4A1,RELA,SP1,STAT3,TP53,YES1	
P3	 	propofol	 	chemical drug	 	-1.782	bias	-0.473	-0.470	5.94E-04	ANXA1,BCL2L1,CD14,CYBB,EGR1,FOS,HMOX1,MMP9,SOD1,THBS1	Akt,CTNNB1,D-glucose,ERK,FOS,HIF1A,JUN,Jnk,MYC,NFKB1,NFKBIA,NFkB (complex),P38 MAPK,PPARG,RELA,SP1,STAT3,propofol	
P3	 	Jnk	 	group	 	0.548	bias	0.506	 	6.04E-04	ALDH1A2,ANXA5,APP,BCL2L1,BMF,CD209,CD83,CLDN2,CTGF,CXCL12,DDIT3,DUSP1,EGR1,FAS,FOS,FOSB,GDF15,HMOX1,HSPA5,MMP14,MMP9,NFE2L2,NQO1,NR4A1,PLAT,PLAU,SESN2,SOCS3,TNFRSF12A,VCAM1	CEBPA,CEBPB,IFNG,IL1B,Jnk,NFKB1,NFKBIA,NFkB (complex),P38 MAPK,RELA,STAT3,TNF,TP53	
P3	 	dibutyl phthalate	 	chemical toxicant	 	0.080	 	0.154	-0.349	6.11E-04	CYP4A11,FOS,FST,JUNB,NFE2L2,POR,SPP1,SREBF2	AHR,ESR1,JUN,NFKB1,NFKBIA,NFkB (complex),RELA,SP1,STAT3,TP53,dibutyl phthalate	
P3	 	lysophosphatidic acid	 	chemical - other	 	0.286	bias	0.510	 	6.21E-04	CSF1,CTGF,CYR61,DUSP1,EGR1,FKBP5,FOS,GRN,HIF1A,HYOU1,JUNB,LRP6,MMP9,PCK1,PFKFB1,PLAU,RALA	ERK1/2,HRAS,JUN,NFKB1,NFKBIA,NFkB (complex),P38 MAPK,Pkc(s),RELA,SP1,STAT3,TP53,lysophosphatidic acid	
P3	 	HSF2	-1.405	transcription regulator	Activated	2.804	bias	0.372	1.761	6.27E-04	CCT3,CCT4,CCT5,CCT7,HIF1A,HSPA4,HSPH1,TCP1,TXN	 	
P3	 	NFE2L1	1.695	transcription regulator	 	1.673	bias	0.516	 	6.27E-04	CYP4A11,GCLM,GSTP1,HMOX1,LEP,NQO1,PSMB5,PSMB6,PSMB7	 	
P3	 	Alpha catenin	 	group	 	-1.524	bias	-0.685	 	6.41E-04	ADAMTS5,BCL2L1,C1QTNF3,CDH11,COL15A1,COL5A2,COL6A1,CTSB,CXCL12,IGFBP4,IGFBP6,LAMA2,LYZ,MMP9,NFKBIZ,PLAU,PTX3,SAA1,SOCS3,TNFRSF12A,VCAM1	Alpha catenin,CTNNB1,JUN,NFKB1,NFKBIA,NFkB (complex),RELA,STAT3,TCF7L2,TP53	
P3	 	JAK2	-1.167	kinase	 	-0.596	bias	0.585	 	6.41E-04	ACTB,ACTN1,AKR1C3,BCL2L1,CCND2,CYBB,DCXR,EGR1,F5,FOS,GCNT2,LY6E,MYL12A,NDN,ODC1,PFN1,PHLDA3,SOCS3,SPTB,THBS1,XIST	ERK,ERK1/2,GATA1,IRF8,JAK2,JUN,NFKB1,NFKBIA,NFkB (complex),P38 MAPK,PTPN11,RELA,SP1,SPI1,STAT3	
P3	 	NFkB (complex)	 	complex	Activated	4.189	bias	0.633	 	6.41E-04	ADRA2A,ALDH1B1,APOE,APP,B3GNT5,BCL2L1,CAMK2D,CAPNS1,CCND2,CD83,CEBPB,CFTR,CSF1,CTGF,CXCL12,CYBB,CYR61,DAD1,DDIT3,DOK5,DVL3,EDNRB,EGR1,ERAP2,FAS,FGF1,FOS,FST,FTH1,G0S2,GDF15,HIF1A,HLA-A,HMOX1,HSPA9,IL10RA,IL1RN,ITGAV,JUNB,KCND3,KIT,LAMP2,LITAF,MMP9,NCAM1,NFKBIZ,NR1D1,ODC1,PEA15,PLAU,PPIF,PRKACA,PTX3,SAA1,SDC4,SLC12A7,SLC2A5,SLC2A6,SLC7A1,SLC7A5,SOCS3,SPP1,STIM1,TACR1,TFRC,TNFRSF1A,TOLLIP,TPO,TRAF3,TRIB3,VCAM1,XRCC6	CEBPA,CREBBP,HIF1A,IL1B,JUN,MYC,NFKB1,NFKBIA,NFkB (complex),RELA,STAT3,TNF,TP53	
P3	 	TFAP2A	-2.860	transcription regulator	 	-0.545	 	-0.094	-0.247	6.41E-04	ALCAM,ANXA1,APOE,BCL2L1,DCLK1,FASTK,GEM,KLF4,LIPA,PAG1,PLAU,POR,PRDX1,PSAP,RPLP0,RPS5,SESN3,TPM3	CEBPB,CREBBP,CTNNB1,ELK1,ESR1,JUN,NFkB (complex),SP1,STAT3,TCF7L2,TFAP2A,TP53	
P3	 	EZH2	2.042	transcription regulator	 	-1.461	 	-0.021	-1.369	6.45E-04	ACTB,ALOX5AP,ALPL,CCND2,CCND3,CDK6,CNR1,CRISPLD2,CTNNA1,CYP1B1,EGR1,GDF15,GPR26,GSTM4,HOXA10,HOXA6,HOXA7,HOXB5,HSD11B2,IGFBP3,IL10RA,KLF4,MAL2,MLH1,MMP9,NLK,RARRES3,RPL13,SAA1,SAA2,SCAMP2,SELT,SERPINA1,SFRP2,SGPL1,SLC7A11,SOX17,STT3A	CEBPB,CTNNB1,EZH2,FOXO1,NFKB1,RELA,STAT3	
P3	 	THRB	1.140	ligand-dependent nuclear receptor	 	1.262	 	0.209	0.347	6.47E-04	ATP5L,BTG2,CCND2,CCND3,CDK6,COX7A1,CTBP1,CTSD,DAD1,FOS,HIF1A,LYZ,MBP,ME1,NME1,NR1H3,NR4A1,NR5A2,PCK1,PGD,PHYH,PLIN1,POR,SFRP1,SFRP2,SREBF1,SREBF2,THRSP,WNT5B	AKT1,Akt,CEBPB,FOXO1,JUN,L-triiodothyronine,NCOR1,NFE2L2,NFkB (complex),NR4A1,PI3K (complex),PPARA,PPARG,PPARGC1A,RELA,RXRA,SP1,STAT3,THRB,TP53	
P3	 	NMNAT1	-1.529	enzyme	 	1.095	 	0.237	0.577	6.53E-04	ATXN10,NPY1R,PEG10,TFPI,TGFB2	FOXO1,NMNAT1,PPARG,PPARGC1A,SIRT1,SREBF1,STAT3	
P3	 	calmidazolium	 	chemical drug	 	-0.600	bias	-0.284	0.025	6.53E-04	EGR1,FOS,NCAM1,SOX9,VCAM1	CEBPB,CREBBP,EGF,FOS,JUN,NFKB1,NFkB (complex),RELA,Ras,SP1,SRC,STAT3,TP53,calmidazolium,cyclic AMP	
P3	 	pCPT-cAMP	 	chemical - kinase inhibitor	 	-1.427	bias	0.568	 	6.53E-04	APP,EGR1,FOS,JUNB,NR4A1	 	
P3	 	carbon tetrachloride	 	chemical toxicant	 	0.605	bias	0.450	-1.705	6.66E-04	ABCC1,AOX1,APOB,APOE,ASS1,BCL2L1,CNR1,CTGF,DDIT3,DES,DUSP1,FKBP1A,FOS,GDF15,GSTP1,HMOX1,HSPD1,IGFBP6,ITGA8,JUNB,ME1,MMP9,NQO1,NR4A1,ODC1,PDGFA,PRNP,SPP1,TGFB2,TNFRSF12A,VCAM1	CEBPA,CEBPB,CREB1,CTNNB1,FOS,FOXO1,FOXO3,IFNG,Jnk,NFKB1,NFKBIA,NFkB (complex),P38 MAPK,PDGF BB,RELA,STAT3,TNF,TP53,carbon tetrachloride	
P3	 	benzene	 	chemical toxicant	 	0.277	 	0.073	0.013	6.90E-04	ACVR1C,ATF5,BCL2L1,CD63,CDK6,EGR1,IGFBP3,MAPKAPK2,MTPN,NR2F6,RTN4,SLC16A1,TNFRSF1A	 	
P3	 	trichloroethylene	 	chemical toxicant	 	0.277	 	0.073	0.013	6.90E-04	ACVR1C,ATF5,BCL2L1,CD63,CDK6,EGR1,IGFBP3,MAPKAPK2,MTPN,NR2F6,RTN4,SLC16A1,TNFRSF1A	 	
P3	 	BRAF	-1.018	kinase	 	0.036	bias	0.331	-0.688	6.91E-04	BMF,CEBPB,CSF1,CSF1R,DUSP4,EGR1,HIF1A,MMP14,MMP9,SERPINE2,THBS1,TPO	Akt,BRAF,CTNNB1,Creb,EGFR,ELK1,JUN,MAP2K1,MYC,Mek,NFKB1,NFKBIA,NFkB (complex),RELA,SP1,STAT3,TP53,estrogen receptor	
P3	 	PAX3	2.867	transcription regulator	 	 	 	 	 	7.17E-04	ALDH3A2,ANOS1,ANXA1,APP,ASNS,ASS1,BCL2L1,CD151,CLDN5,CNR1,CTSA,CYP1B1,EIF2S1,FHL1,FKBP1A,G0S2,GLB1,GSTM5,ID4,MCAM,MMP9,NNMT,PEA15,PPIB,PPP1R2,PSME1,RET,SREBF1,TGFB2,YARS	MYC,NFKBIA,PAX3,RELA,SP1,STAT3,TP53	
P3	 	11,12-epoxyeicosatrienoic acid	 	chemical - endogenous mammalian	 	-1.947	bias	0.284	-2.680	7.33E-04	ADIPOQ,CYP4A11,DUSP1,MMP9,NME1,PLAT,VCAM1	11,12-epoxyeicosatrienoic acid,ATF4,Akt,CEBPA,E2F1,FOXO1,Insulin,JUN,NFkB (complex),PPARA,PPARG,PPARGC1A,RELA,RXRA,SIRT1,SP1,SREBF1,STAT3	
P3	 	DOT1L	1.350	phosphatase	 	 	 	 	 	7.33E-04	HOXA10,PPIA,RPL19,RPL41,RPLP0,RPS2,TUBA1C	 	
P3	 	peoniflorin	 	chemical drug	 	-0.562	 	0.142	-0.931	7.33E-04	COX5A,ENO1,HMOX1,PPIF,PPP1R1B,PSMB7,TUBB	 	
P3	 	4-phenylbutyric acid	 	chemical - endogenous mammalian	 	-1.379	 	0.063	-1.615	7.36E-04	CALR,CNP,DDIT3,EIF2S2,EPHX1,HIF1A,HLA-A,HSPA4,HSPA5,PARK7,PLP1,PRKCE,PSMA3,PSMD10,SERPINA1	4-phenylbutyric acid,ACOX1,ATF6,CEBPB,CTNNB1,DDIT3,FOXO1,MYOC,NFKB1,NFkB (complex),PPARA,RELA,STAT3	
P3	 	TNFRSF1B	1.075	transmembrane receptor	 	1.075	bias	0.404	-0.415	7.36E-04	ABCC3,BCL2L1,CXCL12,FAS,LEP,MAP3K1,MBP,MMP14,MMP9,MSR1,NR5A2,PDGFA,SAA1,SOCS3,TYMP	AKT1,CEBPA,CEBPB,CTNNB1,FOS,FOXO1,IFNG,JUN,Jnk,NFKB1,NFKBIA,NFkB (complex),NR4A1,RELA,SP1,STAT3,TNF,TNFRSF1B,TP53	
P3	 	rasagiline	 	chemical drug	 	0.382	bias	0.399	-0.648	7.48E-04	ALDOC,APP,BCL2L1,EGR1,FAS,PRKCE,RACK1,SOD1,TFRC,YWHAG	APP,CREB1,ELK1,HIF1A,JUN,NFKB1,NFKBIA,NFkB (complex),PRKCA,PRKCE,Pkc(s),RELA,STAT3,TP53,rasagiline	
P3	 	fenofibrate	 	chemical drug	 	1.314	 	0.194	0.396	7.76E-04	ADIPOQ,ALDH1A2,APOB,APP,ASNS,CEBPB,CSF1R,CYP4A11,GAPDH,GBE1,GLUL,GOT1,HADHB,HIF1A,HMOX1,HOXA7,IRF8,KPNA1,LPCAT3,MLH1,NACC1,NPC1L1,NR1H3,PAICS,PLTP,POR,PSMA4,PTPRC,SCD,SREBF1,SREBF2,THRA,TPP1,UCP2,VCAM1	ADIPOQ,CEBPA,Insulin,JUN,NFKB1,NFkB (complex),PPARA,PPARG,PPARGC1A,RELA,RXRA,SP1,SREBF1,STAT3,THRB,fatty acid,fenofibrate	
P3	 	IRF8	1.920	transcription regulator	 	0.948	bias	0.384	-0.814	7.79E-04	BCL2L1,CD14,CD4,CD83,CSF1R,CTSS,CXCL16,CYBB,DAB2,EGR1,FAS,FOS,GBP1,IRF8,KLF4,MAF,MAP4K4,MMP9,MSR1,OAS1,PCDH7,TYROBP	CEBPA,CEBPB,GATA1,IFNG,IL1B,IL6,IRF8,JUN,MITF,NFKB1,NFKBIA,NFkB (complex),RELA,RUNX1,SPI1,STAT3,TNF,TP53	
P3	 	N-cor	 	group	 	-0.788	bias	-0.624	 	7.84E-04	ADIPOQ,BIN1,CDK6,CXCL14,GSTP1,IGFBP3,MMP9,PCK1,PLIN1,PLIN2,RAB20,RGL1,SCD,SREBF1,USP18,XYLT1	ATF6,CEBPA,CEBPB,DDIT3,FOXO1,N-cor,NFKB1,NFKBIA,NFkB (complex),NR3C1,PGR,PPARA,PPARG,PPARGC1A,RELA,RXRA,SREBF1,TNF,progesterone	
P3	 	eicosapentenoic acid	 	chemical drug	 	0.823	 	-0.099	1.183	7.84E-04	APOE,CD83,CEBPB,CIDEA,CSF1R,FOS,HMOX1,LEP,MMP9,NFE2L2,NPC1L1,PLIN2,SREBF1,TGFB2,THRSP,TNFRSF1A	ATF6,Akt,CEBPA,JUN,NFKB1,NFKBIA,NFkB (complex),P38 MAPK,PPARA,PPARG,RELA,RXRA,SP1,SREBF1,STAT3,eicosapentenoic acid,fatty acid,oleic acid	
P3	 	methylmercury	 	chemical toxicant	 	0.535	 	0.098	0.167	7.85E-04	ACVR1C,ATF5,BCL2L1,CD63,CDK6,EGR1,HMOX1,IGFBP3,MAPKAPK2,MTPN,NR2F6,RTN4,SLC16A1,TNFRSF1A	ERK1/2,IL6,JUN,NFKB1,NFKBIA,NFkB (complex),P38 MAPK,RELA,STAT3,methylmercury	
P3	 	triamterene	 	chemical drug	Activated	3.217	bias	0.646	 	7.85E-04	ANXA1,ANXA2,ASNS,CAPN6,CD14,FCGR2A,GAS5,GSTM3,PSMB10,S100A11,SPP1,TMSB10/TMSB4X,TNFRSF12A,TUBB	 	
P3	 	MT-TM	-1.093	other	 	 	 	 	 	7.87E-04	MT-CO1,MT-CYB,MT-ND1,MT-RNR1,MT-TP,MT-TY	 	
P3	 	ciprofibrate	 	chemical drug	 	0.980	 	-0.030	1.123	7.94E-04	ABCB11,ANXA2,APOB,BSG,CCND2,CD63,CIDEA,CRAT,CSTB,CXCL12,CYP27A1,CYP4A11,GOT1,GSTP1,LPCAT3,MYH1,NR1H3,PLIN2,RPL12,SCD,SERPINA1,SLC16A1,SLC4A4,SQSTM1	ACOX1,CEBPA,CEBPB,Ins1,LEP,NFE2L2,NFkB (complex),PPARA,PPARG,RELA,RXRA,SP1,SREBF1,SREBF2,STAT3,STAT5B,cholesterol,ciprofibrate	
P3	 	4-methylnitrosoamino-1-(3-pyridinyl)-1-butanone	 	chemical toxicant	 	1.311	bias	0.521	 	8.10E-04	ANXA1,BCL2L1,FOS,JUNB,LCP1,NFE2L2,SERPINA1,SPP1,TKT	4-methylnitrosoamino-1-(3-pyridinyl)-1-butanone,AKT1,Akt,ERK1/2,ESR1,ESR2,FOS,FOXO1,JUN,NFKB1,NFKBIA,NFkB (complex),NR4A1,PPARG,RELA,SP1,STAT3,STAT5B,TP53	
P3	 	SHC1	1.928	kinase	Activated	2.079	 	0.122	1.726	8.10E-04	BCL2L1,FOS,FTH1,FTL,GSTP1,KLF2,NQO1,SQSTM1,TXN	CTNNB1,FOS,JUN,Jnk,NFE2L2,NFKB1,NFKBIA,NFkB (complex),PI3K (complex),RELA,Ras,SHC1,SP1,SRC,STAT3,TP53	
P3	 	BRD4	1.234	kinase	Activated	2.524	bias	0.684	 	8.14E-04	ALDH1B1,BCL2L1,CCND2,CD4,FOS,GTF3C6,HMOX1,MLF2,MTHFD1L,MTMR2,NME1,NQO1,SFXN4,SLC7A2,SMARCA4,SRM,STC2	 	
P3	 	CHI3L1	4.829	enzyme	 	 	 	 	 	8.19E-04	ARL4C,CDH11,COL16A1,COL6A1,EMP1,MMP9,NNMT,PEG10	 	
P3	 	TRIB3	16.689	kinase	Inhibited	-2.778	bias	-0.328	-1.868	8.19E-04	ASNS,DDIT3,GARS,GDF15,PCK2,PSAT1,STC2,TRIB3	ATF4,CEBPA,CEBPB,CTNNB1,DDIT3,FOS,JUN,Jnk,NFkB (complex),PPARG,RELA,RNA polymerase II,STAT3,TRIB3	
P3	 	diazoxide	 	chemical drug	 	0.290	 	-0.237	0.948	8.19E-04	BCL2L1,CYCS,EGR1,HYOU1,LEP,ODC1,SLC39A6,UCP2	ADIPOQ,D-glucose,ERK,HIF1A,Insulin,JUN,LEP,MYC,NFKB1,NFkB (complex),PPARA,PPARG,RELA,SP1,SREBF1,STAT3,STAT5B,diazoxide	
P3	 	ATF6	1.574	transcription regulator	 	1.445	bias	0.525	 	8.20E-04	APP,CALR,CEBPB,DDIT3,FOS,HSPA5,NUCB2,PCK1,PLIN2,PRNP,PVR,RAN,SRR	APP,ATF6,Akt,CEBPB,DDIT3,HIF1A,Insulin,JUN,NFKB1,NFKBIA,NFkB (complex),PPARA,PPARG,RELA,SP1,SREBF1,STAT3,TP53	
P3	 	melatonin	 	chemical - endogenous mammalian	 	-0.096	 	-0.037	0.054	8.20E-04	BCL2L1,CYCS,FAS,FOS,GJB2,HIF1A,HMOX1,HSPA9,JUNB,LEP,MMP9,NCAM1,NFE2L2,NQO1,PLAT,SOD1,SOX9,SPP1,SQSTM1,STS	Akt,CEBPA,CTNNB1,FOS,JUN,Jnk,NFE2L2,NFKB1,NFKBIA,NFkB (complex),PI3K (complex),Pkc(s),RELA,SP1,STAT3,TNF,melatonin	
P3	 	SOX4	1.341	transcription regulator	 	1.316	bias	0.437	-0.961	8.26E-04	AES,ALDH1B1,B3GNT5,CAPN2,CD53,CHAC1,CLIC6,CNRIP1,CTNNA1,DUSP4,EMP1,FCER1G,FHL1,FOS,IFI30,IGFBP4,LYZ,MARCKSL1,MBP,NCAM1,NUAK1,SERPINE2,SLC2A6,SNX10,TAX1BP3,TENM4,TMEM176B,UCHL1	CTNNB1,JUN,NFkB (complex),SOX4,STAT3,TCF7L2,TP53	
P3	 	MAPKAPK2	2.517	kinase	 	1.445	bias	0.348	0.273	8.32E-04	DDIT3,HSPA5,HSPB6,HSPB8,LMO4,MMP9,MSR1,PLAT,PLAU,RILPL1,TOP2A,VCAM1	CTNNB1,EGFR,ERK1/2,FGF2,FOXO3,IL6,JUN,MAPKAPK2,MYC,NFKB1,NFKBIA,NFkB (complex),RELA,SP1,STAT3,TP53,VEGFA,estrogen receptor	
P3	 	colchicine	 	chemical drug	 	0.700	 	0.207	0.048	8.32E-04	ABCB11,ADCYAP1,CTGF,FAS,FOS,HIF1A,LEP,NQO1,SOX9,TMEM123,TNFRSF1A,TUBA1B	CAV1,CEBPA,CTNNB1,Creb,FOS,FOXO1,HIF1A,Jnk,NFKB1,NFKBIA,NFkB (complex),P38 MAPK,RELA,SIRT1,STAT3,TNF,TP53,colchicine,reactive oxygen species	
P3	 	salirasib	 	chemical drug	 	-0.810	bias	-0.546	 	8.32E-04	ALDOC,ATF4,COL5A2,HIF1A,HRAS,P4HA1,PFKFB3,PGAM1,PKM,PLAT,PLAU,PLOD2	HRAS,NFKBIA,RELA,SP1,STAT3,TP53,salirasib	
P3	 	EPAS1	-1.060	transcription regulator	 	0.567	bias	0.550	 	8.40E-04	ALDOC,C1QA,CA12,CTGF,DDIT3,EGLN3,EIF5A,ENO1,FHL1,FOS,GBE1,HIF1A,HMGCS1,HSPA4,HSPA5,IGFBP3,ITGAV,MMP14,PFKFB3,PLIN2,PLOD2,RET,SLC6A8,SLC7A5,SOD1,SOX9,SREBF1,STC2,UNG	CTNNB1,EGFR,ELK1,EPAS1,JUN,MYC,NFE2L2,NFKBIA,NFkB (complex),PPARA,PPARG,RELA,RNA polymerase II,SP1,SREBF1,STAT3,TP53,estrogen receptor,fatty acid,nitric oxide,sphingosine-1-phosphate	
P3	 	HOXA9	-38.620	transcription regulator	 	0.000	bias	0.344	-0.842	8.84E-04	AHCYL1,ARF1,ARL3,ARPC5,CALCRL,CBX6,CLCN7,CLTC,CTSG,CYBB,HIGD1A,IRX6,JUNB,KIT,LYZ,MAFG,NLK,PPP1R16B,PTPRC,RPL37A,RPS3A,SDC4,SDCBP,SERINC2,SPP1,WSB1,YWHAG	 	
P3	 	IKBKG	 	kinase	Activated	2.205	bias	0.542	 	8.96E-04	CEBPB,CSF1,CTSB,CXCL12,DUSP6,FOS,GM2A,GRN,HLA-A,IGFBP6,IL1RN,JUNB,NAGLU,NR6A1,PCDH7,PLD3,PTX3,SERPINE2,SFRP1,SOCS3,TMEM176B	CEBPA,CHUK,CTNNB1,IKBKB,IKBKG,JUN,NFKB1,NFKBIA,NFkB (complex),RELA,STAT3,TNF,TP53	
P3	 	NGF	-1.161	growth factor	 	1.609	bias	0.408	-0.393	9.02E-04	ANXA2,APP,BCL2L1,BTG2,CD83,DUSP1,DUSP4,EEF1A1,EGLN3,EGR1,ETV5,FAS,FOS,GSK3B,HMOX1,JUNB,MMP9,MT-CO1,NAB2,NR4A1,RACK1,SHC1,SOD1,SQSTM1,TACR1,TNFRSF12A,TRPA1,TXN	CTNNB1,FOS,HIF1A,IL1B,JUN,Jnk,NFKB1,NFKBIA,NFkB (complex),NGF,Pkc(s),RELA,STAT3,TP53	
P3	 	ethanol	 	chemical - endogenous mammalian	Activated	2.813	 	0.203	1.532	9.06E-04	ADAM17,ADCYAP1R1,ADIPOQ,BCL2L1,C3AR1,CD14,CEBPB,CNR1,CTGF,CYP4A11,DDIT3,DUSP1,DUSP6,EGR1,EPHX1,FAS,FOS,FOSB,GDE1,HDAC2,HIF1A,HLA-A,HMOX1,HSP90AB1,HSPA5,HTATIP2,IL1RN,MAP1B,MAT2A,MBP,MMP9,NQO1,PCK1,PHB,PHLDA2,PLAT,PLIN1,PPP1R1B,PPP1R3C,SCD,SERPINA1,SLC7A11,SREBF1,STIM1,SYNPO2,TGFB2,VCAM1	CEBPA,CEBPB,IFNG,IKBKB,NFKB1,NFKBIA,NFkB (complex),P38 MAPK,RELA,STAT3,TNF,TP53,ethanol	
P3	 	PPP3CA	-1.193	phosphatase	 	 	 	 	 	9.18E-04	APP,FTL,GRN,GSTP1,LAMP2,LITAF,LPAR1,MYH1,PRDX5,PSAP,PTGFR,SDC4,SPP1,STS	JUN,NFKB1,NFKBIA,NFkB (complex),PPP3CA,RELA,STAT3	
P3	 	streptozocin	 	chemical drug	 	0.215	 	0.116	-0.355	9.24E-04	ABCB11,ALDH3A2,ALPL,BCL2L1,CCND3,CTGF,CYP4A11,FAS,FOS,HIF1A,HMOX1,HSD11B2,HSPD1,KIT,LEP,MMP9,MSR1,NQO1,NTRK3,OGT,PCK1,SCD,SLC25A11,SLC25A5,SLC2A5,SOD1,SPP1,SREBF1,STUB1,TNFRSF1A,VDAC1	AKT1,Akt,CEBPB,CREBBP,ELK1,ESR1,FOXO1,Insulin,JUN,LEP,NFkB (complex),NR4A1,PPARA,PPARG,RELA,SP1,SREBF1,STAT3,STAT5B,TP53,streptozocin	
P3	 	captopril	 	chemical drug	Activated	2.882	 	0.173	2.219	9.89E-04	ANXA1,ASNS,CAPN6,FCGR2A,GAS5,GSTM3,HMOX1,IGFBP6,IL1RN,MMP9,S100A11,SPP1,TGFB2,TMSB10/TMSB4X,TNFRSF12A	AGT,AKT1,AMPK,FOXO1,FOXO3,HIF1A,JUN,LDL,NFKB1,NFKBIA,NFkB (complex),NR4A1,PPARA,PPARG,PPARGC1A,RELA,SIRT1,SP1,SREBF1,TP53,captopril,fatty acid	
P3	 	herbimycin	 	chemical - kinase inhibitor	 	-0.183	bias	-0.432	1.238	9.90E-04	BCL2L1,CCND3,CDK6,CTGF,DUSP1,FOS,JUNB,MMP9,PLAU,SIRPA,TNFRSF1A	CTNNB1,EGFR,ERK,ERK1/2,JUN,MYC,NFKB1,NFKBIA,NFkB (complex),P38 MAPK,Pkc(s),RELA,SP1,STAT3,estrogen receptor,herbimycin	
P3	 	RAB1B	1.905	other	 	1.000	bias	0.409	-0.226	1.03E-03	COPG1,DERL1,GEM,GORASP2,RAB11FIP2,RAB32,RRAGC,STXBP1,YIF1A	 	
P3	 	S-adenosylmethionine	 	chemical - endogenous mammalian	 	-1.093	bias	-0.452	0.234	1.03E-03	FOS,GCLM,HMOX1,MAF,MAFG,MAT2A,PHB,PLAU,SREBF1	ADIPOQ,CEBPA,CEBPB,CREBBP,CTNNB1,ELK1,ESR1,FOS,HIF1A,JUN,Jnk,MYC,NFKB1,NFKBIA,NFkB (complex),PPARA,RELA,S-adenosylmethionine,SP1,STAT3,TNF,TP53	
P3	 	vitamin K3	 	chemical drug	 	0.960	bias	0.596	 	1.08E-03	ABCC1,BMP6,DDIT3,EGR1,FAS,FOS,HMOX1,HSPA5	ATF6,CEBPB,CTNNB1,DDIT3,FOS,FOXO1,FOXO3,IL1B,Jnk,MAP2K1/2,NFKB1,NFKBIA,NFkB (complex),RELA,STAT3,TP53,vitamin K3	
P3	 	CLCN5	1.329	ion channel	 	-0.391	 	-0.142	-0.076	1.12E-03	CTSB,CUBN,MKI67,SOD1,TXN	 	
P3	 	DRD1	1.870	g-protein coupled receptor	 	-1.996	bias	0.710	 	1.12E-03	EGR1,FOS,FOSB,JUNB,TACR1	AKT1,CEBPB,CREB1,CREBBP,Creb,DRD1,EP300,ERK1/2,FOXO1,L-dopa,NFKB1,NFKBIA,NFkB (complex),NR4A1,RELA,SP1,STAT3,TP53,cyclic AMP	
P3	 	HIC1	1.650	transcription regulator	 	-1.457	 	-0.122	-1.019	1.14E-03	ANO2,CA12,CXCL14,FST,ID4,KAZN,LRP8,MAP2K3,MCAM,SLC7A11,SOX9,SPP1,TRIM16	 	
P3	 	Ins1	 	other	 	1.287	bias	0.277	-0.391	1.14E-03	ACTB,ADIPOQ,ALAS1,ARF1,CCND3,CEBPB,CRAT,DDIT3,DGAT2,DYNLL1,EGR1,ERP29,FOS,GAPDH,GSTP1,HMGCS1,HNRNPK,HSD11B2,IGFBP3,IGFBP4,IMPDH2,IVD,JUNB,LEP,MAPT,MBP,NDUFB9,NDUFS4,NR1H3,ODC1,PCK1,PLAT,PLIN1,PLIN2,PPIB,SCD,SOCS3,SREBF1,THRSP,UBE2D2,UQCRC1,VAMP5	ATF6,CEBPA,CEBPB,CREBBP,FOXO1,IGF1,Ins1,JUN,LEP,NFkB (complex),PPARA,PPARG,PPARGC1A,RELA,RXRA,SP1,SREBF1,STAT3,STAT5B,cyclic AMP,oleic acid	
P3	 	PGR	-2.001	ligand-dependent nuclear receptor	Activated	3.635	bias	0.457	1.015	1.15E-03	AHCYL1,AKR1C3,BCL2L1,CA12,CAPN2,CCND3,CEBPB,COL6A1,COMT,CTSD,DDX21,DYNLL1,FAM49A,FKBP5,FOS,GLUL,GOT1,GSTM3,HIF1A,HSD11B2,HSPA2,KCNG1,KLF4,MAP2K3,MAT2A,MFAP5,NOP16,NQO2,P4HA2,PDGFA,PFKFB3,PLAU,PPIF,SERPINA1,SLC7A5,SLC9A1,UGCG	CEBPA,CEBPB,EP300,ERK1/2,ESR2,FOS,JUN,NFKB1,NFKBIA,NFkB (complex),NR3C1,PGR,RELA,SRC,STAT3,TP53,dexamethasone,progesterone	
P3	 	Hsp70	 	group	 	0.216	bias	0.252	-0.491	1.15E-03	BCL2L1,CD14,CD83,GAPDH,HCST,HIF1A,HRAS,MAPT,TYROBP,VCAM1	CTNNB1,FOS,HSF1,HSF2,Hsp70,IL6,JUN,Jnk,NFKB1,NFKBIA,NFkB (complex),P38 MAPK,Pkc(s),RELA,STAT3	
P3	 	MXI1	-1.021	transcription regulator	Inhibited	-2.433	bias	-0.710	 	1.17E-03	IARS,IMPDH2,MKI67,ODC1,SLC1A4,SLC7A1	 	
P3	 	diethylmaleate	 	chemical toxicant	Activated	2.378	 	0.089	2.167	1.17E-03	GSTP1,HMOX1,MAFG,NQO1,SLC3A2,SLC7A11	BACH1,KEAP1,NFE2L2,NFKB1,NFkB (complex),RELA,diethylmaleate	
P3	 	FGF19	-4.898	growth factor	 	-1.664	 	-0.059	-1.521	1.18E-03	APOE,BCL2L1,BTG3,CLIC6,EGR1,FOS,G0S2,IL1RN,LEP,MCAM,SCD,SERPINA1,SLC2A5,SREBF1,TCEA1,THRSP	ADIPOQ,CEBPB,CTNNB1,ERK,ERK1/2,FGF19,FOXO1,JUN,NFKB1,NFKBIA,NFkB (complex),PPARA,RELA,SP1,STAT3	
P3	 	FANCC	-1.784	other	 	 	 	 	 	1.19E-03	CASK,CXCL12,GDF15,HSPA4,IGFBP3,NUAK1,OAS1,PCLO,PHLDA2,PTPRC,PTX3,SYPL1	 	
P3	 	caffeic acid phenethyl ester	 	chemical drug	 	-0.793	bias	-0.531	 	1.20E-03	BCL2L1,CD83,CTSB,DDIT3,EGR1,ELOVL1,FTH1,FTL,HMOX1,IGFBP6,LEP,MKI67,MMP14,NFE2L2,NQO1,PTGFR,TCP1,VCAM1	CTNNB1,ELK1,FOS,FOXO1,HIF1A,JUN,Jnk,NFE2L2,NFKB1,NFKBIA,NFkB (complex),P38 MAPK,PI3K (complex),RELA,SP1,STAT3,caffeic acid phenethyl ester,nitric oxide,reactive oxygen species	
P3	 	NFKB1	-1.034	transcription regulator	 	1.813	bias	0.495	-0.372	1.22E-03	AKR1B1,APOE,APP,BCL2L1,BTG2,CCND2,CD3G,CFTR,CHI3L1,CSF1,CTSB,CYBB,DUSP1,EGR1,FAS,FOS,FSCN1,GBP1,HMOX1,IGFBP3,IL1RN,MAT2A,MMP9,MSR1,NR4A1,PDGFA,PLAU,PRKACA,PTX3,RACK1,SDC4,SOX9,STIM1,VCAM1	CEBPA,CEBPB,CREBBP,IL6,JUN,MYC,NFKB1,NFKBIA,NFkB (complex),PPARG,RELA,STAT3,TNF,TP53	
P3	 	5-hydroxytryptamine	 	chemical - endogenous mammalian	 	0.095	bias	0.552	 	1.24E-03	ALDH1A2,CTGF,CYBB,CYP1B1,EGR1,FOS,HIF1A,NR4A1,NUCB2,STAB1,THBS1,TNFRSF1A,UCP2,VCAM1	5-hydroxytryptamine,CEBPA,CTNNB1,ERK1/2,FOS,IL6,Insulin,JUN,Jnk,NFKB1,NFKBIA,NFkB (complex),PPARA,PPARG,RELA,SP1,SREBF1,STAT3,TNF	
P3	 	fenamic acid	 	chemical reagent	Activated	3.231	bias	0.607	 	1.24E-03	ANXA1,ANXA2,ASNS,CAPN6,CD14,FCGR2A,GAS5,GSTM3,PSMB10,S100A11,SPP1,TMSB10/TMSB4X,TNFRSF12A,TUBB	 	
P3	 	DGAT2	3.026	enzyme	 	1.067	bias	0.304	0.464	1.29E-03	DGAT2,SCD,SREBF1,UCP2	DGAT2,JUN,NFkB (complex),PPARA,PPARG,SREBF1,fatty acid	
P3	 	GNE	1.096	kinase	Inhibited	-2.000	bias	-0.304	-1.391	1.29E-03	ASNS,CHAC1,DDIT3,TRIB3	 	
P3	 	MRPL14	2.372	other	 	0.000	bias	0.710	 	1.29E-03	COX4I1,MALSU1,MT-CO1,MT-ND1	 	
P3	 	RFWD2	1.195	enzyme	 	1.961	bias	0.304	1.364	1.29E-03	CEBPB,FAS,SREBF1,TRIB3	Akt,JUN,MYC,NFKBIA,NFkB (complex),RELA,RFWD2,SP1,STAT3,TP53	
P3	 	ritonavir	 	chemical drug	 	-0.314	 	-0.142	0.058	1.31E-03	ADIPOQ,ALAS1,BCL2L1,C9orf72,CARS,CCND2,CFL1,CYP2B7P,EIF5,LEP,ME1,MMP9,MRPL47,MSMO1,PNRC2,SCD,SREBF1,SREBF2,TSN,TWF2,USP18,VCAM1	ADIPOQ,CEBPA,CEBPB,FOS,FOXO1,Ins1,JUN,NFKB1,NFkB (complex),PPARA,PPARG,RELA,SP1,SRC,SREBF1,STAT3,fatty acid,palmitic acid,ritonavir	
P3	 	ELAVL1	1.093	other	 	1.165	bias	0.521	 	1.31E-03	BCL2L1,CALM1 (includes others),CD83,DUSP1,EIF4E2,FLNA,FOS,GSS,HMOX1,HSPA2,RACK1,RPL13,RPN2,SLC25A11,TRIOBP	CTNNB1,ELAVL1,MMP9,NFKB1,NFKBIA,NFkB (complex),P38 MAPK,RELA,STAT3	
P3	 	A23187	 	chemical reagent	 	0.970	bias	0.442	-0.885	1.32E-03	CALR,CD14,CD83,CYCS,DDIT3,DVL3,EGR1,EIF6,FOS,FOSB,HSPA5,JUNB,MSR1,MYH1,NR4A1,ODC1,SHC1,THRSP,TPO	A23187,CEBPA,CEBPB,CREBBP,CTNNB1,FOS,Insulin,Jnk,NFKB1,NFKBIA,NFkB (complex),P38 MAPK,PPARA,PPARG,RELA,SP1,SREBF1,STAT3,TNF,cyclic AMP	
P3	 	EP300	1.150	transcription regulator	 	1.246	bias	0.593	 	1.37E-03	ADAM12,ADIPOQ,ARHGEF10L,BCL2L1,BMF,CAMK2D,CAPG,CCND3,CD53,COMT,CRISPLD2,DDX3Y,DGKE,DUSP1,DUSP4,EGR1,EPSTI1,FTH1,GM2A,GNG2,GSK3B,HLA-G,HMOX1,HSD11B2,HSP90AB1,IL10RA,ITGB2,KCTD1,LEP,MAF,MAFG,MKI67,NPAS2,NR4A1,NTRK3,PCK1,PDGFA,PLAA,PPFIBP2,RAPGEF3,RGL1,RNF157,SDC4,SLC7A11,SOCS3,TGFB2,TNFAIP8L2,TPO,USP18,WNT5B,XIST,XRCC6	ARNT,CEBPA,CEBPB,CREBBP,CTNNB1,EP300,FOXO1,HIF1A,HMGA1,JUN,NFKB1,NFKBIA,NFkB (complex),PPARG,RELA,RNA polymerase II,STAT3,TNF,TP53	
P3	 	diallyl trisulfide	 	chemical - endogenous non-mammalian	 	1.293	 	0.158	0.914	1.39E-03	ABCC6,BCL2L1,FAS,FOS,HMOX1,NFE2L2,NQO1	Akt,CTNNB1,ERK,FOS,FOXO1,HIF1A,JUN,Jnk,NFKB1,NFKBIA,NFkB (complex),P38 MAPK,RELA,SP1,STAT3,diallyl trisulfide,reactive oxygen species	
P3	 	selenomethylselenocysteine	 	chemical - endogenous mammalian	 	-0.239	bias	-0.387	0.779	1.39E-03	ABCC1,CES1,EGR1,PSME1,RPS11,RPS12,SOD1	 	
P3	 	NPM1	1.783	transcription regulator	 	1.000	 	0.079	0.842	1.41E-03	ALK,CSF1,HOXA10,HOXA7,HOXB5,LTF,MMP9,NPM1	 	
P3	 	PLIN5	-2.666	other	Activated	2.828	 	-0.051	2.972	1.41E-03	ACSM5,ATF4,GSS,HMOX1,NFE2L2,NQO1,POR,TXNRD1	 	
P3	 	arginine	 	chemical - endogenous mammalian	 	0.141	 	0.131	-0.211	1.41E-03	BCL2L1,DDIT3,EGR1,HIF1A,HSPA5,PCK2,SCD,SLC7A5	CEBPA,D-glucose,FOXO1,FOXO3,HIF1A,IGF1,INS,Insulin,JUN,LDL,MYC,NFKB1,NFKBIA,NFkB (complex),PPARA,PPARG,RELA,SP1,SREBF1,STAT3,arginine	
P3	 	indole-3-carbinol	 	chemical drug	 	-0.290	 	0.000	-0.290	1.41E-03	ANXA1,CDK6,FMO1,FOS,GDF15,LCP1,NFE2L2,SPP1	JUN,NFKB1,NFKBIA,NFkB (complex),RELA,STAT3,indole-3-carbinol	
P3	 	leucine	 	chemical - endogenous mammalian	 	-0.431	 	0.055	-0.573	1.41E-03	ASNS,ATF4,CRAT,DDIT3,EEF1A1,FOS,NR4A1,SREBF1	CEBPA,CEBPB,CTNNB1,FOXO1,FOXO3,HMGA1,INS,IRS1,Ins1,MTORC1,NFE2L2,NFkB (complex),PI3K (complex),PPARA,PPARG,RELA,SP1,SREBF1,SREBF2,STAT3,leucine	
P3	 	nitroarginine	 	chemical reagent	 	0.027	bias	0.355	-0.966	1.41E-03	CD53,EGR1,GCLM,HMOX1,NCAM1,PLAT,SPP1,TNFRSF1A	AKT1,AMPK,ELK1,FOXO1,FOXO3,JUN,NFE2L2,NFKBIA,NFkB (complex),NR4A1,PPARGC1A,RELA,SIRT1,SP1,TP53,nitric oxide,nitroarginine	
P3	 	thioctic acid	 	chemical drug	 	-0.644	bias	-0.304	0.344	1.41E-03	ABCC1,FOS,HMOX1,LEP,MMP9,NFE2L2,NQO1,PARK7,SLC7A11,SOD1,UCP2,VCAM1	Akt,BACH1,CEBPA,CTNNB1,FOS,FOXO1,JUN,Jnk,KEAP1,NFE2L2,NFKB1,NFKBIA,NFkB (complex),PPARA,PPARG,PPARGC1A,RELA,RXRA,SP1,STAT3,TNF,thioctic acid	
P3	 	PTH	-2.323	other	 	0.503	bias	0.428	-1.270	1.41E-03	CEBPB,CSF1,CTGF,CXCL12,DUSP1,FOS,FOSB,GNG12,ID4,IGFBP3,ITGAV,LIMA1,NR4A1,ODC1,PDGFA,PHLDB2,PLAU,PPP1R1B,RMDN3,SDC4,SFRP2,SOCS3,SPP1,TNS1	CEBPB,CREBBP,CTNNB1,ERK1/2,FOS,IL6,JUN,Jnk,NFKB1,NFKBIA,NFkB (complex),P38 MAPK,PTH,RELA,STAT3,cyclic AMP	
P3	 	MUC1	-2.795	other	 	1.449	bias	0.326	0.566	1.42E-03	ABCC1,BCL2L1,CD83,CDH11,EGLN3,HIF1A,MKI67,PDGFA,PLAU,SOD1	ARNT,CEBPA,CTNNB1,ESR1,FOXO1,FOXO3,HIF1A,MUC1,MXI1,NFKB1,NFKBIA,NFkB (complex),PIK3R1,PPARG,RELA,STAT3,TNF,TP53	
P3	 	T3-TR-RXR	 	complex	 	1.234	bias	0.572	 	1.42E-03	AKR1C1/AKR1C2,AKR1C3,ENO1,ME1,PCK1,SREBF1,SREBF2,SYT2,THRSP,UCP2	 	
P3	 	emodin	 	chemical drug	 	-1.254	bias	-0.355	-0.404	1.42E-03	ABCC1,ADIPOQ,CLDN5,CYP1B1,HSPA5,LEP,MKI67,MMP9,SOD1,VCAM1	CEBPB,CREBBP,ERK1/2,JUN,MAP2K1,MYC,NFKB1,NFKBIA,NFkB (complex),P38 MAPK,PPARG,RELA,SP1,STAT3,TP53,emodin,troglitazone	
P3	 	tetrachlorodibenzodioxin	 	chemical toxicant	 	0.902	 	0.039	0.714	1.44E-03	AARS,ACTN1,ASNS,ATF4,BCAT1,CEBPB,CES1,CHST2,CMA1,COL6A1,COMT,CTSD,CYP1B1,CYP4A11,CYP4B1,CYR61,DMXL2,FAS,FOS,GHITM,HMOX1,HRAS,HSPA2,HSPA8,IL10RA,KLF2,MMP14,MNAT1,NFE2L2,NME1,NQO1,ODC1,PCK1,POMP,PTGFR,RAB10,SAA1,SERPINH1,SHB,SIM1,SLC25A5,SLC38A3,SLC4A2,SOD1,STC2,TGFB2,TXN	17-alpha-ethinylestradiol,AHR,Akt,CEBPA,ESR1,FOXO1,JUN,NFKB1,NFKBIA,NFkB (complex),PPARA,PPARG,PPARGC1A,RELA,RXRA,SP1,STAT3,TNF,TP53,tetrachlorodibenzodioxin	
P3	 	FAS	2.374	transmembrane receptor	 	-0.285	 	-0.103	0.106	1.53E-03	ANXA2,ARFGAP1,ARHGDIA,BCL2L1,BTG3,CD300C,CD83,COL15A1,COL6A1,COL8A1,CSF1,CTGF,DUSP10,EGR1,F5,FAS,FOS,FOSB,FSCN1,GBP1,GDE1,IL10RA,ITGAV,KIF3B,MAP4K4,MMP9,MYO5A,NR4A1,PHLDA2,PLAU,PLIN2,PPFIBP2,PTP4A2,PTX3,RRAGD,SHC1,SIAH2,SORL1,SPP1,TFRC,TIAL1,TLN2,TNFRSF1A,TRAF3,TWF2,UGCG,VCAM1	CTNNB1,FAS,FOS,HIF1A,IL1B,JUN,Jnk,NFKB1,NFKBIA,NFkB (complex),P38 MAPK,RELA,STAT3	
P3	 	FOLR1	1.698	transporter	 	 	 	 	 	1.53E-03	ALDOC,ATP6V1B2,CLPTM1,DNASE2,DTD1,DUSP6,GAS5,GBA,LPAR1,LYZ,MRPS6,PFN1,RPS24,SLC3A2,SNRPF,ST3GAL6,SYNGR2	 	
P3	 	10E,12Z-octadecadienoic acid	 	chemical - endogenous mammalian	Activated	2.127	 	0.159	1.603	1.56E-03	ADIPOQ,ATF4,DDIT3,GDF15,ME1,NR4A1,PLIN1,PLIN2,SCD,SORBS1,SREBF1,TRIB3,UCP2	10E,12Z-octadecadienoic acid,ATF6,CEBPA,CEBPB,FOXO1,JUN,NFkB (complex),PPARA,PPARG,PPARGC1A,RELA,RXRA,SREBF1,STAT3,fatty acid,oleic acid,palmitic acid	
P3	 	gentamicin C	 	chemical drug	Activated	3.051	bias	0.620	 	1.56E-03	ANXA1,ANXA2,ASNS,CAPN6,CD14,FCGR2A,GAS5,PSMB10,S100A11,SPP1,TMSB10/TMSB4X,TNFRSF12A,TUBB	 	
P3	 	lovastatin	 	chemical drug	 	1.369	 	0.189	0.659	1.58E-03	ADIPOQ,APOE,ATF4,BCL2L1,CCND3,CTGF,DDIT3,EBNA1BP2,HMGCS1,HMOX1,KLF2,LEP,MKI67,MVD,PLAT,PMVK,SDC4,SREBF1,SREBF2,TFPI	AKT1,APOE,CEBPA,CTNNB1,FOXO1,LDL,NFKB1,NFKBIA,NFkB (complex),NR4A1,PPARA,PPARGC1A,RELA,SP1,SREBF1,SREBF2,STAT3,TNF,TP53,lovastatin	
P3	 	raloxifene	 	chemical drug	 	0.102	 	0.000	0.102	1.60E-03	ALDH4A1,CBX6,CNBP,CSF1,CXCL12,CYP1B1,DUSP1,DUSP4,DYNLL1,ESR2,HMOX1,IFI30,IGFBP4,LITAF,MATN2,MFAP5,MKI67,PAX5,PPP1R3C,SIAH2,SNCG,SOD1,SPP1,TFRC,TGFB2,TOP2A	CEBPA,CTNNB1,EGFR,ESR1,ESR2,IGF1,IL6,JUN,MYC,NFKB1,NFkB (complex),PPARG,RELA,SP1,STAT3,STAT5B,TP53,estrogen receptor,raloxifene	
P3	 	GAPDH	3.187	enzyme	 	-0.511	bias	-0.292	0.344	1.63E-03	BCL2L1,DUSP1,ENO1,FCER1G,GAPDH,GEM,OAS1,SPP1,WARS	 	
P3	 	TEAD4	-1.755	transcription regulator	 	1.131	bias	0.355	0.428	1.63E-03	CTGF,CYR61,DES,FGFR2,GATAD2A,HIF1A,JUNB,MYH1,TP63	MYC,NFKB1,NFkB (complex),RELA,STAT3,TEAD4,VEGFA	
P3	 	ADCYAP1	5.560	other	 	0.981	 	0.170	0.035	1.66E-03	ACTN1,ADCYAP1,ADCYAP1R1,BMP6,BTG2,CCNI,CEBPB,CFL1,CNTNAP4,COL5A2,EDIL3,EGR1,FGFR2,FOS,FST,GCLM,GPC3,H2AFZ,HK1,MCAM,NPY1R,NPY5R,NQO1,POR,PSMB7,RPSA,SELT,SERPINE2,SOCS3,TGFB2,TMSB10/TMSB4X,TXNRD1,UCP2	ADCYAP1,CEBPA,CREB1,Creb,ERK,FOS,GNRH1,JUN,NFE2L2,NFKB1,NFKBIA,NFkB (complex),PI3K (complex),RELA,SP1,STAT3,TNF,norepinephrine	
P3	 	TSH	 	complex	 	0.384	bias	0.459	-1.091	1.66E-03	CCND3,CTSS,EGR1,ERP29,FOS,FTH1,GAPDH,IGFBP3,IL1RN,JUNB,SOCS3,TPO	CEBPB,CREBBP,ERK1/2,HRAS,JUN,LEP,NFKB1,NFKBIA,NFkB (complex),PPARG,RELA,SP1,STAT3,STAT5B,TP53,TSH,cyclic AMP,phorbol myristate acetate	
P3	 	PIK3R1	-1.695	kinase	Activated	2.561	bias	0.480	0.862	1.66E-03	ATF5,BCL2L1,CCND2,DDIT3,FOS,HIF1A,HMOX1,MKI67,NFE2L1,NFE2L2,PCK1,PKM,PLAU,VCAM1	Akt,CEBPB,CTNNB1,FOS,FOXO1,JUN,Jnk,NFE2L2,NFKB1,NFkB (complex),PI3K (complex),PIK3R1,RELA,SP1,SRC,STAT3	
P3	 	ADRB3	-1.674	g-protein coupled receptor	 	-0.365	bias	0.426	-1.299	1.69E-03	CXCL12,EGR1,FOS,JUNB,LEP,UCP2	ADIPOQ,ADRB3,CREB1,CREBBP,Creb,EP300,FOXO1,FOXO3,INS,LEP,NFKB1,NFKBIA,NFkB (complex),P38 MAPK,PPARA,PPARG,RELA,SP1,SREBF1,STAT3,STAT5B,isoproterenol	
P3	 	MMP1	-2.838	peptidase	 	1.473	bias	0.266	0.894	1.69E-03	CXCL12,EGR1,HIF1A,MMP9,PLTP,TACR1	ERK1/2,F2R,IL1B,JUN,MMP1,MYC,NFKB1,NFKBIA,NFkB (complex),P38 MAPK,RELA,SP1,STAT3,VEGFA	
P3	 	triclosan	 	chemical drug	 	0.447	bias	0.521	 	1.69E-03	CYBB,FOS,HMOX1,MBD3,NQO1,PLAU	 	
P3	 	IKBKB	-1.261	kinase	Activated	2.633	bias	0.485	-0.179	1.70E-03	BCL2L1,CEBPB,CSF1,CTSB,CXCL12,CYP1B1,DUSP6,EGR1,FAS,FOS,GM2A,GRN,HIF1A,HLA-A,HMOX1,IGFBP6,IL1RN,JUNB,MAT2A,MBP,MMP9,MYO1D,NAGLU,NR6A1,PCDH7,PLAU,PLD3,PLIN1,PTX3,SERPINE2,SFRP1,SOCS3,TMEM176B,TP63,VCAM1	CEBPA,CHUK,CTNNB1,IKBKB,IKBKG,IL1B,NFKB1,NFKBIA,NFkB (complex),RELA,STAT3,TNF,TP53	
P3	 	ELK1	1.353	transcription regulator	 	-0.808	bias	0.595	 	1.72E-03	BCL2L1,EGR1,FOS,ITGAV,JUNB,MECOM,MMP9,NUPR1,SLC7A11,SPP1,THBS1	CEBPA,ELK1,ERK,ETS1,FOS,JUN,NFE2L2,NFKB1,NFKBIA,NFkB (complex),RELA,SP1,STAT3,TNF	
P3	 	glucosamine	 	chemical - endogenous mammalian	 	-0.967	 	-0.161	-0.472	1.72E-03	APOB,ASS1,DDIT3,LEP,MDH2,MT-ND1,NDUFA1,NDUFB9,PCCB,SLC25A11,SLC25A5	CEBPA,CEBPB,CREB1,ELK1,FOXO1,IGF1R,INSR,Ins1,Insulin,JUN,LEP,NFKB1,PDX1,PPARA,PPARG,RELA,SP1,SREBF1,STAT3,STAT5B,estrogen receptor,glucosamine	
P3	 	guanidinopropionic acid	 	chemical - endogenous non-mammalian	Activated	3.146	bias	0.710	 	1.72E-03	ALAS1,ATP5G1,COX4I1,CYC1,CYCS,MYH1,NDUFA1,NDUFA11,NDUFA12,NDUFB4,NDUFS4	FOXO3,HIF1A,NFKBIA,PRKAA2,RELA,TP53,guanidinopropionic acid	
P3	 	advanced glycation end-products	 	chemical - endogenous mammalian	 	1.749	bias	0.355	0.651	1.72E-03	BSG,CLDN5,CTGF,CXCL12,KLF2,MKI67,MMP9,PFN1,SPP1,VCAM1	ATF4,Akt,CTNNB1,E2F1,ELK1,FOXO1,JUN,MMP9,NFE2L2,NFKB1,NFkB (complex),PPARG,Pkc(s),RELA,SIRT1,SP1,STAT3,advanced glycation end-products,nitric oxide	
P3	 	daidzein	 	chemical drug	 	0.500	 	0.203	-0.312	1.74E-03	ABCC3,ADIPOQ,AIF1,AKR1C3,CD4,FERMT3,FOSB,HCST,HLA-A,ITGB2,KLRD1,LAPTM5,MAL2,MMRN1,OGDH,PLCXD3	ESR1,ESR2,HIF1A,RELA,STAT3,beta-estradiol,daidzein	
P3	 	cocaine	 	chemical drug	 	-0.830	bias	0.454	-2.973	1.74E-03	ADCY1,CNR1,DUSP1,DYNLL1,EGR1,FOS,FOSB,GNB1,HSPA4,JUNB,MAPT,MKNK2,NAB2,NACC1,NR4A1,OAS1,PLCXD1,PPP1R1B,PRKACA,PSAP,SDK1,SIAH2,SIGMAR1,THBS1,TSPO,TUBB	BDNF,CREB1,CREBBP,CREM,Creb,DRD1,ELK1,FOS,HTT,NFKB1,NFKBIA,NFkB (complex),NR3C1,P38 MAPK,RELA,RNA polymerase II,STAT3,cocaine,estrogen receptor	
P3	 	CDK5R1	-1.165	kinase	 	 	 	 	 	1.79E-03	CD14,CD63,FOS,MAPT,PPP1R1B	CDK5,CDK5R1,CREBBP,Creb,EP300,JUN,TP53	
P3	 	NELFB	1.529	other	 	1.342	 	-0.118	1.606	1.79E-03	COL6A1,CTGF,MKNK2,RPLP0,RPS3	 	
P3	 	TIMP3	1.059	other	 	-1.067	bias	-0.323	-0.428	1.79E-03	APP,FAS,KIT,LRP8,MMP9	CASP8,CTNNB1,IL6,JUN,NFKB1,NFKBIA,NFkB (complex),RELA,SP1,STAT3,TIMP3,TNFRSF1B,TP53	
P3	 	mannose	 	chemical - endogenous mammalian	Inhibited	-2.236	 	0.237	-2.765	1.79E-03	ATF4,FOS,HSPA5,NR4A1,THBS1	CDKN2A,CEBPA,CTNNB1,EP300,FOS,IL6,Insulin,JUN,Jnk,MYC,NFKB1,NFKBIA,NFkB (complex),PPARA,PPARG,RELA,SP1,SREBF1,STAT3,TNF,TP53,YY1,mannose	
P3	 	testosterone	 	chemical - endogenous mammalian	 	1.981	bias	0.342	-0.207	1.79E-03	ADIPOQ,ADRA2A,ALDOA,ANXA1,ATP6V1F,CLCN3,COX5A,DDX3Y,EGR1,EIF2S1,ESR2,FAS,FGFR2,FOS,FOSB,FST,GMFB,GPC1,HIF1A,HNRNPK,HSP90AB1,HSPD1,LEP,MT-CO1,MT-CYB,MT-ND5,NR5A2,ODC1,PDAP1,PLAU,PRKCE,RALA,RPL21,RPS11,SLC9A1,SNRNP25,SYT11,TGFB2,THBS1,TOP2A,TUBB2A,TXNRD1,VCAM1	CEBPA,ERK1/2,ESR1,ESR2,FGF2,FOXO3,HIF1A,IGF1,JUN,NFKB1,NFKBIA,NFkB (complex),P38 MAPK,RELA,SP1,STAT3,TP53,beta-estradiol,testosterone	
P3	 	HNF1A	-2.993	transcription regulator	 	0.575	bias	0.654	 	1.79E-03	AKR1C1/AKR1C2,AKR1C3,APOB,BAG6,BCL2L1,CLDN2,CMC2,COL27A1,CREBL2,CYB5B,CYP27A1,DUSP6,ETV5,F8,FAS,FBXO8,FH,FMO1,G0S2,GARS,GBE1,GLUL,GNG12,GOT1,HPGDS,HSPA5,LIPA,LY6E,MID1IP1,NOP16,NPC1L1,NR1D1,NR5A2,OGDH,PCK1,PFKL,PNO1,POLR1A,PSMA5,RACK1,SEL1L,SERPINA1,SLC12A7,SLC4A2,SLC7A2,SOCS3,SUPV3L1,TARS,TFRC,TMEM33,TSC22D2,TXNDC12,UCP2,WDR12	D-glucose,HIF1A,HNF1A,HNF4A,MYC,PPARG,RELA,STAT3	
P3	 	dichlorovinylcysteine	 	chemical toxicant	 	-1.907	 	-0.164	-1.487	1.80E-03	CDK6,ENO1,HSPA9,MDH2,ODC1,PKM,PRDX5,STIP1	 	
P3	 	P38 MAPK	 	group	 	1.923	bias	0.584	 	1.86E-03	ADAM17,ADIPOQ,ANXA5,ASS1,BCL2L1,CCND2,CD83,CEBPB,CLDN5,CTGF,CXCL12,CYBB,DDIT3,DES,DUSP1,EDNRB,EGR1,FAS,FLNA,FOS,FST,GBP1,HIF1A,HMOX1,HSPA5,IL1RN,ITGAV,ITGB2,JUNB,KLF4,LDB3,LEP,MAP4K4,MMP9,NFE2L2,NR4A1,PCK1,PLAU,RAB7A,SOCS3,STIM1,THBS1,TNFRSF1A,TOP2A,VCAM1	CEBPA,CEBPB,CTNNB1,FOS,FOXO1,JUN,Jnk,NFKB1,NFKBIA,NFkB (complex),P38 MAPK,RELA,STAT3,TNF,TP53	
P3	 	NTRK1	-3.966	kinase	 	-0.130	bias	0.615	 	1.86E-03	BCL2L1,EGR1,FOS,MMP9,NR4A1,RET,TACR1	CREB1,Creb,ELK1,ERK1/2,JUN,Mek,NFKB1,NFKBIA,NFkB (complex),NGF,NTRK1,P38 MAPK,Pkc(s),RELA,SP1,STAT3,TP53	
P3	 	CCL5	 	cytokine	Activated	2.017	bias	0.646	 	1.91E-03	ALCAM,ATF4,CAPN2,CYP1B1,DUSP1,DUSP6,EMP1,FOS,HMGA1,LIMS1,MMP9,PPIF,SOD1,TUBB4B	CCL5,CEBPA,ELK1,ERK,FOXO1,FOXO3,JUN,MAP2K1/2,MYC,NFE2L2,NFKB1,NFKBIA,NFkB (complex),RAF1,RELA,SP1,STAT3,TNF,TP53,nitric oxide	
P3	 	methamphetamine	 	chemical drug	 	0.322	bias	0.259	-0.553	1.91E-03	ABCC1,BCL2L1,EGR1,FAS,FOS,FOSB,HMOX1,MMP9,NR4A1,PCLO,SIGMAR1,TNFRSF1A,TXN,VCAM1	5-hydroxytryptamine,CEBPA,ERK,FOXO3,IL1B,IL6,JUN,NFKB1,NFKBIA,NFkB (complex),RELA,SP1,STAT3,TNF,methamphetamine	
P3	 	DDIT3	6.382	transcription regulator	Activated	3.077	bias	0.368	1.944	1.95E-03	ATF5,DDIT3,HMOX1,HSPA5,HSPD1,HSPE1,NFE2L2,SARS,TENM4,TRIB3,WARS,XPOT	CEBPA,CEBPB,DDIT3,IL1B,JUN,NFKB1,NFKBIA,NFkB (complex),PPARG,RELA,RNA polymerase II,STAT3	
P3	 	hexachlorobenzene	 	chemical toxicant	Activated	3.450	bias	0.610	 	1.95E-03	ANXA1,ANXA2,ASNS,CD14,FCGR2A,GAS5,MMP9,PSMB10,S100A11,SPP1,TMSB10/TMSB4X,TNFRSF12A	CTNNB1,EGFR,ERK1/2,MYC,NFKB1,NFKBIA,NFkB (complex),RELA,SP1,STAT3,estrogen receptor,hexachlorobenzene	
P3	 	rotenone	 	chemical toxicant	 	0.044	 	-0.055	0.232	1.95E-03	ATF4,BSG,CYBB,DDIT3,FOS,HIF1A,HMOX1,MAPT,MMP9,SLC16A1,UCP2,VCAM1	AGT,HIF1A,JUN,NFKB1,NFKBIA,NFkB (complex),P38 MAPK,PPARA,PPARG,RELA,SREBF1,STAT3,TP53,fatty acid,hydrogen peroxide,rotenone	
P3	 	SBDS	1.673	other	 	 	 	 	 	1.96E-03	AKR1C1/AKR1C2,AKR1C3,CHAC1,COL27A1,CRYM,CTGF,DDIT3,EGR1,FOS,HSP90AB1,HSPA5,KIF1A,PCDH7,PSMD7,SPP1,TRIB3	CEBPB,DDIT3,MTPN,NFKBIA,NFkB (complex),RELA,SBDS	
P3	 	NEDD9	-1.988	other	 	1.414	bias	0.669	 	2.02E-03	APP,FOS,GDF15,KIT,MKNK2,MMP9,PCK1,PLIN2,PLOD2	ARNT,Akt,ERK,FOS,HIF1A,IL2,JUN,NEDD9,NFKB1,NFkB (complex),NR3C1,PPARG,RELA,RNA polymerase II,SP1,SRC,STAT3,STAT5B,TP53	
P3	 	XDH	-1.956	enzyme	 	-0.213	 	-0.101	0.090	2.02E-03	CEBPB,CTGF,CYBB,DUSP1,DUSP10,HIF1A,MMP14,PLAU,SPP1	CTNNB1,EGFR,ERK1/2,IL1B,JUN,MYC,NFKB1,NFKBIA,NFkB (complex),Pkc(s),RELA,SP1,STAT3,XDH,estrogen receptor	
P3	 	etoposide	 	chemical drug	 	0.563	bias	0.333	-0.980	2.02E-03	ADAM17,BCL2L1,BIN1,CREG1,CTSD,CYCS,DUSP1,DUSP4,EEF1A1,EEF1B2,FAS,FTH1,GDF15,HK1,NR4A1,PEBP1,PFKL,RHOBTB2,SEPT9,SQSTM1,TAF6,TNFRSF1A,TOP2A,TP63	CTNNB1,E2F1,ERK,FOS,JUN,Jnk,NFKB1,NFKBIA,NFkB (complex),P38 MAPK,RB1,RELA,RNA polymerase II,SP1,STAT3,TP53,etoposide	
P3	 	simvastatin	 	chemical drug	 	-1.192	 	-0.162	-0.469	2.04E-03	ADCYAP1R1,ANXA1,APOB,APP,ARHGDIA,ARHGEF2,BCL2L1,C12orf10,CCND2,CD14,CTGF,CYBB,CYR61,FOS,HK1,HMOX1,IGFBP3,ITGB2,KIT,KLF2,MKI67,MMP9,PLAT,SDC4,SOCS3,SPP1,ST6GALNAC4,TIMM10,VCAM1	CEBPA,CEBPB,CSF3,IGF1,IL1B,IL6,JUN,MYC,NFKB1,NFKBIA,NFkB (complex),RELA,SP1,STAT3,STAT5B,simvastatin	
P3	 	fluocinolone acetonide	 	chemical drug	 	-0.302	 	-0.106	0.049	2.05E-03	ANOS1,BCL2L1,FKBP5,HSD11B2,LIMCH1,MYOC,PCDH19,PIR,SAA1,SOCS3,ZBTB16	EP300,JUN,NFkB (complex),NR3C1,RELA,TP53,fluocinolone acetonide	
P3	 	Vegf	 	group	Activated	2.647	bias	0.519	 	2.06E-03	ALOX5AP,ASNS,BIRC7,CALCRL,CALM1 (includes others),CDC42,CHI3L1,CPA3,CSE1L,CXCL12,CYP4A11,CYR61,DDIT3,DKC1,DOK5,DUSP4,DUSP6,EGR1,EMP1,ETV5,FAS,FKBP5,FLNA,FOSB,FST,GEM,GJB2,GNA13,HIF1A,HMOX1,IGFBP3,IGFBP4,LPAR1,LRP8,MAP2K3,MAPKAPK2,MKI67,MMP9,MPC1,NAB2,NID2,NPL,NR4A1,NR5A2,PDGFA,PHLDA2,PLAU,PLOD2,PPP1R1B,PVR,RNF187,SFRP1,SLC20A1,SLC7A1,SLC7A2,SOCS3,TACR1,UGCG,VCAM1	CTNNB1,FOS,HIF1A,HRAS,JUN,Jnk,MYC,NFKB1,NFKBIA,NFkB (complex),P38 MAPK,RAF1,RELA,SP1,STAT3,TGFB1,TP53,Vegf	
P3	 	2-[[4-[(e)-styryl]phenoxy]methyl]oxirane	 	chemical reagent	 	 	 	 	 	2.06E-03	APOE,NR1H3,SREBF1	 	
P3	 	ATP2A1	-5.017	transporter	 	 	 	 	 	2.06E-03	CALR,DDIT3,HSPA5	 	
P3	 	CYP	 	group	 	 	 	 	 	2.06E-03	GCLM,HMOX1,NQO1	AHR,CYP,DDIT3,EP300,NFE2L2,NFKBIA,NFkB (complex),RELA,STAT3,TP53,acetaminophen,benzo(a)pyrene,carbon monoxide	
P3	 	ENPP1	-1.341	enzyme	 	 	 	 	 	2.06E-03	ALPL,LEP,SPP1	 	
P3	 	MAF1	1.413	other	 	 	 	 	 	2.06E-03	ACTB,MT-TY,NNMT	 	
P3	 	RRM2	-1.033	enzyme	 	 	 	 	 	2.06E-03	HIF1A,MMP9,THBS1	ELK1,JUN,MYC,NFE2L2,NFKB1,NFKBIA,NFkB (complex),RELA,RRM2,SP1,STAT3,TP53,nitric oxide	
P3	 	asparagine	 	chemical - endogenous mammalian	 	 	 	 	 	2.06E-03	ASNS,OAZ1,ODC1	 	
P3	 	ticrynafen	 	chemical drug	 	 	 	 	 	2.06E-03	GCLM,HMOX1,NQO1	 	
P3	 	NPC1	1.256	transporter	 	0.144	bias	-0.344	1.094	2.08E-03	ATF4,CD68,CTSB,CTSD,CYP27A1,DDIT3,LIPA,MMP14,SCD,SREBF2	25-hydroxycholesterol,APP,FOS,HIF1A,JUN,NFE2L2,NFKB1,NFkB (complex),NPC1,PPARA,PPARG,RELA,SREBF1,SREBF2,TP53,cholesterol,fatty acid	
P3	 	isoproterenol	 	chemical drug	 	1.408	bias	0.450	-0.602	2.11E-03	ACSL3,ADIPOQ,APP,CYP1B1,FOS,HMOX1,JUNB,LEP,MMP9,NR4A1,ODC1,PCK1,PDGFA,PLAT,PLIN2,PLP1,PRNP,RAB5C,RAB7A,SCD,TUBB,UCP2	CEBPB,CREB1,CREBBP,JUN,LEP,NFKB1,NFKBIA,NFkB (complex),P38 MAPK,PPARA,PPARG,RELA,SP1,SREBF1,STAT3,STAT5B,cyclic AMP,fatty acid,forskolin,isoproterenol	
P3	 	HMOX1	4.313	enzyme	 	0.474	 	-0.046	0.652	2.12E-03	ADIPOQ,BCL2L1,CD14,CXCL12,FGF1,FOS,HMOX1,IL1RN,MAPT,MMP9,MSR1,NFE2L2,NQO1,SLC25A5,TGFB2,THBS1,TYMP,VCAM1	Akt,CTNNB1,ERK,FOS,HMOX1,JUN,Jnk,NFKB1,NFKBIA,NFkB (complex),P38 MAPK,RELA,SP1,STAT3,TP53	
P3	 	bucladesine	 	chemical toxicant	 	1.223	bias	0.403	-1.224	2.13E-03	ANXA1,APOE,ASS1,C3AR1,CD14,CEBPB,CHST2,CNP,DGKQ,DUSP1,FCGR2A,FOS,FST,FSTL3,GDF15,GEM,GLUL,GSTP1,HMOX1,ID4,IGFBP3,IGFBP6,ITGB2,JUNB,KIT,LEP,MAT2A,MCAM,MMP14,MMP9,NCAM1,NR4A1,ODC1,PCK1,PLAU,QSOX1,SIGMAR1,SOCS3,SOX17,TGFB2	CEBPA,CTNNB1,ERK,JUN,NFKB1,NFKBIA,NFkB (complex),NR3C1,P38 MAPK,RELA,SP1,STAT3,TNF,TP53,bucladesine,glucocorticoid	
P3	 	ETS1	-1.056	transcription regulator	 	1.854	bias	0.499	0.242	2.17E-03	ARL4C,BCL2L1,CD14,CDK6,CSF1R,CTGF,EGR1,FCGR2A,HCST,HMOX1,HS2ST1,HSPA8,HSPB8,HSPE1,ITGB2,JUNB,LAIR1,MGAT5,MMP9,MSR1,NCLN,NQO1,PEG10,PHLDA2,PLAA,PLAU,PVR,SPP1,SZRD1,TGFB2	CREBBP,CSF2,EP300,ETS1,FN1,HIF1A,MYC,NFKB1,NFKBIA,NFkB (complex),RELA,RNA polymerase II,SP1,STAT3,TP53	
P3	 	2-deoxyglucose	 	chemical drug	 	0.345	 	0.109	-0.009	2.28E-03	APP,ATF4,BCL2L1,BMF,DDIT3,FOS,GOT1,HIF1A,HSPA5,LEP,ODC1,SPP1	2-deoxyglucose,Akt,CEBPA,CTNNB1,FOS,FOXO1,FOXO3,HIF1A,IGF1,INS,JUN,Jnk,MYC,NFkB (complex),PPARA,RELA,SP1,SREBF1,STAT3,TP53	
P3	 	IL6ST	1.181	transmembrane receptor	 	-0.213	bias	0.468	-1.611	2.28E-03	BCL2L1,CLDN2,CSF1R,EGR1,JUNB,LTF,MAF,RET,SOCS3,TNFRSF1A,TRPA1,VCAM1	CEBPB,CTNNB1,ERK1/2,FOXO1,IL6,IL6ST,IRF8,JUN,NFKB1,NFKBIA,NFkB (complex),P38 MAPK,PTPN11,RELA,SPI1,STAT3	
P3	 	hemin	 	chemical - endogenous mammalian	Activated	2.028	bias	0.421	0.609	2.28E-03	AKR1C1/AKR1C2,BCL2L1,CYBB,FTH1,FTL,GSTP1,HMOX1,HSP90AB1,NFE2L2,NQO1,SHC1,TXN	BACH1,CEBPA,HMOX1,JUN,KEAP1,NFE2L2,NFKB1,NFKBIA,NFkB (complex),NRF1,RELA,SHC1,SP1,TNF,TP53,hemin,hydrogen peroxide	
P3	 	ursolic acid	 	chemical drug	Inhibited	-2.750	bias	-0.338	-1.820	2.28E-03	AKR1B1,BCL2L1,EIF2S2,FOS,GDF15,LEP,MARS,MKI67,MMP9,NARS,SARS,VCAM1	Akt,CTNNB1,FOS,HIF1A,IL1B,JUN,Jnk,MTOR,NFKB1,NFKBIA,NFkB (complex),NR3C1,P38 MAPK,RELA,SIRT1,SP1,STAT3,TP53,ursolic acid	
P3	 	YY1	1.301	transcription regulator	Activated	2.778	 	0.057	2.620	2.28E-03	ALCAM,ATF4,BCL2L1,BMP6,BTG2,CALR,CAPG,CBX3,CFTR,COL15A1,CXCL12,CYBB,EEF1B2,EIF4G2,FAS,FOS,GBP1,GPC3,HMOX1,HSPA5,ID4,KIF5B,MAT2A,MKI67,MYH1,PDGFA,PNRC2,PROX1,RPL30,SIM1,TGFB2,TOP2A,UNG,WSB1	CDKN2A,CEBPB,CREBBP,ELK1,EP300,ESR1,HIF1A,JUN,MYC,NFKB1,NFKBIA,NFkB (complex),RB1,RELA,SP1,STAT3,TP53,YY1	
P3	 	IFRD1	1.590	other	 	-1.348	bias	-0.379	-0.288	2.29E-03	CTGF,DES,DGAT2,HK1,LAMA2,NDUFA6,PPIA,SPP1	CTNNB1,IFRD1,JUN,NFkB (complex),STAT3,TCF7L2,TP53	
P3	 	BARX2	-7.363	transcription regulator	 	0.555	bias	0.592	 	2.36E-03	ANLN,DYNLL1,FLNA,HSPA9,MMP9,NCAM1	 	
P3	 	GPER1	1.324	g-protein coupled receptor	 	-1.670	bias	0.543	 	2.36E-03	CTGF,EGR1,FOS,HSPA5,LTF,SFRP2	ADIPOQ,ERK1/2,ESR1,ESR2,GPER1,HIF1A,IL6,JUN,MAP2K1,MYC,NFKB1,NFKBIA,NFkB (complex),PPARA,RELA,SP1,STAT3,beta-estradiol	
P3	 	Ras	 	group	 	1.095	bias	0.452	-0.488	2.38E-03	ARHGEF2,BCL2L1,CCND3,CDK6,CTGF,EGR1,FOS,GSTP1,HMGA1,HMOX1,MMP9,NPM1,ODC1,PDGFA,PLAU,PRDX1,PSMD10,PVR,SERPINE2,SREBF1	CEBPB,CREBBP,CTNNB1,Creb,ELK1,ERK,ESR1,FOXO1,FOXO3,JUN,MAP2K1/2,MKL1,NFKB1,NFKBIA,NFkB (complex),RELA,Ras,Ras homolog,SP1,STAT3,TP53	
P3	 	P1,P4-Di(adenosine-5') tetraphosphate	 	chemical - endogenous mammalian	 	1.131	bias	0.710	 	2.41E-03	KIT,TGFB2,THBS1,TPSAB1/TPSB2	MITF,P1,P4-Di(adenosine-5') tetraphosphate,SPI1	
P3	 	acetic acid	 	chemical - endogenous mammalian	 	-1.955	bias	0.533	 	2.41E-03	EGR1,FOS,JUNB,LEP	ERK,JUN,NFkB (complex),RELA,SP1,STAT3,acetic acid	
P3	 	allyl isothiocyanate	 	chemical toxicant	 	 	 	 	 	2.41E-03	FOS,HMOX1,MMP9,NFE2L2	ERK1/2,JUN,NFKB1,NFKBIA,NFkB (complex),Pkc(s),RELA,STAT3,allyl isothiocyanate	
P3	 	aplidine	 	biologic drug	 	-1.103	bias	0.533	 	2.41E-03	DUSP1,FOS,FOSB,JUNB	CTNNB1,EGFR,FOS,JUN,Jnk,MYC,NFKB1,NFKBIA,NFkB (complex),P38 MAPK,RELA,SP1,SRC,STAT3,aplidine,estrogen receptor	
P3	 	GDNF	-8.285	growth factor	Inhibited	-2.133	bias	0.308	-2.989	2.42E-03	ACTB,CLDN5,CTSB,EGR1,FOSB,GNB1,HSD11B2,KIT,PPP1R1B,PRKACA,RPS4Y1,RPSA,SCN11A	AKT1,ERK1/2,FOXO1,FOXO3,GDNF,NFKB1,NFKBIA,NFkB (complex),NR4A1,RELA,RET,SP1,STAT3,TP53	
P3	 	GNA15	1.430	enzyme	 	 	 	 	 	2.44E-03	AKR7A2,CYCS,DAB2,DDIT3,FHL1,FMO1,GLUL,HMOX1,MAT2A,MYH1,NEXN,ODC1,PLAT,SLC6A6,SLC7A1,TRIB3,UNC5B	CHUK,CTNNB1,FOS,GNA15,JUN,Jnk,NFKB1,NFKBIA,NFkB (complex),RELA,STAT3	
P3	 	arotinoid acid	 	chemical toxicant	 	1.287	bias	0.401	0.245	2.45E-03	DUSP1,FOLR2,FOS,ODC1,PLTP,SCD,SOX9	CEBPA,CTNNB1,EGF,EGFR,JUN,MYC,NFKB1,NFKBIA,NFkB (complex),RELA,SP1,STAT3,TNF,TP53,arotinoid acid,estrogen receptor	
P3	 	MKL1	-1.260	transcription regulator	 	-0.981	 	-0.142	-0.424	2.47E-03	ACTB,ARPC1B,ARPC4,BCL2L1,CD151,CMA1,COMT,COX7A1,CPA3,CTSG,EGR1,FLNA,FOS,G0S2,GSTM5,HLA-A,LTF,MMP9,MYL9,OSCP1,SLC20A1	Akt,CASP8,CTNNB1,JUN,MKL1,NFKB1,NFkB (complex),RELA,Ras,SP1,STAT3,TP53	
P3	 	EGR3	1.101	transcription regulator	 	0.000	 	0.061	-0.172	2.48E-03	B3GALT6,BCL2L1,EFNB1,IRAK1,NAB2,PLXND1,RET,SOCS3,SOX9	CEBPB,CTNNB1,EGR3,FOXO1,NFKB1,RELA,STAT3	
P3	 	conjugated linoleic acid	 	chemical drug	 	0.137	 	0.051	0.005	2.48E-03	DUSP1,FOS,GDF15,IL10RA,IL1RN,ITGB2,LEP,MMP9,SOCS3	CEBPB,CTNNB1,FOXO1,JUN,NFKB1,NFKBIA,NFkB (complex),P38 MAPK,RELA,STAT3,TNFSF11,TP53,conjugated linoleic acid	
P3	 	LDLR	-1.034	transporter	 	1.396	 	-0.135	1.769	2.49E-03	ALCAM,APOB,APOE,CD68,CYP27A1,DDIT3,EGR1,HSPA5,MMP14,MMP9,MSR1,NR1H3,PSMB7,SPP1,SREBF1,VCAM1	APOE,CEBPA,CTNNB1,Creb,LDL,LDLR,MAPKAPK2,NFE2L2,NFKB1,NFKBIA,NFkB (complex),PPARA,RELA,SP1,SREBF1,SREBF2,STAT3,TNF,cholesterol	
P3	 	ABCA1	1.658	transporter	 	-0.883	 	-0.142	-0.476	2.50E-03	ADIPOQ,ANXA1,APOB,APOE,APP,DGAT2,HSPA5,LEP,SREBF1,SREBF2	ABCA1,APOE,CTNNB1,IL1B,IL6,Insulin,JUN,NFE2L2,NFKB1,NFKBIA,NFkB (complex),PPARA,PPARG,RELA,SP1,SREBF1,SREBF2,STAT3,cholesterol	
P3	 	FGF21	1.657	growth factor	 	0.017	bias	0.281	-0.855	2.50E-03	ADIPOQ,CIDEA,COX7A1,DGAT2,EGR1,FGFR2,LEP,ME1,PCK1,SREBF1	ADIPOQ,AMPK,CEBPA,CEBPB,FGF21,FOXO1,FOXO3,IGF1,Ins1,JUN,NFKB1,NFKBIA,NFkB (complex),PPARA,PPARG,PPARGC1A,RELA,RXRA,SIRT1,SP1,SREBF1,STAT3,TP53	
P3	 	diethylstilbestrol	 	chemical drug	 	0.172	bias	0.299	-1.281	2.50E-03	ADIPOQ,ADM2,ALPL,BCAT1,C1QA,CD14,CLSTN2,DCLK1,DUSP6,EGR1,EMP1,ESR2,FAS,FMO1,FOS,GJB2,GSPT1,GSTM3,HLA-A,HOXA10,HSP90AB1,IGFBP3,IGFBP6,IGSF6,KLF4,LMO4,LTF,PDGFA,RPN2,TP63	CASP8,CTNNB1,Creb,ERK1/2,ESR1,ESR2,FOXO1,FOXO3,HMGA1,IRS1,JUN,NFKB1,NFKBIA,NFkB (complex),PPARG,RELA,SP1,STAT3,STAT5B,diethylstilbestrol,estrogen receptor,testosterone	
P3	 	MTPN	1.921	transcription regulator	 	1.983	bias	0.710	 	2.52E-03	ANXA1,BCL2L1,CCND2,CCND3,COL8A1,FAS,FOS,GAS5,MTPN,MYH1,PLAT,SPP1,TGFB2,TNFRSF1A,VCAM1	JUN,MTPN,NFKB1,NFKBIA,NFkB (complex),RELA,STAT3,TP53	
P3	 	NFYA	1.320	transcription regulator	Activated	2.137	bias	0.521	 	2.52E-03	CALR,CDC42,COL5A3,EGR1,EPHX1,F8,FGFR2,FTH1,HSPA5,JUNB,MLH1,PKM,SCD,THRSP,TOP2A	 	
P3	 	SMARCA4	1.793	transcription regulator	Activated	3.478	bias	0.648	 	2.52E-03	ADIPOQ,ARL4C,ARRDC4,ASNS,ATG9A,BIN1,BIRC7,CCDC85B,CD52,CD63,CDH11,CEBPB,CNP,CPM,CSF1,CTGF,CTSB,CTSS,CYP4B1,DES,DGKG,DHRS9,DUSP4,DUSP6,EFNB1,EGR1,FADS3,FAS,FCGR2A,FGFR2,FOS,GAPDH,GBP1,GSTP1,GULP1,GYS1,HCST,HOXA7,IFI30,IGFBP4,IL20RB,ITGAV,KIFC3,KIT,KLF8,MAP1B,NFKBIZ,PHLDA2,PLAT,PLIN2,PTP4A2,PTX3,RAB38,SEMA3B,SERPINE2,SERPINH1,SMARCA4,SOX17,SPP1,SRPX,ST6GALNAC4,STXBP6,TGFB2,TREM2,TUBB,TWF1,TXNRD1	CEBPB,CREBBP,CTNNB1,ELK1,ESR1,ESR2,FOXO1,MYC,NFKB1,NFKBIA,RELA,RNA polymerase II,SMARCA4,SP1,STAT3,TP53	
P3	 	NKX2-1	-16.129	transcription regulator	 	0.218	bias	0.323	-0.627	2.62E-03	ADCYAP1,BTG3,CD14,CYGB,EDIL3,EPHB3,FARSB,HLA-A,HS2ST1,IGFBP6,LYZ,MAPT,PLP1,QSOX1,RET,ROR1,SCARA3,SCD,SCN7A,SOX17,SREBF2,TGFB2,THBS1,TP63,TPO,WNT5B	 	
P3	 	romidepsin	 	biologic drug	 	-0.042	 	0.112	-0.259	2.65E-03	BCL2L1,CDC42,DDIT3,DDX21,DUSP1,DUSP6,EGR1,FOS,HIF1A,ITGAV,MLH1,MMP9	Creb,ELK1,ERK1/2,FOXO1,FOXO3,MAP2K1/2,MYC,Mek,NFE2L2,NFKB1,NFKBIA,NFkB (complex),PI3K (complex),RELA,SP1,STAT3,TP53,romidepsin	
P3	 	DAP3	1.264	other	Inhibited	-2.236	bias	0.710	 	2.71E-03	MT-ATP6,MT-CO1,MT-CYB,MT-ND1,MT-ND5	 	
P3	 	TMBIM6	1.825	other	 	0.200	 	0.055	0.080	2.71E-03	DDIT3,EDEM1,HMOX1,HSPA5,SEC61A1	ATF6,DDIT3,ERN1,NFkB (complex),TMBIM6,XBP1	
P3	 	clenbuterol	 	chemical drug	 	-0.152	bias	0.355	-0.856	2.71E-03	BCL2L1,IL1RN,MYH1,SLC16A1,SOCS3	Akt,ERK1/2,JUN,NFKB1,NFKBIA,NFkB (complex),RELA,SP1,STAT3,clenbuterol	
P3	 	ladostigil	 	chemical drug	 	 	 	 	 	2.71E-03	ALDOC,APP,BCL2L1,TFRC,YWHAG	APP,HIF1A,JUN,NFKB1,NFkB (complex),Pkc(s),RELA,STAT3,TP53,ladostigil	
P3	 	leupeptin	 	chemical - protease inhibitor	Activated	2.200	bias	0.592	 	2.71E-03	APP,CD151,GBA,HRAS,MAPT	APP,HIF1A,NFKB1,NFkB (complex),RELA,TP53,leupeptin	
P3	 	nelfinavir	 	chemical drug	 	1.467	bias	-0.382	2.302	2.71E-03	ADIPOQ,ATF4,DDIT3,MMP9,PLIN1	AKT1,Akt,CTNNB1,FOXO1,JUN,MMP9,NFKB1,NFkB (complex),NR4A1,PPARA,PPARG,RELA,SP1,SREBF1,STAT3,TP53,fatty acid,nelfinavir	
P3	 	GLI1	-1.311	transcription regulator	 	1.957	bias	0.577	 	2.78E-03	ARPC5,BCL2L1,CCND2,CDH11,CSF1,DEGS1,FAS,FHL1,FUCA2,GPC3,IGFBP6,KLF4,MLH1,MMP9,MRPS6,NQO2,PCDH18,PDGFA,PHLDA2,PRKCE,PVR,RPL30,SESN3,SFRP1,SH2B3,SH3GLB1,SOX9,SPP1	CTNNB1,GLI1,JUN,MYC,NFE2L2,NFKBIA,NFkB (complex),PML,RELA,SP1,STAT3,TCF7L2,TP53,arsenic trioxide	
P3	 	PTPN11	1.299	phosphatase	 	-1.318	 	0.109	-1.637	2.78E-03	BCL2L1,BSG,CD14,CD68,CSF1,CSF1R,CYBB,EGR1,FOS,KIT,LTF,SOCS3,TP63	FOXO3,GATA1,IL6,IL6ST,IRF8,JUN,LEP,NFKB1,NFkB (complex),PPARG,PTPN11,RELA,RNA polymerase II,RUNX1,SP1,SPI1,STAT3,STAT5B,TP53	
P3	 	CSF2	-1.733	cytokine	Activated	4.121	bias	0.549	 	2.78E-03	ALOX5AP,ANLN,ANXA1,BCL2L1,BSG,CCND3,CD14,CD209,CD28,CD63,CD83,CHST11,COL8A1,CSF1,CSF1R,CYBB,DDIT3,DUSP6,EGR1,FAS,FOLR2,FOS,GCLM,GDF15,HSPD1,HSPH1,IL1RN,LAMP2,LCP1,LEP,MAT2A,MKI67,MLH1,MMP14,MMP9,NR1H3,NR4A1,ODC1,PLAU,PPIF,PRNP,QSOX1,RRM2B,SLC1A5,SMPD2,SNTB1,SOCS3,SPP1,SQSTM1,STEAP3,THBS1,TNFRSF1A,TOP2A,UTP11	CEBPA,CEBPB,CSF2,Creb,ELK1,IFNG,IL6,JUN,Mek,NFKB1,NFKBIA,NFkB (complex),P38 MAPK,RELA,SP1,STAT3,TNF,TP53	
P3	 	MAPK9	1.567	kinase	Activated	2.179	bias	0.298	0.969	2.82E-03	CEBPB,EGR1,FOS,GAPDH,HIF1A,HMGA1,JUNB,LSM3,MARCKSL1,METAP2,MMP9,NME2,NR1H3,PLAT,PLIN2,PTX3,RAD23B,RILPL1,RPSA,SCD,SERPINA1,SREBF1,THRA	CEBPA,CEBPB,CTNNB1,ERK1/2,FOXO1,IL1B,MAPK9,NFKB1,NFKBIA,NFkB (complex),RELA,STAT3,TNF,TP53	
P3	 	Gm-csf	 	group	 	-0.160	bias	0.606	 	2.85E-03	BCL2L1,CCND2,CD14,CD209,CD83,FAS,FOS,IRAK1,JUNB,MMP9,SOCS3	Akt,CASP8,CTNNB1,ERK1/2,Gm-csf,IL1B,JUN,NFKB1,NFKBIA,NFkB (complex),P38 MAPK,RELA,SP1,STAT3	
P3	 	2-amino-1-methyl-6-phenylimidazo-4-5-b-pyridine	 	chemical toxicant	Activated	3.162	bias	0.575	 	2.98E-03	CCT4,CCT5,CCT7,HSPA5,HSPA8,HSPD1,HSPE1,HSPH1,PSME1,RAN	 	
P3	 	RBM5	1.115	other	 	-1.941	bias	-0.268	-1.105	2.98E-03	ADAM9,ANXA1,ATP6V0C,BTG2,GBE1,ITPA,MLH1,RAB1A,SERPINH1,UCP2	 	
P3	 	PP1	 	chemical - kinase inhibitor	 	-1.644	bias	-0.403	-0.452	3.01E-03	BCL2L1,CCND2,CXCL16,FOS,HMOX1,IL1RN,ODC1,SIRPA,VCAM1	CTNNB1,FOS,JUN,NFE2L2,NFKB1,NFKBIA,NFkB (complex),P38 MAPK,PI3K (complex),PIK3R1,PP1,RELA,SP1,SRC,STAT3,TP53	
P3	 	4-hydroxytamoxifen	 	chemical drug	 	-0.128	bias	0.264	-1.337	3.03E-03	BCL2L1,CAPNS1,CEBPB,CHST2,CNBP,COL16A1,CTSD,DDX21,DYNLL1,EIF5A,FOS,GM2A,IGFBP3,JUNB,MKI67,MPC1,OGT,PDCD5,RHOBTB2,TMOD1,TNPO1,TRIM16	4-hydroxytamoxifen,CEBPA,ERK1/2,ESR1,ESR2,FOXO1,IGF1,IGF1R,JUN,MYC,NFKB1,NFKBIA,NFkB (complex),PPARG,RELA,SP1,STAT3,STAT5B,TP53,estrogen receptor	
P3	 	phenylbutazone	 	chemical drug	Activated	2.967	bias	0.544	 	3.07E-03	ANXA1,ANXA2,ASNS,CAPN6,FCGR2A,GAS5,GSTM3,S100A11,SPP1,TMSB10/TMSB4X,TNFRSF12A,TUBB	 	
P3	 	androgen	 	chemical drug	 	0.093	 	-0.015	0.147	3.09E-03	ADAMTS15,AES,AKR1C3,BMP6,BTG2,CA12,CALR,CCND3,CTSB,FGFR2,FLNA,FOS,MMP9,NR4A1,NR6A1,PARK7,PTP4A2,PTPRC,PTPRK,RET,SDC4,SFRP2,SOX9,STIM1	CTNNB1,ERK,FOS,JUN,NFE2L2,NFKB1,NFkB (complex),PI3K (complex),PRL,Pkc(s),RELA,SP1,SRC,STAT3,STAT5B,TP53,androgen	
P3	 	fatty acid	 	chemical - endogenous mammalian	 	0.861	bias	0.510	 	3.14E-03	CIDEA,CYR61,DDIT3,HMOX1,HSPA5,LPIN2,MMP9,NR1H3,NR4A1,PLIN2,PLIN5,SCD,SREBF1,THRSP,UCP2,VCAM1	CEBPA,CEBPB,FOXO1,Insulin,JUN,NFKB1,NFkB (complex),PPARA,PPARG,PPARGC1A,Pkc(s),RELA,RXRA,SP1,SREBF1,STAT3,fatty acid,palmitic acid	
P3	 	rimonabant	 	chemical drug	 	-1.977	bias	-0.312	-1.167	3.16E-03	ADIPOQ,CNR1,FOS,HSPA5,IL1RN,MMP9,SREBF1	AMPK,CEBPB,CREBBP,ERK1/2,FOXO3,LEP,NFKB1,NFKBIA,NFkB (complex),P38 MAPK,PPARG,PPARGC1A,RELA,SIRT1,SP1,STAT3,STAT5B,TP53,cyclic AMP,rimonabant	
P3	 	sorafenib	 	chemical drug	 	-1.939	 	-0.237	-1.343	3.16E-03	BCL2L1,CCND2,CCND3,CDK6,DDIT3,HIF1A,HSPA5	Akt,CEBPB,ERK1/2,JUN,KIT,MITF,NFKB1,NFKBIA,NFkB (complex),P38 MAPK,RELA,SP1,STAT3,TP53,bortezomib,sorafenib	
P3	 	allopurinol	 	chemical drug	Activated	2.840	bias	0.440	1.138	3.20E-03	ANXA1,ANXA2,ASNS,CAPN6,CD14,FCGR2A,GAS5,GSTM3,HMOX1,PSMB10,S100A11,SPP1,TMSB10/TMSB4X,TNFRSF12A,TUBB	 	
P3	 	1-methyl-4-phenylpyridinium	 	chemical toxicant	 	0.913	bias	0.411	-0.070	3.21E-03	ATF4,DDIT3,HIF1A,SOD1,TFRC,TRIB3	1-methyl-4-phenylpyridinium,ERN1,HIF1A,HTT,JUN,NFE2L2,NFKB1,NFKBIA,NFkB (complex),NR4A1,RELA,RXRA,SNCA,STAT3,VHL,XBP1,iron	
P3	 	SP100	-1.135	transcription regulator	 	 	 	 	 	3.21E-03	CD14,CTGF,HSPA8,HSPB8,HSPE1,PLAU	EP300,ETS1,RNA polymerase II,SP100,TP53	
P3	 	hydroxypropyl-beta-cyclodextrin	 	chemical drug	 	-1.673	bias	-0.262	-1.048	3.21E-03	CD68,CTSB,CTSD,LIPA,SQSTM1,SREBF2	 	
P3	 	leuprolide	 	biologic drug	 	-0.970	 	0.079	-1.161	3.21E-03	APP,EGR1,MMP14,MMP9,NR4A1,PEA15	AKT1,CTNNB1,FOXO1,MMP1,MMP9,NFKB1,NFkB (complex),NR4A1,RELA,SP1,TP53,leuprolide	
P3	 	vitamin K2	 	chemical drug	Activated	2.425	bias	0.635	 	3.21E-03	AKR1C1/AKR1C2,CD14,COL6A1,CSF1,MATN2,SPP1	 	
P3	 	GAST	-2.945	other	Activated	2.366	bias	0.578	 	3.23E-03	ANXA7,ATF4,EGR1,FOS,IMPDH2,MDH2,MMP9,NARS,ODC1,PHB,POR,RPS19,SLC4A2,VCAM1	CREB1,ELK1,ERK,FOS,GAST,Insulin,JUN,NFKB1,NFKBIA,NFkB (complex),PPARA,PPARG,PRKCA,PRKCE,RELA,SP1,SREBF1,STAT3	
P3	 	3-nitropropionic acid	 	chemical toxicant	 	1.596	 	0.142	1.203	3.33E-03	APP,ATP6V1B2,BCL2L1,CNR1,GAPDH,GSK3B,MMP9,NQO1,PPP1R1B,SLC7A11,SQSTM1	3-nitropropionic acid,APP,BACH1,CTNNB1,FOS,FOXO3,HIF1A,HTT,JUN,Jnk,KEAP1,NFE2L2,NFKB1,NFkB (complex),PPARG,RELA,SP1,STAT3,TP53	
P3	 	capsaicin	 	chemical drug	 	1.394	 	-0.065	1.595	3.33E-03	ABCC3,ATF4,DDIT3,FOS,GDF15,HMOX1,LEP,MMP14,MMP9,TACR1,TGFB2	Akt,CEBPA,CREB1,CTNNB1,Creb,ERK,FOS,JUN,Jnk,NFKB1,NFKBIA,NFkB (complex),RELA,SP1,STAT3,TNF,capsaicin,norepinephrine	
P3	 	iron	 	chemical - endogenous mammalian	 	1.429	 	0.091	1.174	3.33E-03	APP,BMP6,CCND2,CCND3,CSNK2B,DDIT3,FTH1,FTL,HIF1A,HMOX1,TFRC	Akt,CTNNB1,EPAS1,ETS1,FOXO3,HIF1A,IL6,JUN,NFE2L2,NFKB1,NFkB (complex),PI3K (complex),RELA,SP1,STAT3,VHL,caspase,iron	
P3	 	MITF	1.633	transcription regulator	Activated	3.836	bias	0.637	 	3.36E-03	ACO2,ALCAM,APEX2,APOE,ATP6V1B2,BIRC7,CD151,CLCN7,CMA1,CTSG,EDNRB,FOS,GM2A,GYG2,HIF1A,HMBS,HPGDS,INPP4B,KAZN,KIT,MBP,MGAT4B,MMP14,OSTM1,PIR,RRAGD,SOX9,ST3GAL6,STXBP1,TBC1D16,TPSAB1/TPSB2,VAT1	GATA1,IRF8,JUN,MITF,RUNX1,SPI1,TP53	
P3	 	KIT	2.275	transmembrane receptor	 	 	 	 	 	3.51E-03	BCL2L1,BIRC7,C3AR1,CCND2,CCND3,CD53,CD63,CMA1,CPA3,HMOX1,KIT,PPP2R1A,RAB32,SHC1,SOCS3,SPP1	Akt,CEBPA,FOS,JUN,KIT,KITLG,NFE2L2,NFKB1,NFKBIA,NFkB (complex),PI3K (complex),RB1,RELA,SP1,STAT3,STAT5B,TNF,sorafenib	
P3	 	clozapine	 	chemical drug	 	0.728	bias	0.415	-0.552	3.54E-03	CIDEA,DVL3,EGR1,FOS,GSK3B,HDAC2,HMGCS1,NR4A1,PEA15,SCD,SREBF1,SREBF2	AKT1,CEBPB,CREB1,CREBBP,Creb,DRD1,FOXO1,HTT,Insulin,NFkB (complex),NR4A1,PPARA,PPARG,RELA,SP1,SREBF1,STAT3,TP53,clozapine,cyclic AMP,estrogen receptor,norepinephrine	
P3	 	mitomycin C	 	chemical drug	 	1.331	bias	0.533	 	3.54E-03	BCL2L1,BTG2,CDC42,EGR1,FAS,MCAM,NQO1,PRKCE,PYCARD,SESN2,TP63,TYMP	CEBPB,CTNNB1,FOS,IFNG,Jnk,MYC,NFKBIA,NFkB (complex),RELA,SP1,STAT3,TP53,mitomycin C	
P3	 	4-hydroxynonenal	 	chemical toxicant	 	1.206	bias	0.331	0.346	3.55E-03	AKR1B1,AKR1C1/AKR1C2,APP,BAG3,BCL2L1,CTGF,CTSB,MMP9	4-hydroxynonenal,CDKN1A,CEBPA,CTNNB1,D-glucose,EP300,ERK1/2,FOS,HIF1A,Jnk,MYC,NFKB1,NFKBIA,NFkB (complex),PPARG,RELA,STAT3,TNF,TP53	
P3	 	Fgf	 	group	 	0.837	bias	0.596	 	3.55E-03	CCND3,FOS,GNL3,JUNB,MMP9,ODC1,SPRY4,VCAM1	Akt,ELK1,ERK,ERK1/2,FOS,Fgf,JUN,NFKB1,NFKBIA,NFkB (complex),RELA,SP1,STAT3,TP53	
P3	 	E. coli B4 lipopolysaccharide	 	chemical toxicant	Activated	2.937	bias	0.464	0.196	3.55E-03	ABCB11,ADAMTS5,ANXA1,B3GNT5,BCL2L1,C12orf49,C1QB,CD83,CYP27A1,F13A1,F5,FAS,FCER1G,FOSB,HLA-A,HMOX1,HSPB8,IL1RN,IMP4,LCP1,PLEK,PPP1R1B,PTPRC,PYCARD,RAB10,RAB20,SERPINH1,SOCS3,ST6GALNAC2,STAB1,STC2,TNFRSF1A,TOLLIP,TSPO,USP18,VCAM1	CEBPA,CEBPB,E. coli B4 lipopolysaccharide,IFNG,IL1B,IL6,JUN,NFKB1,NFKBIA,NFkB (complex),RELA,STAT3,TNF,TP53	
P3	 	SB 216763	 	chemical toxicant	 	0.287	bias	0.459	-1.077	3.63E-03	CTGF,CYR61,FOSB,FSCN1,NR4A1,PCK1,PLAU,SCD,SREBF1	CEBPA,CEBPB,CTNNB1,FOXO1,IL1B,NFKB1,NFKBIA,NFkB (complex),PPARA,RELA,SB 216763,STAT3,TNF,TP53,palmitic acid	
P3	 	SREBF2	1.956	transcription regulator	 	0.714	bias	0.547	 	3.64E-03	AACS,ALDOC,HMGCS1,LIPA,MSMO1,MVD,NPC1L1,PLIN2,PMVK,SCD,SREBF1,SREBF2,THRSP	CEBPA,CEBPB,FOXO1,Ins1,NFE2L2,NFkB (complex),NRF1,PPARA,PPARG,PPARGC1A,RELA,RXRA,SREBF1,SREBF2,STAT3,cholesterol	
P3	 	gemfibrozil	 	chemical drug	 	1.797	bias	0.319	0.679	3.64E-03	ANXA7,APOE,APP,CNP,HADHB,MBP,NR1H3,PLP1,POR,RTN4,SCD,SOCS3,TPP1	APP,CEBPA,HIF1A,JUN,NFKB1,NFKBIA,NFkB (complex),PPARA,PPARG,PPARGC1A,RELA,RXRA,SREBF1,THRB,TNF,TP53,gemfibrozil	
P3	 	lithium	 	chemical drug	 	-0.383	 	0.101	-0.715	3.65E-03	ADCY1,ADCY2,ADRA2A,APP,CARM1,EGR1,FAS,FOS,ICMT,MMP9,NCAM1,RAB7A,RET,TACR1	ADRA1,CEBPB,CTNNB1,ERK,FOXO1,FOXO3,JUN,NFKB1,NFKBIA,NFkB (complex),P38 MAPK,RELA,SP1,STAT3,lithium	
P3	 	NUPR1	3.541	transcription regulator	 	1.313	 	-0.209	2.907	3.70E-03	ALDOC,ALG8,B3GAT3,B3GNT5,C9orf91,CD63,CD68,CEBPB,CEP170B,CYB5B,CYR61,CYSTM1,DDIT3,FAM162A,FGF1,GAB2,GABBR1,GCNT2,GDF15,HLTF,HOXB5,HSPA2,KLF4,LHFPL2,LOC102724428/SIK1,LRP8,MAFG,MAT2A,MEGF9,MKI67,NEMP1,NR1D1,NRBF2,NRSN2,NUPR1,P4HA2,PEA15,PFKFB3,PPFIBP2,PRKACA,PRNP,PXDC1,RAB20,RAB32,RAB38,SESN2,SIGMAR1,SLC6A6,SPATS2L,TESK1,TOLLIP,TRIB3,TRIM16,TSC22D2,UBIAD1,UNC5B,VANGL1,ZNF483,ZPR1	 	
P3	 	N-acetyl-L-cysteine	 	chemical drug	Inhibited	-3.340	bias	-0.373	-1.441	3.72E-03	ATF4,BSG,CCND2,CFTR,CTGF,CYBB,CYR61,DDIT3,EGR1,FAS,FOS,GCLM,GLB1,GNL3,GSTP1,HIF1A,HMOX1,HSPA5,LEP,MMP9,MSR1,NFE2L2,NQO1,OSGIN1,PLAU,SLC16A1,SPP1,VCAM1	Akt,CTNNB1,FOS,JUN,Jnk,N-acetyl-L-cysteine,NFE2L2,NFKB1,NFKBIA,NFkB (complex),P38 MAPK,PI3K (complex),Pkc(s),RELA,SP1,STAT3	
P3	 	INSIG1	1.037	other	Inhibited	-3.014	bias	-0.695	 	3.75E-03	AACS,ALOX5AP,APOE,CD68,ELOVL1,HMGCS1,IRF8,LIPA,LPCAT3,NFKBIZ,PCYT2,PLIN2,PMVK,SCD,SREBF1,SREBF2,UCP2	INSIG1,NFE2L2,NFkB (complex),PPARG,PPARGC1A,RELA,SREBF1,SREBF2,cholesterol	
P3	 	CDKN2A	-2.351	transcription regulator	 	-1.099	 	-0.074	-0.683	3.77E-03	AK1,BTG2,BTG3,CAPG,CCND3,CCNI,CEBPB,CTGF,CXCL14,DUSP1,EEF1A1,EGR1,FOS,FST,GABARAP,GLB1,GNA13,GNL3,GSPT1,HACD3,ITGAV,MKI67,NPM1,ODC1,P4HA2,PDGFA,POLD2,PSMA5,PTX3,RRM2B,SAE1,SOX17,TNFRSF1A,TP63,TPP1,TRIM28	CDKN1A,CDKN2A,EP300,ERK,JUN,MYC,NFKB1,NFKBIA,NFkB (complex),RELA,SP1,STAT3,TP53	
P3	 	CDKN1A	-2.030	kinase	 	0.832	 	-0.195	1.611	3.80E-03	ACTB,ANLN,APP,BCL2L1,CCND3,CPA3,CTGF,CTSB,CYR61,DUSP1,FAS,GLB1,GRN,H2AFZ,HSPA5,ITGAV,KNSTRN,LIMA1,MAF,MKI67,MMP9,NPM1,P4HA1,PSAP,PTPRC,SAA1,SHC1,SOX9,TOP2A,XRCC6	CDKN1A,CTNNB1,ERK1/2,FOS,HIF1A,JUN,Jnk,MYC,NFKB1,NFKBIA,NFkB (complex),P38 MAPK,RELA,SP1,STAT3,TP53	
P3	 	CSF3R	-2.076	transmembrane receptor	 	 	 	 	 	3.93E-03	CD14,CXCL12,FOS,LTF,LYZ	Akt,CEBPB,CSF3R,CTNNB1,FOS,FOXO1,JUN,Jnk,NFKB1,NFkB (complex),RELA,SP1,STAT3	
P3	 	actinonin	 	chemical reagent	Activated	2.236	bias	-0.710	 	3.93E-03	MT-ATP6,MT-CO1,MT-CYB,MT-ND1,MT-ND5	 	
P3	 	bisindolylmaleimide	 	chemical - kinase inhibitor	 	0.563	bias	-0.546	 	4.02E-03	CTGF,EGR1,FOS,GFPT1,NR4A1,PCK1,PRDX1	CREB1,CREBBP,CREM,Creb,ELK1,EP300,JUN,NFKB1,NFKBIA,NFkB (complex),P38 MAPK,PRKCA,Pkc(s),RELA,RNA polymerase II,STAT3,TP53,bisindolylmaleimide	
P3	 	irbesartan	 	chemical drug	 	-1.238	bias	-0.355	-0.319	4.02E-03	ADIPOQ,FHL1,FOS,HRAS,ITGAV,LEP,VCAM1	FOXO1,HIF1A,NFKB1,NFKBIA,NFkB (complex),P38 MAPK,RELA,STAT3,irbesartan,reactive oxygen species	
P3	 	8,9-epoxyeicosatrienoic acid	 	chemical - endogenous mammalian	 	-1.000	bias	0.394	-1.789	4.05E-03	ADIPOQ,MMP9,NME1,PLAT	8,9-epoxyeicosatrienoic acid,Insulin,PPARA,PPARG,RELA,SP1,SREBF1	
P3	 	AP3B1	1.069	transporter	 	 	 	 	 	4.05E-03	AP3D1,CD63,LAMP2,TNFRSF1A	 	
P3	 	Ck2	 	complex	 	0.068	 	0.079	-0.087	4.05E-03	ATF4,BCL2L1,CYBB,FOS	APP,CDKN2A,Ck2,EP300,FGF2,FOXO3,GATA1,HIF1A,JAK2,JUN,MYC,NFKB1,NFKBIA,NFkB (complex),RELA,SP1,STAT3,STAT5B,TP53,YY1	
P3	 	PTGES3	1.395	enzyme	 	0.594	bias	0.552	 	4.05E-03	ABCC3,CTSD,HIF1A,NUPR1	AHR,ESR1,NFkB (complex),PTGES3,RELA,SP1,TP53	
P3	 	SLC18A2	1.667	transporter	 	0.000	 	0.237	-0.473	4.05E-03	ADCY1,DYNLL1,PSAP,TACR1	 	
P3	 	desoxycorticosterone	 	chemical - endogenous mammalian	 	0.900	bias	0.533	 	4.05E-03	CTGF,CYBB,FOS,SPP1	CTNNB1,JUN,NFKB1,NFkB (complex),PRL,Pkc(s),RELA,SP1,STAT3,STAT5B,TP53,desoxycorticosterone	
P3	 	thyroid hormone	 	chemical - endogenous mammalian	 	-0.578	 	-0.018	-0.516	4.15E-03	APOE,ATF4,ATP5L,BTG2,CCNI,COMT,COX7A1,CRAT,DAD1,EGR1,FOS,HSP90AB1,IGFBP3,IGFBP4,LEP,MBP,ME1,NHLH1,PCK1,PGD,PHYH,SERPINE2,SREBF2,THRSP,UCP2,UQCR10	APOE,Akt,CTNNB1,JUN,LEP,NFKB1,NFKBIA,NFkB (complex),PPARA,PPARG,PPARGC1A,RB1,RELA,RXRA,SP1,STAT3,STAT5B,THRB,TSH,thyroid hormone	
P3	 	H89	 	chemical - kinase inhibitor	 	-0.244	bias	-0.483	1.803	4.18E-03	ADIPOQ,APP,BCL2L1,CD14,CD83,CEBPB,DUSP1,EGR1,FOS,GSTP1,HMOX1,MMP9,NR4A1,PLAU,PPP1R16B,SHC1,SIGMAR1,TXN,UCP2,VCAM1	CEBPA,H89,Insulin,JUN,NFKB1,NFKBIA,NFkB (complex),P38 MAPK,PPARA,PPARG,Pkc(s),RELA,SP1,SREBF1,STAT3,TNF,TP53	
P3	 	ERK1/2	 	group	 	0.183	bias	0.438	-2.140	4.24E-03	ADIPOQ,AKR1C3,BCL2L1,CALR,CCND2,CEBPB,CTGF,CTSB,CYBB,DUSP1,DUSP4,EGR1,ENO1,ESR2,FGFR2,FKBP5,FOS,FOSB,HIF1A,HLA-A,HMGA1,HSPA5,IGFBP3,JUNB,MMP9,PLAU,PSMB10,PSMB6,SLC12A7,SOCS3,SOX9,SPP1,SPRY4,TACR1,TYMP,VCAM1	CEBPA,CTNNB1,EGFR,ERK1/2,HIF1A,IGF1,IL1B,JUN,MYC,NFKB1,NFKBIA,NFkB (complex),RELA,SP1,STAT3,TGFB1,TP53,estrogen receptor	
P3	 	CLOCK	1.508	transcription regulator	 	 	 	 	 	4.27E-03	C1QBP,DDIT3,FKBP5,HSPH1,JUNB,KCND3,MAP2K3,MID1IP1,MIIP,MKNK2,PAFAH1B2,POMGNT1,POR,PPIF,PRELID3B,RAD23A,RAP2B,SEL1L,SLC20A1,SRR,ST6GALNAC4,TMED3	 	
P3	 	CYB5R4	1.811	enzyme	Inhibited	-2.418	bias	-0.639	 	4.27E-03	ACSL3,DDIT3,EIF2S1,HMOX1,HSPA5,SCD	CYB5R4,Insulin,JUN,NFkB (complex),PPARA,PPARG,RELA,SP1,SREBF1,fatty acid	
P3	 	HRG	-1.942	other	Activated	2.449	bias	0.710	 	4.27E-03	C1QA,C1QB,C1QC,CD83,CXCL14,SPP1	 	
P3	 	PD184352	 	chemical drug	 	0.811	 	-0.178	1.161	4.27E-03	BCL2L1,EGR1,FOS,HSPA5,PPP1R14B,TRMT112	CREB1,CREBBP,CREM,CTNNB1,Creb,ELK1,ERK1/2,FOS,Jnk,Mek,NFKB1,NFKBIA,NFkB (complex),P38 MAPK,PD184352,RELA,RNA polymerase II,SP1,STAT3,TP53	
P3	 	Ras homolog	 	group	 	0.243	 	0.237	-0.274	4.27E-03	CTGF,EGR1,FOS,ITGAV,MMP9,PLAU	CEBPB,CTNNB1,ERK,FOS,FOXO1,JUN,Jnk,NFKB1,NFKBIA,NFkB (complex),P38 MAPK,RELA,Ras homolog,SP1,STAT3	
P3	 	paraquat	 	chemical toxicant	Activated	2.694	bias	0.402	1.059	4.34E-03	BCL2L1,CCDC88A,CTGF,CYBB,DIP2B,FAS,GSTP1,HMOX1,KCNMA1,KLF2,LPIN2,MMP9,NR4A1,PLCE1,PLTP,SLC7A11,SOD1,TXN	CTNNB1,ETS2,FOS,HSF1,JUN,Jnk,MYC,NFE2L2,NFKBIA,NFkB (complex),PI3K (complex),RELA,SOD1,SP1,STAT3,TP53,paraquat	
P3	 	parthenolide	 	chemical drug	 	0.106	bias	-0.318	0.882	4.35E-03	ADAMTS5,BCL2L1,CLDN5,DDIT3,HMOX1,MMP9,NFE2L2,VCAM1	CEBPB,FOXO1,HIF1A,KEAP1,NFE2L2,NFKB1,NFKBIA,NFkB (complex),PPARA,RELA,STAT3,TP53,palmitic acid,parthenolide,reactive oxygen species	
P3	 	sildenafil	 	chemical drug	 	-0.863	 	-0.115	-0.542	4.35E-03	AIF1,APP,BCL2L1,CEBPB,CYBB,FGF1,HMOX1,SLC9A1	Akt,ELK1,ERK1/2,JUN,NFE2L2,NFKB1,NFKBIA,NFkB (complex),RELA,SP1,STAT3,nitric oxide,sildenafil	
P3	 	SUZ12	1.409	enzyme	 	 	 	 	 	4.48E-03	AKR7A2,CBX6,CCPG1,CNR1,CTNNA1,EML4,HOXA10,HOXB5,IGFBP3,KLF4,LITAF,MGAT4B,PLAU,PLCB4,RAN,SLC7A5,SMARCA4,SOX17,UHMK1	EZH2,STAT3,SUZ12	
P3	 	leukotriene D4	 	chemical - endogenous mammalian	 	-0.996	bias	0.684	 	4.50E-03	ADAM12,CITED1,CYR61,DUSP1,EGR1,GEM,KLF2,KLF4,LOC102724428/SIK1,NR4A1,PLAA	NFE2L2,NFkB (complex),PI3K (complex),RELA,SP1,STAT3,leukotriene D4	
P3	 	Akt	 	group	 	1.884	bias	0.307	0.377	4.50E-03	ATF4,BCL2L1,BMF,CCND2,CCND3,CEBPB,CIDEA,COX4I1,CTGF,CTSD,CXCL12,FAS,FOS,GSK3B,HIF1A,HMOX1,LEP,MCAM,MMP14,MMP9,MT-CO1,NFE2L2,PCK1,PEA15,PPP1R1B,PTX3,SLC4A7,SOCS3,SPP1,THBS1,VCAM1	AKT1,Akt,CEBPB,CTNNB1,ERK,FOS,FOXO1,JUN,Jnk,NFKB1,NFKBIA,NFkB (complex),NR4A1,P38 MAPK,RELA,SP1,STAT3,TP53	
P3	 	EIF2AK2	-1.056	kinase	 	0.565	bias	0.618	 	4.52E-03	ATF4,CEBPB,DDIT3,EGR1,ERAP2,FAS,FOS,GABBR1,KCTD13,MT1M,NNMT,OAS1,PSMB10,SOCS3,USP18	Akt,CEBPB,CTNNB1,EIF2AK2,FOS,FOXO1,JUN,Jnk,NFKB1,NFKBIA,NFkB (complex),P38 MAPK,RELA,SP1,STAT3	
P3	 	NCOR1	1.110	transcription regulator	 	1.387	bias	-0.426	2.332	4.64E-03	ABCB11,ADIPOQ,COX8A,DUSP1,IGFBP3,LYZ,ME1,MMP9,NR1D1,PLIN1,STK39,THRSP,UQCRQ,WARS2	CEBPA,Creb,FOXO1,JUN,NCOR1,NFkB (complex),PPARA,PPARG,PPARGC1A,RELA,RXRA,SP1,SREBF1,THRB,TP53,mifepristone	
P3	 	7S NGF	 	complex	 	 	 	 	 	4.85E-03	FOS,GCLM,NFE2L2	 	
P3	 	ADRA1	 	group	 	 	 	 	 	4.85E-03	EGR1,FOS,JUNB	ADRA1,ERK,ERK1/2,ESR1,FOXO1,FOXO3,JUN,MXI1,NFKB1,NFKBIA,NFkB (complex),RELA,SP1,STAT3,TP53	
P3	 	AR-A014418	 	chemical reagent	 	 	 	 	 	4.85E-03	BCL2L1,GDF15,MAPT	 	
P3	 	G6PC3	1.873	phosphatase	 	 	 	 	 	4.85E-03	ATF4,CYBB,DDIT3	EIF2AK3,FOXO3,G6PC3,TP53	
P3	 	GCLM	2.305	enzyme	 	 	 	 	 	4.85E-03	FOS,GCLM,JUNB	 	
P3	 	N-lauroyl-L-phenylalanine	 	chemical reagent	 	 	 	 	 	4.85E-03	KLF2,MARK1,NR4A1	 	
P3	 	PLIN2	4.938	other	 	 	 	 	 	4.85E-03	LEP,PCK1,UCP2	ATF6,CEBPA,NFkB (complex),PLIN2,PPARA,PPARG,RELA,RXRA,SREBF1,oleic acid	
P3	 	SLC16A1	2.053	transporter	 	 	 	 	 	4.85E-03	BSG,CYBB,SLC16A1	 	
P3	 	ghrelin	 	biologic drug	 	 	 	 	 	4.85E-03	EGR1,FOS,SCD	5-hydroxytryptamine,ELK1,FOXO3,JUN,NFE2L2,NFKB1,NFKBIA,NFkB (complex),RELA,ghrelin,nitric oxide	
P3	 	quisqualic acid	 	chemical - endogenous non-mammalian	 	 	 	 	 	4.85E-03	EGR1,FOS,JUNB	APP,ERK1/2,FOS,HIF1A,JUN,NFKB1,NFKBIA,NFkB (complex),Pkc(s),RELA,SP1,STAT3,TP53,quisqualic acid	
P3	 	ruboxistaurin	 	chemical drug	 	 	 	 	 	4.85E-03	CYBB,EGR1,SREBF1	JUN,NFKB1,NFkB (complex),Pkc(s),RELA,STAT3,ruboxistaurin	
P3	 	LEPR	-1.714	transmembrane receptor	 	0.400	 	0.153	-0.185	4.95E-03	ADCYAP1,ADIPOQ,ANXA5,APOB,APOE,BCL2L1,CD63,CD68,CNR1,FOS,FYB,IGFBP3,IL1RN,LEP,LGMN,MAP4K4,MBP,MMP14,PLP1,SOCS3,SREBF1,SREBF2,STUB1,UCP2	CEBPA,CTNNB1,FOXO1,FOXO3,HMGA1,IRS1,LEP,LEPR,NFE2L2,NFKB1,NFKBIA,NFkB (complex),P38 MAPK,PPARG,RELA,SP1,SREBF1,SREBF2,STAT3,STAT5B,TNF,cholesterol	
P3	 	NOTCH1	1.099	transcription regulator	 	-0.597	 	0.096	-1.094	4.95E-03	AKR1C1/AKR1C2,BCL2L1,CCND2,CCND3,CD14,CD68,CEBPB,CSF1R,CTGF,CTSG,CYR61,FCER1G,FCGR2A,FOS,FOSB,GAA,GRN,IGFBP3,IGFBP4,IRF8,LFNG,MCAM,NHLH1,PROX1,PTPRK,S100A1,SPP1,TGFB2,TIE1,TP63	AKT1,Akt,CTNNB1,EGFR,ERK1/2,FOXO1,JUN,MYC,NFKB1,NFKBIA,NFkB (complex),NOTCH1,NR4A1,RELA,SP1,STAT3,TP53,estrogen receptor	
P3	 	epigallocatechin-gallate	 	chemical drug	 	0.841	bias	-0.254	2.102	4.95E-03	APOB,APP,BCL2L1,BHLHE41,CEBPB,CLDN5,CTGF,CYR61,DAPK2,EGR1,FAS,FOS,FOSB,GJB2,HDAC2,HIF1A,HMOX1,ITGAV,JUNB,LEP,MKI67,MMP9,NFE2L2,PLAU,PRKCE,SFRP1,SLC16A1,TFRC,TOLLIP,VCAM1	CTNNB1,FOS,IL6,JUN,Jnk,NFKB1,NFKBIA,NFkB (complex),P38 MAPK,Pkc(s),RELA,STAT3,epigallocatechin-gallate	
P3	 	CREM	1.223	transcription regulator	 	-0.291	 	0.174	-0.929	5.03E-03	APOE,BTG2,CCND2,CEBPB,COL8A1,CSRNP1,DUSP1,DUSP4,EGR1,FOS,HMGCS1,HSPA4,IRAK1,JUNB,MKNK2,MSMO1,NAB2,NR4A1,SIAH2,SLC16A1,SPATA20,THBS1	CEBPA,CEBPB,CREB1,CREBBP,CREM,Creb,EP300,Ins1,NFKB1,NFKBIA,NFkB (complex),P38 MAPK,PPARA,PPARG,RELA,RNA polymerase II,SREBF1,STAT3,TP53	
P3	 	PSEN2	1.462	peptidase	Inhibited	-2.255	 	-0.053	-2.051	5.05E-03	ABCC6,ACTB,APP,C1QA,C1QB,C3AR1,COX8A,CTSS,EMP1,GAPDH,GAS5,GNB1,KIF5B,STAB1,TNXB	JUN,MYC,NFKB1,PSEN1,PSEN2,TP53	
P3	 	CSF1R	2.452	kinase	 	0.555	bias	0.646	 	5.05E-03	CCND2,CSF1,CSF1R,FOS,JUNB,MSR1,VCAM1	Akt,CSF1,CSF1R,ELK1,ERK1/2,ETS2,FOS,IRF8,JUN,NFKB1,NFKBIA,NFkB (complex),PTPN11,RELA,SP1,SPI1,STAT3,TP53	
P3	 	KEAP1	2.289	transcription regulator	 	-1.331	 	0.059	-1.485	5.05E-03	GSTP1,HMOX1,MMP9,NFE2L2,NQO1,PRDX1,VCAM1	15-deoxy-delta-12,14 -PGJ 2,BACH1,FOXO1,HIF1A,JUN,KEAP1,NFE2L2,NFKB1,NFkB (complex),RELA,STAT3,reactive oxygen species	
P3	 	arsenic	 	chemical toxicant	Activated	2.404	 	0.216	1.884	5.05E-03	FOS,FTH1,FTL,HIF1A,KEAP1,LTF,NQO1	BACH1,ELK1,FOS,JUN,KEAP1,NFE2L2,NFKB1,NFKBIA,NFkB (complex),NR4A1,PML,RELA,SP1,SRC,STAT3,arsenic,nitric oxide	
P3	 	methylselenic acid	 	chemical reagent	 	0.478	 	-0.206	0.971	5.05E-03	ACSL3,AKR1C1/AKR1C2,ALDH3A2,ATF5,BCL2L1,CDC42,CDK16,CDK2AP2,DDIT3,DUSP10,DYNLL1,EPHX1,ESR2,FKBP5,GDF15,H1F0,INPP4B,JUNB,KLF4,MAP1B,MAP2K3,MAPT,MATN2,MKI67,NQO1,PFDN5,PLCB4,SCD,TAF6,TOP2A,TUBB4B,UXS1,ZBTB16	ERK1/2,ESR1,ESR2,HIF1A,NFKB1,NFKBIA,NFkB (complex),RELA,STAT3,beta-estradiol,methylselenic acid	
P3	 	WNT3A	-5.359	cytokine	 	-1.589	bias	0.293	-3.167	5.11E-03	ADM2,ALPL,APP,ARRDC4,CALR,CCND2,CD68,CEBPB,CTGF,CXCL12,CYR61,EFNB1,ETV5,GSK3B,LRP6,MMP14,NCAM1,PDGFA,PLIN1,SDC4,SFRP2,SIM1,SLC7A1,SLC7A2,SOX9,TGFB2,THBS1,TMEM2,TNXB,TRIB3,VCAM1	Akt,CTNNB1,ERK1/2,FOXO3,JUN,NFE2L2,NFKB1,NFKBIA,NFkB (complex),PI3K (complex),RELA,SP1,STAT3,TCF7L2,TP53,Vegf,WNT3A	
P3	 	Laminin	 	complex	 	0.529	 	0.069	0.351	5.18E-03	APP,CDH11,ETV5,MAPT,MMP9,PLAU,RPSA,SDC4,TGFB2	APP,CTNNB1,ERBB2,HIF1A,Insulin,Laminin,MMP9,NFKB1,NFKBIA,NFkB (complex),PPARA,PPARG,RELA,SP1,SREBF1,STAT3,TP53,estrogen receptor	
P3	 	monocrotaline	 	chemical toxicant	 	0.218	 	0.108	-0.064	5.29E-03	CYBB,FHL1,HMOX1,HSP90AB1,NCAM1,PDGFA,SLC9A1,SPP1	 	
P3	 	MAP2K1/2	 	group	 	1.002	bias	0.486	-0.641	5.32E-03	CCND2,CHI3L1,CTGF,DDIT3,DUSP1,DUSP4,EGR1,FOS,HMOX1,HSPA5,MMP9,PDGFA	CEBPB,CTNNB1,ERK1/2,ESR1,FOS,FOXO1,FOXO3,Jnk,MAP2K1/2,MXI1,NFKB1,NFKBIA,NFkB (complex),P38 MAPK,RELA,STAT3,TP53	
P3	 	caffeine	 	chemical drug	 	-0.425	 	0.024	-0.499	5.32E-03	COX4I1,CTGF,EGR1,FOS,FOSB,HIF1A,HSD11B2,JUNB,MT-CO1,NR4A1,SREBF1,THBS1	Akt,CEBPA,CEBPB,CREBBP,IGF1,IL1B,JUN,NFKB1,NFKBIA,NFkB (complex),P38 MAPK,RELA,SP1,STAT3,caffeine,cyclic AMP	
P3	 	lomustine	 	chemical drug	Activated	2.887	bias	0.599	 	5.32E-03	ANXA1,ANXA2,ASNS,CAPN6,CD14,FCGR2A,GSTM3,S100A11,SPP1,TMSB10/TMSB4X,TNFRSF12A,TUBB	 	
P3	 	CLDN7	-1.319	other	 	-0.332	 	0.012	-0.382	5.37E-03	APLP2,APOE,ATP5G1,CA12,CD68,CTGF,DPM3,F5,FADS3,GRINA,LIMA1,MMP9,MRPL36,MRPS15,NNMT,PLGRKT,PRNP,RPL29,SLC25A22	 	
P3	 	metformin	 	chemical drug	Inhibited	-2.506	 	-0.241	-1.479	5.46E-03	ADIPOQ,APOB,ATF4,BIRC7,CCND2,CEBPB,DDIT3,DVL3,FOS,FTH1,HMOX1,HSPA5,IL1RN,LEP,MMP9,PCK1,PEA15,PKM,PLIN2,SREBF1,UCP2	CEBPA,CEBPB,CTNNB1,D-glucose,FOXO1,HIF1A,JUN,MYC,NFKB1,NFKBIA,NFkB (complex),P38 MAPK,PPARA,PPARG,PPARGC1A,RELA,RXRA,STAT3,TNF,metformin,rosiglitazone	
P3	 	24-hydroxycholesterol	 	chemical - endogenous mammalian	 	-0.438	 	0.142	-0.746	5.50E-03	APOE,APP,HSPA5,SREBF1,SREBF2	24-hydroxycholesterol,APOE,APP,CTNNB1,HIF1A,JUN,NFKB1,NFkB (complex),Pkc(s),RELA,SP1,STAT3,TP53	
P3	 	CBS/CBSL	1.334	enzyme	Inhibited	-2.236	 	-0.142	-1.919	5.50E-03	APOB,CLDN5,EEF1A1,GOT1,UNG	 	
P3	 	SPTLC2	-1.082	enzyme	 	-0.651	bias	-0.521	 	5.50E-03	ATF4,CTGF,DDIT3,HSPA5,THBS1	IL6,JUN,NFKB1,NFkB (complex),RELA,SPTLC2,STAT3	
P3	 	alpha-tocopherol succinate	 	chemical drug	 	-1.406	bias	-0.382	-0.570	5.50E-03	EGR1,FGF1,HIF1A,UCP2,VCAM1	CTNNB1,ERK1/2,FAS,FOS,FOXO1,HIF1A,JUN,Jnk,NFKB1,NFKBIA,NFkB (complex),Pkc(s),RELA,STAT3,alpha-tocopherol succinate,reactive oxygen species	
P3	 	fluoride	 	chemical - endogenous mammalian	 	1.969	bias	0.710	 	5.50E-03	DDIT3,FAS,FOS,HSPA5,VCAM1	ELK1,JUN,NFkB (complex),PRKCA,RELA,STAT3,fluoride	
P3	 	mir-214	1.770	microrna	 	0.334	bias	-0.581	 	5.50E-03	ALCAM,ATF4,LTF,PCK1,PSMD10	 	
P3	 	tauroursodeoxycholic acid	 	chemical - endogenous mammalian	 	 	 	 	 	5.50E-03	ADIPOQ,BCL2L1,CTGF,DDIT3,HSPA5	ADIPOQ,Akt,CREB1,ELK1,ERK1/2,JUN,NFKB1,NFKBIA,NFkB (complex),PPARA,PRKCA,PRKCE,RELA,SP1,STAT3,tauroursodeoxycholic acid	
P3	 	MAT1A	-5.523	enzyme	 	0.037	 	-0.169	0.438	5.57E-03	CYP4A11,EGR1,FAS,PHB,SAA1,SOD1	JUN,MAT1A,NFKB1,NFkB (complex),RELA,TP53,hydrogen peroxide	
P3	 	probucol	 	chemical drug	 	-1.342	 	-0.237	-0.812	5.57E-03	CTGF,CYBB,HMOX1,PSMA3,PSMA4,VCAM1	JUN,LDL,NFKB1,NFKBIA,NFkB (complex),PPARA,RELA,STAT3,probucol	
P3	 	2-bromoethylamine	 	chemical reagent	Activated	2.538	bias	0.623	 	5.70E-03	ANXA1,ANXA2,CAPN6,CD14,FCGR2A,S100A11,SPP1,TMSB10/TMSB4X,TNFRSF12A,TUBB	 	
P3	 	PPARGC1B	1.626	transcription regulator	 	1.463	bias	0.552	 	5.70E-03	ATP5J2,COX4I1,COX5A,CYCS,EGLN3,ENO1,MINOS1,MVD,PCK1,SCD	CEBPB,ESRRA,FOXO1,PPARA,PPARGC1A,PPARGC1B,RELA,STAT3,palmitic acid	
P3	 	3,4,5,3',4'-pentachlorobiphenyl	 	chemical toxicant	 	1.674	bias	0.315	0.574	5.84E-03	CCND2,CES1,CLDN5,COMT,CYCS,CYP1B1,EPB41L3,GSTP1,HSPA2,IGFBP3,NQO1,NR2F1,PTGFR,TMSB10/TMSB4X	3,4,5,3',4'-pentachlorobiphenyl,CEBPB,FOS,JUN,NFkB (complex),NR3C1,PGR,RELA,SP1,TP53,progesterone	
P3	 	clofibrate	 	chemical drug	 	1.934	bias	0.359	0.532	5.93E-03	ABCC3,ACOT4,ANXA7,BSG,CCND2,CYP4A11,FAS,GSTP1,HADHB,HMOX1,IL1RN,NQO1,NR1H3,RTN4,SCD,UCP2	ACOX1,ATF6,Akt,CEBPA,JUN,NFE2L2,NFkB (complex),PPARA,PPARG,RELA,RXRA,SP1,SREBF1,SREBF2,STAT3,cholesterol,clofibrate,oleic acid	
P3	 	GNRH1	-1.545	other	 	-1.163	bias	0.335	-2.237	5.97E-03	APP,DUSP4,EGR1,FOS,FOSB,FST,JUNB,PLAT,PRKCE,RPLP1,RPSA	CREB1,CREBBP,CTNNB1,Creb,ELK1,EP300,ERK1/2,FOS,GNRH1,Jnk,MAPK9,NFKB1,NFKBIA,NFkB (complex),PRKCE,RELA,RXRA,STAT3,TP53	
P3	 	calcitriol	 	chemical drug	 	-0.982	 	-0.045	-0.705	6.05E-03	ABCC3,ALDH1A2,ANLN,ANXA2,APP,BCL2L1,CCND3,CD14,CEBPB,CES1,CSE1L,CSF1,CSF1R,CYR61,DOK5,DUSP1,DUSP10,EGR1,ETV5,FAS,FECH,FOS,GAPDH,GEM,H2AFZ,HSPD1,IGFBP3,IL10RA,IL1RN,KLF4,LEP,LPAR1,LSM3,LTF,MAF,NCAM1,NUPR1,ODC1,PTGFR,RAB38,SERPINA1,SOCS3,SOD1,SPP1,SREBF1,STXBP6,SULF1,TGFB2,THBS1,THRA,TXN,UCP2,WSB1	CEBPA,CEBPB,ESR1,ESR2,HIF1A,IL6,JUN,NFKB1,NFKBIA,NFkB (complex),PPARG,RELA,RNA polymerase II,SMARCA4,SPI1,STAT3,TNF,beta-estradiol,calcitriol	
P3	 	MTORC1	 	complex	 	1.565	bias	0.507	 	6.12E-03	ATF4,KLF4,MBP,PKM,PLP1,SCD,SREBF1,SREBF2,UCHL1	AKT1,FOXO1,HIF1A,MTOR,MTORC1,NR3C1,NR4A1,PPARGC1A,RELA,SIRT1,SP1,SREBF1,SREBF2,STAT3,TP53	
P3	 	losartan potassium	 	chemical drug	 	-0.529	bias	-0.438	1.245	6.16E-03	ARAP1,ATF4,ATP5H,CTGF,CYBB,EGR1,FOS,HSPA5,ITGAV,MAPT,MMP9,PDGFA,SOCS3,SPP1,TGFB2,UCP2,VCAM1	AGT,ERK1/2,HIF1A,IL6,JUN,LDL,NFKB1,NFKBIA,NFkB (complex),P38 MAPK,PPARA,RELA,STAT3,losartan potassium	
P3	 	TAF4	1.266	transcription regulator	 	-0.943	bias	-0.461	0.264	6.25E-03	BCL2L1,CDH11,CTGF,GAS5,GJB2,IL1RN,KLF4,MAP4K4,OAS1,PDGFA,SCUBE1,SPP1,TAF10,TAF13,THBS1	 	
P3	 	NF1	1.097	other	 	-1.709	bias	-0.592	 	6.27E-03	BCL2L1,NPM1,PCK1,PDGFA,RPL21,RPS19,XIST	HRAS,JUN,NF1,NFKBIA,RELA,Ras,SP1,STAT3,TP53	
P3	 	THBS1	-4.660	other	 	0.479	 	0.055	0.337	6.27E-03	ADCYAP1R1,CTGF,EGR1,MMP9,PLAU,TGFB2,THBS1	CEBPB,ELK1,ERK,FOS,IFNG,JUN,NFKB1,NFKBIA,NFkB (complex),P38 MAPK,RELA,Ras,SP1,STAT3,THBS1,TP53	
P3	 	butylated hydroxyanisol	 	chemical toxicant	 	1.345	bias	0.254	0.691	6.27E-03	FOS,GSTM3,GSTM4,GSTM5,GSTP1,NFE2L2,NQO1	BACH1,CTNNB1,FOS,JUN,Jnk,KEAP1,NFE2L2,NFKB1,NFkB (complex),RELA,STAT3,TP53,butylated hydroxyanisol,hydrogen peroxide	
P3	 	MAFF	-1.193	transcription regulator	Activated	2.000	bias	0.710	 	6.32E-03	ABCC3,GSTP1,NQO1,TXNRD1	 	
P3	 	MAPKAPK3	1.806	kinase	 	-0.849	 	-0.142	-0.567	6.32E-03	DDIT3,HSPA5,HSPB6,HSPB8	 	
P3	 	NCK1	1.128	kinase	 	-1.981	 	-0.079	-1.824	6.32E-03	ATF4,DDIT3,FOS,HSPA5	EIF2AK3,ERK1/2,FOXO3,NCK1,NFKB1,NFKBIA,NFkB (complex),RELA,STAT3,TP53	
P3	 	RV 538	 	chemical reagent	 	-1.980	bias	-0.284	-1.418	6.32E-03	ATP13A2,BCL2L1,LAMP2,PRNP	 	
P3	 	Shc	 	group	 	1.214	bias	0.284	0.651	6.32E-03	BCL2L1,CCND2,CCND3,FOS	Akt,ERBB2,HRAS,JUN,NFE2L2,NFKBIA,NFkB (complex),PI3K (complex),RELA,Ras,SP1,STAT3,Shc,TP53,estrogen receptor	
P3	 	TAPI-1	 	chemical - protease inhibitor	 	-1.000	bias	-0.710	 	6.32E-03	APP,MMP9,MT-CO1,VCAM1	Akt,ERK1/2,JUN,NFKB1,NFKBIA,NFkB (complex),RELA,SP1,STAT3,TAPI-1	
P3	 	anacardic acid	 	chemical - endogenous non-mammalian	 	1.000	bias	-0.394	1.789	6.32E-03	DDIT3,HSPA5,MMP9,PLAT	CDKN1A,EP300,MYC,NFkB (complex),STAT3,TP53,anacardic acid	
P3	 	sphingomyelin	 	chemical - endogenous mammalian	Inhibited	-2.000	bias	-0.552	 	6.32E-03	NR1H3,PLTP,SCD,SREBF1	 	
P3	 	IDH1	1.212	enzyme	 	 	 	 	 	6.37E-03	ATF4,DDIT3,EDEM1,EGR1,LEP,MAPK10,SERPINH1,TGFB2	 	
P3	 	SUMO3	2.005	other	 	-0.478	 	-0.084	-0.258	6.37E-03	APP,CCND2,CXCL16,HLA-G,HMGA1,HSPA8,LY6E,MMP14	 	
P3	 	FGFR2	2.018	kinase	 	0.879	 	0.208	0.140	6.40E-03	AMOT,BMPER,CCND2,CDH11,CITED1,CLIC6,CUBN,DAB2,FAS,FGFR2,FST,HRAS,MBP,NR5A2,PLP1,SFRP1,SOX17,SPP1,VCAM1	Akt,CEBPA,ERK1/2,FGFR2,JUN,NFKB1,NFKBIA,NFkB (complex),RELA,SP1,STAT3,TNF	
P3	 	Pkc(s)	 	group	 	-0.954	bias	0.396	-2.637	6.41E-03	APP,BCL2L1,CCND3,CD4,CTGF,CTSB,CYBB,CYR61,DDIT3,DUSP1,EGR1,FAS,FOS,HIF1A,HMOX1,HOXA7,HSPA5,JUNB,LIPA,MMP9,MSR1,NQO1,NR1D1,NR4A1,S100A1,SPP1,STC2,VCAM1	CTNNB1,ERK1/2,FOS,HIF1A,Jnk,NFKB1,NFKBIA,NFkB (complex),P38 MAPK,Pkc(s),RELA,STAT3,TP53	
P3	 	anisomycin	 	chemical - endogenous non-mammalian	Inhibited	-2.275	bias	0.271	-3.024	6.61E-03	BCL2L1,CYBB,DUSP1,EGR1,FOS,HSPA5,JUNB,NR4A1,PLAU,SPP1	CTNNB1,ELK1,ERK1/2,FOS,HIF1A,Jnk,NFKB1,NFKBIA,NFkB (complex),P38 MAPK,RELA,STAT3,anisomycin	
P3	 	AMOT	-2.016	other	 	 	 	 	 	6.72E-03	CTGF,CYR61	 	
P3	 	APBA1	-1.119	transporter	 	 	 	 	 	6.72E-03	APP,LRP8	 	
P3	 	CYTH3	-1.074	other	 	 	 	 	 	6.72E-03	ARF1,ARF6	 	
P3	 	DST	-1.110	other	 	 	 	 	 	6.72E-03	DDIT3,HSPA5	 	
P3	 	EIF2A	1.274	translation regulator	 	 	 	 	 	6.72E-03	ATF5,PCK2	ATF4,DDIT3,EIF2A,STAT3	
P3	 	F5	-4.445	enzyme	 	 	 	 	 	6.72E-03	F5,MMRN1	 	
P3	 	FBXO25	1.166	enzyme	 	 	 	 	 	6.72E-03	EGR1,FOS	ELK1,FBXO25,FOS	
P3	 	GSTK1	1.249	enzyme	 	 	 	 	 	6.72E-03	ADIPOQ,DDIT3	 	
P3	 	IFI30	3.984	enzyme	 	 	 	 	 	6.72E-03	CTSS,HLA-A	 	
P3	 	IMPACT	1.543	other	 	 	 	 	 	6.72E-03	ATF4,DDIT3	 	
P3	 	KT 5926	 	chemical - kinase inhibitor	 	 	 	 	 	6.72E-03	CD14,VCAM1	 	
P3	 	LAMA1	-2.263	other	 	 	 	 	 	6.72E-03	MMP9,PLAU	ERK1/2,LAMA1,NFKB1,NFKBIA,NFkB (complex),RELA,STAT3	
P3	 	LFM-A13	 	chemical - kinase inhibitor	 	 	 	 	 	6.72E-03	CCND2,HMOX1	Akt,CEBPB,CTNNB1,FOXO1,JUN,LFM-A13,NFKB1,NFKBIA,NFkB (complex),P38 MAPK,RELA,SP1,STAT3	
P3	 	MRAP2	-1.936	other	 	 	 	 	 	6.72E-03	LEP,MRAP	 	
P3	 	NAGLU	2.530	enzyme	 	 	 	 	 	6.72E-03	LYZ,MAPT	 	
P3	 	NCEH1	1.269	enzyme	 	 	 	 	 	6.72E-03	DDIT3,HSPA5	 	
P3	 	NUBP1	1.537	other	 	 	 	 	 	6.72E-03	FTH1,TFRC	 	
P3	 	PLSCR3	-1.080	enzyme	 	 	 	 	 	6.72E-03	ADIPOQ,LEP	 	
P3	 	PTPRT	1.566	phosphatase	 	 	 	 	 	6.72E-03	BCL2L1,SOCS3	CEBPB,CTNNB1,FOXO1,NFKB1,PTPRT,RELA,STAT3	
P3	 	RACGAP1	1.149	transporter	 	 	 	 	 	6.72E-03	CD14,CDC42	 	
P3	 	TAT	-3.558	enzyme	 	 	 	 	 	6.72E-03	GLB1,MMP9	 	
P3	 	TXNDC5	1.472	enzyme	 	 	 	 	 	6.72E-03	CTSB,MMP9	 	
P3	 	cation	 	chemical - other	 	 	 	 	 	6.72E-03	GSTP1,ITGB2	 	
P3	 	dacetuzumab	 	biologic drug	 	 	 	 	 	6.72E-03	BCL2L1,TP63	 	
P3	 	dimethyl succinate	 	chemical - endogenous mammalian	 	 	 	 	 	6.72E-03	BSG,SLC16A1	 	
P3	 	hoechst 33342	 	chemical reagent	 	 	 	 	 	6.72E-03	FOS,SOX17	 	
P3	 	miR-483-5p (miRNAs w/seed AGACGGG)	 	mature microrna	 	 	 	 	 	6.72E-03	ALCAM,ARHGDIA	 	
P3	 	teleocidins	 	chemical toxicant	 	 	 	 	 	6.72E-03	FOS,ODC1	 	
P3	 	thiamine	 	chemical - endogenous mammalian	 	 	 	 	 	6.72E-03	AKR1B1,TKT	 	
P3	 	PLG	-4.177	peptidase	 	0.961	bias	0.690	 	6.73E-03	ADIPOQ,CSF1,CYR61,EDNRB,GULP1,MCOLN3,MMP9,PLAU,PRKCE,RAB7A,RALA,RAPGEF3,VDAC1	CEBPA,HIF1A,IGF1,IL1A,JUN,NFKB1,NFKBIA,NFkB (complex),P38 MAPK,PLG,RELA,SP1,STAT3,TGFB1	
P3	 	CD44	1.017	enzyme	 	1.021	bias	0.466	-0.743	6.99E-03	ACTB,BCL2L1,CALR,CCND2,CD63,CIDEA,COL5A2,DDIT3,FAS,FKBP4,FKBP5,HSP90AB1,IL1RN,ITGAV,KDM1B,MMP14,MMP9,PLAU,PTP4A3,SDC4,SERPINA1,SPP1,THBS1,VCAM1,WBP2	Akt,CD44,CEBPB,CSF2,IFNG,IL1B,JUN,NFKB1,NFKBIA,NFkB (complex),P38 MAPK,RELA,SP1,STAT3,TP53	
P3	 	STAT4	1.234	transcription regulator	Activated	3.582	bias	0.710	 	7.04E-03	ALDOC,ATF4,BCL2L1,BSG,CCNI,COPG1,DAPK2,DPM3,ETV5,FCER1G,FSCN1,FYB,GAS5,GBE1,GCNT2,IL10RA,MAP3K1,P4HA2,PGP,PLOD2,R3HDM1,RASL12,RCN3,RRAGD,SH3GLB1,SOCS3,STC2,SYPL1,VDAC1	CEBPB,CTNNB1,FOXO1,IL4,IRF8,JUN,NFKB1,NFkB (complex),RELA,STAT3,STAT4	
P3	 	GLP-1-(7-34)-amide	 	chemical drug	 	-1.041	 	0.034	-1.121	7.13E-03	CEBPB,FOS,HMOX1,NQO1,NR4A1,VCAM1	Akt,CEBPB,CREB1,CREBBP,CREM,Creb,FOXO1,GCG,GLP-1-(7-34)-amide,Insulin,JUN,NFkB (complex),PPARA,PPARG,RELA,RNA polymerase II,SP1,SREBF1,STAT3,cyclic AMP	
P3	 	sucrose	 	chemical - endogenous mammalian	 	0.446	bias	0.382	-0.247	7.13E-03	APOE,APP,CRYM,FOS,FOSB,LEP	Akt,JUN,NFkB (complex),RELA,SP1,STAT3,sucrose	
P3	 	cyclic AMP	 	chemical - endogenous mammalian	 	0.040	bias	0.451	-2.444	7.19E-03	ADCYAP1,ADRA2A,APP,ASS1,CCND2,CDC42,CEBPB,CRYM,CTGF,CYCS,DDIT3,EGR1,FOS,GOT1,HIF1A,IGFBP3,IGFBP4,IL1RN,JUNB,LEP,MMP9,NR4A1,ODC1,PCK1,PFKFB1,PPP1R1B,PRNP,RAPGEF3,SOCS3,SOX9,SREBF1,THRSP,YWHAG	CEBPA,FOXO1,FOXO3,IL1B,INS,NFKB1,NFKBIA,NFkB (complex),P38 MAPK,PPARA,RELA,SP1,SREBF1,STAT3,TNF,TP53,cyclic AMP	
P3	 	glucocorticoid	 	chemical drug	 	0.041	 	0.068	-0.311	7.19E-03	ANXA1,BMP6,CCND3,CEBPB,CLDN5,CNR1,CSF1,CSF1R,CTGF,DUSP1,FAS,GLUL,GOT1,GRN,HMOX1,HRAS,IGFBP3,IL10RA,IL1RN,LEP,MMP9,ODC1,PCK1,PFKL,PLAT,PRNP,SOCS3,SPP1,TACR1,TGFB2,TNFRSF1A,VCAM1,ZBTB16	CEBPA,CEBPB,IFNG,IL4,IL6,IRF8,JUN,NFKB1,NFKBIA,NFkB (complex),RELA,STAT3,TNF,TP53,glucocorticoid	
P3	 	SNAI2	1.317	transcription regulator	Activated	2.041	 	0.149	1.614	7.19E-03	BSG,CDC42,CXCL12,DSP,ID4,MMP14,MMP9,SOX9,TP63	CTNNB1,MMP9,NFKB1,NFkB (complex),RELA,SNAI2	
P3	 	norepinephrine	 	chemical - endogenous mammalian	 	1.021	bias	0.412	-0.853	7.30E-03	APP,CEBPB,CHST2,CTGF,DES,DUSP1,EGR1,ELOVL1,FOS,FST,FTH1,GDF15,GEM,HMOX1,LEP,MAT2A,MCAM,MMP9,NPY1R,NR4A1,TFRC,THRSP,UBE2I	CEBPA,CTNNB1,FOS,IL1B,Jnk,NFKB1,NFKBIA,NFkB (complex),P38 MAPK,RELA,STAT3,TNF,TP53,norepinephrine	
P3	 	ACACB	-2.079	enzyme	Inhibited	-2.236	bias	-0.507	 	7.47E-03	LEP,MVD,SCD,SREBF1,SREBF2	ACACB,CEBPB,D-glucose,FOXO1,HIF1A,JUN,MYC,NFkB (complex),PPARA,PPARG,RELA,SREBF1,STAT3,fatty acid,palmitic acid	
P3	 	AQP1	-1.580	transporter	 	0.447	 	0.237	-0.082	7.47E-03	AKR1B1,CES1,HSPH1,MATN2,NUPR1	 	
P3	 	CFB	-1.040	peptidase	Activated	2.236	bias	0.621	 	7.47E-03	C3AR1,DDIT3,HSPA5,SREBF1,TGFB2	 	
P3	 	allyl sulfide	 	chemical drug	 	1.231	bias	0.266	0.641	7.47E-03	ABCC3,EPHX1,GSTM5,HMOX1,NFE2L2	 	
P3	 	hydrogen sulfide	 	chemical - endogenous mammalian	Activated	2.191	bias	0.426	1.257	7.47E-03	BCL2L1,DDIT3,HMOX1,HSPA5,TXN	BACH1,CEBPB,CTNNB1,FOXO1,Insulin,KEAP1,NFE2L2,NFKB1,NFKBIA,NFkB (complex),PI3K (complex),PPARA,PPARG,RELA,SP1,SREBF1,STAT3,TP53,hydrogen sulfide	
P3	 	IFNA2	 	cytokine	 	1.994	bias	0.601	 	7.50E-03	ANXA1,ATF5,BAG3,CD28,CNP,DAD1,EGLN3,EPB41L3,FAS,FBXO8,GBP1,GEM,GOT1,HIF1A,HLA-A,HMGCS1,IFI27L2,LY6E,MMP9,MT-ATP6,MT1M,OAS1,PLAT,PSME1,RARRES3,SOCS3,THEMIS2,TNFRSF1A,USP18	ATF4,CEBPA,CEBPB,CTNNB1,EIF2AK2,FOXO1,IFNA2,JUN,NFKB1,NFKBIA,NFkB (complex),P38 MAPK,RELA,STAT3,TNF,TP53	
P3	 	dimethyl sulfoxide	 	chemical drug	 	0.913	bias	0.421	-0.857	7.58E-03	ACTB,ADAM12,ANXA1,C1QTNF3,CALR,CCND2,CCND3,CEBPB,DDIT3,FECH,FOS,HMOX1,HSP90AB1,ITGB2,NUPR1,SMPD3,SQSTM1,TFRC,VCAM1	CEBPA,CTNNB1,ERK1/2,JUN,MYC,NFKB1,NFKBIA,NFkB (complex),RELA,SP1,STAT3,TCF7L2,TP53,dimethyl sulfoxide,sirolimus	
P3	 	PDLIM2	1.214	other	 	-0.258	 	-0.031	-0.139	7.66E-03	CLCN4,CRISPLD2,DNAJC15,GNG2,IGFBP3,KIT,MECOM,MYEOV,MYL9,NR2F1,PHLDA3,SCARA3,SRGAP1,STC2,TNS1	 	
P3	 	ERK	 	group	 	1.113	bias	0.440	-1.156	7.67E-03	ACTN1,BCL2L1,BMF,BTG2,BTG3,CCND3,CTGF,DUSP1,EGR1,FAS,FOS,FST,GDF15,GOT1,HMGA1,HMOX1,ITGB2,JUNB,MAP4K4,MCAM,MMP14,MMP9,NFE2L2,NFKBIZ,ODC1,PLAU,SLC4A7,THBS1,TYMP,UGCG	Akt,CEBPA,CEBPB,CTNNB1,ELK1,ERK,FOXO1,JUN,NFE2L2,NFKB1,NFKBIA,NFkB (complex),PI3K (complex),RELA,SP1,STAT3,TNF,nitric oxide	
P3	 	AREG	-1.113	growth factor	 	1.118	bias	0.612	 	7.69E-03	BCL2L1,CDH11,EGR1,FOS,MMP9,PLAU,PTX3	AREG,CEBPB,CTNNB1,EGFR,ERBB2,ERK,ERK1/2,FOXO1,JUN,MYC,NFKB1,NFKBIA,NFkB (complex),RELA,SP1,STAT3,TP53,estrogen receptor	
P3	 	bafilomycin A1	 	chemical drug	 	1.709	bias	0.269	1.003	7.69E-03	BCL2L1,CD151,CFTR,DDIT3,SLC7A1,SQSTM1,TRIB3	CEBPA,CTNNB1,FOS,JUN,Jnk,KRAS,MYC,NFKB1,NFKBIA,NFkB (complex),RELA,SNCA,STAT3,TNF,TP53,bafilomycin A1	
P3	 	caspase	 	group	 	0.728	bias	0.596	 	7.69E-03	APP,CCND2,CCND3,CD14,CDK6,GLUL,THBS1	AKT1,Akt,Creb,ELK1,ERBB2,FOXO1,IL2,JUN,Mek,NFKBIA,NFkB (complex),NR3C1,NR4A1,RELA,RNA polymerase II,SP1,STAT3,STAT5B,TP53,caspase,estrogen receptor	
P3	 	heparin	 	chemical - endogenous mammalian	 	-1.617	 	0.189	-2.176	7.74E-03	ALAS1,APOB,APOE,CD209,CD83,FOS,IGFBP3,MMP14,MMP9,MT-CO1,PLAT,TFPI	CEBPA,FN1,IL1B,IL6,JUN,MYC,NFKB1,NFKBIA,NFkB (complex),RELA,SP1,STAT3,TNF,VEGFA,heparin	
P3	 	CYR61	-4.141	other	 	0.668	bias	0.579	 	7.79E-03	BCL2L1,CCND2,CYR61,DVL1,HIF1A,ITGAV,NLK,NR4A1,PLAU,SFRP1,TIE1	CYR61,ERK1/2,FGF2,FOXO3,HIF1A,JUN,NFKB1,NFKBIA,NFkB (complex),P38 MAPK,RELA,SP1,STAT3,TP53	
P3	 	F2R	1.075	g-protein coupled receptor	 	-1.609	bias	0.658	 	7.79E-03	CTGF,CXCL12,CYR61,DUSP1,EGR1,FOS,HMOX1,MMP9,NR4A1,THBS1,VCAM1	ELK1,ERK,F2R,JUN,NFE2L2,NFKB1,NFKBIA,NFkB (complex),P38 MAPK,Pkc(s),RELA,SP1,STAT3,TP53,nitric oxide	
P3	 	carbon monoxide	 	chemical - endogenous mammalian	 	1.679	bias	-0.254	2.497	7.79E-03	ATF4,CD14,CXCL12,DDIT3,EGR1,HIF1A,HMOX1,IRF8,LEP,NQO1,PRDX1	CEBPA,CEBPB,CTNNB1,FOS,FOXO1,IL1B,Jnk,NFKB1,NFKBIA,NFkB (complex),P38 MAPK,RELA,STAT3,TNF,carbon monoxide	
P3	 	resiquimod	 	chemical drug	 	0.277	bias	0.441	-1.314	7.85E-03	AIF1,ATP6V1B2,CD83,CXCL12,FAS,FH,GDF15,GM2A,GNG2,IRAK1,KCNMA1,NFKBIZ,PARK7,PKM,PLAT,PLAU,PRDX1,PTX3,PYCARD,RAB7A,SPP1,WARS,YWHAB	CEBPB,CTNNB1,FOS,IFNG,IL1B,JUN,Jnk,NFKB1,NFKBIA,NFkB (complex),RELA,STAT3,TP53,resiquimod	
P3	 	topotecan	 	chemical drug	 	-0.566	bias	-0.261	0.696	8.02E-03	ARPC1B,ASAP2,CD83,EFNB1,EGR1,ENO1,ERBB4,FAS,FOSB,GDF15,HIF1A,HNRNPK,HSPA8,HSPD1,JUNB,KCNMA1,MAT2A,NINJ1,PRNP,PTPRK,SESN2,SLC7A5,STK39,TOP2A,XPO6	MYC,NFKBIA,RELA,SP1,STAT3,TP53,topotecan	
P3	 	sphingosine-1-phosphate	 	chemical - endogenous mammalian	 	-1.521	bias	0.346	-2.767	8.08E-03	ANXA2,CTGF,EGR1,FAS,FOS,HDAC2,HIF1A,LEP,MMP14,MMP9,NFE2L2,PDGFA,THBS1,VCAM1	AKT1,Akt,CTNNB1,ERK,FOS,FOXO1,JUN,Jnk,NFKB1,NFKBIA,NFkB (complex),NR4A1,P38 MAPK,RELA,SP1,STAT3,TP53,sphingosine-1-phosphate	
P3	 	estrogen receptor	 	group	Inhibited	-2.877	 	-0.049	-2.634	8.14E-03	ADIPOQ,ANXA1,CAPG,CCND2,CD68,CDH11,COL6A1,CTGF,DSP,EGR1,ERBB4,FGF1,FGFR2,FLNC,FOS,HRAS,LTF,LY6E,MAP1B,MAPT,MMP14,MMP9,PCDH18,PCDH19,PCDH7,PDGFA,PLAU,POR,TGFB2,WNT5B	CEBPB,CREBBP,EGF,ELK1,ERK,ESR1,ESR2,FOS,HIF1A,JUN,NFkB (complex),RELA,SP1,STAT3,TP53,beta-estradiol,estrogen receptor	
P3	 	STAT3	-1.207	transcription regulator	 	1.127	bias	0.295	-0.747	8.16E-03	ADIPOQ,BCL2L1,BMF,CCDC88A,CCND2,CD209,CD83,CDON,CEBPB,CHI3L1,CLN6,CTGF,CTSB,CXCL12,DDIT3,DVL3,EGR1,ESR2,FAS,FCER1G,FOS,FSCN1,FST,HIF1A,HLA-A,HMOX1,HOXA10,IFI30,IL1RN,ITGAV,ITGB2,JUNB,KLF4,LEP,LTF,LYZ,MAF,MMP9,NFKBIZ,OAS1,PCK1,PEG10,PFKL,PHB,PLAU,PSMB5,RET,ROR1,SAA1,SERPINA1,SERPINE2,SLFN5,SOCS3,SREBF1,STC2,THBS1,USP18,WARS	CEBPA,CEBPB,CREBBP,IFNG,IL1B,IL6,IRF8,JUN,NFKB1,NFKBIA,NFkB (complex),RELA,STAT3,TNF,TP53	
P3	 	baicalein	 	chemical - endogenous non-mammalian	 	-0.647	bias	-0.467	0.661	8.40E-03	BCL2L1,CCND3,CYBB,DDIT3,FOS,HMOX1,MMP9,MT-CO1,VCAM1	Akt,CTNNB1,FOS,JUN,Jnk,MMP9,NFKB1,NFKBIA,NFkB (complex),Pkc(s),RELA,SP1,STAT3,baicalein	
P3	 	miR-483-3p (miRNAs w/seed CACUCCU)	 	mature microrna	Inhibited	-2.358	bias	-0.710	 	8.40E-03	CREBL2,ERP29,HNRNPA0,MAPKAPK2,MKI67,PGAM1,RAN,SLC7A1,SOCS3	 	
P3	 	SATB1	-1.350	transcription regulator	 	0.301	 	-0.137	0.930	8.44E-03	ACTG1,ACTN1,CTNNA1,CTSD,CYBB,DUSP4,EPSTI1,F5,FAM129A,FOSB,GDF15,HSPA8,IL10RA,IRF8,KLF2,LPIN2,NFE2L2,P2RY8,PSMD2,RPLP0,RPLP1,TMEM2,WARS	 	
P3	 	mir-210	 	microrna	Inhibited	-2.866	bias	-0.648	 	8.46E-03	ABCC3,CTGF,CXCL12,FAM102A,GDE1,KCMF1,KIAA0930,LASP1,MRPL36,NCAM1,NDUFA4,PSAP,SCARA3,TNPO1,UBQLN1	 	
P3	 	2,3,4,7,8-pentachlorodibenzofuran	 	chemical toxicant	 	0.818	 	0.137	0.392	8.77E-03	CES1,COMT,CYCS,CYP1B1,EPB41L3,HSPA2,NQO1,NR2F1,PTGFR,TMSB10/TMSB4X	2,3,4,7,8-pentachlorodibenzofuran,CEBPB,NFkB (complex),NR3C1,PGR,RELA,progesterone	
P3	 	NKX3-1	-2.374	transcription regulator	 	 	 	 	 	8.77E-03	BTG2,CA12,CTSB,FOS,IGFBP3,MMP9,PTP4A2,PTPRC,PTPRK,SDC4	ELK1,ERK1/2,FOS,FOXO1,FOXO3,HIF1A,MAP2K1/2,NFKB1,NFKBIA,NFkB (complex),NKX3-1,PI3K (family),RELA,SP1,STAT3,TP53	
P3	 	miR-145-5p (and other miRNAs w/seed UCCAGUU)	 	mature microrna	 	-1.835	bias	-0.710	 	8.77E-03	CES1,DTD1,FBXO28,FSCN1,KLF4,LAMP2,NDUFA4,SPTB,TPM3,UNG	 	
P3	 	mir-15	 	microrna	Inhibited	-2.939	bias	-0.541	 	8.77E-03	APP,CARM1,CCND2,CDC42,CDK6,EIF4G2,FGF1,HMGA1,MMP9,UCP2	 	
P3	 	MMP9	5.807	peptidase	 	0.503	 	0.067	0.296	8.85E-03	BCL2L1,CLDN5,CTSB,CXCL12,DDIT3,FOS,MMP14,MMP9,SDC4,SERPINA1,SERPINE2	CEBPA,CTNNB1,IL1B,JUN,MMP9,NFKB1,NFKBIA,NFkB (complex),P38 MAPK,RELA,STAT3,TCF7L2,TNF,TP53	
P3	 	Y 27632	 	chemical drug	 	0.166	bias	-0.297	1.089	8.85E-03	ACTB,ACTG1,CEBPB,CLDN5,CTGF,FOS,MMP9,PLAU,SOX9,THBS1,VCAM1	EDN1,ELK1,ERK1/2,JUN,NFE2L2,NFKB1,NFKBIA,NFkB (complex),P38 MAPK,PI3K (complex),RELA,SP1,STAT3,TP53,Y 27632	
P3	 	miR-1-3p (and other miRNAs w/seed GGAAUGU)	 	mature microrna	Inhibited	-4.726	bias	-0.710	 	8.87E-03	ANXA2,AP3D1,ATP6V1B2,C12orf49,CERS2,CHST11,CLCN3,EML4,HACD3,KLHL42,LASP1,POLR2K,PPIB,RAB11FIP2,SDC4,SH3BGRL3,SLC25A1,SLC25A22,THBS1,TMSB10/TMSB4X,TPM3,TRIM2,TWF1,UHMK1,UST,XPO6	 	
P3	 	ADIPOQ	-2.144	other	 	-0.871	 	0.098	-1.235	8.88E-03	ACSM5,ADIPOQ,CTGF,CYBB,DUSP1,EGR1,ESR2,FOS,HMOX1,LEP,MSR1,NR1H3,PCK1,PFKFB1,PRDX5,SCD,SHC1,SREBF1,UCP2,VCAM1	ADIPOQ,ATF6,CEBPB,FOXO1,Insulin,LDL,LEP,NFKB1,NFKBIA,NFkB (complex),PPARA,PPARG,RELA,SP1,SREBF1,STAT3,STAT5B,oleic acid,palmitic acid	
P3	 	reactive oxygen species	 	chemical toxicant	Activated	2.109	bias	0.594	 	8.94E-03	ABCC1,ADAM17,ADAM9,ADIPOQ,BCL2L1,CSF1R,CTGF,DDIT3,FAS,HIF1A,HMOX1,HSPA5,LEP,NFE2L2,PHB,PRDX5,UCP2,VCAM1	Akt,CEBPA,CTNNB1,FOS,JUN,Jnk,NFKB1,NFKBIA,NFkB (complex),P38 MAPK,Pkc(s),RELA,SP1,STAT3,TNF,reactive oxygen species	
P3	 	mycophenolic acid	 	chemical drug	 	-0.535	bias	0.453	-2.231	8.96E-03	CCND2,CCND3,CD63,CDK6,CTGF,CYBB,CYR61,DUSP1,GBP1,GNL3,HSPA5,MYL12A,SLC30A1,UGCG	EDN1,ELK1,FOS,Insulin,JUN,NFKB1,NFKBIA,NFkB (complex),P38 MAPK,PPARA,PPARG,RELA,SP1,SREBF1,STAT3,TP53,mycophenolic acid	
P3	 	9Z,11E-octadecadienoic acid	 	chemical - endogenous non-mammalian	 	-0.294	 	-0.031	-0.220	9.00E-03	CYP4A11,IL10RA,SORBS1,SREBF1,THBS1,UCP2	9Z,11E-octadecadienoic acid,CEBPA,FOXO1,JUN,NFkB (complex),PPARA,PPARG,PPARGC1A,RELA,RXRA,SREBF1,fatty acid	
P3	 	CASP8	-1.022	peptidase	 	-0.512	 	0.194	-0.942	9.00E-03	ADAM17,CD14,FAS,FOS,HDAC2,MMP9	CASP8,CEBPB,CREBBP,CTNNB1,ELK1,ESR1,HIF1A,JUN,NFKB1,NFKBIA,NFkB (complex),P38 MAPK,RELA,SP1,STAT3,TCF7L2,TP53	
P3	 	NAMPT	1.180	cytokine	 	1.671	bias	0.463	0.553	9.00E-03	ATXN10,MMP9,NPY1R,PEG10,TFPI,TGFB2	FOXO1,NAMPT,PPARG,PPARGC1A,SIRT1,SREBF1,STAT3	
P3	 	miR-30a-3p (and other miRNAs w/seed UUUCAGU)	 	mature microrna	 	0.000	bias	-0.710	 	9.00E-03	CDK6,CYR61,HDAC2,LIMA1,THBS1,TMEM2	 	
P3	 	pregna-4,17-diene-3,16-dione	 	chemical - endogenous non-mammalian	 	0.182	bias	-0.587	 	9.00E-03	ABCB11,ADIPOQ,BCL2L1,CES1,MMP9,SREBF1	NFKB1,NFKBIA,NFkB (complex),RELA,STAT3,TP53,pregna-4,17-diene-3,16-dione	
P3	 	SUMO2	1.348	enzyme	 	-0.478	 	-0.108	-0.195	9.03E-03	ABCB11,CCND2,CXCL16,HLA-G,HMGA1,HSPA8,LY6E,MMP14	APP,CEBPB,CREBBP,ELK1,ESR1,HIF1A,NFKB1,NFkB (complex),RELA,SP1,SUMO2,TP53	
P3	 	ibuprofen	 	chemical drug	 	-0.803	 	-0.222	-0.234	9.03E-03	APP,CYBB,EDNRB,GDF15,HIF1A,MMP9,PLIN2,PTPRC	APP,CEBPA,FOXO1,HIF1A,JUN,NFKB1,NFKBIA,NFkB (complex),PPARA,PPARG,PPARGC1A,RELA,RXRA,SREBF1,STAT3,TP53,ibuprofen	
P3	 	6-cyano-7-nitroquinoxaline-2,3-dione	 	chemical reagent	 	 	 	 	 	9.10E-03	EGR1,FOS,JUNB	6-cyano-7-nitroquinoxaline-2,3-dione,CTNNB1,PRL,SP1,STAT3,STAT5B,TP53	
P3	 	ATP2B2	-3.784	transporter	 	 	 	 	 	9.10E-03	CALR,DDIT3,HSPA5	ATP2B2,EIF2AK3,FOXO3,TP53	
P3	 	CD99	1.420	other	 	 	 	 	 	9.10E-03	FOSB,MMP9,PTPRC	CD99,HIF1A,NFKB1,NFkB (complex),SP1,STAT3,TGFB1	
P3	 	CNGB3	-2.683	ion channel	 	 	 	 	 	9.10E-03	CAPN2,DDIT3,HSPA5	 	
P3	 	DOHH	-1.140	enzyme	 	 	 	 	 	9.10E-03	NME1,PARK7,WARS2	 	
P3	 	EN2	-2.496	transcription regulator	 	 	 	 	 	9.10E-03	ALDOC,PAX5,PLCB4	 	
P3	 	F Actin	 	complex	 	 	 	 	 	9.10E-03	CTGF,CTSS,FLNA	 	
P3	 	Irs3	 	other	 	 	 	 	 	9.10E-03	EGR1,LEP,SREBF1	AKT1,CREB1,CTNNB1,ELK1,FOXO1,FOXO3,HMGA1,INSR,IRS1,Irs3,NFE2L2,NFkB (complex),NR4A1,PDX1,PI3K (complex),RELA,SP1,STAT3,STAT5B,TP53	
P3	 	KRT19	1.192	other	 	 	 	 	 	9.10E-03	EIF2S1,ERP29,HSPA5	 	
P3	 	MALSU1	2.405	other	 	 	 	 	 	9.10E-03	COX4I1,MT-CO1,MT-ND1	 	
P3	 	PLA2G6	-1.415	enzyme	 	 	 	 	 	9.10E-03	ATF4,BCL2L1,DDIT3	Akt,CTNNB1,FOS,IL1B,JUN,Jnk,NFKB1,NFKBIA,NFkB (complex),P38 MAPK,PLA2G6,RELA,SP1,STAT3	
P3	 	SDC4	3.011	other	 	 	 	 	 	9.10E-03	KLF2,KLF4,SOX9	 	
P3	 	SLC6A2	-2.337	transporter	 	 	 	 	 	9.10E-03	ADCY1,DYNLL1,PSAP	CREB1,CREBBP,Creb,ELK1,FOXO1,SLC6A2,cocaine	
P3	 	STC1	-1.517	kinase	 	 	 	 	 	9.10E-03	TGFB2,UCP2,XIST	 	
P3	 	UDP-D-glucose	 	chemical - endogenous mammalian	 	 	 	 	 	9.10E-03	CALR,HSPA5,HYOU1	 	
P3	 	ZMYND10	-2.293	other	 	 	 	 	 	9.10E-03	MMP14,MMP9,THBS1	FOS,JUN,NFkB (complex),RELA,SP1,TP53,ZMYND10	
P3	 	4-hydroxyestradiol-17beta	 	chemical - endogenous mammalian	 	1.964	bias	0.568	 	9.29E-03	HSPA5,LTF,NQO1,SFRP2	 	
P3	 	AFP	-1.419	transporter	 	 	 	 	 	9.29E-03	EGR1,FOS,MMP9,TNFRSF12A	17-alpha-ethinylestradiol,AFP,CEBPA,ESR1,NFkB (complex),SP1	
P3	 	CNB-001	 	chemical reagent	Activated	2.000	bias	0.581	 	9.29E-03	ASNS,ATF4,DDIT3,SLC7A11	 	
P3	 	EPHB1	-2.146	kinase	 	-1.987	bias	0.581	 	9.29E-03	EGR1,FOS,JUNB,PCK1	EPHB1,ERK,ERK1/2,HRAS,JUN,MYC,NFKB1,NFKBIA,NFkB (complex),P38 MAPK,RAF1,RELA,SP1,STAT3,TP53	
P3	 	Integrin	 	complex	 	0.392	bias	0.710	 	9.29E-03	FOS,MMP14,MMP9,SOCS3	Akt,CTNNB1,FN1,FOS,Integrin,JUN,Jnk,MMP9,NFE2L2,NFKB1,NFkB (complex),PI3K (complex),RELA,SP1,STAT3	
P3	 	OSBPL8	1.225	transporter	 	1.000	 	0.142	0.716	9.29E-03	APOE,NR1H3,SREBF1,SREBF2	 	
P3	 	TAS1R3	-1.438	g-protein coupled receptor	Inhibited	-2.000	bias	-0.323	-1.354	9.29E-03	SLC16A1,SLC1A5,SLC3A2,SLC7A11	 	
P3	 	coal tar	 	chemical drug	Activated	2.000	bias	0.581	 	9.29E-03	CYP1B1,GSTP1,HMOX1,NQO1	AHR,ESR1,NFkB (complex),RELA,SP1,TP53,coal tar	
P3	 	enoxacin	 	chemical drug	 	-1.000	bias	-0.581	 	9.29E-03	ATP6V1B2,ATP6V1E1,FOS,LCP1	 	
P3	 	enterolactone	 	chemical - endogenous non-mammalian	 	1.000	bias	0.581	 	9.29E-03	ESR2,IL1RN,MKI67,SPP1	 	
P3	 	latrunculin B	 	chemical reagent	 	 	 	 	 	9.29E-03	ACTB,CTGF,FOS,MYOC	Akt,EDN1,ELK1,ERK,ERK1/2,JUN,MKL1,NFKB1,NFKBIA,NFkB (complex),RELA,SP1,STAT3,latrunculin B	
P3	 	salubrinal	 	chemical reagent	 	-0.063	bias	-0.323	0.571	9.29E-03	ATF4,EIF2S1,HSPA5,SQSTM1	 	
P3	 	Nuclear factor 1	 	group	 	 	 	 	 	9.34E-03	ALAS1,ALDOA,CHI3L1,DDIT3,GSS,HSD11B2,SLC25A5	 	
P3	 	eplerenone	 	chemical drug	 	-1.968	bias	-0.521	 	9.34E-03	ADIPOQ,CD68,CTGF,CYBB,PDGFA,SPP1,VCAM1	CEBPA,IL1B,IL6,JUN,NFKB1,NFKBIA,NFkB (complex),RELA,STAT3,TNF,eplerenone	
P3	 	proteasome inhibitor PSI	 	chemical - protease inhibitor	 	1.947	 	0.237	1.348	9.34E-03	DDIT3,FAS,HMOX1,HSPA5,NFE2L2,PRKCE,SQSTM1	CEBPA,ERK,IL6,JUN,MYC,NFKB1,NFKBIA,NFkB (complex),RELA,SP1,STAT3,TNF,TP53,proteasome inhibitor PSI	
P3	 	ERG	-1.585	transcription regulator	 	1.807	bias	0.589	 	9.46E-03	ACTN1,APOC1,ARHGEF2,CHTOP,CLIP1,CNR1,COLGALT1,EPB41L3,FHL1,FKBP5,FLNC,FOSB,GMFB,MMP9,MYO1D,MYO5A,PLAT,PLAU,PLEK,RAB7A,RPS11,SPP1,SREBF2,THBS1,TRIOBP,ZBTB16	ERG,ETS1,FOS,JUN,NFE2L2,NFKB1,NFkB (complex),RELA,SP1,SRC,TP53	
P3	 	salmonella minnesota R595 lipopolysaccharides	 	chemical - endogenous non-mammalian	 	1.251	bias	0.710	 	9.72E-03	ADAM9,ATP6V1E1,CD83,EDNRB,EGR1,FOS,FOSB,GDF15,IRF8,JUNB,LPAR1,MKI67,NFKBIZ,SLC7A2,SLFN5,SOCS3,TPM3,VCAM1	CEBPA,CTNNB1,ERK1/2,FOS,JUN,Jnk,NFKB1,NFKBIA,NFkB (complex),P38 MAPK,RELA,STAT3,TNF,salmonella minnesota R595 lipopolysaccharides	
P3	 	PRKACA	2.127	kinase	 	0.333	bias	0.502	 	9.76E-03	ADIPOQ,ALAS1,CCND2,CCND3,CEBPB,LEP,PCK1,SOCS3,VCAM1	Akt,CEBPA,CEBPB,CREBBP,ERK1/2,JUN,NFKB1,NFKBIA,NFkB (complex),PPARG,PRKACA,RELA,RNA polymerase II,SP1,STAT3,TNF,cyclic AMP	
P3	 	KCNE3	1.848	ion channel	 	 	 	 	 	9.78E-03	AKR1C3,BCAT1,CSRNP1,DUSP6,FOSB,KLF4,NR4A1,OSGIN1,PLP1,PTPRQ,SLC2A5,VSIG4	 	
P3	 	ACSL5	-1.009	enzyme	 	-0.447	 	0.042	-0.541	9.87E-03	ANOS1,GALNT13,MCAM,PEG10,PHLDA2	 	
P3	 	BTG2	-5.838	transcription regulator	 	 	 	 	 	9.87E-03	BTG2,HMOX1,NCAM1,NQO1,SOD1	BACH1,BTG2,KEAP1,NFE2L2,NFKB1,NFkB (complex),RELA	
P3	 	NCAM1	-2.096	other	 	0.277	bias	0.543	 	9.87E-03	CALR,GLUL,HSPA4,NCAM1,THBS1	 	
P3	 	glutamyl-Se-methylselenocysteine	 	chemical - endogenous mammalian	 	-0.447	bias	-0.459	0.580	9.87E-03	EGR1,GSTP1,PSME1,RPS11,SOD1	 	
P3	 	GDF2	 	growth factor	Activated	2.240	bias	0.642	 	9.92E-03	CDH11,CXCL12,ELOVL1,FOS,HIF1A,HSPB8,MMP9,NINJ1,PROX1,SEMA3B,SERPINE2,SLC3A2,SLC6A6,SPP1	CTNNB1,ERK1/2,GDF2,MMP9,NFKB1,NFKBIA,NFkB (complex),P38 MAPK,RELA,STAT3	
P3	 	amphetamine	 	chemical drug	 	-1.006	bias	0.391	-2.004	9.92E-03	ATF4,BCL2L1,CSF1R,EGR1,EIF4G2,FOS,FOSB,GNB1,HN1,HSPA4,HSPA8,JUNB,STIP1,UCHL1	AKT1,CREB1,CREBBP,CREM,Creb,DRD1,ERK1/2,ETS1,FOS,FOXO1,HTT,JUN,NFE2L2,NFKB1,NFKBIA,NFkB (complex),NR4A1,RELA,RNA polymerase II,SP1,STAT3,TP53,amphetamine,estrogen receptor	
P3	 	ATM	1.060	kinase	 	-1.698	bias	0.537	 	1.00E-02	ACTB,ADIPOQ,CTGF,DUSP1,DUSP10,FAS,HMOX1,HSP90AB1,HSPE1,LEP,PSMC4	 	
P3	 	EOMES	1.229	transcription regulator	 	-1.993	 	0.027	-2.079	1.00E-02	ADCYAP1,AFAP1,CRYM,DNAJC15,DUSP4,FAT3,NHLH1,NXPH4,SV2B,TMEM2	 	
P3	 	FGF10	1.463	growth factor	Activated	2.959	bias	0.680	 	1.00E-02	ANXA1,ANXA2,CEBPB,CTSB,CYP1B1,LFNG,MMP14,SCD,SOX9,TMEM123	 	
P3	 	chromium	 	chemical drug	Inhibited	-3.162	bias	-0.549	 	1.00E-02	ABHD4,ARHGDIA,CDK2AP2,DOK5,ENTPD5,NQO1,PGD,PPIF,SLC1A4,TAF6	 	
P3	 	SPP1	5.959	cytokine	Activated	4.113	bias	0.453	2.089	1.01E-02	ADIPOQ,BCL2L1,CAPNS1,COX7A2L,CXCL12,DSP,FGFR2,FOS,HMOX1,HTATIP2,ITGAV,MECR,MMP14,MMP9,NDUFB9,NDUFS4,NDUFS8,PDGFA,PGD,PLAU,POR,SOX9,SPP1,VAT1	 	
P3	 	SOX3	-5.548	transcription regulator	 	-0.577	bias	-0.672	 	1.05E-02	BMPER,CITED1,DSP,DUSP1,DUSP4,PCDH18,RET,SOX17,SOX9,TGFB2,TXNRD1,USP18,ZBTB16	 	
P3	 	VCAN	1.501	other	 	-0.722	 	-0.087	-0.343	1.05E-02	APOE,ASS1,CBX6,CEBPB,CIDEA,CRISPLD2,CXCL12,FAS,FNDC1,FST,GLB1,IGFBP4,IL1RN,MAP1B,OLFML2B,PRDX5,PRELP,SPATS2L,VCAM1	 	
P3	 	KLF3	-1.111	transcription regulator	Inhibited	-2.474	 	-0.212	-1.169	1.05E-02	ANXA5,APOE,APRT,ARPC4,ATF4,BCAP29,C11orf24,CAMK2D,CAPG,CAPNS1,CCT3,CEP170B,CHCHD10,CTNNA1,DEGS1,EIF5A,EPRS,FAM49A,FOS,GSTP1,HLCS,HPS1,KLF8,MRPL14,MTCH2,MYO5A,NDUFV3,NSMAF,PRKACA,PSMD7,PTP4A2,RAB7A,RAD51C,RUVBL1,SERPINH1,SPTB,TPM3,TYROBP,UGCG,WSB1	 	
P3	 	Sb202190	 	chemical - kinase inhibitor	 	0.141	bias	-0.481	2.142	1.06E-02	ATP5J2,CCND2,CCND3,CEBPB,CFTR,CTGF,EGR1,FGFR2,FOS,HIF1A,HMOX1,HSPA5,JUNB,MMP9,P4HA1,PRDX1,TP63,TYMP	 	
P3	 	CP-55940	 	chemical reagent	 	 	 	 	 	1.06E-02	ACTB,ALDOC,BCL2L1,BTG2,CSF1,GAPDH,JUNB,RPL13A	 	
P3	 	memantine	 	chemical drug	 	0.083	bias	0.441	-1.143	1.06E-02	BCL2L1,CLDN5,FOS,GSTP1,HSP90AB1,HSPA5,POR,SIRPA	 	
P3	 	nitrofen	 	chemical toxicant	Inhibited	-2.121	bias	-0.710	 	1.06E-02	CLCN7,EGR1,ENO1,FGFR2,HK1,HYOU1,PLD3,RTN4	 	
P3	 	panobinostat	 	chemical drug	Inhibited	-2.804	bias	-0.264	-2.064	1.06E-02	BCL2L1,CCND2,CDC42,CDK6,FLNA,KIT,PSMD10,TP63	 	
P3	 	TGM2	1.634	enzyme	 	1.755	bias	0.305	0.148	1.07E-02	ALPL,BTG2,CD300C,CDK6,CSRNP1,DAPK2,FARSB,FCER1G,GM2A,HIF1A,IL10RA,LGALS9,LY6E,MMP9,OAS1,PLEKHO2,POR,PPP1R16B,RARRES3,SDCBP,SIRPA,SLC16A1,SLC20A1,SLC7A2,SLFN5,SPP1,THBS1,TYROBP,VSIG4	 	
P3	 	ID3	1.110	transcription regulator	 	0.635	 	-0.114	1.080	1.08E-02	ADIPOQ,BCL2L1,CCND2,CD83,CEBPB,CSF1,DUSP1,DUSP10,DUSP4,FCER1G,G6PC3,GNL3,HIF1A,IL10RA,IL20RB,IRF8,LMO4,MAF,MMP9,NR4A1,SOCS3,TNFRSF1A,TRAF3,ZBTB16	 	
P3	 	gefitinib	 	chemical drug	 	 	 	 	 	1.09E-02	ADAMTS15,BCL2L1,BMF,BTG2,CEBPB,COL15A1,COL8A1,CTSA,CTSB,EPSTI1,FGFR2,HMOX1,HYAL1,ID4,KIT,LTF,MAP4K4,MKI67,SP2,TOP2A,WNT5B	 	
P3	 	N-nitro-L-arginine methyl ester	 	chemical drug	 	0.560	 	0.045	0.401	1.10E-02	ADIPOQ,BCL2L1,CD68,CD83,CSF1,CTGF,CYBB,FAS,HMOX1,ITGAV,MAP1B,MMP9,SOD1,VCAM1	 	
P3	 	GNRH	 	group	 	-0.966	bias	0.426	-1.889	1.12E-02	ADCYAP1,ADIPOQ,DUSP1,EGR1,FOS,PHB	 	
P3	 	TIMP1	1.778	cytokine	 	1.134	 	0.095	0.883	1.12E-02	BCL2L1,CTSG,IGFBP3,MMP9,PLAT,PLAU,PLTP	 	
P3	 	fluvoxamine	 	chemical drug	 	 	 	 	 	1.12E-02	ACTB,ADIPOQ,FOS,GAPDH,GLB1,RACK1,RPL13A	 	
P3	 	grape seed extract	 	chemical drug	 	 	 	 	 	1.12E-02	APP,CDK6,ENO1,HSPA8,HSPD1,MKI67,PLAU	 	
P3	 	prostaglandin J2	 	chemical - endogenous non-mammalian	Activated	2.621	bias	0.521	 	1.12E-02	GDF15,HMOX1,PSMA3,PSMA5,PSMB7,PSMD3,PSMD8	 	
P3	 	semaxinib	 	chemical drug	 	-1.982	 	-0.237	-1.513	1.12E-02	FHL1,HIF1A,HMOX1,LTF,MMP9,NFE2L2,THBS1	 	
P3	 	bezafibrate	 	chemical drug	 	0.056	bias	0.496	-1.787	1.13E-02	ABCB11,ACAD11,ACOT4,ADIPOQ,ALDH1A2,APOE,COX4I1,HADHB,HSPA5,LEP,MT-CO1,NR1H3,SCD,TSPO,UCP2	 	
P3	 	VitaminD3-VDR-RXR	 	complex	 	0.523	bias	0.463	-0.850	1.13E-02	CD14,HOXA10,IGFBP3,IGFBP6,KLF4,PDGFA,SEMA3B,SPP1,TGFB2	 	
P3	 	5-N-ethylcarboxamido adenosine	 	chemical reagent	 	0.055	 	-0.034	0.187	1.14E-02	BAG3,BTG2,CES1,CTGF,DAD1,EGR1,HIF1A,HMOX1,JUNB,MNAT1,NR4A1,ODC1,SLC4A7,SOCS3,SOX17,THBS1	 	
P3	 	pyrrolidine dithiocarbamate	 	chemical reagent	 	-0.790	bias	-0.497	1.154	1.14E-02	ANXA1,ASS1,BCL2L1,BMF,CFTR,CTGF,GCLM,HIF1A,HMOX1,MAFG,MMP14,MMP9,NR4A1,RACK1,SOX9,VCAM1	 	
P3	 	HDAC5	1.057	transcription regulator	 	1.964	 	-0.089	2.138	1.14E-02	ATP5D,COX7A1,KLF2,LMOD2,NDUFA1,NR4A1,PFKL,RAD23B,SCD,TNFRSF1A	 	
P3	 	MAP3K1	1.806	kinase	 	0.853	bias	0.511	 	1.14E-02	CSTA,DUSP1,EGR1,FAS,FOS,HMOX1,PLAU,PRDX1,THBS1,TOP2A	 	
P3	 	cardiotoxin	 	chemical - other	Activated	2.530	bias	0.710	 	1.18E-02	APRT,ATP6V1A,CAPN6,CCND2,CCND3,CSF1R,EDNRB,GM2A,HSPA5,IL10RA,IL1RN,ITGB2,NPM1,PGAM1,PTPRC,RPSA,SFRP2,SNRPD1,SPP1,TXNRD1,UCP2	 	
P3	 	SRF	1.095	transcription regulator	 	-1.869	bias	0.304	-3.120	1.22E-02	ACTB,BCL2L1,CENPB,CLDN5,CMA1,CPA3,CPM,CTGF,CTSG,DES,EGR1,EIF6,FGF1,FHL1,FLNA,FOS,FOSB,FST,G0S2,GSTM5,JUNB,LDB3,LMCD1,LPCAT3,LTF,MAP4K4,MAPK10,MMP9,MYH1,MYL9,NPM1,NR4A1,OSCP1,PKHD1L1,PPIA,RNH1,SREBF2,TCF7,TUBB4B	 	
P3	 	olanzapine	 	chemical drug	 	-0.208	 	0.212	-0.992	1.23E-02	AOX1,FGFR2,FOS,GSK3B,HDAC2,HLA-G,HMGCS1,HMOX1,HSPA8,NR4A1,PPP2R1A,SLC24A3,SLC38A1,SNCG,SOD1	 	
P3	 	mir-223	 	microrna	 	-0.114	 	0.176	-0.856	1.24E-02	ALCAM,CARM1,CSF1,CTSG,EMP1,GFPT1,GPR65,GSTM5,HMGCS1,HPGDS,IL1RN,MMP25,MSMO1,MYO1D,NQO1,RAB38,SGPL1,SLC39A1	 	
P3	 	HDL	 	complex	 	0.859	 	-0.127	1.213	1.24E-02	ADIPOQ,EGLN3,HIF1A,ITGAV,ITGB2,SIAH2,SREBF1,VCAM1	 	
P3	 	alvocidib	 	chemical drug	 	-1.341	bias	-0.561	 	1.24E-02	AIF1,BCL2L1,CCND3,FOS,RHOBTB2,TCEA1,TXN,XRCC6	 	
P3	 	phenethyl isothiocyanate	 	chemical drug	 	 	 	 	 	1.25E-02	BCL2L1,BPIFB2,CAPN2,CCT4,GCLM,GSS,H2AFZ,MAP2K3,NNMT,QSOX1,RAB1A,RABIF,TTC1,TXN,TXNL1,TXNRD1	 	
P3	 	ARHGDIG	-1.392	other	Inhibited	-2.236	bias	-0.710	 	1.28E-02	ALCAM,ANXA1,COL5A2,DUSP6,LPAR1	 	
P3	 	AXIN1	1.523	other	 	-0.849	bias	-0.444	0.030	1.28E-02	CCND2,CSRNP1,FOS,GSK3B,HRAS	 	
P3	 	BID	1.132	other	Activated	2.219	bias	0.631	 	1.28E-02	ADAM17,C3AR1,CTSB,CTSD,CTSS	 	
P3	 	FDFT1	1.061	enzyme	 	0.447	 	0.237	-0.082	1.28E-02	APOB,CYP27A1,NR1H3,SREBF1,SREBF2	 	
P3	 	LYL1	-1.406	transcription regulator	 	 	 	 	 	1.28E-02	BCL2L1,BTG2,CCND3,EGR1,ID4	 	
P3	 	MPZ	1.477	other	 	 	 	 	 	1.28E-02	ATF4,DDIT3,HMGCS1,HSPA5,MVD	 	
P3	 	NAB2	2.985	transcription regulator	 	-0.849	bias	-0.615	 	1.28E-02	ALOX5AP,FOS,ID4,NAB2,PLAU	 	
P3	 	Pdgf Ab	 	complex	 	0.506	bias	0.543	 	1.28E-02	COL8A1,FOS,HIF1A,HMOX1,SCD	 	
P3	 	RARRES2	1.202	transmembrane receptor	 	-1.342	 	0.079	-1.518	1.28E-02	ADIPOQ,CCND2,LEP,PHB,PLIN1	 	
P3	 	SLC6A3	-7.099	transporter	 	1.067	 	0.142	0.786	1.28E-02	ADCY1,DYNLL1,FOSB,PPP1R1B,PSAP	 	
P3	 	Zn2+	 	chemical - endogenous mammalian	 	-0.447	 	0.237	-0.976	1.28E-02	APP,FOS,MMP9,SLC30A1,SLC39A6	 	
P3	 	cuprizone	 	chemical toxicant	 	-0.298	bias	0.394	-1.169	1.28E-02	CSPG4,FOS,MBP,PLP1,SOCS3	 	
P3	 	dichlororibofuranosylbenzimidazole	 	chemical toxicant	 	-1.980	bias	-0.444	-1.101	1.28E-02	CTSD,ESR2,HIF1A,MMP9,SREBF1	 	
P3	 	heme	 	chemical - endogenous mammalian	 	0.688	bias	0.266	0.118	1.28E-02	ALAS1,CYBB,FECH,HMOX1,SLC48A1	 	
P3	 	mir-183	-4.241	microrna	 	-1.122	bias	-0.394	-0.257	1.28E-02	EGR1,SEL1L,SLC30A1,SLC39A1,SLC39A3	 	
P3	 	CLEC11A	-1.140	growth factor	 	0.728	bias	0.463	-0.283	1.30E-02	ALDOA,ALOX5AP,ANXA1,BCL2L1,CPA3,CXCL12,FOS,NR4A1,TACR1,TKT	 	
P3	 	PLAG1	4.300	transcription regulator	Activated	2.057	bias	0.478	0.562	1.30E-02	ATF5,CD300C,EFNB1,FLNC,NPTXR,PIR,PLAG1,PTP4A3,QSOX1,TPSAB1/TPSB2	 	
P3	 	ELK4	1.328	transcription regulator	 	 	 	 	 	1.30E-02	EGR1,FOS,JUNB,NR4A1	 	
P3	 	FH	2.062	enzyme	 	 	 	 	 	1.30E-02	AKR1C1/AKR1C2,HMOX1,NQO1,TKT	 	
P3	 	IL16	-1.083	cytokine	 	0.747	bias	0.592	 	1.30E-02	BCL2L1,CD4,CMA1,FOS	 	
P3	 	L-histidine	 	chemical - endogenous mammalian	 	-0.865	bias	-0.473	0.062	1.30E-02	ASNS,ATF4,CEBPB,EGR1	 	
P3	 	liquiritigenin	 	chemical - endogenous non-mammalian	 	1.982	 	0.065	1.855	1.30E-02	ABCB11,EPHX1,FOS,HMOX1	 	
P3	 	methylene blue	 	chemical drug	 	0.343	 	-0.194	0.675	1.30E-02	APP,MAPT,NQO1,TXNRD1	 	
P3	 	STAT5A	-1.465	transcription regulator	 	0.364	 	0.155	-0.241	1.30E-02	ADIPOQ,AKR1C3,BCL2L1,CCND2,CCND3,CD68,CDK6,CEBPB,CYP1B1,EGLN3,EIF1AY,ERAP2,ESR2,FAS,FCER1G,FKBP14,FOS,FOSB,KIT,MAF,MAL2,MYH1,OAS1,PPFIBP2,RARRES3,SETBP1,SNTB1,SOCS3,SREBF1,TNFRSF1A,TPM3,TRAF3,WARS,YWHAG	 	
P3	 	8-bromoguanosine 3',5'-cyclic monophosphate	 	chemical - kinase inhibitor	 	0.522	 	0.222	-0.057	1.34E-02	FOS,HINT1,HLCS,HMOX1,JUNB,MMP9,VCAM1	 	
P3	 	ELF4	-1.003	transcription regulator	 	1.219	bias	0.331	0.353	1.34E-02	DUSP1,KIT,KLF2,KLF4,LYZ,NDUFS8,SPP1	 	
P3	 	methylnitrosourea	 	chemical toxicant	 	 	 	 	 	1.34E-02	EGR1,GSTP1,MNAT1,PSME1,RPS11,RPS12,SOD1	 	
P3	 	sodium orthovanadate	 	chemical reagent	Activated	2.581	 	0.222	2.008	1.34E-02	BCL2L1,ERBB4,HIF1A,MAP3K1,MSR1,RAB4A,SLC2A5	 	
P3	 	miR-124-3p (and other miRNAs w/seed AAGGCAC)	 	mature microrna	Inhibited	-4.310	bias	-0.710	 	1.35E-02	APEX2,ARPC1B,BTG3,CDK6,CERS2,CTGF,CYP1B1,DCTD,DNAJC1,EGR1,ELOVL1,ERH,HADHB,HTATIP2,IFRD2,LIMCH1,LITAF,MMP9,MTPN,OAF,PLOD3,RHOG,RNPEPL1,SLC16A1,SOX9,STX10,SYNGR2,SYPL1,UHMK1	 	
P3	 	BRCA1	1.330	transcription regulator	 	1.158	 	0.213	0.227	1.36E-02	ACTB,AK1,BCL2L1,CTSD,CYP1B1,DDIT3,DUSP3,EGR1,FAS,FKBP5,GDF15,HMOX1,HSD11B2,KIT,MLH1,NFE2L2,NQO1,PLTP,RRM2B,SERPINE2,TP63,UBE2I,XRCC6	 	
P3	 	EGR1	-4.547	transcription regulator	Activated	2.232	bias	0.519	 	1.36E-02	CCND2,CSF1,DUSP4,EGR1,FAS,FTL,GDF15,HMOX1,JUNB,LYZ,ME1,MMP14,MMP9,NAB2,NR4A1,PDGFA,PEG10,PLAU,SLC4A2,SOD1,SPP1,THBS1,VCAM1	 	
P3	 	PAX7	-3.518	transcription regulator	 	0.853	bias	0.680	 	1.36E-02	ASS1,C1QTNF3,CDH11,GALNT13,HMGN1,KCNK2,LRFN5,MYO1D,NQO1,RAD23B,RNH1,SEMA3E	 	
P3	 	cobalt chloride	 	chemical reagent	 	0.895	bias	0.507	 	1.36E-02	ALDOA,BHLHE41,DUSP1,HIF1A,HMOX1,HSD11B2,HSP90AB1,LEP,PKM,SORL1,TFRC,VDAC1	 	
P3	 	NFIC	1.386	transcription regulator	 	 	 	 	 	1.37E-02	ADAM12,ALDOA,CSF1,PDGFA,SLC25A5,TPO	 	
P3	 	ochratoxin A	 	chemical toxicant	 	-1.056	 	0.000	-1.056	1.37E-02	BCL2L1,FAS,GSTM5,GSTP1,MMP9,NQO1	 	
P3	 	IL10	-2.095	cytokine	 	0.723	 	0.076	0.264	1.38E-02	ALOX5AP,BCL2L1,BMP6,CCND2,CCND3,CD14,CD209,CD28,CD68,CD83,CDK6,CSF1,CSF1R,CTSB,CTSS,CXCL12,DUSP1,FAS,FCER1G,FCGR2A,FKBP5,FOS,HLA-G,HMOX1,HTATIP2,IGFBP4,IL10RA,IL1RN,IRAK1,KLRD1,MAF,MMP9,MSR1,PTX3,SHB,SOCS3,TACR1,TFRC,TNFRSF1A,TUBB4B,VCAM1	 	
P3	 	AGN194204	 	chemical drug	 	1.662	bias	0.628	 	1.41E-02	ANXA2,ARL4C,BZW2,CAMK2D,DUSP1,EMP1,GAPDH,GPR65,H2AFZ,ITGB2,LDB3,MKI67,MMP9,NSMAF,PLIN2,PRNP,SCD,SEMA4B,SLC3A2,SPP1,STIM1,TOP2A	 	
P3	 	KDM5B	1.168	transcription regulator	 	-1.109	bias	-0.341	0.248	1.42E-02	ARL6IP5,CTGF,DDIT3,DPY19L1,EGR1,FGFR2,FHL1,FST,GJB2,LIMCH1,MCAM,MPC1,PIR,PSME3,SNRPD1,SOX9,TGFB2,TOP2A,TUBB2A	 	
P3	 	flutamide	 	chemical drug	 	-0.816	 	-0.114	-0.538	1.42E-02	CYP1B1,CYP4B1,CYR61,ESR2,FOS,HIF1A,ME1,MKI67,NQO1,NR4A1,ODC1	 	
P3	 	PCGEM1	 	other	 	1.976	bias	0.528	 	1.45E-02	ALDOA,ENO1,FH,GAPDH,OGDH,PGD,PKM,TALDO1	 	
P3	 	SMAD1	-1.803	transcription regulator	 	0.626	bias	0.577	 	1.45E-02	ALPL,BCL2L1,BTG2,CSF1,CTGF,PDGFA,SOX9,SPP1	 	
P3	 	IL17A	-1.238	cytokine	 	1.018	bias	0.510	 	1.45E-02	ACTB,CD14,CD68,CD83,CEBPB,CTGF,CXCL12,CYR61,EDIL3,FAS,FMO1,FOS,HSPB8,IL1RN,KLF2,LEP,MMP9,NFKBIZ,PLAU,PTGFR,SOCS3,SREBF1,TP63,TYMP,VCAM1,YWHAG	 	
P3	 	di(2-ethylhexyl) phthalate	 	chemical toxicant	 	-1.622	 	0.245	-2.373	1.47E-02	BSG,CCND2,CYP4A11,EGR1,FOS,FOSB,POR,SOD1,SREBF1,TSPO	 	
P3	 	Mapk	 	group	 	0.493	bias	0.631	 	1.47E-02	ADAM12,APP,BCL2L1,CEBPB,CYBB,EGR1,FOS,HMOX1,JUNB,LEP,MMP9,SNCG,SOD1,SPP1,VCAM1	 	
P3	 	ATG7	1.556	enzyme	 	-0.517	 	-0.136	-0.114	1.48E-02	ATF4,BMF,CTGF,CTSB,GSTM5,MSR1,NQO1,SOCS3,TNFRSF1A	 	
P3	 	15-E2-isoketal modified phosphatidylethanolamine	 	chemical reagent	 	 	 	 	 	1.50E-02	DDIT3,HSPA5,VCAM1	 	
P3	 	AKIRIN2	1.576	other	 	 	 	 	 	1.50E-02	CCND2,DUSP1,MMP9	 	
P3	 	BRMS1	1.672	enzyme	 	 	 	 	 	1.50E-02	GJB2,PLAU,SPP1	 	
P3	 	IGFBP4	2.678	other	 	 	 	 	 	1.50E-02	IGFBP3,IGFBP6,MCAM	 	
P3	 	KDM3A	-1.043	transcription regulator	 	 	 	 	 	1.50E-02	GDF15,HMOX1,LEP	 	
P3	 	MRPL12	2.762	other	 	 	 	 	 	1.50E-02	MT-ND1,MT-RNR1,SYPL1	 	
P3	 	Muscarinic cholinergic receptor	 	group	 	 	 	 	 	1.50E-02	ALPL,CYR61,FOS	 	
P3	 	P2RY1	-1.178	g-protein coupled receptor	 	 	 	 	 	1.50E-02	FOS,LEP,VCAM1	 	
P3	 	PPP1CA	1.719	phosphatase	 	 	 	 	 	1.50E-02	CTGF,FOS,SPP1	 	
P3	 	SAV1	1.147	other	 	 	 	 	 	1.50E-02	CTGF,GPC3,SPP1	 	
P3	 	SCGB3A2	-3.769	other	 	 	 	 	 	1.50E-02	CTSD,CTSS,MMP14	 	
P3	 	TARBP2	-1.427	other	 	 	 	 	 	1.50E-02	MAF,RET,THBS1	 	
P3	 	TSPO	2.020	transmembrane receptor	 	 	 	 	 	1.50E-02	TSPO,VCAM1,VDAC1	 	
P3	 	miR-494-3p (miRNAs w/seed GAAACAU)	 	mature microrna	 	 	 	 	 	1.50E-02	HMOX1,KIT,SCN3A	 	
P3	 	SB-431542	 	chemical reagent	 	-0.961	bias	-0.266	-0.007	1.57E-02	BMP6,CD14,CTGF,DVL3,FOLR2,FOS,GJB2,PTPRK,SCN7A,SPP1,TGFB2,TNFRSF12A,XYLT1	 	
P3	 	BMS-690514	 	chemical drug	 	-1.890	bias	-0.323	-1.036	1.58E-02	CCND3,CYCS,DDIT3,HSPA4,HSPA8,HSPE1,HSPH1	 	
P3	 	tempol	 	chemical drug	 	-1.969	bias	-0.355	-1.043	1.58E-02	BCL2L1,CYCS,MMP9,MT-CO1,SPP1,UCP2,VCAM1	 	
P3	 	EFNA1	-2.051	other	 	-0.333	 	-0.166	0.164	1.59E-02	CLDN2,CTGF,DUSP4,DUSP6,ETV5,HRAS,PLAT,SLC20A1,SOX9,TRIM2,USP9Y	 	
P3	 	NEUROG1	-13.485	transcription regulator	 	0.000	 	-0.147	0.463	1.59E-02	ASS1,CCND2,DSP,LCP1,MFAP4,MMP9,NEO1,P4HA2,SULF1,TACR1,THBS1	 	
P3	 	miR-30c-5p (and other miRNAs w/seed GUAAACA)	 	mature microrna	Inhibited	-3.330	bias	-0.710	 	1.60E-02	CTGF,MAP4K4,MAT2A,MPDU1,P4HA2,PAFAH1B2,PTPRK,PTRH1,RAD23B,SLC38A1,SLC4A7,SLC7A1,SLC7A11,SYPL1,TMED3,UBE2I	 	
P3	 	tacrolimus	 	chemical drug	 	-1.716	 	-0.224	-0.677	1.61E-02	APP,BCL2L1,CYBB,EGR1,F5,FKBP5,FLNA,FOS,FOSB,GNPDA1,HSPD1,JUNB,KLRD1,MAF,MARCKSL1,NME1,NR4A1,ODC1,PLIN2,PRNP,SDC3,SDCBP,SIAH2,SPP1,TNFRSF12A	 	
P3	 	ADCY	 	group	 	1.000	bias	0.459	0.081	1.62E-02	CRYM,CYP1B1,FOS,LEP,TXN	 	
P3	 	NADPH oxidase	 	complex	 	1.387	bias	0.459	0.367	1.62E-02	CYBB,FOS,HMOX1,MMP9,VCAM1	 	
P3	 	ezetimibe	 	chemical drug	Activated	2.216	bias	0.444	1.232	1.62E-02	APOB,HMGCS1,MVD,PMVK,SREBF2	 	
P3	 	miR-486-5p (and other miRNAs w/seed CCUGUAC)	 	mature microrna	 	-1.432	bias	-0.710	 	1.62E-02	AFF3,CREBL2,EMP1,PIK3AP1,TWF1	 	
P3	 	mir-486	 	microrna	 	-1.342	bias	-0.710	 	1.62E-02	AFF3,CREBL2,EMP1,PIK3AP1,TWF1	 	
P3	 	TP63	-4.135	transcription regulator	Activated	3.936	bias	0.286	2.503	1.64E-02	ADRM1,ANOS1,ATG9A,BCL2L1,CCND2,CCND3,CDC42,CDK6,CECR1,CSTA,CTSD,CYR61,DUSP10,DUSP6,EMP1,FAS,FGFR2,FOS,FST,GAPDH,HSPA8,IGFBP3,IGFBP6,JUNB,KCNG1,MAP2K3,MLH1,PCNXL2,PLAU,POLD2,PRNP,RBBP8,REXO4,SEPHS1,SH2B3,SLC7A11,THBS1,TMBIM6,TNFRSF1A,TP63,TPP1	 	
P3	 	n-nitrosomethylbenzylamine	 	chemical toxicant	 	 	 	 	 	1.64E-02	ALDH3A2,ANXA2,AOX1,BPIFB2,EIF4G2,FST,GCLM,GNG12,GSS,H2AFZ,HMOX1,LAMP2,MAP2K3,RAB1A,RABIF,RAD23B,SLC30A1,TTC1,TXNL1	 	
P3	 	TAF4B	1.114	transcription regulator	 	0.068	bias	0.710	 	1.66E-02	CCND2,CTGF,FST,RET,SPP1,ZBTB16	 	
P3	 	anakinra	 	biologic drug	 	 	 	 	 	1.66E-02	GRINA,HMOX1,MAP2K3,PHB,VCAM1,VWA5A	 	
P3	 	xanthohumol	 	chemical - endogenous non-mammalian	 	0.000	bias	-0.516	 	1.66E-02	ANXA1,DGAT2,FOS,GAB2,HMOX1,NQO1	 	
P3	 	D-galactosamine	 	chemical - endogenous mammalian	 	0.573	bias	0.598	 	1.67E-02	CD14,CTSB,FOS,GDF15,JUNB,NFE2L2,SDC3,TNFRSF1A	 	
P3	 	KDR	1.205	kinase	 	-0.283	bias	0.533	 	1.67E-02	ANXA2,EPHB3,HMOX1,MMP14,NME1,NME2,NR4A1,SFRP1	 	
P3	 	nonylphenol	 	chemical toxicant	 	0.707	bias	0.572	 	1.67E-02	ADIPOQ,ALAS1,APOB,ATP6AP1,FAS,RPH3A,RPN2,SLC1A5	 	
P3	 	SFTPA1	-3.870	transporter	 	0.577	 	-0.243	1.420	1.67E-02	AKR1C1/AKR1C2,AMOT,CTGF,CYP1B1,CYR61,EGR1,FOS,FOSB,KLF2,MAP1B,PLIN2,SFRP2	 	
P3	 	cyclophosphamide	 	chemical drug	 	0.085	bias	0.387	-1.170	1.67E-02	CAPN6,FAS,FCGR2A,FOS,GAS5,ODC1,S100A11,SOX9,SPP1,THBS1,TNFRSF12A,UGCG	 	
P3	 	MAPK1	1.606	kinase	 	-0.300	 	-0.026	-0.152	1.68E-02	ADAM12,ADAM17,APOE,CAPN2,CHST2,COX17,CSTA,CTGF,CTSB,DAB2,DUSP1,EGLN3,EGR1,EMP1,ERP29,FLNC,FOS,FOSB,GBP1,GNG2,HMOX1,IL1RN,ITGAV,JUNB,LZTS2,MBP,MMP9,NFE2L2,NUPR1,OAS1,PLAU,PTPRK,SFRP2,SHANK2,SLC4A7,SPP1,SPRY4,UBE2I,USP18	 	
P3	 	LGALS1	1.610	other	 	0.946	bias	0.444	-0.351	1.69E-02	CCND2,CXCL16,FIS1,HLA-G,HRAS,LEP,MAF,MMP9,PTX3	 	
P3	 	ATF2	1.160	transcription regulator	 	1.519	bias	0.682	 	1.72E-02	ACTB,ASNS,DDIT3,DUSP1,DUSP10,EGR1,FOS,MAT2A,NUPR1,PCK1,PLAU,TGFB2,VCAM1	 	
P3	 	CFTR	-3.990	ion channel	 	0.913	 	-0.056	1.097	1.72E-02	ASNS,CAPG,CFTR,CPA3,CUBN,CYP4A11,FAS,HDAC2,NFKBIZ,POR,SAA1,SCD,SOCS3	 	
P3	 	MKL2	-1.362	transcription regulator	 	-1.667	bias	-0.446	-0.329	1.72E-02	ACTB,BCL2L1,CD151,CMA1,CPA3,CTSG,FLNA,G0S2,GSTM5,HLA-A,LTF,OSCP1,SLC20A1	 	
P3	 	AK1	2.136	kinase	 	 	 	 	 	1.76E-02	AK1,ENO1,GAPDH,PKM	 	
P3	 	MLX	1.459	transcription regulator	 	 	 	 	 	1.76E-02	ARRDC4,MID1IP1,SCD,THRSP	 	
P3	 	PLCG1	1.195	enzyme	 	1.120	 	0.237	0.651	1.76E-02	CCND3,EGR1,FOS,THBS1	 	
P3	 	TLE1	-1.954	transcription regulator	 	 	 	 	 	1.76E-02	DUSP1,EGR1,FOS,NUPR1	 	
P3	 	clasto-lactacystin beta-lactone	 	chemical - protease inhibitor	 	1.966	bias	0.710	 	1.76E-02	ATF4,DDIT3,GSTP1,PRKCE	 	
P3	 	formoterol	 	chemical drug	 	-1.214	bias	-0.284	-0.651	1.76E-02	CALR,MMP9,PSMA3,PSMA4	 	
P3	 	galactose	 	chemical - endogenous mammalian	 	1.000	bias	0.601	 	1.76E-02	COX5A,SREBF1,THBS1,VDAC1	 	
P3	 	gamma-linolenic acid	 	chemical - endogenous mammalian	 	0.000	 	-0.055	0.109	1.76E-02	HMOX1,PLIN2,PLIN5,THRSP	 	
P3	 	prazosin	 	chemical drug	Activated	2.000	bias	-0.710	 	1.76E-02	DUSP1,EGR1,FOS,NR4A1	 	
P3	 	PTGS2	-5.555	enzyme	 	1.274	bias	0.369	-0.162	1.77E-02	ANXA1,ANXA2,BCL2L1,CD68,CTSD,CXCL12,CXCL14,CYP1B1,DUSP1,DYNLL1,EGR1,FOS,IGFBP3,ITGAV,LEP,MKI67,MMP14,MMP9,MSR1,RPS19,RPS3A	 	
P3	 	ARNT2	-1.047	transcription regulator	Activated	3.138	bias	0.710	 	1.83E-02	AKR1B1,AOX1,APOE,BAG6,EGR1,EIF5A,FCGR2A,FKBP3,GLUL,HLA-A,ICMT,IGFBP4,LAMA2,LCP1,LTF,MRPL37,MSC,MTPN,NAP1L4,NDUFA1,OAZ1,PEA15,PFN1,PLP1,SIM1,TYROBP	 	
P3	 	POU2F1	1.300	transcription regulator	 	 	 	 	 	1.85E-02	AOX1,ATP6V0C,CSF1R,GAS5,GCLM,GSTM3,GSTM4,GSTM5,LY6E,MYH1,PDRG1,SAA1,SESN2,SLC7A11,SOD1,SPP1,VCAM1	 	
P3	 	green tea polyphenol	 	chemical drug	 	-0.522	 	-0.178	-0.059	1.85E-02	ADIPOQ,ANXA1,FOS,HMOX1,IGFBP3,MMP9,PLAU	 	
P3	 	honokiol	 	chemical - endogenous non-mammalian	 	 	 	 	 	1.85E-02	ADIPOQ,BCL2L1,CCND2,CDK6,FOS,JUNB,MMP9	 	
P3	 	temozolomide	 	chemical drug	 	-0.562	 	0.069	-0.713	1.85E-02	BCL2L1,DDIT3,FAS,ITGAV,MMP14,MMP9,TP63	 	
P3	 	Ca2+	 	chemical - endogenous mammalian	 	1.600	bias	0.385	-0.297	1.86E-02	ADCYAP1,APP,BCL2L1,CALR,CCND2,CCND3,CD83,CDC42,CEBPB,CYP1B1,CYR61,DDIT3,DES,DUSP1,EGR1,FGFR2,FOS,HSPA5,JUNB,KCNG1,KLF4,MCAM,MMP9,MSR1,NR1D1,NR4A1,ODC1,PEBP1,SPP1,SREBF2,UGCG	 	
P3	 	ADAM10	1.509	peptidase	 	 	 	 	 	1.89E-02	APP,CALCRL,CSF1,CXCL12,CXCL16,DCLK1,FOS,GNA13,IRAK1,PLP1,PRNP,RABEP1,SOX9	 	
P3	 	CTGF	-3.250	growth factor	 	-0.181	bias	0.385	-1.633	1.90E-02	ADAMTS5,BCL2L1,COL8A1,CTGF,DAD1,EGLN3,EGR1,ENO1,HIF1A,LIMS1,MMP14,MMP9,P4HA1,PTGFR,SDC4	 	
P3	 	TNFSF10	-1.625	cytokine	 	0.191	 	0.129	-0.277	1.90E-02	BCL2L1,CD14,CTSB,FOS,FTH1,HLA-A,IL1RN,MMP9,PLAU,PRKCE,SERPINH1,TAF6,TFRC,TP63	 	
P3	 	(S)-duloxetine	 	chemical drug	 	 	 	 	 	1.90E-02	ACTB,HDAC2	 	
P3	 	3,4-dihydroxybenzaldehyde	 	chemical - endogenous non-mammalian	 	 	 	 	 	1.90E-02	CCND2,PARK7	 	
P3	 	3,4-methylenedioxyamphetamine	 	chemical drug	 	 	 	 	 	1.90E-02	BCL2L1,EIF4G2	 	
P3	 	ACS84	 	chemical reagent	 	 	 	 	 	1.90E-02	GCLM,HMOX1	 	
P3	 	AKAP13	-1.100	other	 	 	 	 	 	1.90E-02	FKBP5,FOS	 	
P3	 	ALPL	6.779	phosphatase	 	 	 	 	 	1.90E-02	ALPL,SPP1	 	
P3	 	Akr1b7	 	enzyme	 	 	 	 	 	1.90E-02	ADIPOQ,LEP	 	
P3	 	Ap1 gamma	 	group	 	 	 	 	 	1.90E-02	CD28,HLA-A	 	
P3	 	BCAT2	1.468	enzyme	 	 	 	 	 	1.90E-02	ADIPOQ,LEP	 	
P3	 	C1QL1	-2.404	other	 	 	 	 	 	1.90E-02	FOS,NR4A1	 	
P3	 	CCKAR	-3.846	g-protein coupled receptor	 	 	 	 	 	1.90E-02	EGR1,LEP	 	
P3	 	CTH	-2.212	enzyme	 	 	 	 	 	1.90E-02	DDIT3,HSPA5	 	
P3	 	CYTH1	1.048	other	 	 	 	 	 	1.90E-02	ARF1,ARF6	 	
P3	 	DNAJC3	1.134	other	 	 	 	 	 	1.90E-02	ATF4,DDIT3	 	
P3	 	Dynamin	 	group	 	 	 	 	 	1.90E-02	FOS,ITGAV	 	
P3	 	EDEM1	2.437	enzyme	 	 	 	 	 	1.90E-02	DDIT3,HSPA5	 	
P3	 	EEF2K	-1.773	kinase	 	 	 	 	 	1.90E-02	BCL2L1,MAP1B	 	
P3	 	EIF2B1	1.691	translation regulator	 	 	 	 	 	1.90E-02	ATF4,DDIT3	 	
P3	 	ELOVL2	-3.917	enzyme	 	 	 	 	 	1.90E-02	SCD,SREBF1	 	
P3	 	Esr1-Estrogen-Sp1	 	complex	 	 	 	 	 	1.90E-02	CTSD,FOS	 	
P3	 	FTL	5.285	enzyme	 	 	 	 	 	1.90E-02	FTH1,TFRC	 	
P3	 	Fetal Hemoglobin	 	complex	 	 	 	 	 	1.90E-02	HIF1A,HMOX1	 	
P3	 	GFRA2	-1.026	transmembrane receptor	 	 	 	 	 	1.90E-02	EGR1,FOSB	 	
P3	 	HIST1H1A	4.179	other	 	 	 	 	 	1.90E-02	FOS,GLB1	 	
P3	 	Integrin alpha 4 beta 1	 	complex	 	 	 	 	 	1.90E-02	BCL2L1,MMP14	 	
P3	 	MPO	-2.839	enzyme	 	 	 	 	 	1.90E-02	APP,EDNRB	 	
P3	 	NEU1	1.519	enzyme	 	 	 	 	 	1.90E-02	DGAT2,SREBF2	 	
P3	 	PFN1	2.274	other	 	 	 	 	 	1.90E-02	ANXA2,VCAM1	 	
P3	 	PQQ cofactor	 	chemical - endogenous non-mammalian	 	 	 	 	 	1.90E-02	HMOX1,NFE2L2	 	
P3	 	RAB7A	2.034	enzyme	 	 	 	 	 	1.90E-02	EGR1,FOS	 	
P3	 	SPTBN1	-1.574	other	 	 	 	 	 	1.90E-02	BCL2L1,FOS	 	
P3	 	TMBIM1	1.496	other	 	 	 	 	 	1.90E-02	FAS,MMP9	 	
P3	 	TUBB1	-6.043	other	 	 	 	 	 	1.90E-02	TUBB,TUBB2A	 	
P3	 	VDAC1	2.373	ion channel	 	 	 	 	 	1.90E-02	APP,VDAC1	 	
P3	 	acriflavine	 	chemical toxicant	 	 	 	 	 	1.90E-02	ADIPOQ,SOCS3	 	
P3	 	actinomycin	 	chemical - endogenous non-mammalian	 	 	 	 	 	1.90E-02	IGFBP4,SAA1	 	
P3	 	ampelopsin	 	chemical - endogenous non-mammalian	 	 	 	 	 	1.90E-02	HMOX1,HSPA5	 	
P3	 	benfotiamine	 	chemical drug	 	 	 	 	 	1.90E-02	AKR1B1,TKT	 	
P3	 	bongkrekic acid	 	chemical toxicant	 	 	 	 	 	1.90E-02	CYCS,VCAM1	 	
P3	 	chlordecone	 	chemical toxicant	 	 	 	 	 	1.90E-02	HSPA5,LTF	 	
P3	 	dobutamine	 	chemical drug	 	 	 	 	 	1.90E-02	HMOX1,LEP	 	
P3	 	ergosterol-5,8-peroxide	 	chemical - endogenous non-mammalian	 	 	 	 	 	1.90E-02	CTGF,VCAM1	 	
P3	 	exemestane	 	chemical drug	 	 	 	 	 	1.90E-02	HMOX1,NQO1	 	
P3	 	ezatiostat	 	chemical drug	 	 	 	 	 	1.90E-02	ABCC1,GCLM	 	
P3	 	myristoylated PKCzeta pseudosubstrate peptide inhibitor	 	chemical - kinase inhibitor	 	 	 	 	 	1.90E-02	ABCB11,VCAM1	 	
P3	 	pentosan polysulfate	 	chemical drug	 	 	 	 	 	1.90E-02	MMP9,PRNP	 	
P3	 	phenol derivative	 	chemical toxicant	 	 	 	 	 	1.90E-02	HMOX1,NFE2L2	 	
P3	 	phloretin	 	chemical - endogenous non-mammalian	 	 	 	 	 	1.90E-02	ADIPOQ,HMOX1	 	
P3	 	pituitary adenylate cyclase-activating polypeptide	 	biologic drug	 	 	 	 	 	1.90E-02	CCND2,CCND3	 	
P3	 	prochloraz	 	chemical reagent	 	 	 	 	 	1.90E-02	CYP1B1,ODC1	 	
P3	 	ropivacaine	 	chemical drug	 	 	 	 	 	1.90E-02	MBP,VDAC2	 	
P3	 	silver nitrate	 	chemical drug	 	 	 	 	 	1.90E-02	HMOX1,SAA1	 	
P3	 	trimethyloxamine	 	chemical - endogenous non-mammalian	 	 	 	 	 	1.90E-02	ATF4,DDIT3	 	
P3	 	vaccenic acid	 	chemical - endogenous mammalian	 	 	 	 	 	1.90E-02	PLIN2,PLIN5	 	
P3	 	yohimbine	 	chemical drug	 	 	 	 	 	1.90E-02	EGR1,FOS	 	
P3	 	FYN	1.200	kinase	 	-0.480	 	0.194	-1.008	1.91E-02	DUSP1,FOS,HMOX1,MBP,NFE2L2,NQO1,NQO2,PLP1,SOCS3	 	
P3	 	deoxycholate	 	chemical - endogenous mammalian	 	1.756	 	-0.072	1.970	1.91E-02	ABCB11,CYP4A11,DDIT3,EGR1,GJB2,GLUL,HSPA5,PLAU,TP63	 	
P3	 	BAPTA-AM	 	chemical reagent	 	0.581	bias	-0.473	1.896	1.92E-02	DDIT3,EGR1,FOS,HSPA5,NR4A1,SOCS3,SPP1,VCAM1	 	
P3	 	D-fructose	 	chemical - endogenous mammalian	 	0.730	bias	0.671	 	1.92E-02	ADIPOQ,CD68,SCD,SLC2A5,SREBF1,THBS1,TKT,TXN2	 	
P3	 	TYROBP	4.086	transmembrane receptor	 	1.131	bias	0.444	0.253	1.92E-02	CD83,KLRD1,NCKAP1L,SH2B3,SLC1A5,SPP1,TREM2,TYROBP	 	
P3	 	chloropromazine	 	chemical drug	 	-0.412	bias	0.273	-1.006	1.92E-02	CD83,FNDC4,FOS,HMGCS1,MSMO1,NR4A1,SCD,SREBF2	 	
P3	 	phenacetin	 	chemical drug	 	1.941	bias	0.642	 	1.92E-02	ANXA1,ANXA2,CAPN6,GAS5,S100A11,SPP1,TMSB10/TMSB4X,TNFRSF12A	 	
P3	 	MAPK3	1.561	kinase	 	-0.444	bias	0.539	 	1.97E-02	CSTA,DUSP4,EGR1,FOS,FOSB,JUNB,MMP9,SLC4A7,SOD1,SPP1,THBS1	 	
P3	 	CCR1	2.248	g-protein coupled receptor	 	0.186	bias	0.312	-0.569	1.99E-02	ATF4,CTSS,FOS,ITGAV,MMP9,SPP1	 	
P3	 	THBS4	2.015	other	Activated	2.402	bias	0.289	1.707	1.99E-02	ATF4,CALR,HSPA5,HYOU1,TGFB2,VCAM1	 	
P3	 	diallyl disulfide	 	chemical - endogenous non-mammalian	Activated	2.205	bias	0.507	 	1.99E-02	ABCC3,GDF15,GSTM5,HMOX1,NFE2L2,NQO1	 	
P3	 	dithiothreitol	 	chemical reagent	 	0.646	bias	0.401	-0.228	1.99E-02	DDIT3,HIF1A,HMOX1,HSPA5,PTGES2,SEL1L	 	
P3	 	ETS	 	group	 	 	 	 	 	2.01E-02	C3AR1,CHI3L1,DAB2,EGR1,FOS	 	
P3	 	F10	-1.159	peptidase	 	-1.372	bias	0.262	-1.955	2.01E-02	CTGF,CYR61,DUSP10,EGR1,VCAM1	 	
P3	 	FGFR4	-3.494	kinase	 	 	 	 	 	2.01E-02	BCL2L1,FOS,LPAR1,MMP14,PLAU	 	
P3	 	PPP1R15A	-1.110	other	 	0.283	 	0.055	0.175	2.01E-02	ATF4,CEBPB,DDIT3,EIF2S1,HSPA5	 	
P3	 	apigenin	 	chemical - endogenous non-mammalian	Inhibited	-2.927	bias	-0.511	 	2.03E-02	BCL2L1,CCND2,CDK6,DGAT2,DVL1,DVL3,FOS,GCLM,HIF1A,HMOX1,MMP9,VCAM1	 	
P3	 	GPD1	1.593	enzyme	 	 	 	 	 	2.07E-02	ALPL,ANXA2,APP,ASNS,C6,CD63,FADS3,FAM129A,MMEL1,MTHFD1L,NQO1,PFKFB3,PSAT1,SERPINE2	 	
P3	 	H2AFB3 (includes others)	 	other	 	1.000	bias	0.710	 	2.16E-02	ATF5,CHAC1,DCLK1,DHRS9,FOS,MMEL1,SAA1,SAA2,SLC29A3	 	
P3	 	L-methionine	 	chemical - endogenous mammalian	 	0.000	 	-0.065	0.157	2.16E-02	DDIT3,EEF1A1,HSPA5,IGFBP4,MAT2A,PCK2,PLAT,SPP1,TOP2A	 	
P3	 	miR-133a-3p (and other miRNAs w/seed UUGGUCC)	 	mature microrna	Inhibited	-2.224	bias	-0.710	 	2.16E-02	ARHGDIA,ARL3,CERS2,CTGF,FSCN1,FTL,LASP1,PKM,PTPRK	 	
P3	 	phorbol 12,13-dibutyrate	 	chemical - endogenous non-mammalian	 	-0.626	 	0.222	-1.118	2.16E-02	APP,BCL2L1,CCND2,FOS,PRKCE,PRNP,SPRY4	 	
P3	 	Nr1h	 	group	 	1.426	bias	-0.262	2.547	2.17E-02	ACSL3,AGPAT1,ALDH1A2,APOC1,APOE,BMP6,CCND2,CSF1,FECH,FGF1,MARCKSL1,NFKBIZ,NR5A2,PLTP,SCD,SFRP1,SREBF1,THBS1,ZBTB16	 	
P3	 	ITGB3	-1.226	transmembrane receptor	 	0.142	bias	0.255	-0.560	2.18E-02	APLP2,BCL2L1,CSF1,FOS,ITGAV,LIMS1,MMP14,MMP9,PLAU,SDHC,UBA52	 	
P3	 	SPDEF	-3.094	transcription regulator	 	-1.117	bias	-0.461	0.334	2.18E-02	CDH11,COL16A1,COL5A2,COL6A1,CTGF,DKK3,HIF1A,LASP1,PLAU,SOX17,SQSTM1	 	
P3	 	black raspberry extract	 	chemical drug	 	 	 	 	 	2.19E-02	ALDH3A2,ANXA2,AOX1,BPIFB2,EIF4G2,FST,GNG12,H2AFZ,HMOX1,LAMP2,MAP2K3,RAB1A,RAD23B,SLC30A1,TTC1,TXNL1	 	
P3	 	ABCB6	1.560	transporter	Inhibited	-2.770	 	0.050	-2.907	2.20E-02	CYP4A11,CYP4B1,FECH,HK1,HMBS,SLC25A39,SLC25A51,UROS	 	
P3	 	EFNA3	1.543	kinase	 	-0.707	 	-0.149	-0.287	2.20E-02	CTGF,DUSP4,DUSP6,ETV5,PLAT,SLC20A1,SOX9,TRIM2	 	
P3	 	mir-133	-1.660	microrna	 	-1.547	bias	-0.575	 	2.20E-02	CCND2,CDC42,CTGF,FSCN1,GSTP1,HLA-G,LASP1,MMP14	 	
P3	 	NCOA1	1.095	transcription regulator	 	0.645	 	0.037	0.529	2.23E-02	ABCB11,ADIPOQ,DGKQ,FGFR2,GJB2,LEP,LYZ,MAPK8IP2,MNAT1,NFKBIZ,PCK1,RPL36,SORBS1,SREBF1,THRSP	 	
P3	 	lithium chloride	 	chemical drug	 	-0.154	bias	0.328	-1.364	2.23E-02	APP,ASS1,BSG,CD4,FOS,FSCN1,GDF15,GSK3B,HMOX1,MAPK10,MAPT,PLIN2,PTX3,SOX9,TMEM2	 	
P3	 	RHOA	1.367	enzyme	 	1.377	bias	0.268	0.507	2.24E-02	ANLN,BCL2L1,CEBPB,CTGF,CTSD,FOS,GDF15,MMP14,MMP9,PLAU,SOX9,VCAM1	 	
P3	 	ascorbic acid	 	chemical - endogenous mammalian	 	-0.093	 	0.066	-0.304	2.24E-02	ALPL,BCL2L1,BMF,DDIT3,FAS,HIF1A,HSPA5,IGFBP3,IGFBP4,ITGAV,SLC20A1,SPP1	 	
P3	 	hydrocortisone	 	chemical - endogenous mammalian	 	-0.268	 	0.074	-0.558	2.24E-02	CCND2,CCND3,CDH11,CEBPB,CTGF,ERP29,FAS,GBP1,GLUL,HSPD1,IGFBP3,IGFBP4,IGFBP6,NDUFA6,PROX1,SMPD2,STC2,TUBB	 	
P3	 	6-amino-4-(4-phenoxyphenylethylamino)quinazoline	 	chemical reagent	 	 	 	 	 	2.25E-02	APOE,ITGAV,MMP9	 	
P3	 	ABCC1	3.301	transporter	 	 	 	 	 	2.25E-02	CYBB,NFE2L2,NQO1	 	
P3	 	ADGRF5	-1.387	g-protein coupled receptor	 	 	 	 	 	2.25E-02	CSF1,IL1RN,MMP9	 	
P3	 	ASXL1	1.073	transcription regulator	 	 	 	 	 	2.25E-02	HOXA10,HOXA6,HOXA7	 	
P3	 	ATF5	10.438	transcription regulator	 	 	 	 	 	2.25E-02	GAS5,SAA1,SAA2	 	
P3	 	BACE1	1.333	peptidase	 	 	 	 	 	2.25E-02	APP,MBP,PLP1	 	
P3	 	GAL3ST1	-5.487	enzyme	 	 	 	 	 	2.25E-02	MBP,PCK1,SLC38A3	 	
P3	 	GCS-100	 	chemical drug	 	 	 	 	 	2.25E-02	BCL2L1,CCND2,CDK6	 	
P3	 	L-type Calcium Channel	 	complex	 	 	 	 	 	2.25E-02	APOE,EGR1,FOS	 	
P3	 	N-propyl bromide	 	chemical reagent	 	 	 	 	 	2.25E-02	GCLM,HMOX1,NQO1	 	
P3	 	NCX-4040	 	chemical drug	 	 	 	 	 	2.25E-02	GCLM,GSTP1,NQO1	 	
P3	 	PBX2	1.308	other	 	 	 	 	 	2.25E-02	COL5A2,FOS,PLAU	 	
P3	 	PDGF (family)	 	group	 	 	 	 	 	2.25E-02	CALR,EEF1B2,HSPD1	 	
P3	 	PMP22	-1.246	other	 	 	 	 	 	2.25E-02	APOE,CSPG4,FLOT1	 	
P3	 	PNPLA8	1.084	enzyme	 	 	 	 	 	2.25E-02	HMOX1,HSPA5,NQO1	 	
P3	 	RP 73401	 	chemical toxicant	 	 	 	 	 	2.25E-02	BTG2,CEBPB,EGR1	 	
P3	 	Retinoic acid-RAR-RXR	 	complex	 	 	 	 	 	2.25E-02	DUSP1,IGFBP3,TGFB2	 	
P3	 	SH3KBP1	1.447	other	 	 	 	 	 	2.25E-02	BCL2L1,CCND2,HIF1A	 	
P3	 	SOAT1	1.424	enzyme	 	 	 	 	 	2.25E-02	APP,DDIT3,SREBF2	 	
P3	 	TEAD3	1.334	transcription regulator	 	 	 	 	 	2.25E-02	DES,MYH1,TP63	 	
P3	 	TH-302	 	chemical drug	 	 	 	 	 	2.25E-02	CCND2,CCND3,CDK6	 	
P3	 	TOP1	1.623	enzyme	 	 	 	 	 	2.25E-02	ASNS,GLB1,HIF1A	 	
P3	 	aristolochic acid I	 	chemical toxicant	 	 	 	 	 	2.25E-02	FOS,HMOX1,LEP	 	
P3	 	carnosol	 	chemical - endogenous non-mammalian	 	 	 	 	 	2.25E-02	GCLM,HMOX1,NFE2L2	 	
P3	 	coumestrol	 	chemical toxicant	 	 	 	 	 	2.25E-02	ESR2,FOS,HSP90AB1	 	
P3	 	oleoylethanolamide	 	chemical - endogenous mammalian	 	 	 	 	 	2.25E-02	BCL2L1,FOS,FOSB	 	
P3	 	JUNB	-3.788	transcription regulator	 	1.276	bias	0.452	0.098	2.31E-02	CD68,COMT,CYP1B1,DUSP1,FTH1,HMOX1,ITGAV,JUNB,LPAR1,MMP9,MVD,MYL12A,PLAU,PLIN1,SCD,SLC7A1,YWHAG	 	
P3	 	WNT1	1.937	cytokine	 	1.599	bias	0.484	0.005	2.31E-02	CCND2,CCND3,DNAJC1,EEF1A1,EFNB1,EGR1,EIF5A,FOS,GRN,ISLR,JUNB,KIT,LMX1A,LY6E,RNASE1,SIM1,SPP1	 	
P3	 	Cd2+	 	chemical toxicant	 	1.067	bias	0.568	 	2.31E-02	DDIT3,FOS,HMOX1,SOD1	 	
P3	 	GHRHR	-2.700	g-protein coupled receptor	 	 	 	 	 	2.31E-02	CCND3,FOS,GSK3B,HSD11B2	 	
P3	 	LAMC1	1.325	other	 	-1.067	bias	-0.406	-0.263	2.31E-02	CDH11,ETV5,MBP,TGFB2	 	
P3	 	NFkB (family)	 	group	 	 	 	 	 	2.31E-02	BCL2L1,BSG,MMP9,NCAM1	 	
P3	 	SURF1	2.835	enzyme	 	-1.000	bias	-0.710	 	2.31E-02	COX4I1,MT-CO1,NDUFA1,VDAC1	 	
P3	 	gallic acid	 	chemical - endogenous non-mammalian	 	-1.067	bias	-0.601	 	2.31E-02	ADAM17,MMP9,PLAT,VCAM1	 	
P3	 	ibrutinib	 	chemical drug	 	0.000	 	0.000	0.000	2.31E-02	BCL2L1,CDK6,FAS,UGCG	 	
P3	 	manganese	 	chemical - endogenous mammalian	 	 	 	 	 	2.31E-02	DDIT3,GAPDH,HSPA5,PARK7	 	
P3	 	pentobarbital	 	chemical drug	 	1.173	bias	-0.406	1.965	2.31E-02	FOS,FST,JUNB,NR4A1	 	
P3	 	spermidine	 	chemical - endogenous mammalian	 	1.000	 	0.194	0.613	2.31E-02	FOS,HMOX1,OAZ1,ODC1	 	
P3	 	xanthine	 	chemical - endogenous mammalian	 	1.067	bias	0.507	 	2.31E-02	DUSP1,DUSP10,MMP14,PLAU	 	
P3	 	TAZ	1.378	enzyme	 	 	 	 	 	2.31E-02	ADAMTS5,ANXA1,AOX1,CTGF,CYP1B1,CYR61,KIT,LCP1,MFAP5,PCLO	 	
P3	 	TFAP2C	-1.927	transcription regulator	 	-0.886	 	-0.191	-0.360	2.31E-02	ALCAM,ANLN,CTGF,FKBP4,FST,HK1,MBP,RET,SEMA3B,THBS1	 	
P3	 	S100A8	-2.550	other	 	-0.447	 	0.156	-1.146	2.33E-02	ADAMTS5,ALPL,BCL2L1,BMF,C1QB,CLEC9A,CPM,CXCL14,ETV5,FAS,FCGR2A,GJB2,HMOX1,KCNMA1,MYH1,NTRK3,PLAU,RAB20,SCUBE1,SEMA3B,USP18,VCAM1	 	
P3	 	crocidolite asbestos	 	chemical toxicant	 	0.080	bias	0.710	 	2.36E-02	BCAT1,FOS,GCLM,JUNB,SPP1,TNFRSF1A	 	
P3	 	formaldehyde	 	chemical - endogenous mammalian	 	-1.670	bias	0.646	 	2.36E-02	EGR1,FOS,FOSB,GABBR1,JUNB,MMP9	 	
P3	 	IL1	 	group	Activated	2.203	bias	0.454	-0.338	2.39E-02	ADAM17,ADAMTS5,AKR1C1/AKR1C2,APOE,APP,CHI3L1,CSF1,CSF1R,CTSB,CYP27A1,DUSP1,F2RL3,FAS,FOS,FST,FTH1,HIF1A,HMOX1,IL1RN,ITGB2,KIT,LEP,LYZ,MAP2K3,MMP9,NR1H3,ODC1,PANX1,PDGFA,SAA1,SAA2,SDC4,SOCS3,SOX9,SREBF1,TYMP,UGCG,VCAM1	 	
P3	 	FGF7	1.300	growth factor	 	1.962	bias	0.382	0.735	2.41E-02	ABCC3,APRT,BCL2L1,CSF1,ETV5,FGFR2,MMP9,NFE2L2,PLAU,SCD,SREBF1	 	
P3	 	DCN	-1.279	other	 	-1.334	 	-0.059	-1.160	2.43E-02	CTGF,DUSP1,FST,HIF1A,ITGAV,KIT,MMP9,THBS1,VCAM1	 	
P3	 	platelet activating factor	 	chemical - endogenous mammalian	 	0.906	bias	0.511	 	2.43E-02	EGR1,FOS,ITGB2,MMP14,MMP9,NR4A1,PAFAH1B2,PLAU,THBS1	 	
P3	 	vorinostat	 	chemical drug	 	-0.863	 	0.005	-0.883	2.43E-02	BCL2L1,BMF,CLDN2,CTSD,CYP1B1,DUSP1,ELOVL1,FAS,FIS1,GRN,HDAC2,HSPA5,KIT,MKI67,MLH1,MMP9,PTP4A3,SOCS3,TNFRSF1A,TOP2A,TXN	 	
P3	 	GSK3B	1.940	kinase	 	-0.933	 	-0.073	-0.684	2.45E-02	APP,BCL2L1,CDH11,DDIT3,EMD,FOS,HIF1A,KIF3B,MMP9,NFKBIZ,SH3GLB1,SPP1,SREBF1,TP63	 	
P3	 	SLC25A13	2.299	transporter	 	 	 	 	 	2.45E-02	ALPL,ANXA2,APP,ASNS,C6,CD63,FADS3,FAM129A,MMEL1,MTHFD1L,NQO1,PFKFB3,PSAT1,SERPINE2	 	
P3	 	mir-10	2.662	microrna	Inhibited	-2.156	bias	-0.499	-0.514	2.45E-02	ACVR1C,BCL2L1,BMF,CYR61,GAB2,HIF1A,HTATIP2,KLF4,MAF,MKNK2,PSMD8,SGPL1	 	
P3	 	DMD	-1.880	other	 	 	 	 	 	2.47E-02	ACTG1,APLP2,BTG2,DNAJC5,HSPB6,IP6K3,KCNMA1,LAMP2,LDB3,MYH1,NQO2,PPP1R3C,PROX1,SGCG,SGSH,SH3GLB1,SPTB,ST3GAL6,SYNM,TPM3,TTC7B,TTL	 	
P3	 	AZGP1	-2.480	transporter	 	-1.172	 	-0.169	-0.798	2.47E-02	BCL2L1,CEBPB,DSP,EGR1,GYS1	 	
P3	 	BHLHE40	1.214	transcription regulator	 	-1.322	bias	-0.262	-0.810	2.47E-02	BCL2L1,BHLHE41,MLH1,SREBF1,TP63	 	
P3	 	FUT8	-1.083	enzyme	Inhibited	-2.236	bias	-0.372	-1.404	2.47E-02	CYP1B1,GSTM3,GSTM5,NFE2L2,TFRC	 	
P3	 	mangiferin	 	chemical - endogenous non-mammalian	 	 	 	 	 	2.47E-02	BCL2L1,DGAT2,HMOX1,MMP9,NQO1	 	
P3	 	nickel	 	chemical toxicant	Activated	2.000	bias	0.486	1.028	2.47E-02	GAPDH,HIF1A,IL1RN,PLAT,UGCG	 	
P3	 	KLF2	-3.804	transcription regulator	 	-0.423	bias	-0.342	0.779	2.47E-02	ASS1,CCND3,CNP,CTGF,CYP1B1,HIF1A,JUNB,LGALS9,MMP14,NQO1,PLOD2,RALA,SOX9,SREBF1,TFPI,TFRC,TGFB2,THBS1,VCAM1	 	
P3	 	22(R)-hydroxycholesterol	 	chemical - endogenous mammalian	Activated	2.169	bias	0.376	1.201	2.49E-02	ABCB11,APOC1,APOE,APP,NR1H3,PLTP,SREBF1	 	
P3	 	CARM1	1.889	transcription regulator	 	1.982	bias	0.642	 	2.49E-02	ABCB11,FOS,FTH1,FTL,IGFBP4,PCK1,STC2	 	
P3	 	OGT	1.820	enzyme	 	-0.816	 	0.024	-0.876	2.49E-02	ACO2,BCL2L1,FOS,NDUFA6,NDUFA8,NDUFC2,OGDH	 	
P3	 	PLAUR	-2.061	transmembrane receptor	 	1.850	bias	0.495	0.562	2.49E-02	BCL2L1,CTSB,CYBB,ITGAV,MMP9,MT-CO1,PLAU	 	
P3	 	FOXO4	-1.407	transcription regulator	 	-0.914	bias	0.391	-1.919	2.50E-02	BCL2L1,CCND2,CTGF,HIF1A,HMGCS1,MMP9,SCD,SREBF2	 	
P3	 	SKIL	1.099	transcription regulator	Activated	2.157	bias	0.365	1.134	2.50E-02	ADAM12,CDH11,CDKN2AIPNL,CXCL12,KPNA1,SLC1A5,SOX17,VAT1	 	
P3	 	MYD88	1.531	other	 	1.634	bias	0.624	 	2.52E-02	ALDH1A2,ATP6V1E1,CD14,CD83,CXCL12,CYR61,DUSP1,EDNRB,EGR1,FOS,GDF15,HIF1A,HLA-A,HMOX1,HSP90AB1,HSPA5,IL1RN,LPAR1,MKI67,MMP14,MMP9,MSR1,NFKBIZ,SAA1,SLC7A2,SOCS3,SPP1,USP18,VCAM1	 	
P3	 	SIM1	2.701	transcription regulator	Activated	3.138	bias	0.683	 	2.53E-02	AKR1B1,AOX1,APOE,BAG6,EGR1,EIF5A,FCGR2A,FKBP3,GLUL,HLA-A,ICMT,IGFBP4,LAMA2,LCP1,LEP,LTF,MRPL37,MSC,MTPN,NAP1L4,NDUFA1,OAZ1,PEA15,PFN1,PLP1,TYROBP	 	
P3	 	Pka	 	complex	 	-1.253	bias	0.364	-2.670	2.57E-02	APOE,CCND3,CD14,CEBPB,CTGF,DDIT3,DUSP1,DUSP4,EGR1,FOS,HMOX1,JUNB,LEP,NR4A1,PCK1,PPP1R1B,SOX9,SREBF1	 	
P3	 	NRIP1	-2.028	transcription regulator	 	-0.563	bias	-0.408	0.585	2.57E-02	ACO2,AIFM2,CIDEA,COX7A1,CYP4B1,HADHB,OTUB2,PTX3,SCD,THRSP	 	
P3	 	SHH	-3.173	peptidase	 	1.876	bias	0.479	0.242	2.62E-02	ATF5,CCND2,CNBP,CTPS1,ERBB4,GPC1,HMGA1,IMPDH2,LASP1,LFNG,LMX1A,NR4A1,PLAT,PVR,SFRP1,SFRP2,SOX9,SPP1,SREBF1,SRM,TGFB2,UNG	 	
P3	 	bee venom	 	chemical - endogenous non-mammalian	 	-1.573	 	0.245	-2.262	2.65E-02	CYBB,DDIT3,FOSB,FYB,ITGAV,JUNB,KLF2,KLF4,LPIN2,MKI67,NUPR1,SLC7A11,SOCS3,TOP2A	 	
P3	 	NRAS	1.627	enzyme	 	 	 	 	 	2.68E-02	BCL2L1,CYBB,DUSP6,EGR1,ETV5,HIF1A,MKI67,MSR1,PLAU,PTP4A3,SESN3,SV2B,XPNPEP2	 	
P3	 	BCL2L1	1.780	other	 	-1.567	 	0.059	-1.742	2.72E-02	ALOX5AP,BCL2L1,CYCS,FAS,MMP9,NQO1,PTPRC,THBS1,TNFRSF1A	 	
P3	 	adenosine	 	chemical - endogenous mammalian	 	-0.785	 	0.058	-0.923	2.72E-02	AIFM2,BCL2L1,CD28,FOS,HIF1A,HMOX1,HSPA5,ITGB2,SOCS3	 	
P3	 	FGFR3	-3.063	kinase	 	 	 	 	 	2.78E-02	BCL2L1,DUSP6,FOS,MAF,PROX1,SPP1	 	
P3	 	bufalin	 	chemical reagent	 	-0.447	 	-0.237	0.082	2.78E-02	DDIT3,EGR1,FOS,HSPA5,RPLP0,YWHAG	 	
P3	 	methylnitronitrosoguanidine	 	chemical toxicant	 	0.377	bias	0.710	 	2.78E-02	BTG2,EGR1,FAS,GDF15,PLAT,PLAU	 	
P3	 	NR1I2	-3.631	ligand-dependent nuclear receptor	Activated	2.355	 	0.189	1.566	2.81E-02	ABCC3,AHCY,ALAS1,ALDH3A2,CES1,CES2,CYP4A11,ENTPD5,GLUL,GOT1,GSTM3,GSTM5,GSTP1,HMGCS1,LPCAT3,PGD,POR,SCD,SREBF1	 	
P3	 	vincristine	 	chemical drug	 	0.117	 	0.209	-0.298	2.83E-02	BCL2L1,EGR1,FAS,HNRNPK,HSP90AB1,LCP1,NCAM1,TUBB2A	 	
P3	 	sodium chloride	 	chemical - endogenous mammalian	 	1.378	bias	0.568	 	2.85E-02	ADRA2A,AKR1B1,CTGF,CYBB,FOS,HIF1A,HMOX1,SLC5A3,SOD1,SPP1	 	
P3	 	CUL4B	1.419	other	Inhibited	-2.449	bias	-0.426	-1.406	2.87E-02	HSPA9,IGFBP3,NME1,PYGO2,SOD1,TPM3,UBXN1	 	
P3	 	methimazole	 	chemical drug	 	0.757	bias	-0.276	1.418	2.87E-02	COL5A3,IGFBP3,IGFBP4,MT-CO1,PRDX1,SHC1,TPO	 	
P3	 	L-glutamic acid	 	chemical - endogenous mammalian	 	-1.196	bias	0.401	-2.588	2.87E-02	APP,BAG3,BCL2L1,CETN2,EGR1,FOS,FOSB,HEXA,JUNB,LEP,MAP1B,PLIN2,SORBS1,SORL1	 	
P3	 	FGF8	-5.454	growth factor	 	0.470	 	0.209	-0.271	2.91E-02	CMTM3,CYCS,ETV5,FGFR2,LMX1A,MKI67,PAX5,RPL26,SHC1,SLC27A3,SPP1,THBS1,TNXB	 	
P3	 	RARB	-1.307	ligand-dependent nuclear receptor	 	1.912	bias	0.463	0.695	2.93E-02	EGR1,FOLR2,GNB1,IGFBP3,ILF2,ITGAV,MAP2K3,RET,SPP1,SSR4,TCEA1,USP18	 	
P3	 	ATP2A2	1.521	transporter	 	-1.000	bias	-0.426	-0.148	2.95E-02	APP,DDIT3,DGAT2,SCD	 	
P3	 	CSF2RB	1.750	transmembrane receptor	 	-0.152	bias	0.601	 	2.95E-02	BCL2L1,CCND2,FOS,JUNB	 	
P3	 	DDR1	-2.948	kinase	 	1.982	 	0.237	1.513	2.95E-02	BCL2L1,MMP14,MMP9,VCAM1	 	
P3	 	Fgfr	 	group	 	1.000	bias	0.615	 	2.95E-02	BCL2L1,FOS,HMOX1,SPP1	 	
P3	 	Go6983	 	chemical - kinase inhibitor	 	1.067	bias	-0.426	1.912	2.95E-02	CTGF,FOS,PRDX1,PRKCE	 	
P3	 	KAT2A	1.232	enzyme	 	 	 	 	 	2.95E-02	CCND2,EDEM1,HSPA5,NR1H3	 	
P3	 	ROCK1	-1.036	kinase	 	0.927	bias	0.609	 	2.95E-02	APP,CCND2,CCND3,VCAM1	 	
P3	 	SPINT1	-3.809	other	 	1.000	bias	-0.710	 	2.95E-02	CLDN2,IGFBP4,PROX1,SOX17	 	
P3	 	STIM1	2.095	ion channel	 	 	 	 	 	2.95E-02	BCL2L1,HMOX1,NQO1,PRDX1	 	
P3	 	TNFSF9	-1.080	cytokine	 	0.849	bias	0.426	0.005	2.95E-02	BCL2L1,CD14,TNFRSF1A,VCAM1	 	
P3	 	SELENOS	-1.179	other	 	-1.154	bias	-0.710	 	2.95E-02	ADIPOQ,CEBPB,DDIT3,HSPA5	 	
P3	 	epoprostenol	 	chemical - endogenous mammalian	 	-0.371	 	0.203	-0.768	2.95E-02	EGR1,FOS,HIF1A,SPP1	 	
P3	 	epothilone B	 	chemical drug	 	-1.067	 	0.047	-1.161	2.95E-02	BTG2,FAS,THBS1,TOP2A	 	
P3	 	lactic acid	 	chemical - endogenous mammalian	 	0.000	 	0.237	-0.335	2.95E-02	BSG,PCK1,PCK2,SLC16A1	 	
P3	 	statin	 	chemical drug	 	-0.152	 	-0.164	0.172	2.95E-02	CYBB,LEP,SREBF2,TXNRD1	 	
P3	 	BAG1	1.170	other	 	1.400	bias	0.521	 	2.99E-02	BCL2L1,FKBP5,FOS,MAPT,PLAU	 	
P3	 	FGF4	 	growth factor	 	 	 	 	 	2.99E-02	FOS,HMGCS1,MMP14,SCD,SOX17	 	
P3	 	GADD45A	1.755	other	 	1.195	 	-0.129	1.479	2.99E-02	BCL2L1,FOSB,MMP9,TP63,UCHL1	 	
P3	 	H2AFX	2.249	transcription regulator	 	 	 	 	 	2.99E-02	ACTB,MLH1,RPL13,SFRP2,SLC7A11	 	
P3	 	KISS1	1.584	other	 	-1.292	bias	0.323	-1.999	2.99E-02	EGR1,FOS,GSTP1,MMP9,NFE2L1	 	
P3	 	MED13	1.286	transcription regulator	 	-0.447	bias	-0.710	 	2.99E-02	AACS,CIDEA,ENO1,THRSP,TKT	 	
P3	 	NFIX	1.227	transcription regulator	 	0.038	 	0.158	-0.270	2.99E-02	ADAM12,ALAS1,CHI3L1,PDGFA,SLC25A5	 	
P3	 	Sch-23390	 	chemical drug	 	0.984	bias	-0.568	 	2.99E-02	EGR1,FAS,FOS,FOSB,HSPA9	 	
P3	 	ceruletide	 	biologic drug	 	1.949	bias	0.497	0.980	2.99E-02	ACTG1,ATF4,DDIT3,HMOX1,HSPA5	 	
P3	 	miR-204-5p (and other miRNAs w/seed UCCCUUU)	 	mature microrna	Inhibited	-2.236	bias	-0.710	 	2.99E-02	ARPC1B,CDH11,EFNB1,MMP9,SHC1	 	
P3	 	p70 S6k	 	group	Activated	2.190	 	0.237	1.672	2.99E-02	CCND3,EEF1A1,PABPC4,SCD,SREBF1	 	
P3	 	glucagon	 	biologic drug	 	-0.281	bias	0.362	-1.365	3.03E-02	FOS,GNG12,LIMA1,NR4A1,PHLDB2,PPP1R1B,RMDN3,SREBF1,TNS1	 	
P3	 	Growth hormone	 	group	 	-1.908	bias	0.355	-3.294	3.04E-02	ADIPOQ,CCND2,CEBPB,EGR1,FKBP5,FOS,GDF15,GSTM5,IGFBP3,IGFBP6,MMP9,NR1D1,PCK1,PFKFB3,RPH3A,SOCS3,SPP1	 	
P3	 	NR1H3	1.886	ligand-dependent nuclear receptor	 	1.745	 	0.041	1.605	3.10E-02	ACSL3,APOE,ARL4C,CIDEA,IL1RN,MID1IP1,MMP9,NR1H3,NR5A2,PLTP,SCD,SREBF1,SREBF2,THRA	 	
P3	 	TP73	-3.682	transcription regulator	 	1.115	bias	0.259	-0.377	3.10E-02	ABCC1,ADAM17,BTG2,CCND3,CD83,COL5A2,COX4I1,CTSD,CYR61,DDIT3,EGR1,FAS,FST,GAB2,HSPB8,IGFBP3,IGFBP4,KIT,LCP1,LYZ,MLH1,MMP14,NCAM1,NUPR1,POLD2,PTP4A3,RRM2B,SERPINA1,SERPINE2,SPP1,THBS1,TNFRSF12A,TNFRSF1A,TPP1,TREM2,XRCC6,YWHAB	 	
P3	 	poly rI:rC-RNA	 	biologic drug	 	1.975	bias	0.523	 	3.12E-02	ACSL3,AFAP1,ANXA1,ATF4,CCND3,CD14,CD209,CD83,CEBPB,CNP,DUSP1,EGR1,FAS,FOS,GBP1,GDF15,HLA-A,HLA-G,IGFBP6,IL10RA,IRAK1,JUNB,KLF4,LGALS9,LTF,LY6E,LYZ,MMP9,MSR1,NR4A1,OAS1,PCK2,PI4KB,PLAU,PSMA3,PTPN23,RARRES3,SDC4,STAB1,STAM,THBS1,TNFAIP8L2,TOLLIP,TPO,UBQLN1,VCAM1	 	
P3	 	DICER1	1.105	enzyme	 	0.235	 	-0.167	0.876	3.12E-02	ACVR1C,CAMK2D,CCND2,CRYM,CYR61,EGR1,FOS,GNG2,LCP1,MAF,MMP9,MT-ND5,NANOS1,NR6A1,PANK3,PLAU,RAD23A,RET,SCN11A,SERPINA1,SLC4A4,SOCS3,THBS1	 	
P3	 	calphostin C	 	chemical - kinase inhibitor	 	-1.348	bias	-0.633	 	3.14E-02	BCL2L1,DUSP1,FOS,GFPT1,HSPA5,KIT,MMP9,MSR1,NQO1,PLAU	 	
P3	 	BMP6	-3.540	growth factor	 	1.117	bias	0.355	-0.001	3.16E-02	ADAMTS5,ALDH1A2,CTGF,CYP1B1,EPHX1,ETV5,HMOX1,KLF4,MATN2,SLC20A1,STS,TNFRSF12A,TXNRD1	 	
P3	 	arachidonic acid	 	chemical - endogenous mammalian	 	-1.008	 	0.165	-1.587	3.16E-02	CD83,EGR1,FAS,FOS,HMOX1,PLAU,PLTP,SCD,SREBF1,THRSP,TNFRSF1A,UCP2,VCAM1	 	
P3	 	phorbol esters	 	chemical - other	 	0.197	bias	0.517	 	3.16E-02	ANXA1,APP,DUSP1,EGR1,FGFR2,FOS,JUNB,MMP9,ODC1,PDGFA,PLAT,PLAU,TXN	 	
P3	 	4-(2-aminoethyl)benzenesulfonylfluoride	 	chemical - protease inhibitor	 	 	 	 	 	3.17E-02	DDIT3,HMOX1,HSPA5	 	
P3	 	AGRP	-4.227	other	 	 	 	 	 	3.17E-02	FOS,LEP,PSMA4	 	
P3	 	ALOX15B	-1.418	enzyme	 	 	 	 	 	3.17E-02	CBX3,KLF4,TP63	 	
P3	 	Agtr1b	 	g-protein coupled receptor	 	 	 	 	 	3.17E-02	CTGF,FOS,VCAM1	 	
P3	 	BCKDK	2.470	kinase	 	 	 	 	 	3.17E-02	BCKDK,MBP,PLP1	 	
P3	 	CD53	2.546	other	 	 	 	 	 	3.17E-02	BCL2L1,DHX32,TPPP3	 	
P3	 	Ccl6	 	cytokine	 	 	 	 	 	3.17E-02	CTSS,MMP9,SERPINA1	 	
P3	 	FBXO42	1.066	other	 	 	 	 	 	3.17E-02	CSF1,MMP9,VCAM1	 	
P3	 	FGF3	-2.964	growth factor	 	 	 	 	 	3.17E-02	MMP9,PLAT,PLAU	 	
P3	 	HTR7	-4.203	g-protein coupled receptor	 	 	 	 	 	3.17E-02	FOS,STAB1,THBS1	 	
P3	 	LOC102724428/SIK1	-3.597	kinase	 	 	 	 	 	3.17E-02	SCD,SREBF1,THRSP	 	
P3	 	MEMO1	1.466	other	 	 	 	 	 	3.17E-02	CTSD,FOS,STC2	 	
P3	 	N-chlorotaurine	 	chemical - kinase inhibitor	 	 	 	 	 	3.17E-02	HMOX1,PRDX1,TXN	 	
P3	 	Pde	 	group	 	 	 	 	 	3.17E-02	FOS,HMOX1,NR4A1	 	
P3	 	S100P	-1.684	other	 	 	 	 	 	3.17E-02	ACTB,CFL1,CTSD	 	
P3	 	aurothioglucose	 	chemical drug	 	 	 	 	 	3.17E-02	HMOX1,LEP,NQO1	 	
P3	 	betaine	 	chemical - endogenous mammalian	 	 	 	 	 	3.17E-02	DDIT3,HSPA5,SREBF1	 	
P3	 	cytochalasin B	 	chemical toxicant	 	 	 	 	 	3.17E-02	CD63,MCAM,MMP9	 	
P3	 	immune complex	 	complex	 	 	 	 	 	3.17E-02	IL1RN,SOCS3,VCAM1	 	
P3	 	miR-224-5p (miRNAs w/seed AAGUCAC)	 	mature microrna	 	 	 	 	 	3.17E-02	CD53,CXCL14,MMP9	 	
P3	 	racemic flurbiprofen	 	chemical drug	 	 	 	 	 	3.17E-02	APP,MMP9,THRSP	 	
P3	 	raltitrexed	 	chemical drug	 	 	 	 	 	3.17E-02	ANXA2,FAS,TMSB10/TMSB4X	 	
P3	 	Rock	 	group	 	-0.132	bias	0.304	-0.737	3.18E-02	APP,CDC42,CTGF,FOS,NOP16,SOX9,SPP1,VCAM1	 	
P3	 	chloroquine	 	chemical drug	Activated	2.027	 	-0.047	2.159	3.18E-02	APP,BCL2L1,CTSD,HIF1A,PRNP,SOCS3,SQSTM1,TXN	 	
P3	 	DNMT1	1.535	enzyme	 	 	 	 	 	3.19E-02	ACTB,CNR1,GSTP1,MLH1,NPC1L1,PYCARD,RPL13,SFRP2,SLC7A11,SOX17,XIST	 	
P3	 	TGFA	1.618	growth factor	 	0.748	bias	0.487	-0.843	3.19E-02	BCL2L1,CEBPB,CTGF,FOS,GJB2,GSTP1,IGFBP4,JUNB,MMP9,PLAT,PRNP,SERPINA1	 	
P3	 	ANXA1	3.035	enzyme	 	-1.220	 	-0.178	-0.835	3.24E-02	ANXA1,ANXA2,CSF1,FARSA,ITGB2,PLAU	 	
P3	 	GCK	-2.362	kinase	 	-0.277	 	-0.085	-0.088	3.24E-02	ATP5G1,CCND2,FH,PCK1,SCD,SREBF1	 	
P3	 	HSPA5	5.026	enzyme	 	0.211	 	-0.101	0.456	3.24E-02	APP,BCL2L1,DDIT3,HSPA5,HSPA8,SREBF1	 	
P3	 	MAPK14	1.352	kinase	 	0.059	bias	0.472	-2.065	3.26E-02	ATP5J2,CALR,CD83,DUSP1,FAS,FOS,HMOX1,JUNB,MMP9,PCK1,PLAU,PRDX1,PSMD10,SHC1,SOCS3,SOD1,SREBF1,SREBF2,STIM1,TOP2A,TRPA1	 	
P3	 	ESRRG	-3.401	ligand-dependent nuclear receptor	 	1.149	bias	0.552	 	3.27E-02	ALDOC,CYCS,ENO1,FGF1,GAPDH,PCK1,PKM	 	
P3	 	Hsp27	 	group	 	-1.000	 	0.069	-1.179	3.27E-02	CD14,CSF1,CSF1R,FOS,GBA,MAPT,PPP1R1B	 	
P3	 	carbamylcholine	 	chemical drug	 	-1.948	bias	0.365	-2.891	3.27E-02	APOE,APP,BTG2,EGR1,FOS,GEM,NR4A1	 	
P3	 	CXCL12	2.054	cytokine	 	-0.654	bias	0.426	-2.649	3.29E-02	AIF1,AKR1C3,ARPC4,BCL2L1,BMP6,CD3G,CXCL12,DAD1,EGR1,FAS,FLNA,FOS,JUNB,KIT,MAPK8IP2,MAPRE3,MMP14,MMP9,NR2F6,NR4A1,PLAU,SOCS3,ZBTB16	 	
P3	 	metribolone	 	chemical reagent	Activated	2.706	bias	0.400	0.822	3.29E-02	ACSL3,ACTN1,ADRM1,APP,BCL2L1,EGR1,EIF5,FKBP5,FOS,GDF15,GFPT1,MAF,MARS,MYL12B,NDUFV3,PHYH,PPIB,RAB4A,RAD23A,RGMA,SREBF1,SREBF2,STK39,THBS1	 	
P3	 	Rxr	 	group	 	0.991	 	0.160	0.676	3.34E-02	ABCB11,ALAS1,APOE,ITGB2,LEP,LTF,NR1H3,NR5A2,PCK1,PLIN2,PLTP,POR,SPP1,SREBF1	 	
P3	 	Ccl2	 	cytokine	 	1.463	bias	0.304	0.607	3.37E-02	ADIPOQ,CD14,CSF1,CTSB,KLF4,LEP,SDC4,TIE1,VCAM1	 	
P3	 	F2RL1	-1.860	g-protein coupled receptor	 	-0.547	bias	0.575	 	3.37E-02	CTGF,CTSD,CYR61,DUSP6,FAS,FOS,IRF8,MMP9,MSC	 	
P3	 	prostaglandin E2	 	chemical - endogenous mammalian	Activated	2.247	 	0.233	1.047	3.45E-02	ANXA2,APP,BCL2L1,CD14,CD83,CEBPB,CSF1,CTGF,CXCL12,DUSP1,DYNLL1,EGR1,FAS,FOS,FOSB,FST,FSTL3,HIF1A,HMOX1,IGFBP4,IL1RN,MMP14,MMP9,NR1H3,NR4A1,NR5A2,PLAU,SOCS3,ST6GALNAC2,THBS1,THRSP,UCP2,XRCC6	 	
P3	 	R5020	 	chemical reagent	 	-0.277	bias	0.441	-1.134	3.46E-02	BCL2L1,CEBPB,CTSD,DUSP4,FKBP5,HNRNPAB,HSD11B2,NAGA,SAA1,ZBTB16	 	
P3	 	CX3CL1	1.509	cytokine	 	1.342	bias	0.440	0.359	3.57E-02	BCL2L1,HIF1A,HMOX1,MMP9,MSR1	 	
P3	 	NFAT (complex)	 	complex	 	0.108	bias	0.552	 	3.57E-02	AIF1,CD68,CYGB,NR4A1,SPP1	 	
P3	 	NR2E1	-4.240	ligand-dependent nuclear receptor	 	 	 	 	 	3.57E-02	HRAS,MAP4K4,MAPK10,PLCE1,TGFB2	 	
P3	 	mir-193	 	microrna	 	-1.387	bias	-0.710	 	3.57E-02	CD151,KIT,MAPT,PLAU,SULF1	 	
P3	 	ADRA1B	-4.167	g-protein coupled receptor	 	1.000	 	0.164	0.672	3.57E-02	ADRA1A,CEBPB,DUSP1,EGR1,FOS,LEP,NR4A1,RALA	 	
P3	 	mir-182	-1.652	microrna	 	-1.188	bias	-0.589	 	3.57E-02	CDK6,LRP6,NCAM1,NFASC,SLC30A1,SLC39A1,SLC39A3,SQSTM1	 	
P3	 	TGFB2	6.389	growth factor	 	-0.134	 	0.246	-0.966	3.60E-02	CDH11,CTGF,DES,EGR1,FAS,FOS,HMOX1,ID4,MMP9,PLOD2,SCD,SPP1,TGFB2,THBS1	 	
P3	 	1-methyl-2-pyrrolidinone	 	chemical toxicant	 	 	 	 	 	3.60E-02	FOS,MMP9	 	
P3	 	AKR1C3	2.841	enzyme	 	 	 	 	 	3.60E-02	FKBP4,SIAH2	 	
P3	 	AP2A1	1.010	transporter	 	 	 	 	 	3.60E-02	APP,TALDO1	 	
P3	 	APLP2	1.738	other	 	 	 	 	 	3.60E-02	GSK3B,PRNP	 	
P3	 	ARID2	1.041	transcription regulator	 	 	 	 	 	3.60E-02	ALPL,FGFR2	 	
P3	 	ATF6B	-1.125	transcription regulator	 	 	 	 	 	3.60E-02	DDIT3,HSPA5	 	
P3	 	ATP8B1	-1.191	transporter	 	 	 	 	 	3.60E-02	ABCB11,CFTR	 	
P3	 	BBS12	-1.092	other	 	 	 	 	 	3.60E-02	ADIPOQ,LEP	 	
P3	 	BO-653	 	chemical drug	 	 	 	 	 	3.60E-02	PSMA3,PSMA4	 	
P3	 	CHRM4	-4.137	g-protein coupled receptor	 	 	 	 	 	3.60E-02	EGR1,ITGAV	 	
P3	 	DNM1	-1.206	enzyme	 	 	 	 	 	3.60E-02	APP,SLC24A2	 	
P3	 	FBXL5	1.363	enzyme	 	 	 	 	 	3.60E-02	FTH1,TFRC	 	
P3	 	GCLC	1.194	enzyme	 	 	 	 	 	3.60E-02	FOS,JUNB	 	
P3	 	GJB6	-1.247	transporter	 	 	 	 	 	3.60E-02	GJB2,MBP	 	
P3	 	GNRH2	-1.168	other	 	 	 	 	 	3.60E-02	RPLP1,RPSA	 	
P3	 	HCAR1	-1.415	g-protein coupled receptor	 	 	 	 	 	3.60E-02	BSG,SLC16A1	 	
P3	 	HDAC10	-1.580	transcription regulator	 	 	 	 	 	3.60E-02	MMP9,SQSTM1	 	
P3	 	MIR129	 	group	 	 	 	 	 	3.60E-02	CDK6,PRKCE	 	
P3	 	NDST2	1.325	enzyme	 	 	 	 	 	3.60E-02	CMA1,CPA3	 	
P3	 	NUDT2	-1.033	phosphatase	 	 	 	 	 	3.60E-02	KIT,TPSAB1/TPSB2	 	
P3	 	PD 180970	 	chemical - kinase inhibitor	 	 	 	 	 	3.60E-02	BCL2L1,CCND2	 	
P3	 	Pld	 	group	 	 	 	 	 	3.60E-02	HIF1A,PTP4A3	 	
P3	 	RPRD1A	1.715	other	 	 	 	 	 	3.60E-02	CTSB,MMP9	 	
P3	 	Rsk	 	group	 	 	 	 	 	3.60E-02	ATF4,CEBPB	 	
P3	 	S3I-1757	 	chemical reagent	 	 	 	 	 	3.60E-02	BCL2L1,MMP9	 	
P3	 	SLC37A4	1.101	transporter	 	 	 	 	 	3.60E-02	DDIT3,HSPA5	 	
P3	 	SSFA2	-1.117	other	 	 	 	 	 	3.60E-02	ADIPOQ,LEP	 	
P3	 	STEAP4	-1.560	enzyme	 	 	 	 	 	3.60E-02	LEP,TP63	 	
P3	 	Stat dimer	 	complex	 	 	 	 	 	3.60E-02	BCL2L1,FOS	 	
P3	 	TBPL1	1.096	transcription regulator	 	 	 	 	 	3.60E-02	FOS,TP63	 	
P3	 	TIMP4	1.319	other	 	 	 	 	 	3.60E-02	BCL2L1,MMP14	 	
P3	 	TMSB10/TMSB4X	1.896	other	 	 	 	 	 	3.60E-02	FAS,TMSB10/TMSB4X	 	
P3	 	TRHR	-11.397	g-protein coupled receptor	 	 	 	 	 	3.60E-02	LEP,SOCS3	 	
P3	 	USE1	1.008	other	 	 	 	 	 	3.60E-02	DDIT3,HSPA5	 	
P3	 	VLDL	 	complex	 	 	 	 	 	3.60E-02	PLIN2,VCAM1	 	
P3	 	bafilomycin	 	chemical - endogenous non-mammalian	 	 	 	 	 	3.60E-02	HIF1A,SQSTM1	 	
P3	 	carboxyamido-triazole	 	chemical drug	 	 	 	 	 	3.60E-02	BAG3,FOS	 	
P3	 	durapatite	 	chemical - endogenous mammalian	 	 	 	 	 	3.60E-02	ALPL,SPP1	 	
P3	 	griseofulvin	 	chemical drug	 	 	 	 	 	3.60E-02	ALAS1,HMOX1	 	
P3	 	opioid	 	chemical drug	 	 	 	 	 	3.60E-02	HMOX1,PLAU	 	
P3	 	parbendazole	 	chemical reagent	 	 	 	 	 	3.60E-02	ALPL,SPP1	 	
P3	 	protocatechuic acid	 	chemical - endogenous non-mammalian	 	 	 	 	 	3.60E-02	APP,SHC1	 	
P3	 	rubitecan	 	chemical drug	 	 	 	 	 	3.60E-02	FAS,PEBP1	 	
P3	 	sGC	 	complex	 	 	 	 	 	3.60E-02	EGR1,FOS	 	
P3	 	sertindole	 	chemical drug	 	 	 	 	 	3.60E-02	ACTB,APP	 	
P3	 	succinylacetone	 	chemical - endogenous mammalian	 	 	 	 	 	3.60E-02	ALAS1,CYBB	 	
P3	 	14,15-epoxyeicosatrienoic acid	 	chemical - endogenous mammalian	 	-1.732	 	0.142	-1.978	3.69E-02	ADIPOQ,MMP9,NME1,PLAT	 	
P3	 	CYP2J2	-37.833	enzyme	 	-0.254	 	0.237	-0.716	3.69E-02	BCL2L1,MMP9,NME1,VCAM1	 	
P3	 	Ren2	 	peptidase	 	 	 	 	 	3.69E-02	CYBB,CYCS,MT-CO1,SPP1	 	
P3	 	acadesine	 	chemical drug	 	 	 	 	 	3.69E-02	DUSP4,EGR1,SREBF1,THRSP	 	
P3	 	cyclopiazonic acid	 	chemical - endogenous non-mammalian	 	0.061	bias	0.444	-0.826	3.69E-02	DDIT3,EGR1,FAS,FOS	 	
P3	 	ethidium	 	chemical toxicant	 	 	 	 	 	3.69E-02	CCND3,CTGF,CYR61,PLAU	 	
P3	 	mir-103	-1.652	microrna	 	-1.944	bias	-0.710	 	3.69E-02	CDK6,FBXW11,GRN,HIF1A	 	
P3	 	pilocarpine	 	chemical drug	 	 	 	 	 	3.69E-02	APP,FOS,FOSB,JUNB	 	
P3	 	plumbagin	 	chemical toxicant	 	-1.067	 	-0.142	-0.786	3.69E-02	BCL2L1,CYBB,GSK3B,PRKCE	 	
P3	 	reserpine	 	chemical drug	 	-0.958	bias	0.621	 	3.69E-02	ADRA2A,CNR1,EGR1,FOS	 	
P3	 	ethionine	 	chemical toxicant	Activated	2.646	bias	0.528	 	3.72E-02	ANXA1,CD14,PSMB10,S100A11,SPP1,TMSB10/TMSB4X,TNFRSF12A	 	
P3	 	histone deacetylase	 	complex	 	1.633	bias	-0.379	2.561	3.72E-02	CYR61,JUNB,KEAP1,MMP9,PLAT,PLAU,THBS1	 	
P3	 	PDGFB	1.415	growth factor	 	0.000	bias	0.362	-1.001	3.73E-02	EGR1,FGF1,FOS,IL1RN,KLF2,MMP9,NR4A1,SPP1,THBS1	 	
P3	 	PRKCB	1.920	kinase	 	0.871	bias	0.438	-0.274	3.73E-02	APP,BCL2L1,CD83,CLCN7,CYCS,EGR1,FOS,MMP9,SREBF1	 	
P3	 	4-tert-octylphenol	 	chemical toxicant	 	-0.816	bias	0.568	 	3.75E-02	ADIPOQ,CLSTN2,EMP1,ESR2,IGSF6,RPN2	 	
P3	 	ALDH1A2	-2.656	enzyme	 	-0.816	bias	-0.252	-0.199	3.75E-02	CSF1,CTGF,CYR61,IGFBP4,KIT,SPP1	 	
P3	 	ELANE	2.404	peptidase	 	0.447	bias	0.331	-0.294	3.75E-02	CD14,CTSB,FOS,HSPA5,MMP9,SERPINA1	 	
P3	 	isobutylmethylxanthine	 	chemical toxicant	 	1.913	bias	0.358	0.591	3.76E-02	ACSL3,ADIPOQ,CD14,CEBPB,EGR1,FOS,GAPDH,ITGB2,JUNB,NR1H3,PLAT,PLIN1,PLIN2,RAB5C,RAB7A,SCD,SREBF1,TUBB	 	
P3	 	chenodeoxycholic acid	 	chemical - endogenous mammalian	 	0.767	 	0.184	0.170	3.77E-02	ABCB11,ABCC3,APOB,APOE,CYP27A1,EGR1,MMP9,NR5A2,PCK1,PCK2,PLTP,TXNRD1	 	
P3	 	JUND	-1.240	transcription regulator	 	-0.128	bias	0.331	-0.934	3.80E-02	ALAS1,COL6A1,CSTA,CYBB,FTH1,HMOX1,MMP9,NR4A1,PLAU,SPP1	 	
P3	 	lipoteichoic acid	 	chemical - endogenous non-mammalian	Activated	2.654	bias	0.588	 	3.80E-02	BCL2L1,CD14,CD83,CYBB,HIF1A,HMOX1,IL1RN,MMP9,NR4A1,TOLLIP	 	
P3	 	IRAK4	-1.273	kinase	 	 	 	 	 	3.81E-02	APP,BTG2,CSRNP1,CXCL16,DAB2,EGR1,FOS,FOSB,GEM,NFKBIZ,NR4A1	 	
P3	 	isotretinoin	 	biologic drug	 	0.686	bias	0.490	-0.911	3.81E-02	BCL2L1,CYP1B1,CYP2B7P,IGFBP3,MMP9,OAS1,ODC1,PSMB10,RARRES3,TFRC,VCAM1	 	
P3	 	S100A9	-4.747	other	 	-0.229	 	0.206	-1.125	3.84E-02	ADAMTS5,ALPL,BMF,C1QB,CLEC9A,CPM,CXCL14,ETV5,FAS,FCGR2A,GJB2,KCNMA1,MYH1,NTRK3,PLAU,RAB20,SCUBE1,SEMA3B,USP18,VCAM1	 	
P3	 	pioglitazone	 	chemical drug	 	-0.484	 	0.081	-0.827	3.84E-02	ADIPOQ,APOB,APOE,APP,COX4I1,CTGF,EGR1,FOS,HMOX1,IL1RN,KLF4,LEP,MMP9,NR4A1,PFKL,PLIN1,PLIN2,SREBF1,TNFRSF1A,UCP2	 	
P3	 	celecoxib	 	chemical drug	 	0.970	 	-0.171	1.549	3.85E-02	APP,ATF4,BCL2L1,CD68,CIDEA,DDIT3,DES,FAS,GDF15,HMOX1,HSPA5,MKI67,MMP9,SLC25A6,TP63,VCAM1	 	
P3	 	nitroprusside	 	chemical drug	 	-0.698	 	0.123	-1.043	3.99E-02	ACTN1,DUSP6,EGR1,FAS,FOS,HMOX1,HSD11B2,SLC1A4	 	
P3	 	omeprazole	 	chemical drug	 	 	 	 	 	3.99E-02	ABCC3,BCL2L1,CTGF,CXCL12,EGR1,FOS,FST,POR	 	
P3	 	ID2	1.172	transcription regulator	 	0.832	 	-0.081	1.123	4.07E-02	BCL2L1,CCND2,CD83,CEBPB,CSF1,DUSP1,DUSP10,DUSP4,FCER1G,G6PC3,HIF1A,IL10RA,IL20RB,IRF8,LMO4,MAF,NR4A1,SOCS3,TNFRSF1A,TRAF3,ZBTB16	 	
P3	 	EFNA2	-6.009	kinase	 	-0.333	 	0.055	-0.497	4.12E-02	CTGF,DUSP4,DUSP6,ETV5,PLAT,SLC20A1,SOX9,TRIM2,USP9Y	 	
P3	 	cholic acid	 	chemical - endogenous mammalian	 	1.617	 	0.142	1.161	4.14E-02	ABCB11,ABCC3,CYP27A1,CYP4A11,EPHX1,NR1H3,PCK1,PLTP,RAD23B,SREBF1,SREBF2	 	
P3	 	INHA	-3.053	growth factor	 	-1.657	 	-0.014	-1.604	4.16E-02	CCND2,COL6A1,CTGF,CYP1B1,CYR61,DHX32,EPHX1,FST,IGFBP4,KIT,MATN2,MYL9,PCDH7,PTX3	 	
P3	 	dopamine	 	chemical - endogenous mammalian	 	0.043	 	0.086	-0.248	4.16E-02	BCL2L1,CLCN3,CNR1,DDIT3,EGR1,FOS,FST,GABBR1,GPC3,HMOX1,KCNK2,PPP1R1B,PPP1R2,TMEM205	 	
P3	 	linoleic acid	 	chemical - endogenous mammalian	 	0.447	 	0.237	-0.294	4.17E-02	APOB,APP,DDIT3,DUSP1,HSPA5,PLIN2,PLIN5,SCD,UCP2,VCAM1	 	
P3	 	ATF1	1.363	transcription regulator	 	-0.152	bias	0.355	-0.856	4.20E-02	CEBPB,EGR1,FOS,FTH1,HLA-G,HMOX1,THBS1	 	
P3	 	IRS2	-1.656	enzyme	 	0.459	 	0.149	0.085	4.20E-02	EGR1,FOS,LEP,PCK1,SREBF1,SREBF2,THRSP	 	
P3	 	LG100268	 	chemical reagent	 	1.071	 	0.237	0.460	4.20E-02	ABCB11,APOE,BCL2L1,NR1H3,PLIN2,SCD,SREBF1	 	
P3	 	RUVBL1	2.033	transcription regulator	Activated	2.449	bias	0.710	 	4.20E-02	CARS,CCND2,ERGIC1,HIST1H2BK,IGFBP3,METTL23,SESN2	 	
P3	 	SQSTM1	3.539	transcription regulator	 	1.412	bias	0.326	0.709	4.20E-02	EGLN3,GSTM5,KEAP1,LEP,NQO1,PLAT,RILPL1	 	
P3	 	valsartan	 	chemical drug	 	-1.080	bias	-0.411	-0.106	4.20E-02	ADIPOQ,APP,CYBB,FOS,KIT,LEP,SPP1	 	
P3	 	CLDN6	2.046	other	 	 	 	 	 	4.21E-02	ATF4,CLDN5,EIF2S1,HSPA5,KLF4	 	
P3	 	COMMD1	1.258	transporter	 	-0.447	bias	-0.710	 	4.21E-02	ALDOA,EGLN3,PFKFB3,STC2,TFRC	 	
P3	 	DPP4	-2.019	peptidase	 	-0.577	 	0.034	-0.652	4.21E-02	IL1RN,MMP14,PLAU,SREBF1,TOP2A	 	
P3	 	DRAP1	1.672	transcription regulator	 	 	 	 	 	4.21E-02	GAPDH,ILF2,RPL7A,RPLP0,SOD1	 	
P3	 	Ni2+	 	chemical reagent	Activated	2.207	bias	0.710	 	4.21E-02	ASNS,CSF1,HIF1A,PTGES2,VCAM1	 	
P3	 	TRPV4	-1.871	ion channel	 	-0.555	bias	0.592	 	4.21E-02	FAS,FOS,SOCS3,THBS1,VCAM1	 	
P3	 	deoxycorticosterone acetate	 	chemical drug	Activated	2.176	bias	0.355	1.403	4.21E-02	CD68,CYP4A11,SLC9A1,SPP1,VCAM1	 	
P3	 	tripterine	 	chemical - endogenous non-mammalian	 	1.287	 	0.059	1.156	4.21E-02	BAG3,GBA,HSPH1,TCP1,VCAM1	 	
P3	 	2-amino-5-phosphonovaleric acid	 	chemical - other	Activated	2.465	 	0.096	2.065	4.24E-02	AAGAB,ANLN,ATF4,BTG3,DCLK2,DUSP1,DUSP6,EGR1,FOS,FOSB,JUNB,LHFPL2,MED20,MLST8,NPY1R,NR4A1,SPRY4,ZNF605	 	
P3	 	Tnf (family)	 	group	 	1.065	bias	0.378	-0.329	4.24E-02	ABCC3,ADAMTS5,ADIPOQ,BCL2L1,C3AR1,CD4,CLDN2,CSF1,CXCL12,FST,HIF1A,LGALS9,MMP9,SAA1,SOCS3,TACR1,TYMP,VCAM1	 	
P3	 	ATP7A	1.474	transporter	 	 	 	 	 	4.26E-02	ADCYAP1,APP,PLP1	 	
P3	 	Atrial Natriuretic Peptide	 	group	 	 	 	 	 	4.26E-02	ADIPOQ,CTGF,LEP	 	
P3	 	BCAR1	1.545	enzyme	 	 	 	 	 	4.26E-02	EGR1,NAB2,RALA	 	
P3	 	CA074-methyl ester	 	chemical reagent	 	 	 	 	 	4.26E-02	APP,CTSB,LAMP2	 	
P3	 	CMKLR1	1.906	g-protein coupled receptor	 	 	 	 	 	4.26E-02	ADIPOQ,CCND2,PLIN1	 	
P3	 	CNGA3	-8.597	ion channel	 	 	 	 	 	4.26E-02	CAPN2,DDIT3,HSPA5	 	
P3	 	COPS8	2.230	other	 	 	 	 	 	4.26E-02	CCND2,CCND3,CDK6	 	
P3	 	CREB3L2	1.369	transcription regulator	 	 	 	 	 	4.26E-02	ATF5,HSPA5,SEC23B	 	
P3	 	FRMD6	1.076	other	 	 	 	 	 	4.26E-02	CTGF,FGF1,IGFBP3	 	
P3	 	FTH1	3.798	enzyme	 	 	 	 	 	4.26E-02	FTH1,FTL,TFRC	 	
P3	 	HOXB5	3.013	transcription regulator	 	 	 	 	 	4.26E-02	ITGAV,PLAU,RET	 	
P3	 	ITGA4	1.696	transmembrane receptor	 	 	 	 	 	4.26E-02	IL1RN,ITGAV,MMP9	 	
P3	 	LDB1	1.430	transcription regulator	 	 	 	 	 	4.26E-02	KIT,SFRP1,SFRP2	 	
P3	 	MTF1	1.403	transcription regulator	 	 	 	 	 	4.26E-02	ADAMTS5,MMP9,SLC30A1	 	
P3	 	MXD1	1.840	transcription regulator	 	 	 	 	 	4.26E-02	CCND2,EIF4A1,ODC1	 	
P3	 	PIAS3	1.227	transcription regulator	 	 	 	 	 	4.26E-02	BCL2L1,FTH1,TPSAB1/TPSB2	 	
P3	 	PRKRA	1.390	other	 	 	 	 	 	4.26E-02	MAF,RET,THBS1	 	
P3	 	RPS6KA3	1.100	kinase	 	 	 	 	 	4.26E-02	FOS,FSCN1,LEP	 	
P3	 	RPS6KA4	1.182	kinase	 	 	 	 	 	4.26E-02	DUSP1,FOS,JUNB	 	
P3	 	SGPL1	2.051	enzyme	 	 	 	 	 	4.26E-02	ABCC1,APP,BCL2L1	 	
P3	 	Trolox C	 	chemical drug	 	 	 	 	 	4.26E-02	HIF1A,MMP9,UCP2	 	
P3	 	edaravone	 	chemical drug	 	 	 	 	 	4.26E-02	DDIT3,FAS,HSPA5	 	
P3	 	lidocaine	 	chemical drug	 	 	 	 	 	4.26E-02	APP,BCL2L1,FOS	 	
P3	 	mesalamine	 	chemical drug	 	 	 	 	 	4.26E-02	HMOX1,ODC1,TPM3	 	
P3	 	scopolamine	 	chemical drug	 	 	 	 	 	4.26E-02	FOS,MAPT,MMP9	 	
P3	 	MAPK8	-1.218	kinase	 	1.027	bias	0.350	-0.477	4.27E-02	APOE,BCL2L1,CEBPB,CSTA,CXCL16,CYBB,CYP27A1,DUSP1,DUSP4,EGR1,FOS,FTH1,HMOX1,MMP9,MSR1,NUPR1,PLAU,PTX3,TACR1	 	
P3	 	FLT3	-1.767	kinase	 	 	 	 	 	4.31E-02	BCL2L1,CCND2,CCND3,CEBPB,CYBB,LYZ	 	
P3	 	rosuvastatin	 	chemical drug	 	1.408	 	0.133	1.085	4.31E-02	CYBB,HMGCS1,HMOX1,KIT,MVD,PMVK	 	
P3	 	SMAD7	-1.179	transcription regulator	 	-0.750	 	-0.233	0.137	4.38E-02	BZW2,COL6A1,CTGF,FAS,FST,FSTL3,HMOX1,MATN2,MMP9,NID2,PLAT,SCD,SOX9,TGFB2,TPM3,TXN	 	
P3	 	imatinib	 	chemical drug	 	-1.748	 	-0.139	-1.302	4.41E-02	APP,BCL2L1,BIRC7,CCND2,CEBPB,CXCL12,CYBB,DAB2,HMOX1,KIT,PLIN2,PRNP	 	
P3	 	DETA-NONOate	 	chemical reagent	 	-0.340	 	0.159	-0.781	4.44E-02	BCL2L1,DUSP1,FAS,FOS,HIF1A,HMOX1,MMP9,VCAM1	 	
P3	 	PTK2	-1.132	kinase	 	0.539	bias	0.372	-0.427	4.44E-02	CSPG4,CYR61,DSP,FOS,MMP9,P4HA1,THBS1,VCAM1	 	
P3	 	CD24	 	other	 	0.818	bias	0.710	 	4.45E-02	CFTR,CHAC1,FOS,GDF15,HS2ST1,HSPB8,MCAM,PLAU,SLC30A1,SLC4A4,TFPI,THBS1,TOP2A,TRIM2	 	
P3	 	PPARD	1.681	ligand-dependent nuclear receptor	 	0.452	bias	0.343	-1.018	4.50E-02	ALDH3A2,APOB,APOE,BCL2L1,C1QA,C1QB,C1QC,CCND2,CD68,CEBPB,LPIN2,MMP9,MPEG1,NPC1L1,PLIN2,PLP1,RABL6,SCD,SERINC2,THBS1,TNFRSF12A,UCP2	 	
P3	 	tetracycline	 	chemical drug	 	1.929	 	0.154	1.443	4.50E-02	CSF1,CTGF,HSPD1,ME1,PCDH18,PPP1R3C,SLC1A4,SPTLC3,STAM,TTC1,VDAC1	 	
P3	 	7-nitroindazole	 	chemical reagent	 	1.131	bias	-0.284	1.694	4.52E-02	FOS,FOSB,GSTP1,NCAM1	 	
P3	 	ITCH	1.208	enzyme	Activated	2.000	bias	-0.710	 	4.52E-02	CTGF,CYR61,FOS,TP63	 	
P3	 	batimastat	 	chemical - protease inhibitor	 	-0.577	 	0.089	-0.731	4.52E-02	CEBPB,MMP14,MMP9,SDC4	 	
P3	 	calcipotriene	 	chemical drug	 	0.132	 	0.209	-0.282	4.52E-02	FOS,JUNB,PLAU,SPP1	 	
P3	 	ellagic acid	 	chemical - endogenous non-mammalian	 	0.000	bias	-0.266	0.533	4.52E-02	AKR1B1,CDK6,HMOX1,NQO1	 	
P3	 	ethoxyquin	 	chemical toxicant	 	1.934	bias	0.627	 	4.52E-02	GSTM5,GSTP1,NQO1,PSMB5	 	
P3	 	miR-103-3p (and other miRNAs w/seed GCAGCAU)	 	mature microrna	 	-1.926	bias	-0.710	 	4.52E-02	CDK6,FBXW11,GRN,PLAG1	 	
P3	 	peroxynitrite	 	chemical toxicant	 	-0.152	bias	0.355	-0.856	4.52E-02	DDIT3,FOS,LMO4,MARCKSL1	 	
P3	 	Pdgf (complex)	 	complex	 	-0.421	bias	0.426	-1.852	4.61E-02	CCND2,CDK6,EGR1,EIF2S1,FOS,FOSB,HIF1A,HMOX1,JUNB,NCAM1,ODC1,PLAU,VCAM1	 	
P3	 	TXN	3.635	enzyme	 	0.891	 	0.151	0.531	4.72E-02	CCND2,CYP1B1,FOS,HIF1A,HMOX1,MMP9,TXN	 	
P3	 	ATN1	1.528	transcription regulator	 	 	 	 	 	4.72E-02	BTG3,CDH11,CDK2AP1,CNR1,FGF1,IL11RA,MARCKSL1,MCAM,NAB2,NR2F1,PABPC4,PPP2R1A,PSME1,SPP1,THRA,THRSP,TUBB	 	
P3	 	HIST1H1T	-1.733	other	 	1.155	bias	0.429	-0.333	4.76E-02	ARPC5,CCDC58,FKBP4,FOS,GLUL,HSPA4,MARS,OGT,PCCB,PHB2,RILPL1,SGF29	 	
P3	 	Hist1h1a	 	other	 	1.155	bias	0.429	-0.333	4.76E-02	ARPC5,CCDC58,FKBP4,FOS,GLUL,HSPA4,MARS,OGT,PCCB,PHB2,RILPL1,SGF29	 	
P3	 	ITGB1	-1.024	transmembrane receptor	 	1.093	 	0.225	0.329	4.76E-02	ABCC1,APOE,FLNA,FOS,IL1RN,ITGAV,JUNB,LIMS1,LRP6,MMP9,PLAU,THBS1	 	
P3	 	MAX	1.626	transcription regulator	 	-1.980	 	-0.160	-1.662	4.76E-02	CBX5,CCND2,CYCS,DDIT3,DKC1,FTH1,HDAC2,HMGA1,LAMP2,NPM1,ODC1,RBBP8	 	
P3	 	IGF2	1.214	growth factor	 	0.976	bias	0.254	0.320	4.77E-02	ARHGDIA,ARHGEF2,CTGF,CYP1B1,DDIT3,DUSP1,EGR1,GNB1,GRN,HIF1A,IGFBP3,IGFBP4,IGFBP6,JUNB,LEP,SLC20A1,SLC30A1,SOCS3,SPP1,THRA	 	
P3	 	SOX11	-3.266	transcription regulator	 	-0.543	bias	0.299	-1.518	4.88E-02	ADAM9,CD52,EGR1,FAM45A,FAS,HSPD1,LGALS9,PAG1,PAX5,PDGFA,YPEL1	 	
P3	 	TET2	1.079	other	Activated	2.840	bias	0.434	1.160	4.88E-02	AFF3,ANXA2,CHST11,FAM129A,HS6ST1,ITGB2,KLF2,PXDC1,SH2B3,SLC20A1,SLC6A8,SORL1,TRIOBP,XYLT1,ZBTB16	 	
P3	 	HLX	1.428	transcription regulator	 	0.128	bias	-0.311	0.884	4.91E-02	CTSS,CYP1B1,EGR1,GDF15,PLXNA1,UNC5B	 	
P3	 	HSD11B1	1.583	enzyme	 	1.067	 	-0.118	1.302	4.91E-02	ADIPOQ,CPA3,LEP,NR1H3,SREBF1,UCP2	 	
P3	 	SSRP1	1.240	other	 	 	 	 	 	4.91E-02	EGR1,HNRNPK,LMOD2,MT-TY,PDGFA,PLAU	 	
P3	 	SU6656	 	chemical toxicant	 	0.555	bias	-0.710	 	4.91E-02	CSF1,CTGF,DDIT3,EGR1,JUNB,SOCS3	 	
P3	 	TERC	 	other	 	 	 	 	 	4.91E-02	CYP4A11,EGR1,H1F0,NR1D1,THRA,TUBB2A	 	
P3	 	andrographolide	 	chemical drug	 	-0.109	 	-0.101	0.135	4.91E-02	BCL2L1,CNR1,GSTP1,HMOX1,MMP9,VCAM1	 	
P3	 	cyclopamine	 	chemical reagent	 	-0.140	bias	-0.298	0.569	4.91E-02	CD14,FAS,MKI67,SMPD3,SOX9,SPP1	 	
P3	 	3-methylcholanthrene	 	chemical toxicant	 	1.570	bias	0.601	 	4.92E-02	CYP1B1,CYR61,FOS,GSTM5,ME1,NQO1,NR4A1,POR	 	
P3	 	IL11	-2.212	cytokine	 	-0.565	 	0.142	-0.933	4.92E-02	ANXA2,BCL2L1,F8,FOS,JUNB,SOCS3,SPP1,VCAM1	 	
P3	 	GAS6	1.243	growth factor	 	0.314	 	-0.028	0.377	4.92E-02	BCL2L1,CD68,CYR61,MSR1,SOCS3	 	
P3	 	NCOR-LXR-Oxysterol-RXR-9 cis RA	 	complex	Activated	2.236	bias	0.540	 	4.92E-02	APOC1,APOE,PLTP,SCD,SREBF1	 	
P3	 	SUPT16H	1.270	transcription regulator	 	 	 	 	 	4.92E-02	EGR1,HNRNPK,LMOD2,PDGFA,PLAU	 	
P3	 	alpha-tocopherol	 	chemical drug	 	-0.625	bias	-0.426	0.307	4.92E-02	ADIPOQ,CTGF,HMOX1,LEP,SQSTM1	 	
P3	 	imipramine	 	chemical drug	 	1.414	bias	0.372	0.888	4.92E-02	EGR1,FNDC4,FOS,TACR1,TSPO	 	
P3	 	oltipraz	 	chemical drug	Activated	2.172	bias	0.653	 	4.92E-02	ABCC3,FTH1,GSTM5,GSTP1,NQO1	 	
P3	 	1-methyl-4-phenyl-1,2,3,6-tetrahydropyridine	 	chemical toxicant	 	-0.285	bias	0.300	-1.169	4.96E-02	APP,CNR1,CYBB,EGR1,FOS,FOSB,NR4A1,PARK7,PTPRC,TNFRSF1A	 	
P3	 	MYOD1	-6.732	transcription regulator	 	0.822	bias	0.397	-0.921	4.97E-02	ALDOA,ASS1,BCL2L1,BIN1,CBX5,CCND3,DES,DUSP1,GYS1,HSPB8,JUNB,KIFC3,LDB3,MKI67,MSC,PDGFA,PRKACA,RPL7A,SH3GLB1,STAM,TKT,TNS1	 	
P3	 	SGK1	-1.282	kinase	 	1.066	bias	0.518	 	4.98E-02	CDK6,CFTR,CTGF,SLC1A5,SLC38A3,SLC3A2,SLC5A3,SLC6A8,STIM1	 	
P3	 	USF2	1.395	transcription regulator	 	0.779	bias	0.637	 	4.98E-02	CFTR,CHI3L1,HMOX1,IGFBP3,P4HA1,SPP1,THBS1,THRSP,UCP2	 	
P3	 	methylphenidate	 	chemical drug	 	-1.961	 	0.237	-2.425	5.45E-02	EGR1,FOS,FOSB,NCAM1	 	
P3	 	NR4A3	-2.492	ligand-dependent nuclear receptor	 	-1.838	 	0.216	-2.476	5.46E-02	AASS,CCND2,COL16A1,COL6A1,HIF1A,MT-CO1,MYH1,NQO1,UCP2	 	
P3	 	DUSP1	-2.386	phosphatase	 	-1.929	 	-0.212	-1.262	6.14E-02	AACS,CIDEA,CYBB,DUSP1,IL1RN,LTF,MYH1,PDGFA,PLIN2,TGFB2,VCAM1	 	
P3	 	(+)-MK-801	 	chemical drug	Activated	2.045	 	0.125	1.678	6.84E-02	ALDOA,APP,EGR1,FOS,FOSB,HSPA5,INPP4B,JUNB,NPTXR,STXBP1	 	
P3	 	SIAH2	2.549	transcription regulator	Activated	2.208	 	0.194	1.780	7.45E-02	AKR1C3,EGLN3,FGF1,HIF1A,SIAH2	 	
P3	 	EZR	1.364	other	 	1.964	 	0.125	1.718	7.58E-02	BCL2L1,FAS,MMP14,MMP9	 	
P3	 	glutathione	 	chemical - endogenous mammalian	Inhibited	-2.630	 	-0.142	-2.256	7.82E-02	ABCC1,ASS1,DDIT3,GNL3,HIF1A,HMOX1,SLC7A11,VCAM1	 	
P3	 	RHO	-6.697	g-protein coupled receptor	Inhibited	-2.121	 	0.101	-2.408	9.22E-02	APP,C1QA,CEBPB,CSF1R,CTSS,FOS,GNB1,NCAM1	 	
P3	 	PRMT5	2.267	enzyme	Inhibited	-2.165	 	0.085	-2.350	1.06E-01	ADIPOQ,KLF4,LEP,NME1,SREBF1	 	
P3	 	STK11	-1.063	kinase	 	-1.833	 	-0.055	-1.604	1.06E-01	ALCAM,CDC42,CREBL2,FGFR2,HIF1A,JUNB,MCAM,MMP9,MRPS15,NR1D1,PPP1R2,PSMB5,RAB10,SORL1,TARS,TIAL1,TOP2A,TWF2	 	
P3	 	ACTL6A	1.270	other	Inhibited	-2.000	 	-0.059	-1.882	1.76E-01	BCL2L1,CCND2,FAS,HMOX1	 	
P3	 	MAFB	1.916	transcription regulator	 	-1.987	 	0.220	-2.425	1.97E-01	ACTB,ACTN1,ARHGDIA,NUAK1,PCK1	 	
P3	 	NR3C2	-1.250	ligand-dependent nuclear receptor	Inhibited	-2.143	 	0.178	-2.726	2.32E-01	BCL2L1,CTGF,DES,ECHDC2,EGR1,FKBP1A,FKBP4,FKBP5,HSPA9,PPAT,PPIB	 	
P3	 	HDAC4	-1.256	transcription regulator	 	1.964	 	-0.084	2.128	2.33E-01	C1QC,FOS,FST,HDAC2,HIF1A,KLF2,LMOD2,MAPK10,MMP9,NR4A1,TNFRSF12A,VCAM1	 	
P3	 	MTTP	-1.113	transporter	 	-1.953	 	-0.164	-1.633	2.84E-01	APOB,EIF2S1,GOT1,HSPA5	 	
P3	 	TSC1	1.229	other	 	-1.969	 	-0.073	-1.825	2.84E-01	DDIT3,FAM129A,FLNA,HMOX1	 	
P3	 	histone deacetylase inhibitor	 	chemical drug	Activated	2.000	 	0.133	1.734	2.84E-01	CPA3,FAS,IGFBP3,PHLDA2	 	
P3	 	BNIP3L	-1.294	other	Inhibited	-2.449	 	-0.184	-1.999	2.95E-01	BCL2L1,CCND3,EIF2AK1,SFRP1,TFRC,TOP2A	 	
P3	 	ATF3	-2.884	transcription regulator	 	1.982	 	-0.089	2.158	3.22E-01	ADIPOQ,ASNS,BHLHE41,CHAC1,DDIT3,NUPR1,PCK1	 	
P3	 	FOSL1	-2.547	transcription regulator	Activated	2.556	 	0.051	2.427	3.50E-01	EGR1,FOS,FOSB,JUNB,MMP9,PLAU,SERPINE2	 	
P3	 	FBXO32	-1.760	enzyme	Activated	2.157	 	0.169	1.683	3.83E-01	CALR,CCND2,HSPA5,HYOU1,MAPT,RPN1,SLC33A1,STT3A	 	
P3	 	NANOG	-1.556	transcription regulator	Inhibited	-2.121	 	0.150	-2.546	1.00E00	CCND2,CDK6,EGR1,FOS,FOSB,KLF4,LPCAT4,MAP1B	 	

Causal Networks for My Projects->David Bulger->P3

Diseases and Bio Functions for My Projects->David Bulger->P3
Categories	Functions	Diseases or Functions Annotation	p-Value	Predicted Activation State	Activation z-score	Notes	Bias-corrected z-score	Molecules	# Molecules	
Cell Death and Survival	cell death	cell death	4.03E-34	Decreased	-4.856	 	-2.649	NPM1,ASS1,VAC14,C1QA,NPAS2,POR,CCND3,CSE1L,GNA13,AIF1,YWHAG,LAIR1,SURF1,ANXA2,PRKACA,PSMA4,CTSB,ALCAM,PLTP,ADCYAP1,FTH1,EPHX1,HTATIP2,USP18,DDIT3,PSMD7,DAPK2,PRDX1,BAG6,ADIPOQ,PPIA,SMARCA4,RABL6,AAK1,GNG5,AMOT,TMEM123,OAS1,UCP2,MECOM,FCGR2A,PVR,CSTB,RPS16,EDIL3,CSF1,NR4A1,RPL37,SOX9,EEF1A1,SOCS3,AKR1C3,DNAJC15,GPC3,CBX5,CTSD,AK1,CHMP2A,CCT5,SNRPD1,UQCRFS1,MTMR2,NSMAF,STXBP1,GAS5,HDAC2,ASNA1,PFDN5,RPL37A,SMPD2,TXNRD1,AES,BCL2L1,RBX1,NAGLU,TFPI,PPAT,UBE2I,ETV5,PEBP1,SULF1,SCD,IGFBP4,TFEB,F2RL3,PCDHGB4,RPL7A,EIF2S1,HLA-G,PSMD10,COL6A1,STUB1,HSPB6,SEC61G,TP63,DVL1,CSRNP1,TRIM2,SOD1,RPS29,RBCK1,SLC25A5,MAP4K4,RPLP0,GFPT1,CTGF,RAN,MKI67,EIF6,GSS,RPS11,SGPL1,AHSA1,LGMN,PTP4A2,AFAP1,KLF8,ZBTB16,BIRC7,CAPN6,CENPB,JUNB,HMGA1,ROR1,BCAP29,NINJ1,FNDC1,RTN4,ARHGAP35,CCT3,EBNA1BP2,PDCD5,GSTP1,SORL1,GSTM5,BTG3,HLA-A,NQO2,LRP6,HYOU1,FKBP1A,CCAR2,ASNS,ATP6AP1,CDH11,MAFG,LYZ,CES1,PHB,TUB,HPGDS,RPS5,FKBP5,ACVR1C,RPL31,SMPD3,GJB2,RPS24,CD53,WSB1,PPIF,SYNGR2,EGR1,TRIM28,TIAL1,CALM1 (includes others),IMMT,GLIS2,SREBF1,BMF,USP22,NCAM1,PNO1,SLC31A1,PRPF19,PFN1,KCND3,CD4,MAP1B,UNC5B,CHTOP,METAP2,CAMK2D,SLC25A6,PLCE1,CDON,COMT,LYNX1,RPL19,CHST11,ANXA7,GSK3B,GPC1,C1QBP,RET,BCKDK,DSP,HK1,FERMT3,SLC6A8,FST,ACP2,GNG2,HSPA9,PHB2,SLC4A7,DGKE,SHOX,TPSAB1/TPSB2,CD3G,CDC42,MAPT,NUAK1,CD14,CLCN7,EIF5A,UTP11,CREBL2,GEM,TOLLIP,RAB1A,SFRP2,HIGD1A,ATF5,ILF2,MRPS30,HINT1,NAA38,THBS1,DKK3,DUSP10,ERBB4,HSPE1,EGLN3,OAZ1,OGDH,CACNG8,MAPKAPK2,FAM162A,CALR,SRR,BHLHE41,HSPH1,PHLDA3,MAP3K1,HYAL1,RPS21,CEBPB,EMP1,RPS4Y1,GBE1,C6,NCKAP1L,CPEB1,HLTF,PPP2R1B,SLC47A1,RPL38,PSG2,CSTA,WHSC1,RRM2B,CTSG,TMBIM6,MNAT1,PANX1,SLC9A1,ODC1,PTPRC,EMG1,GATAD2A,EIF4G2,LTF,HIGD2A,KEAP1,MCOLN3,KIF1A,SPTB,ATF4,STAM,TMSB10/TMSB4X,UNG,ALDOC,PPP1R1B,CNR1,FGFR2,TPM3,RPAP3,NPY5R,DCTD,CD52,DES,NDN,HAX1,HSPA8,BTG2,PSMA5,GPR65,ATMIN,GAPDH,TFRC,DUSP4,AARS,SQSTM1,ESR2,STEAP3,APOE,NME1,FBXO10,SLC4A2,PHLDA2,OSGIN1,SEC23B,GDF15,HSPB8,LGALS9,GRINA,CCT4,OGT,ARF6,HSP90AB1,UBE2K,DAB2,SERPINA1,SNRPD3,BCAP31,NFE2L2,S100A1,SIGMAR1,SRA1,TNFRSF1A,GNA12,SLC6A6,SLC39A6,LZTS2,TRIB3,SNCG,HSPA2,CPEB4,GRN,FOS,MYOC,NTRK3,SERPINH1,PPT1,CCT7,TPP1,PSAP,ARHGDIA,TSC22D2,ABCC3,BMP6,SGCD,ADRA1A,ICMT,DAD1,TRAF3,SESN2,ARL6IP5,MBP,ACO2,RACK1,BAG3,NME2,OGFOD1,RNASE1,TYMP,HSPA5,BIN1,CEBPG,CERS2,CD28,HSPA4,SAE1,RHOG,RPS13,ENTPD5,PACS2,NUPR1,HOXA7,GCLM,DPM3,GULP1,PFKFB3,BCAS2,PSMB5,FSTL3,YWHAB,PTPRQ,LAMA2,KCNK2,CNP,SLC12A7,RAPGEF3,SDHC,PPP1R11,THRA,CITED1,ARSA,TRIM35,KLF4,SLC3A2,FOSB,DNAJC5,ADAM12,DUSP1,TXN2,XRCC6,ALDH1A2,IGFBP3,CAPN2,PIK3AP1,IRF8,SIRPA,RPSA,CD151,PTGFR,MSR1,SRPX,PPIB,PYCARD,HNRNPK,MLH1,IRAK1,RAP1GDS1,SHC1,SLC19A3,MCAM,PPP1R2,SAA1,LOC102724428/SIK1,RHOBTB2,RPS3,LONP1,RAD23B,ATP13A2,GMFB,SLC20A1,VCAM1,EDNRB,DCTN3,NQO1,MGAT5,EMD,HSPD1,PSME3,AIFM2,NFE2L1,DEGS1,ZPR1,FGF1,SERPINE2,CIDEA,KIFC3,CAPNS1,SLC33A1,PSMD2,COX5A,CHI3L1,APOB,MAF,COX8A,SH3BGRL3,HRAS,SH3GLB1,NCSTN,MIF4GD,APRT,DYNLL1,PEG10,CTSS,ABCC1,TXN,CALCRL,CFL1,NR1H3,STOML2,MTPN,CCND2,NR1D1,BSG,YARS,STIP1,MBD4,IL10RA,ALDOA,MAP2K3,LRP8,SFRP1,TCF7,CYR61,C3AR1,PHLPP1,ALK,S100A11,RAB32,ADAM17,RPS3A,PSMB10,UBQLN1,PAM16,DUSP6,CTNNA1,KAZN,PRAF2,FANCE,UCHL1,LIPA,RPL35,ACSM5,GBA,ANXA5,TOP2A,PRKCE,NACC1,PSMD14,STIM1,RPS12,AMFR,NDUFS4,PLAT,IL11RA,RPS19,ADRM1,LETM1,TYROBP,IMPDH2,ACTB,NABP1,CYP1B1,COPG1,AREL1,APP,EIF3G,FIS1,ITGB2,LAMP2,COL5A3,SUPV3L1,SREBF2,DOCK8,LIMS1,FCER1G,PEA15,PRMT5,FKBP4,TSPO,NR5A2,P2RY12,CYCS,CBX4,GABARAP,PLAU,GAB2,SLC7A11,PLP1,PFKFB1,VPS28,CCNI,CXCL12,SDC4,TAF10,TUBB,VDAC2,NR2F1,CTBP1,PAX5,G0S2,RPL13,ITGAV,CYBB,NEO1,SIAH2,RAD51C,CLCN3,KLF2,EIF2AK1,IGFBP6,SPP1,DNASE2,GPS2,LMO4,SGCG,CDK6,PSMC4,CDK2AP1,PKN1,RPL9,SEL1L,PPP2R1A,ADCYAP1R1,IL1RN,MAPK10,GNL3,VDAC1,PHF1,AKR1B1,RPL13A,PAFAH1B2,LEP,PRDX5,KLRD1,MMP14,VAPA,PKM,UGCG,CFTR,HIF1A,FAS,TNFRSF12A,TACR1,SOX17,HMOX1,CCDC88A,PARK7,PCK2,CSPG4,FLNA,KCNMA1,ANXA1,EFNB1,F5,TGFB2,KIT,TCP1,HSD11B2,PSMA3,ARHGEF2,NSMF,SEMA3B,HCST,STK40,PI4KB,PRNP,TRAF7,TAF6,GABBR1,F13A1,NFKBIZ,CSF1R,NDUFA13,FAU,ENO1,TNFAIP8L2,LPAR1,FASTK,SLC16A1,MAT2A,MMP9	649	
Cell Death and Survival	necrosis	necrosis	1.69E-31	Decreased	-4.158	 	-2.698	NPM1,ASS1,VAC14,C1QA,CCND3,CSE1L,GNA13,YWHAG,LAIR1,SURF1,ANXA2,PRKACA,CTSB,PSMA4,ALCAM,ADCYAP1,FTH1,EPHX1,HTATIP2,USP18,PSMD7,DDIT3,DAPK2,PRDX1,BAG6,ADIPOQ,PPIA,SMARCA4,RABL6,AAK1,TMEM123,UCP2,MECOM,EDIL3,RPS16,CSF1,NR4A1,RPL37,SOX9,EEF1A1,SOCS3,DNAJC15,GPC3,CBX5,CTSD,CCT5,UQCRFS1,SNRPD1,NSMAF,STXBP1,GAS5,HDAC2,RPL37A,SMPD2,TXNRD1,BCL2L1,RBX1,NAGLU,PPAT,UBE2I,PEBP1,SULF1,IGFBP4,SCD,TFEB,F2RL3,PCDHGB4,RPL7A,EIF2S1,HLA-G,COL6A1,STUB1,HSPB6,SEC61G,TP63,DVL1,TRIM2,SOD1,RPS29,RBCK1,SLC25A5,RPLP0,GFPT1,CTGF,RAN,MKI67,EIF6,RPS11,SGPL1,AHSA1,LGMN,AFAP1,KLF8,ZBTB16,BIRC7,CAPN6,CENPB,JUNB,HMGA1,ROR1,RTN4,CCT3,EBNA1BP2,PDCD5,GSTP1,GSTM5,BTG3,NQO2,LRP6,HYOU1,FKBP1A,CCAR2,ASNS,CDH11,LYZ,CES1,PHB,FKBP5,RPS5,SMPD3,RPL31,ACVR1C,GJB2,RPS24,WSB1,PPIF,SYNGR2,TRIM28,EGR1,IMMT,GLIS2,SREBF1,BMF,USP22,NCAM1,PNO1,PRPF19,PFN1,CD4,MAP1B,UNC5B,CHTOP,METAP2,CAMK2D,SLC25A6,PLCE1,CDON,COMT,LYNX1,RPL19,GSK3B,GPC1,RET,BCKDK,DSP,HK1,SLC6A8,FST,HSPA9,GNG2,PHB2,DGKE,SHOX,TPSAB1/TPSB2,CDC42,MAPT,NUAK1,CD14,CLCN7,EIF5A,CREBL2,GEM,TOLLIP,SFRP2,ATF5,ILF2,HINT1,NAA38,DKK3,THBS1,ERBB4,HSPE1,EGLN3,OAZ1,CACNG8,MAPKAPK2,FAM162A,CALR,SRR,HSPH1,MAP3K1,HYAL1,RPS21,CEBPB,EMP1,RPS4Y1,GBE1,PPP2R1B,SLC47A1,RPL38,CSTA,PSG2,WHSC1,RRM2B,CTSG,TMBIM6,PANX1,MNAT1,SLC9A1,ODC1,PTPRC,EMG1,EIF4G2,LTF,MCOLN3,KIF1A,KEAP1,ATF4,STAM,TMSB10/TMSB4X,UNG,PPP1R1B,CNR1,FGFR2,RPAP3,DCTD,NDN,HAX1,HSPA8,BTG2,GPR65,PSMA5,ATMIN,GAPDH,TFRC,DUSP4,AARS,SQSTM1,ESR2,STEAP3,APOE,NME1,OSGIN1,GDF15,HSPB8,LGALS9,GRINA,CCT4,OGT,ARF6,HSP90AB1,UBE2K,DAB2,SERPINA1,SNRPD3,NFE2L2,S100A1,SIGMAR1,TNFRSF1A,GNA12,SLC6A6,SLC39A6,LZTS2,TRIB3,CPEB4,GRN,FOS,MYOC,NTRK3,SERPINH1,PPT1,CCT7,TPP1,PSAP,ARHGDIA,TSC22D2,BMP6,SGCD,ADRA1A,ICMT,TRAF3,SESN2,MBP,ACO2,RACK1,BAG3,OGFOD1,TYMP,RNASE1,HSPA5,CD28,HSPA4,SAE1,RHOG,RPS13,ENTPD5,PACS2,NUPR1,HOXA7,GCLM,DPM3,GULP1,PFKFB3,BCAS2,PSMB5,FSTL3,YWHAB,PTPRQ,LAMA2,CNP,RAPGEF3,PPP1R11,THRA,SDHC,CITED1,KLF4,SLC3A2,FOSB,DNAJC5,ADAM12,DUSP1,TXN2,XRCC6,ALDH1A2,IGFBP3,CAPN2,PIK3AP1,IRF8,SIRPA,RPSA,CD151,MSR1,SRPX,PYCARD,HNRNPK,MLH1,IRAK1,RAP1GDS1,SLC19A3,SHC1,MCAM,SAA1,LOC102724428/SIK1,RHOBTB2,RPS3,LONP1,RAD23B,GMFB,ATP13A2,SLC20A1,VCAM1,EDNRB,DCTN3,NQO1,MGAT5,EMD,HSPD1,PSME3,NFE2L1,FGF1,SERPINE2,CIDEA,KIFC3,CAPNS1,PSMD2,COX5A,CHI3L1,APOB,COX8A,HRAS,SH3GLB1,MIF4GD,APRT,DYNLL1,CTSS,ABCC1,TXN,CALCRL,STOML2,NR1H3,MTPN,CCND2,NR1D1,BSG,YARS,STIP1,MBD4,ALDOA,MAP2K3,SFRP1,TCF7,CYR61,C3AR1,PHLPP1,ALK,S100A11,ADAM17,RAB32,RPS3A,PSMB10,UBQLN1,DUSP6,CTNNA1,KAZN,PRAF2,FANCE,UCHL1,LIPA,RPL35,ACSM5,GBA,TOP2A,PRKCE,PSMD14,STIM1,NACC1,RPS12,PLAT,IL11RA,RPS19,ADRM1,LETM1,TYROBP,ACTB,NABP1,CYP1B1,COPG1,APP,EIF3G,ITGB2,COL5A3,LAMP2,SREBF2,LIMS1,DOCK8,FCER1G,PEA15,FKBP4,PRMT5,NR5A2,P2RY12,CYCS,PLAU,GAB2,PLP1,SLC7A11,PFKFB1,VPS28,CCNI,CXCL12,SDC4,TUBB,VDAC2,NR2F1,CTBP1,G0S2,RPL13,ITGAV,CYBB,NEO1,SIAH2,RAD51C,KLF2,EIF2AK1,IGFBP6,SPP1,DNASE2,GPS2,LMO4,SGCG,PSMC4,CDK6,CDK2AP1,PKN1,RPL9,PPP2R1A,ADCYAP1R1,IL1RN,MAPK10,GNL3,VDAC1,PHF1,AKR1B1,RPL13A,LEP,MMP14,VAPA,PKM,UGCG,HIF1A,FAS,SOX17,TACR1,HMOX1,PARK7,PCK2,CSPG4,FLNA,KCNMA1,ANXA1,EFNB1,F5,TGFB2,KIT,TCP1,HSD11B2,PSMA3,NSMF,SEMA3B,HCST,PI4KB,PRNP,TRAF7,TAF6,GABBR1,F13A1,NFKBIZ,CSF1R,NDUFA13,FAU,ENO1,TNFAIP8L2,LPAR1,SLC16A1,MAT2A,MMP9	526	
Cellular Growth and Proliferation	proliferation	proliferation of cells	4.17E-30	Increased	5.774	 	1.866	NPM1,ADAMTS8,SPRY4,GNB1,POR,CCND3,ATG9A,GLB1,CSE1L,GNA13,AIF1,EIF1AY,AHCY,YWHAG,NKIRAS2,LAIR1,SURF1,ANXA2,PLAG1,MYL9,CD300C,PRKACA,PSMA4,CTSB,ALCAM,ELMO2,ADCYAP1,ACTG1,FTH1,USP18,HTATIP2,FHL1,DDIT3,GBP1,DAPK2,PRDX1,BAG6,ADIPOQ,PPIA,RPL26,SMARCA4,SYNM,RABL6,AMOT,PLOD2,UCP2,MECOM,TUBB4B,FCGR2A,IPO7,RNF6,MARCKSL1,CSF1,NR4A1,WBP2,SOX9,EEF1A1,SOCS3,AKR1C3,SEPT9,RABEP1,EML4,DIRAS1,GPC3,CTSD,HS6ST1,STC2,CCT5,ERAL1,ADAMTS5,NAGA,GAS5,HDAC2,STK39,PFDN5,CREG1,FYB,SMPD2,TXNRD1,AES,BCL2L1,ADRA2A,RBX1,LSM1,TFPI,PPAT,UBE2I,ETV5,PEBP1,SULF1,SCD,IGFBP4,DDX21,ALG14,SUMO3,LITAF,TFEB,HLA-G,PSMD10,COL6A1,STUB1,LASP1,HSPB6,SEC61G,PREB,MT-ATP6,TP63,AKR1C1/AKR1C2,USMG5,DVL1,SOD1,TSN,RBCK1,FECH,SLC25A5,MAP4K4,CTGF,RAN,CA12,MKI67,EIF6,GSS,RAD23A,SNX12,ZBTB7B,SGPL1,AHSA1,PRG4,PTP4A2,MGAT4B,AFAP1,KLF8,ZBTB16,TESK1,BIRC7,CAPN6,CENPB,PTP4A3,DKC1,JUNB,HMGA1,ROR1,NINJ1,SH3GL1,INPP4B,RTN4,CCT3,EBNA1BP2,B3GNT5,SETBP1,PDCD5,GSTP1,BTG3,NQO2,LRP6,TTLL4,FKBP1A,RUVBL1,GPC4,CCAR2,ASNS,H2AFZ,CDH11,ENAH,MAFG,LYZ,PHB,RHOD,TXNL1,HPGDS,FKBP5,ACVR1C,SLC30A1,SMPD3,GJB2,WSB1,PLXNA1,CD209,PTPRK,PPIF,EGR1,TRIM28,TIAL1,CASK,COPS3,STS,CALM1 (includes others),CCDC85B,IMMT,SREBF1,TREM2,BMF,USP22,RNF187,NCAM1,NAB2,PLCB2,PRPF19,SLC31A1,PFN1,KCND3,UBE2A,ARF1,CD4,MAP1B,UNC5B,CD63,CHTOP,METAP2,CAMK2D,PTGES2,SLC25A6,PLCE1,CDON,COMT,CHST11,ANXA7,GSK3B,GPC1,C1QBP,AAGAB,RET,DSP,HK1,FST,GSDMB,PSMF1,GNG2,CLTC,IRX6,MAGED2,TPSAB1/TPSB2,CMC2,CD3G,ZFAND3,CDC42,SH2B3,MAPT,RARRES3,NUAK1,CD14,CLCN7,EIF5A,SRM,GEM,RAB1A,SFRP2,ATF5,ILF2,CD83,NELFE,HINT1,NAA38,THBS1,DKK3,DUSP10,ERBB4,EGLN3,OAZ1,CYGB,MAPKAPK2,ADAMTS15,CALR,MAP3K1,RNF43,HYAL1,VSIG4,CEBPB,IL20RB,EDF1,EMP1,P4HA1,TMEM2,PAG1,EPHB3,NUCB2,CPEB1,NCKAP1L,ADAM9,HLTF,PPP2R1B,WHSC1,TIGIT,CTSG,COL8A1,MNAT1,SLC9A1,CLIP1,ODC1,FADS3,PTPRC,EIF4G2,LTF,KEAP1,KIF1A,ST6GALNAC2,ATF4,STAM,LMX1A,TMSB10/TMSB4X,MGAT1,LCP1,PPP1R1B,CNR1,FGFR2,TPM3,FLOT1,NPY5R,DES,NDN,HAX1,HSPA8,PYGO2,TMEM127,MICU1,FSCN1,BTG2,ATMIN,GAPDH,TFRC,DUSP4,AARS,SQSTM1,ESR2,STEAP3,APOE,NME1,PLXNA3,PHLDA2,OSGIN1,GDF15,HSPB8,EEF1B2,LGALS9,PROX1,COPS8,ATRAID,MMP25,OGT,ARF6,HSP90AB1,TNXB,FBXW11,PLIN2,DAB2,SERPINA1,CSNK2B,BCAP31,NFE2L2,P4HA2,S100A1,STT3B,SRA1,TNFRSF1A,GNA12,SLC39A6,ALOX5AP,LZTS2,TRIB3,SNCG,GRN,MRAP,FOS,MYOC,NTRK3,SERPINH1,PPT1,EIF4A1,MBD3,CCT7,PSAP,ARHGDIA,BMPER,ABCC3,BMP6,PPIL1,SIGLEC6,ID4,ADRA1A,ICMT,TRAF3,NCDN,USP5,SCAMP2,ARL6IP5,MBP,RACK1,NME2,OGFOD1,SLC35F6,CES2,HSPA5,BIN1,NNMT,CD28,HSPA4,SAE1,RHOG,ENTPD5,CXCL14,HOXA10,NUPR1,HOXA7,CHMP1A,PFKFB3,FSTL3,RERG,PTPRQ,LAMA2,KCNK2,CNP,HNRNPAB,RAPGEF3,POLR2K,THRA,CITED1,TRIM35,KLF4,SLC3A2,FOSB,SDCBP,TLN2,ADAM12,DUSP1,TXN2,XRCC6,ALDH1A2,LIMA1,IGFBP3,CAPN2,PIK3AP1,IRF8,MEGF8,CCPG1,SIRPA,RPSA,CD151,DOK5,PTGFR,MSR1,PPIB,PYCARD,MECR,COPE,HNRNPK,MLH1,IRAK1,RAP1GDS1,SHC1,MCAM,SAA1,LOC102724428/SIK1,RNH1,RHOBTB2,UBIAD1,LONP1,SLC20A1,VCAM1,EDNRB,NPY1R,NQO1,MGAT5,EMD,HSPD1,PSME3,AIFM2,DEGS1,ZPR1,ATIC,FGF1,SERPINE2,PDAP1,CXCL16,SHB,CISD1,CAPNS1,PSMD2,TBC1D7,CHI3L1,NR6A1,APOB,MAF,HRAS,NCSTN,BCAT1,PEG10,CTSS,ABCC1,HADHB,TXN,APEX2,WNT5B,HNRNPA0,CALCRL,RIMS3,CFL1,TUBB2A,NR1H3,CTPS1,C9orf69,MTPN,CCND2,NR1D1,VKORC1,BSG,YARS,MS4A4A,STIP1,IL10RA,ALDOA,GLUL,MAP2K3,SFRP1,TCF7,CYR61,C3AR1,PHLPP1,ALK,S100A11,ATP5G1,ADAM17,RALA,LAPTM5,RPS3A,PSMB10,DUSP6,HMGN1,CTNNA1,FOLR2,DCLK1,SP2,TAX1BP3,UCHL1,LIPA,C1QTNF3,SEC61A1,SRGAP1,HLCS,TOP2A,PRKCE,NACC1,STIM1,TPO,AMFR,NDUFS4,PLAT,IL11RA,RPS19,TYROBP,IMPDH2,ACTB,NABP1,WDR12,CYP1B1,POMGNT1,ARL3,APP,FIS1,B4GALT2,ITGB2,FTL,SUPV3L1,PPP1R16B,DOCK8,LIMS1,ADCY1,FCER1G,PEA15,PRMT5,FKBP4,TSPO,NR5A2,DVL3,CBX4,GABARAP,PLAU,MVD,HOXB5,GAB2,SLC7A11,PLP1,CCNI,VPS28,CMA1,CXCL12,SDC4,TUBB,NR2F1,CTBP1,PAX5,PGD,G0S2,EIF5,CYBB,ITGAV,IFI30,NEO1,SLC7A5,CLCN3,KLF2,EIF2AK1,PTX3,IGFBP6,SPP1,GPS2,GCNT2,CDK6,PSMC4,CDK2AP1,PKN1,SEL1L,EFS,PPP2R1A,ADCYAP1R1,IL1RN,ATP6V0D1,MAPK10,GNL3,UHMK1,VDAC1,PHF1,AKR1B1,JTB,CNBP,LEP,EPB41L3,PDGFA,KLRD1,MMP14,VAPA,PKM,UGCG,CFTR,HIF1A,STXBP4,NAA10,FAS,TNFRSF12A,TACR1,SOX17,HMOX1,CCDC88A,SLFN5,PARK7,PCK2,CSPG4,FLNA,KCNMA1,ANXA1,EFNB1,TGFB2,KIT,TCP1,HSD11B2,ARHGEF2,SELENOH,NSMF,NR2F6,SEMA3B,ACTN1,PRNP,NDUFAF3,COX17,TAF6,VANGL1,GABBR1,QSOX1,ZBTB7C,MKNK2,CSF1R,NDUFA13,ENO1,WARS,TNFAIP8L2,LPAR1,SLC16A1,CLDN2,CARM1,MMP9,SHMT2	680	
Protein Synthesis	metabolism	metabolism of protein	1.25E-24	Increased	2.947	 	0.826	CSTA,NPM1,CTSG,ODC1,PTPRC,EIF4G2,ETF1,ATF4,CLN6,FBXO8,HSPA8,CTSA,MRPL17,BTG2,CTSB,GAPDH,PLTP,SQSTM1,RPL41,EIF3K,APOE,USP18,DDIT3,BAG6,DPM2,ADIPOQ,HSPB8,CCT4,OGT,FBXW11,UBE2K,AAK1,SERPINA1,STT3B,MT-TY,CSTB,RNF6,CPEB4,FOS,MRPS7,CSF1,FAM129A,DERL1,EIF4A1,CCT7,TPP1,RPL37,SOX9,EEF1A1,SOCS3,TRAF3,RACK1,BAG3,OGFOD1,GPC3,MRM2,NPC1L1,HSPA5,CTSD,CCT5,DPM3,CHMP1A,STXBP1,PSMB5,HDAC2,MT-TC,EIF2B3,AURKAIP1,RAPGEF3,EIF4E2,BCL2L1,ADAM12,EDEM1,IGFBP3,NAGLU,CAPN2,PPAT,UBE2I,UBXN1,PYCARD,PPIB,EIF2S1,VPS4A,HNRNPK,FARSB,F8,STUB1,PPP1R2,TRABD2A,MT-TS1,RPS3,LONP1,ATP13A2,PATL1,TP63,DVL1,DNAJC1,SOD1,HSPD1,RPS29,PSME3,SERPINE2,CAPNS1,PSMD2,SPCS1,APOB,SH3GLB1,NCSTN,EIF6,RAD23A,SNX12,LGMN,CTSS,GPR26,NANOS1,DKC1,NR1H3,CPA3,JUNB,MTPN,STIP1,CCT3,MAP2K3,SFRP1,PHLPP1,RPL24,SORL1,ADAM17,RPS3A,FKBP1A,CCAR2,H2AFZ,UCHL1,GBA,PHB,PSMD14,SARS,RPS5,SMPD3,AMFR,MT-TD,RPS24,PLAT,ADRM1,RPL17,CYP1B1,PSMD8,APP,COPG1,EIF3G,MRPL51,LAMP2,SREBF1,DVL3,PLAU,MT-RNR1,GAB2,PFN1,VPS28,CD4,CMA1,SDC4,METAP2,CNDP2,PABPC4,DPP3,EIF5,RPL19,IFI30,SIAH2,GSK3B,GPC1,KLF2,VPS11,EIF2AK1,SPP1,FST,PSMF1,PHB2,PSMC4,ST6GALNAC3,MARS,EPRS,SEL1L,UBE2D2,IL1RN,MAPT,EIF5A,UBE2E1,CNBP,RPL13A,MT-TP,RNPEP,CREBL2,LEP,RNF165,MMP14,SLC7A1,CFTR,STXBP4,MT-TN,FAS,SOX17,NLK,PARK7,FLNA,THBS1,CSPG4,ANXA1,F5,SENP3,TCP1,OAZ1,ARHGEF2,PRNP,CALR,RAB7A,RPL30,MKNK2,NDUFA13,RPS4Y1,WARS,RPS27L,CPEB1,ADAM9,MMP9,RPL38	227	
Cell Death and Survival	cell death	cell death of tumor cell lines	1.00E-23	Decreased	-2.984	 	-2.124	PSG2,NPM1,CSTA,WHSC1,RRM2B,CTSG,TMBIM6,SLC9A1,ODC1,PTPRC,EMG1,CCND3,EIF4G2,CSE1L,KEAP1,MCOLN3,ATF4,TMSB10/TMSB4X,YWHAG,LAIR1,PPP1R1B,CNR1,FGFR2,RPAP3,ANXA2,DCTD,NDN,HAX1,HSPA8,BTG2,GPR65,PRKACA,ATMIN,CTSB,GAPDH,ALCAM,TFRC,DUSP4,SQSTM1,ESR2,FTH1,APOE,NME1,HTATIP2,USP18,DDIT3,PSMD7,DAPK2,OSGIN1,PRDX1,BAG6,GDF15,HSPB8,ADIPOQ,LGALS9,PPIA,GRINA,CCT4,OGT,RABL6,HSP90AB1,UBE2K,DAB2,NFE2L2,TMEM123,UCP2,MECOM,TNFRSF1A,SLC39A6,LZTS2,TRIB3,GRN,FOS,NTRK3,PPT1,NR4A1,CCT7,PSAP,ARHGDIA,SOX9,TSC22D2,BMP6,ICMT,SOCS3,TRAF3,SESN2,MBP,ACO2,RACK1,BAG3,OGFOD1,RNASE1,TYMP,DNAJC15,HSPA5,GPC3,CBX5,CD28,CTSD,HSPA4,SAE1,ENTPD5,PACS2,NUPR1,CCT5,HOXA7,UQCRFS1,GULP1,BCAS2,HDAC2,PTPRQ,SDHC,PPP1R11,THRA,SMPD2,KLF4,TXNRD1,SLC3A2,FOSB,BCL2L1,DUSP1,TXN2,XRCC6,RBX1,IGFBP3,CAPN2,IRF8,SIRPA,PPAT,PEBP1,SULF1,SCD,IGFBP4,TFEB,MSR1,SRPX,PYCARD,EIF2S1,HNRNPK,MLH1,IRAK1,RAP1GDS1,HLA-G,SHC1,STUB1,RHOBTB2,RPS3,LONP1,RAD23B,ATP13A2,SEC61G,TP63,DCTN3,DVL1,NQO1,SOD1,HSPD1,NFE2L1,KIFC3,CAPNS1,PSMD2,COX5A,SLC25A5,RPLP0,CTGF,APOB,COX8A,HRAS,SH3GLB1,MIF4GD,DYNLL1,AHSA1,ABCC1,AFAP1,TXN,KLF8,ZBTB16,BIRC7,CAPN6,CENPB,STOML2,JUNB,HMGA1,ROR1,CCND2,YARS,RTN4,CCT3,MAP2K3,SFRP1,CYR61,GSTP1,PHLPP1,ALK,S100A11,RAB32,ADAM17,BTG3,UBQLN1,LRP6,FKBP1A,KAZN,CCAR2,ASNS,PRAF2,FANCE,UCHL1,ACSM5,PHB,TOP2A,PRKCE,NACC1,PSMD14,STIM1,FKBP5,ACVR1C,SMPD3,PLAT,RPS24,WSB1,RPS19,ADRM1,LETM1,SYNGR2,EGR1,TRIM28,NABP1,CYP1B1,APP,EIF3G,LAMP2,IMMT,LIMS1,SREBF1,BMF,USP22,PEA15,PRMT5,CYCS,PLAU,NCAM1,SLC7A11,PRPF19,PFKFB1,VPS28,CD4,UNC5B,CXCL12,CHTOP,VDAC2,CTBP1,G0S2,SLC25A6,CDON,ITGAV,SIAH2,GSK3B,GPC1,RET,RAD51C,KLF2,HK1,IGFBP6,SPP1,FST,LMO4,GPS2,HSPA9,CDK6,PHB2,PKN1,PPP2R1A,CDC42,IL1RN,MAPT,MAPK10,NUAK1,CLCN7,EIF5A,VDAC1,PHF1,AKR1B1,GEM,TOLLIP,LEP,SFRP2,MMP14,PKM,ILF2,UGCG,HIF1A,FAS,HMOX1,HINT1,NAA38,PARK7,PCK2,CSPG4,THBS1,DKK3,ERBB4,TGFB2,KIT,TCP1,EGLN3,OAZ1,SEMA3B,HCST,MAPKAPK2,PRNP,TRAF7,CALR,TAF6,MAP3K1,HYAL1,CEBPB,NFKBIZ,CSF1R,NDUFA13,FAU,ENO1,GBE1,MAT2A,PPP2R1B,MMP9	325	
Cell Death and Survival	apoptosis	apoptosis	3.57E-23	Decreased	-4.190	 	-2.055	NPM1,ASS1,C1QA,POR,CCND3,CSE1L,AIF1,GNA13,LAIR1,SURF1,ANXA2,PRKACA,CTSB,ALCAM,ADCYAP1,FTH1,EPHX1,HTATIP2,USP18,DDIT3,DAPK2,PRDX1,BAG6,ADIPOQ,PPIA,SMARCA4,RABL6,GNG5,AMOT,TMEM123,OAS1,UCP2,MECOM,CSTB,EDIL3,CSF1,NR4A1,RPL37,SOX9,EEF1A1,SOCS3,DNAJC15,GPC3,CBX5,CTSD,NSMAF,STXBP1,GAS5,HDAC2,SMPD2,TXNRD1,BCL2L1,AES,RBX1,TFPI,UBE2I,ETV5,PEBP1,SULF1,IGFBP4,SCD,TFEB,F2RL3,PCDHGB4,EIF2S1,HLA-G,PSMD10,STUB1,HSPB6,SEC61G,TP63,DVL1,CSRNP1,TRIM2,SOD1,RBCK1,SLC25A5,MAP4K4,RPLP0,GFPT1,CTGF,MKI67,EIF6,SGPL1,AHSA1,LGMN,PTP4A2,ZBTB16,BIRC7,CAPN6,CENPB,JUNB,HMGA1,ROR1,NINJ1,FNDC1,RTN4,ARHGAP35,PDCD5,GSTP1,GSTM5,NQO2,LRP6,HYOU1,FKBP1A,CCAR2,ASNS,CDH11,PHB,TUB,HPGDS,FKBP5,SMPD3,ACVR1C,RPS24,CD53,WSB1,PPIF,TRIM28,EGR1,TIAL1,IMMT,GLIS2,SREBF1,BMF,USP22,NCAM1,PRPF19,PFN1,KCND3,CD4,MAP1B,UNC5B,CAMK2D,SLC25A6,PLCE1,CDON,LYNX1,CHST11,ANXA7,GSK3B,C1QBP,RET,DSP,HK1,FST,HSPA9,GNG2,PHB2,DGKE,SLC4A7,SHOX,TPSAB1/TPSB2,CDC42,MAPT,NUAK1,CD14,EIF5A,CREBL2,UTP11,SFRP2,GEM,HIGD1A,ATF5,MRPS30,HINT1,NAA38,DKK3,THBS1,DUSP10,ERBB4,HSPE1,EGLN3,MAPKAPK2,FAM162A,CALR,BHLHE41,HSPH1,PHLDA3,MAP3K1,HYAL1,CEBPB,C6,NCKAP1L,CPEB1,HLTF,PPP2R1B,CSTA,PSG2,WHSC1,RRM2B,CTSG,TMBIM6,PANX1,MNAT1,SLC9A1,ODC1,PTPRC,GATAD2A,EIF4G2,LTF,HIGD2A,MCOLN3,KEAP1,ATF4,TMSB10/TMSB4X,UNG,ALDOC,PPP1R1B,CNR1,FGFR2,NPY5R,DES,NDN,HAX1,HSPA8,BTG2,GPR65,ATMIN,GAPDH,TFRC,DUSP4,AARS,SQSTM1,ESR2,STEAP3,APOE,NME1,SLC4A2,FBXO10,PHLDA2,OSGIN1,GDF15,SEC23B,HSPB8,LGALS9,CCT4,OGT,ARF6,HSP90AB1,DAB2,SERPINA1,BCAP31,NFE2L2,S100A1,SIGMAR1,SRA1,TNFRSF1A,GNA12,SLC6A6,SLC39A6,LZTS2,TRIB3,SNCG,HSPA2,CPEB4,GRN,FOS,MYOC,NTRK3,SERPINH1,PPT1,PSAP,ARHGDIA,BMP6,ADRA1A,ICMT,TRAF3,DAD1,ARL6IP5,ACO2,RACK1,BAG3,NME2,OGFOD1,TYMP,RNASE1,HSPA5,BIN1,CD28,HSPA4,SAE1,RHOG,ENTPD5,PACS2,NUPR1,HOXA7,GCLM,DPM3,BCAS2,FSTL3,PTPRQ,YWHAB,CNP,LAMA2,RAPGEF3,PPP1R11,THRA,SDHC,TRIM35,CITED1,KLF4,FOSB,DNAJC5,ADAM12,DUSP1,TXN2,XRCC6,ALDH1A2,IGFBP3,CAPN2,PIK3AP1,IRF8,SIRPA,CD151,PTGFR,MSR1,SRPX,PYCARD,HNRNPK,MLH1,IRAK1,SHC1,MCAM,SAA1,PPP1R2,LOC102724428/SIK1,RHOBTB2,RPS3,RAD23B,GMFB,SLC20A1,EDNRB,NQO1,EMD,HSPD1,AIFM2,ZPR1,DEGS1,NFE2L1,FGF1,SERPINE2,CIDEA,KIFC3,CAPNS1,COX5A,CHI3L1,SH3BGRL3,COX8A,HRAS,SH3GLB1,NCSTN,DYNLL1,CTSS,ABCC1,TXN,CALCRL,CFL1,STOML2,NR1H3,MTPN,CCND2,NR1D1,BSG,YARS,STIP1,MBD4,IL10RA,ALDOA,MAP2K3,SFRP1,CYR61,C3AR1,PHLPP1,ALK,S100A11,ADAM17,RAB32,RPS3A,PSMB10,UBQLN1,PAM16,DUSP6,CTNNA1,KAZN,PRAF2,UCHL1,LIPA,ACSM5,ANXA5,TOP2A,PRKCE,STIM1,NACC1,AMFR,PLAT,RPS19,TYROBP,CYP1B1,AREL1,APP,ITGB2,FIS1,SUPV3L1,COL5A3,SREBF2,LIMS1,DOCK8,FCER1G,FKBP4,PRMT5,PEA15,TSPO,CYCS,CBX4,GABARAP,PLAU,GAB2,PLP1,SLC7A11,VPS28,CCNI,CXCL12,SDC4,TAF10,VDAC2,PAX5,CTBP1,NR2F1,G0S2,ITGAV,CYBB,SIAH2,KLF2,EIF2AK1,IGFBP6,SPP1,DNASE2,GPS2,LMO4,SGCG,CDK6,CDK2AP1,PKN1,SEL1L,PPP2R1A,ADCYAP1R1,IL1RN,MAPK10,GNL3,VDAC1,PHF1,AKR1B1,PAFAH1B2,LEP,PRDX5,MMP14,PKM,UGCG,CFTR,HIF1A,FAS,TNFRSF12A,SOX17,TACR1,HMOX1,CCDC88A,PARK7,FLNA,KCNMA1,CSPG4,ANXA1,EFNB1,TGFB2,KIT,TCP1,HSD11B2,NSMF,SEMA3B,HCST,STK40,TRAF7,PRNP,TAF6,GABBR1,NFKBIZ,CSF1R,NDUFA13,FAU,ENO1,TNFAIP8L2,LPAR1,FASTK,MAT2A,MMP9	495	
Cellular Development, Cellular Growth and Proliferation	cell proliferation	cell proliferation of tumor cell lines	1.05E-19	Increased	4.049	 	1.624	NPM1,WHSC1,CTSG,MNAT1,SLC9A1,CLIP1,ODC1,POR,CCND3,CSE1L,KEAP1,KIF1A,TMSB10/TMSB4X,LCP1,YWHAG,LAIR1,PPP1R1B,FGFR2,FLOT1,ANXA2,NDN,MYL9,MICU1,FSCN1,BTG2,PRKACA,PSMA4,CTSB,GAPDH,ALCAM,TFRC,DUSP4,ADCYAP1,ESR2,STEAP3,FTH1,NME1,HTATIP2,USP18,DDIT3,DAPK2,OSGIN1,GDF15,HSPB8,EEF1B2,ADIPOQ,PROX1,COPS8,SMARCA4,SYNM,OGT,ARF6,RABL6,TNXB,DAB2,CSNK2B,AMOT,NFE2L2,S100A1,PLOD2,MECOM,TNFRSF1A,SLC39A6,IPO7,TRIB3,SNCG,GRN,FOS,NTRK3,CSF1,PPT1,EIF4A1,NR4A1,WBP2,SOX9,BMP6,PPIL1,EEF1A1,SOCS3,AKR1C3,SEPT9,USP5,RACK1,NME2,CES2,HSPA5,GPC3,BIN1,CD28,CTSD,SAE1,ENTPD5,HOXA7,ERAL1,ADAMTS5,PFKFB3,FSTL3,HDAC2,PTPRQ,KCNK2,CREG1,THRA,CITED1,TRIM35,SMPD2,KLF4,SLC3A2,FOSB,BCL2L1,SDCBP,ADAM12,DUSP1,XRCC6,RBX1,IGFBP3,IRF8,TFPI,UBE2I,RPSA,CD151,PEBP1,SCD,DDX21,SUMO3,IGFBP4,TFEB,HNRNPK,MLH1,RAP1GDS1,SHC1,STUB1,LOC102724428/SIK1,RHOBTB2,UBIAD1,HSPB6,SEC61G,VCAM1,TP63,USMG5,DVL1,NQO1,MGAT5,SOD1,DEGS1,FGF1,RBCK1,CISD1,TBC1D7,MAP4K4,CTGF,APOB,RAN,HRAS,NCSTN,MKI67,RAD23A,AHSA1,PEG10,AFAP1,TXN,ZBTB16,BIRC7,CAPN6,CENPB,PTP4A3,TUBB2A,NR1H3,JUNB,HMGA1,ROR1,SH3GL1,INPP4B,CCND2,VKORC1,BSG,ALDOA,MAP2K3,SFRP1,CYR61,PHLPP1,ALK,ADAM17,RALA,DUSP6,LRP6,TTLL4,ASNS,H2AFZ,CDH11,ENAH,UCHL1,PHB,PRKCE,STIM1,FKBP5,ACVR1C,SMPD3,PLAT,WSB1,PTPRK,PPIF,ACTB,EGR1,TRIM28,NABP1,WDR12,COPS3,CYP1B1,APP,FTL,IMMT,SREBF1,FCER1G,PRMT5,TSPO,NR5A2,DVL3,PLAU,NCAM1,NAB2,GAB2,SLC7A11,PFN1,VPS28,ARF1,CD4,MAP1B,CXCL12,SDC4,TUBB,NR2F1,CTBP1,PGD,CAMK2D,SLC25A6,PLCE1,EIF5,ITGAV,NEO1,SLC7A5,ANXA7,GSK3B,GPC1,C1QBP,AAGAB,RET,CLCN3,KLF2,HK1,EIF2AK1,SPP1,FST,GSDMB,GPS2,CDK6,CDK2AP1,CMC2,SEL1L,PPP2R1A,ZFAND3,CDC42,IL1RN,SH2B3,RARRES3,GNL3,EIF5A,PHF1,SRM,LEP,EPB41L3,ATF5,PDGFA,MMP14,PKM,UGCG,HIF1A,NAA10,SOX17,HMOX1,CCDC88A,NAA38,SLFN5,PCK2,CSPG4,THBS1,FLNA,DKK3,ANXA1,ERBB4,TGFB2,KIT,TCP1,OAZ1,HSD11B2,ARHGEF2,NR2F6,SEMA3B,MAPKAPK2,ACTN1,PRNP,NDUFAF3,ADAMTS15,CALR,TAF6,VANGL1,HYAL1,ZBTB7C,CEBPB,MKNK2,NDUFA13,EMP1,TMEM2,SLC16A1,NUCB2,CLDN2,ADAM9,MMP9	317	
Neurological Disease, Skeletal and Muscular Disorders	neuromuscular disease	neuromuscular disease	1.25E-19	 	0.763	 	1.037	NPM1,RRM2B,PTPRC,GNB1,LTF,CSE1L,KEAP1,SYPL1,ATF4,AHCY,PPP1R1B,CNR1,SURF1,FLOT1,TPM3,ANXA2,RPH3A,RASL12,CD52,HSPA8,PSMA4,ALCAM,GAPDH,SQSTM1,SCN11A,EIF3K,FTH1,APOE,NME1,GBP1,DDIT3,BAG6,PPIA,CETN2,MAL2,TNXB,LY6E,SERPINA1,CSNK2B,PLOD2,OAS1,FCGR2A,MLF2,TNFRSF1A,TRIB3,SNCG,PSMB6,MYO5A,FOS,MT-ND1,SEPHS1,NR4A1,SOX9,ADRA1A,ID4,EEF1A1,ARL6IP5,MBP,SCN7A,MT1M,HSPA5,AK1,RHOG,STRN4,TUBA1C,NDUFA8,GAS5,PSMB5,CNP,KCNK2,LAMA2,BCL2L1,ADRA2A,XRCC6,ETV5,POLE3,RPSA,PEBP1,SUMO3,ALG14,SCD,SLC1A4,SRPX,COPE,ALAS1,NDUFA2,FARSB,HLA-G,PREPL,STUB1,PPP1R2,MCAM,CRYM,ATP13A2,PSAT1,CAPZB,DNAJC1,SOD1,TSN,ATP6V1E1,KCTD13,CAPNS1,CHI3L1,TUBA1B,GFPT1,CTGF,AHCYL1,CA12,RAN,PCDH7,HRAS,GHITM,CTSS,HADHB,CHCHD2,SYT2,TXN,ZBTB16,SLC24A3,ELOVL1,JUNB,NGRN,CD68,NR1D1,RTN4,GSTP1,SORL1,ADAM17,RPS3A,NQO2,HMGN1,KAZN,FKBP1A,CCAR2,UCHL1,GBA,SCN3A,TOP2A,RPL31,MYL12A,IMPDH2,EGR1,ACTB,RPL17,ARL3,APP,FTL,PSME1,LAMP2,UQCR10,FKBP4,TSPO,CYCS,PFN1,KCND3,PFKFB1,MAP1B,CXCL12,ATP5L,SDC4,DYNLT1,FAM173A,SLC25A6,RPL13,COMT,GSK3B,SPP1,GPS2,ATP6V1A,LMCD1,IL1RN,MAPT,RARRES3,RPL13A,MT-TP,SRM,COX7B,LEP,HIGD1A,PKM,EPSTI1,UGCG,FAS,NELFE,HMOX1,HINT1,PARK7,KCNMA1,DKK3,ANXA1,MICALL1,PRNP,CALR,ADCY2,GABBR1,NDUFA13,P4HA1,MT-ND5,CYC1,UQCRC1,ATP6V1B2	201	
Organismal Survival	organismal death	organismal death	7.43E-19	Decreased	-12.273	bias	 	NPM1,PCLO,ASS1,VAC14,C1QA,SPRY4,POR,GNB1,ATG9A,CCND3,CSE1L,GNA13,SURF1,PRKACA,CTSB,ATOX1,NHLH1,ADCYAP1,ACTG1,FTH1,USP18,PRDX1,BAG6,ADIPOQ,PPIA,HEXA,SMARCA4,LY6E,GNG5,AMOT,UCP2,MECOM,PVR,MARCKSL1,KIF7,CSF1,DERL1,SOX9,SOCS3,AKR1C3,GPC3,CTSD,HS6ST1,ABCB11,MTMR2,STXBP1,HDAC2,UROS,ASNA1,MAPK8IP2,FIG4,EIF4E2,TXNRD1,BCL2L1,AES,ADRA2A,RBX1,NAGLU,TFPI,UBE2I,SUMO3,SULF1,TFEB,F2RL3,PCDHGB4,EIF2S1,HLA-G,F8,STUB1,HSPB6,TP63,TRIM55,DVL1,CSRNP1,SOD1,KIF3B,APLP2,FECH,MAP4K4,CTGF,ITGA8,CA12,MKI67,EIF6,GSS,RAD23A,SGPL1,HMBS,RFNG,SV2B,CENPB,PTP4A3,DKC1,ROR1,NINJ1,SH3GL1,RTN4,ARHGAP35,B3GNT5,SETBP1,GSTP1,PPP1R3C,LRP6,HYOU1,FKBP1A,H2AFZ,ATP6AP1,MAFG,ENAH,LYZ,PHB,GJB2,SLC25A13,PPIF,TRIM28,CSRNP2,TIAL1,CASK,COPS3,GLIS2,SREBF1,USP22,BMF,NCAM1,NAB2,PNO1,RGMA,SLC31A1,PRPF19,PFN1,UBE2A,ARF1,CD4,MAP1B,SLC27A4,METAP2,CDON,PCYT2,ANXA7,GSK3B,C1QBP,RET,DSP,FERMT3,FST,PHB2,CD14,CLCN7,LFNG,SFRP2,ILF2,THBS1,ERBB4,HSPE1,EGLN3,SHANK2,MAPKAPK2,CALR,COL5A2,MAP3K1,VSIG4,CEBPB,PLXND1,PLCB4,EPHB3,GBE1,ADAM9,HLTF,RRM2B,CA5B,SLC35C1,MNAT1,SLC9A1,PTPRC,GATAD2A,EIF4G2,KIF1A,KEAP1,ATF4,STAM,MGAT1,UNG,LCP1,UXS1,CNR1,TPM3,FGFR2,DES,COX7A1,NDN,HAX1,NRBP1,PYGO2,CTSA,FSCN1,ATMIN,TFRC,SQSTM1,B3GAT3,ESR2,DEAF1,APOE,SLC4A2,GDF15,HS2ST1,HSPB8,COPS8,G6PC3,CETN2,ARF6,HSP90AB1,TNXB,ATP5J2,DAB2,SERPINA1,CSNK2B,NFE2L2,RPL4,TNFRSF1A,GNA12,DGAT2,THAP11,XIST,GRN,FOS,NTRK3,FLNC,SERPINH1,PPT1,EIF4A1,MBD3,PSAP,TPP1,ARHGDIA,BMPER,SIM1,BMP6,SGCD,ADRA1A,ICMT,TRAF3,DAD1,BAG3,TYMP,HSPA5,MRVI1,BIN1,CEBPG,CD28,CXCL14,HOXA7,STAB1,GCLM,PFKFB3,CNP,KCNK2,LAMA2,HNRNPAB,THRA,CITED1,KLF4,SLC3A2,DNAJC5,ADAM12,DUSP1,XRCC6,ALDH1A2,IGFBP3,CAPN2,H1F0,IRF8,MEGF8,RPSA,CD151,ATP6V0C,MSR1,PYCARD,PPIB,MLH1,VPS4A,HNRNPK,IRAK1,SLC19A3,SHC1,PSMG1,LIAS,RAD23B,WDR1,SLC20A1,VCAM1,CAPZB,EDNRB,TUBG1,NQO1,ZPR1,NFE2L1,SHB,CAPNS1,KIF5B,TTL,NR6A1,APOB,MAF,LDB3,NCSTN,HRAS,KPNA1,APRT,PEG10,ABR,ABCC1,TXN,WNT5B,CALCRL,CFL1,TKT,NR1H3,CPA3,PCK1,CCND2,VKORC1,BSG,CD68,STIP1,LRP8,MAP2K3,SFRP1,CYR61,FH,C3AR1,RPL24,SLC4A4,ADAM17,RALA,TCEA1,HMGN1,SP2,LIPA,GBA,TOP2A,STIM1,NACC1,PLOD3,IL11RA,PLAT,NDUFS4,RPS19,IMPDH2,ACTB,POMGNT1,APP,ITGB2,SUPV3L1,LAMP2,CLDN5,SREBF2,LIMS1,FKBP4,PRMT5,PEA15,FCER1G,NR5A2,CYCS,CBX4,DVL3,GABARAP,PLAU,PLP1,CXCL12,SDC4,TAF10,PAX5,CTBP1,NR2F1,ITGAV,CYBB,SLC7A5,SIAH2,CLCN3,RAD51C,KLF2,EIF2AK1,PTX3,SPP1,DNASE2,LMO4,SGCG,PSMC4,CDK6,CDK2AP1,TIE1,ADCYAP1R1,IL1RN,MAPK10,GNL3,STXBP5,VDAC1,TMOD1,LEP,EPB41L3,PDGFA,MMP14,PKM,RBBP8,SLC7A1,UGCG,CFTR,HIF1A,FAS,SOX17,HMOX1,FLNA,KCNMA1,EFNB1,ANXA1,F5,TGFB2,KIT,HSD11B2,HCST,UBA5,CTDNEP1,STK40,ALPL,PRNP,COX17,F13A1,GABBR1,NFASC,NFKBIZ,SLC5A3,CSF1R,NDUFA13,TNFAIP8L2,ITPA,LPAR1,PANK3,MMP9,SHMT2,CARM1	440	
Organismal Survival	morbidity or mortality	morbidity or mortality	1.99E-18	Decreased	-12.170	bias	 	NPM1,PCLO,ASS1,VAC14,C1QA,SPRY4,POR,GNB1,ATG9A,CCND3,CSE1L,GNA13,SURF1,PRKACA,CTSB,ATOX1,NHLH1,ADCYAP1,ACTG1,FTH1,USP18,PRDX1,BAG6,ADIPOQ,PPIA,HEXA,SMARCA4,LY6E,GNG5,AMOT,UCP2,MECOM,PVR,MARCKSL1,KIF7,CSF1,DERL1,SOX9,SOCS3,AKR1C3,GPC3,CTSD,HS6ST1,ABCB11,MTMR2,STXBP1,HDAC2,UROS,ASNA1,MAPK8IP2,FIG4,EIF4E2,TXNRD1,BCL2L1,AES,ADRA2A,RBX1,NAGLU,TFPI,UBE2I,SULF1,SUMO3,TFEB,F2RL3,PCDHGB4,EIF2S1,HLA-G,F8,STUB1,HSPB6,TP63,TRIM55,DVL1,CSRNP1,SOD1,KIF3B,APLP2,FECH,MAP4K4,CTGF,ITGA8,CA12,MKI67,EIF6,GSS,RAD23A,SGPL1,HMBS,RFNG,SV2B,CENPB,PTP4A3,DKC1,ROR1,NINJ1,SH3GL1,RTN4,ARHGAP35,B3GNT5,SETBP1,GSTP1,HLA-A,PPP1R3C,LRP6,HYOU1,FKBP1A,H2AFZ,ATP6AP1,MAFG,ENAH,LYZ,PHB,GJB2,SLC25A13,PPIF,TRIM28,CSRNP2,TIAL1,CASK,COPS3,GLIS2,SREBF1,USP22,BMF,NCAM1,NAB2,PNO1,RGMA,SLC31A1,PRPF19,PFN1,UBE2A,ARF1,CD4,MAP1B,SLC27A4,METAP2,CDON,PCYT2,ANXA7,GSK3B,C1QBP,RET,DSP,FERMT3,FST,PHB2,CD14,CLCN7,LFNG,SFRP2,ILF2,THBS1,ERBB4,HSPE1,EGLN3,SHANK2,MAPKAPK2,CALR,COL5A2,MAP3K1,VSIG4,CEBPB,PLXND1,PLCB4,EPHB3,GBE1,ADAM9,HLTF,RRM2B,CA5B,CTSG,SLC35C1,MNAT1,SLC9A1,PTPRC,GATAD2A,EIF4G2,KIF1A,KEAP1,ATF4,STAM,MGAT1,UNG,LCP1,UXS1,CNR1,TPM3,FGFR2,DES,COX7A1,NDN,HAX1,NRBP1,PYGO2,CTSA,FSCN1,ATMIN,TFRC,SQSTM1,B3GAT3,ESR2,DEAF1,APOE,SLC4A2,GDF15,HS2ST1,HSPB8,COPS8,G6PC3,CETN2,ARF6,HSP90AB1,TNXB,ATP5J2,DAB2,SERPINA1,CSNK2B,NFE2L2,RPL4,TNFRSF1A,GNA12,DGAT2,THAP11,XIST,GRN,FOS,NTRK3,FLNC,SERPINH1,PPT1,EIF4A1,MBD3,PSAP,TPP1,ARHGDIA,BMPER,SIM1,BMP6,SGCD,ADRA1A,ICMT,TRAF3,DAD1,BAG3,TYMP,HSPA5,MRVI1,BIN1,CEBPG,CD28,CXCL14,HOXA7,STAB1,GCLM,PFKFB3,CNP,KCNK2,LAMA2,HNRNPAB,THRA,CITED1,KLF4,SLC3A2,DNAJC5,ADAM12,DUSP1,XRCC6,ALDH1A2,IGFBP3,CAPN2,H1F0,IRF8,MEGF8,RPSA,CD151,ATP6V0C,MSR1,PYCARD,PPIB,MLH1,VPS4A,HNRNPK,IRAK1,SLC19A3,SHC1,PSMG1,LIAS,RAD23B,WDR1,SLC20A1,VCAM1,CAPZB,EDNRB,NPY1R,TUBG1,NQO1,ZPR1,NFE2L1,SHB,CAPNS1,KIF5B,TTL,NR6A1,APOB,MAF,LDB3,NCSTN,HRAS,KPNA1,APRT,PEG10,ABR,ABCC1,TXN,WNT5B,CALCRL,CFL1,TKT,NR1H3,CPA3,PCK1,CCND2,VKORC1,BSG,CD68,STIP1,LRP8,MAP2K3,SFRP1,CYR61,FH,C3AR1,RPL24,SLC4A4,ADAM17,RALA,TCEA1,HMGN1,SP2,LIPA,GBA,TOP2A,STIM1,NACC1,PLOD3,IL11RA,PLAT,NDUFS4,RPS19,IMPDH2,ACTB,POMGNT1,APP,ITGB2,SUPV3L1,LAMP2,CLDN5,SREBF2,LIMS1,FKBP4,PRMT5,PEA15,FCER1G,NR5A2,CYCS,CBX4,DVL3,GABARAP,PLAU,PLP1,CXCL12,SDC4,TAF10,PAX5,CTBP1,NR2F1,ITGAV,CYBB,SLC7A5,SIAH2,CLCN3,RAD51C,KLF2,EIF2AK1,PTX3,SPP1,DNASE2,LMO4,SGCG,PSMC4,CDK6,CDK2AP1,TIE1,ADCYAP1R1,IL1RN,MAPK10,GNL3,STXBP5,VDAC1,TMOD1,LEP,EPB41L3,PDGFA,MMP14,PKM,RBBP8,SLC7A1,UGCG,CFTR,HIF1A,FAS,SOX17,HMOX1,FLNA,KCNMA1,EFNB1,ANXA1,F5,TGFB2,KIT,HSD11B2,HCST,UBA5,CTDNEP1,STK40,ALPL,PRNP,COX17,F13A1,GABBR1,NFASC,NFKBIZ,SLC5A3,CSF1R,NDUFA13,TNFAIP8L2,ITPA,LPAR1,PANK3,MMP9,SHMT2,CARM1	443	
Cellular Movement	cell movement	cell movement	1.02E-17	Increased	5.406	bias	0.375	NPM1,PPP1R14B,SPRY4,GNB1,ATG9A,CSE1L,AIF1,GNA13,AHCY,ANXA2,RCC2,CTSB,PRKACA,ALCAM,PLTP,ADCYAP1,ELMO2,FTH1,FHL1,HTATIP2,GBP1,ARPC1B,PRDX1,DAPK2,ADIPOQ,PPIA,SMARCA4,SYNM,AMOT,UCP2,FCGR2A,ANOS1,IPO7,PVR,MYO5A,MARCKSL1,EDIL3,CSF1,WBP2,NR4A1,SOX9,SOCS3,SEPT9,RABEP1,GPC3,TUBA1C,FYB,SMPD2,BCL2L1,ADRA2A,TFPI,TNS1,ETV5,UBE2I,PEBP1,IGFBP4,SULF1,LITAF,F2RL3,PLGRKT,FAT3,HLA-G,PSMD10,STUB1,IGSF8,LASP1,TP63,SOD1,APLP2,MAP4K4,RAP2B,CTGF,ITGA8,BBS1,SGPL1,LGMN,PTP4A2,AFAP1,KLF8,ZBTB16,BIRC7,PTP4A3,HMGA1,JUNB,ROR1,NINJ1,RTN4,ARHGAP35,HLA-A,NQO2,LRP6,HYOU1,RUVBL1,SDC3,ASNS,CDH11,ENAH,LYZ,CES1,PHB,RHOD,GJB2,MYL12A,CD209,PLXNA1,PTPRK,PPIF,EGR1,GLIS2,SREBF1,TREM2,NCAM1,NAB2,PLCB2,PFN1,ARF1,CD4,UNC5B,MAP1B,CD63,CAMK2D,C1QBP,GPC1,GSK3B,RET,FERMT3,FST,GSDMB,PHB2,DGKE,TARS,TPSAB1/TPSB2,CDC42,MAPT,SH2B3,CD14,SFRP2,CLCN4,DKK3,THBS1,DUSP10,ERBB4,CYGB,EGLN3,MAPKAPK2,CALR,TPST2,BHLHE41,MAP3K1,HYAL1,CEBPB,PLXND1,ASAP2,NUCB2,EPHB3,C6,NCKAP1L,CPEB1,ADAM9,WHSC1,CTSG,NEXN,SLC9A1,PTPRC,SRPX2,LTF,KEAP1,ST6GALNAC2,LMX1A,TMSB10/TMSB4X,GNG12,LCP1,CNR1,TMEM201,FLOT1,TPM3,FGFR2,NDN,HAX1,FSCN1,BTG2,GAPDH,DUSP4,SQSTM1,ESR2,APOE,NME1,SLC4A2,OSGIN1,PHLDA2,GDF15,LGALS9,PROX1,G6PC3,GRINA,ARF6,ACTR3,HSP90AB1,DAB2,SERPINA1,CSNK2B,NFE2L2,P4HA2,S100A1,TNFRSF1A,GNA12,ALOX5AP,SNCG,GRN,FOS,MT-ND1,MYOC,NTRK3,FLNC,SERPINH1,ARHGDIA,BMP6,USP5,MBP,ACO2,RACK1,NME2,BAG3,TYMP,HSPA5,CD28,RHOG,CXCL14,HOXA7,STAB1,CDC42EP1,PEX7,CNP,KCNK2,LAMA2,HNRNPAB,THRA,CAPG,RAPGEF3,KLF4,SLC3A2,FOSB,SDCBP,ADAM12,DUSP1,MATN2,LIMA1,IGFBP3,CAPN2,IRF8,SIRPA,RPSA,CD151,MSR1,PYCARD,PPIB,HNRNPK,SHC1,SAA1,MCAM,RHOBTB2,RNH1,VCAM1,EDNRB,NQO1,ST3GAL6,MGAT5,EMD,TRPA1,HSPD1,FGF1,SERPINE2,CXCL16,CAPNS1,KIF5B,CHI3L1,APOB,MARK1,HRAS,CHST2,BCAT1,DGCR6L,CTSS,ABR,ABCC1,TXN,WNT5B,CALCRL,CFL1,TKT,BSG,NR1D1,YARS,MS4A4A,IL10RA,ALDOA,LRP8,MAP2K3,SFRP1,FH,CYR61,C3AR1,ALK,S100A11,ADAM17,RALA,DUSP6,CTNNA1,DCLK1,LIPA,GBA,SRGAP1,ANXA5,PRKCE,STIM1,SARS,IL11RA,PLAT,RPS19,TYROBP,ACTB,CYP1B1,APP,ITGB2,LIMS1,DOCK8,FKBP4,PRMT5,FCER1G,P2RY12,TSPO,PLAU,RUFY3,GAB2,PLP1,VPS28,PTPN23,CMA1,CXCL12,SDC4,TUBB,MTCH2,CTBP1,NR2F1,NARS,ITGAV,CYBB,NEO1,SIAH2,CLCN3,KLF2,PTX3,IGFBP6,SPP1,LMO4,GCNT2,CDK6,PKN1,LMCD1,TIE1,EFS,IL1RN,MAPK10,UHMK1,AKR1B1,RPL13A,LEP,PDGFA,MMP14,PKM,CFTR,HIF1A,FAS,TNFRSF12A,TACR1,HMOX1,CCDC88A,PARK7,KCNMA1,FLNA,CSPG4,EFNB1,ANXA1,TGFB2,KIT,SEMA3B,NDUFAF3,PRNP,SEMA3E,F13A1,NFKBIZ,CSF1R,ENO1,WARS,TNFAIP8L2,LPAR1,SLC16A1,MMP9	398	
Cellular Movement	migration	migration of cells	2.34E-17	Increased	5.499	bias	0.718	NPM1,WHSC1,CTSG,NEXN,SLC9A1,PPP1R14B,SPRY4,PTPRC,SRPX2,ATG9A,LTF,CSE1L,KEAP1,GNA13,LMX1A,AIF1,TMSB10/TMSB4X,GNG12,AHCY,LCP1,CNR1,TMEM201,FGFR2,TPM3,FLOT1,ANXA2,NDN,HAX1,RCC2,FSCN1,BTG2,PRKACA,CTSB,ALCAM,DUSP4,PLTP,ELMO2,ADCYAP1,ESR2,FTH1,APOE,NME1,HTATIP2,FHL1,SLC4A2,PHLDA2,OSGIN1,DAPK2,PRDX1,GDF15,ADIPOQ,LGALS9,PPIA,PROX1,SMARCA4,G6PC3,GRINA,SYNM,ARF6,ACTR3,HSP90AB1,DAB2,SERPINA1,CSNK2B,AMOT,NFE2L2,P4HA2,UCP2,TNFRSF1A,FCGR2A,GNA12,ALOX5AP,IPO7,SNCG,PVR,GRN,FOS,MARCKSL1,MT-ND1,EDIL3,MYOC,NTRK3,FLNC,CSF1,NR4A1,WBP2,ARHGDIA,SOX9,BMP6,SOCS3,SEPT9,USP5,RABEP1,RACK1,BAG3,NME2,HSPA5,GPC3,CD28,RHOG,CXCL14,HOXA7,STAB1,CDC42EP1,PEX7,LAMA2,KCNK2,CNP,RAPGEF3,CAPG,THRA,FYB,SMPD2,KLF4,SLC3A2,BCL2L1,SDCBP,ADRA2A,ADAM12,MATN2,DUSP1,LIMA1,IGFBP3,CAPN2,TFPI,TNS1,SIRPA,UBE2I,RPSA,ETV5,CD151,SULF1,IGFBP4,LITAF,F2RL3,MSR1,PPIB,PLGRKT,PYCARD,FAT3,HNRNPK,HLA-G,SHC1,PSMD10,STUB1,MCAM,SAA1,RNH1,RHOBTB2,IGSF8,LASP1,VCAM1,TP63,EDNRB,NQO1,MGAT5,ST3GAL6,TRPA1,SOD1,HSPD1,FGF1,SERPINE2,CXCL16,APLP2,CAPNS1,CHI3L1,MAP4K4,RAP2B,CTGF,APOB,ITGA8,MARK1,HRAS,BBS1,CHST2,BCAT1,SGPL1,DGCR6L,LGMN,PTP4A2,ABR,CTSS,ABCC1,AFAP1,TXN,ZBTB16,WNT5B,BIRC7,CALCRL,CFL1,PTP4A3,ROR1,NINJ1,NR1D1,BSG,YARS,MS4A4A,IL10RA,RTN4,ALDOA,ARHGAP35,MAP2K3,LRP8,SFRP1,CYR61,FH,C3AR1,ALK,S100A11,ADAM17,RALA,HLA-A,NQO2,DUSP6,LRP6,CTNNA1,HYOU1,RUVBL1,SDC3,ASNS,DCLK1,CDH11,ENAH,LIPA,LYZ,CES1,GBA,PHB,RHOD,SRGAP1,ANXA5,PRKCE,STIM1,SARS,GJB2,MYL12A,PLAT,IL11RA,RPS19,PLXNA1,CD209,PTPRK,PPIF,TYROBP,ACTB,EGR1,CYP1B1,APP,ITGB2,GLIS2,DOCK8,SREBF1,TREM2,FCER1G,FKBP4,PRMT5,TSPO,P2RY12,PLAU,RUFY3,NCAM1,NAB2,GAB2,PLCB2,PLP1,PFN1,VPS28,ARF1,CMA1,CD4,MAP1B,UNC5B,CXCL12,SDC4,CD63,NR2F1,CTBP1,NARS,CAMK2D,CYBB,ITGAV,NEO1,SIAH2,GSK3B,GPC1,C1QBP,RET,CLCN3,KLF2,FERMT3,PTX3,IGFBP6,SPP1,LMO4,GCNT2,CDK6,PHB2,DGKE,TARS,PKN1,TPSAB1/TPSB2,TIE1,LMCD1,EFS,CDC42,IL1RN,SH2B3,MAPT,MAPK10,CD14,UHMK1,RPL13A,LEP,SFRP2,PDGFA,MMP14,PKM,CFTR,HIF1A,FAS,TNFRSF12A,CLCN4,TACR1,HMOX1,CCDC88A,PARK7,CSPG4,THBS1,FLNA,KCNMA1,ANXA1,EFNB1,ERBB4,DUSP10,TGFB2,KIT,EGLN3,CYGB,MAPKAPK2,PRNP,NDUFAF3,SEMA3E,CALR,BHLHE41,MAP3K1,HYAL1,F13A1,CEBPB,NFKBIZ,CSF1R,PLXND1,WARS,TNFAIP8L2,LPAR1,SLC16A1,ASAP2,EPHB3,NUCB2,C6,CPEB1,NCKAP1L,ADAM9,MMP9	363	
Neurological Disease, Psychological Disorders	disorder of basal ganglia	disorder of basal ganglia	2.65E-17	Decreased	-2.600	bias	-1.670	TUBA1B,NPM1,CTGF,AHCYL1,RAN,CA12,HRAS,PCDH7,GHITM,GNB1,LTF,CSE1L,CTSS,HADHB,PNKD,SYPL1,ATF4,CHCHD2,TXN,ZBTB16,AHCY,PPP1R1B,CNR1,TUBB2A,TPM3,FLOT1,ANXA2,JUNB,ELOVL1,RASL12,RPH3A,NGRN,HSPA8,NR1D1,CD68,RTN4,GAPDH,SCN11A,GSTP1,FTH1,EIF3K,SORL1,APOE,NME1,RPS3A,DDIT3,GBP1,NQO2,HMGN1,PPIA,KAZN,UCHL1,CETN2,GBA,MAL2,SCN3A,SERPINA1,NFE2L2,RPL31,MYL12A,PLOD2,TNFRSF1A,TUBB4B,MLF2,ACTB,EGR1,RPL17,TRIB3,SNCG,PSMB6,ARL3,APP,MYO5A,FOS,FTL,MT-ND1,PSME1,LAMP2,UQCR10,SEPHS1,NR4A1,FKBP4,TSPO,CYCS,SOX9,ID4,ADRA1A,EEF1A1,PFN1,PFKFB1,ARL6IP5,MBP,MAP1B,SCN7A,ATP5L,MT1M,SDC4,DYNLT1,HSPA5,CERS2,FAM173A,AK1,SLC25A6,RHOG,RPL13,STRN4,COMT,LYNX1,TUBA1C,GSK3B,NDUFA8,SPP1,GAS5,GPS2,KCNK2,CNP,ATP6V1A,LMCD1,FOSB,BCL2L1,ADRA2A,XRCC6,MAPT,RARRES3,RPL13A,MT-TP,RPSA,ETV5,PEBP1,SCD,SRM,SUMO3,COX7B,LEP,SLC1A4,SRPX,HIGD1A,PKM,COPE,UGCG,ALAS1,NDUFA2,FARSB,HMOX1,SLC19A3,HINT1,PARK7,PREPL,STUB1,DKK3,PPP1R2,MICALL1,CRYM,ATP13A2,PRNP,PSAT1,ADCY2,MT-ATP6,CAPZB,TUBG1,DNAJC1,SOD1,TSN,NDUFA13,ATP6V1E1,P4HA1,MT-ND5,KCTD13,CAPNS1,CYC1,UQCRC1,CHI3L1,ATP6V1B2	173	
Cell Death and Survival	apoptosis	apoptosis of tumor cell lines	1.26E-16	Decreased	-3.450	 	-2.866	CSTA,NPM1,PSG2,WHSC1,CTSG,TMBIM6,SLC9A1,ODC1,PTPRC,EIF4G2,CCND3,CSE1L,ATF4,TMSB10/TMSB4X,LAIR1,PPP1R1B,CNR1,FGFR2,ANXA2,NDN,HAX1,HSPA8,BTG2,GPR65,PRKACA,ATMIN,CTSB,GAPDH,TFRC,ALCAM,DUSP4,SQSTM1,ESR2,FTH1,APOE,NME1,HTATIP2,USP18,DDIT3,DAPK2,OSGIN1,PRDX1,BAG6,GDF15,ADIPOQ,HSPB8,LGALS9,PPIA,CCT4,OGT,RABL6,HSP90AB1,DAB2,NFE2L2,MECOM,TNFRSF1A,SLC39A6,GRN,FOS,NTRK3,NR4A1,PSAP,ARHGDIA,SOX9,BMP6,SOCS3,ACO2,RACK1,BAG3,OGFOD1,TYMP,RNASE1,DNAJC15,CBX5,HSPA5,CD28,CTSD,HSPA4,SAE1,ENTPD5,PACS2,NUPR1,HOXA7,BCAS2,HDAC2,PTPRQ,PPP1R11,THRA,SDHC,KLF4,TXNRD1,FOSB,BCL2L1,DUSP1,TXN2,RBX1,IGFBP3,CAPN2,IRF8,SIRPA,PEBP1,SULF1,IGFBP4,SCD,TFEB,MSR1,SRPX,PYCARD,HNRNPK,MLH1,IRAK1,HLA-G,SHC1,STUB1,RHOBTB2,RPS3,RAD23B,SEC61G,TP63,DVL1,NQO1,SOD1,HSPD1,NFE2L1,KIFC3,CAPNS1,COX5A,SLC25A5,RPLP0,CTGF,COX8A,HRAS,DYNLL1,AHSA1,ABCC1,TXN,ZBTB16,BIRC7,CAPN6,CENPB,STOML2,HMGA1,JUNB,ROR1,RTN4,MAP2K3,SFRP1,CYR61,GSTP1,PHLPP1,ALK,S100A11,ADAM17,RAB32,KAZN,CCAR2,ASNS,PRAF2,UCHL1,ACSM5,PHB,TOP2A,PRKCE,STIM1,NACC1,FKBP5,SMPD3,ACVR1C,RPS24,PLAT,WSB1,RPS19,TRIM28,EGR1,CYP1B1,APP,IMMT,SREBF1,LIMS1,USP22,BMF,PRMT5,PEA15,CYCS,PLAU,NCAM1,PRPF19,CD4,UNC5B,CXCL12,VDAC2,CTBP1,G0S2,CDON,ITGAV,SIAH2,GSK3B,RET,KLF2,IGFBP6,SPP1,FST,GPS2,LMO4,HSPA9,PHB2,CDK6,PKN1,PPP2R1A,CDC42,MAPT,MAPK10,NUAK1,VDAC1,PHF1,AKR1B1,SFRP2,LEP,GEM,MMP14,PKM,UGCG,HIF1A,FAS,HMOX1,HINT1,PARK7,DKK3,THBS1,CSPG4,ERBB4,TGFB2,KIT,TCP1,SEMA3B,HCST,PRNP,CALR,TAF6,MAP3K1,HYAL1,CEBPB,NFKBIZ,CSF1R,NDUFA13,FAU,ENO1,MAT2A,MMP9	249	
Cancer, Organismal Injury and Abnormalities	benign neoplasia	benign neoplasia	3.74E-16	 	-0.424	bias	0.959	TWF1,RPE,ASS1,COL8A1,NPAS2,ODC1,POR,CCND3,KEAP1,UNG,ALDOC,SLC2A5,ALDH1B1,PLD3,MFAP5,CNR1,FGFR2,ANXA2,NDN,PLAG1,MRPL17,PRKACA,CTSB,ALCAM,ESR2,FTH1,APOE,HTATIP2,DDIT3,PHLDA2,PRDX1,HN1,CUBN,ARL4C,ADIPOQ,COL15A1,SMARCA4,COL16A1,HSP90AB1,DAB2,NFE2L2,RPN1,MECOM,TNFRSF1A,DGAT2,TRIB3,FOS,AFF3,ATP6V1F,NTRK3,CSF1,NR4A1,SOX9,BMP6,ID4,ADRA1A,SOCS3,MEGF9,NTMT1,SCN7A,RNASE1,CES2,MRVI1,CEBPG,RHOG,ENTPD5,CXCL14,STAB1,ERAL1,CNP,RAPGEF3,THRA,SDHC,BCL2L1,KCNG1,ADAM12,ADRA2A,DUSP1,CDH20,ALDH1A2,IGFBP3,TMEM176B,UBE2I,IGFBP4,SCD,CARS,SCARA5,MLH1,SHC1,COL6A1,MCAM,PSAT1,VCAM1,TP63,EDNRB,NQO1,DVL1,MGAT5,SERPINE2,RPS15,SLC33A1,RAP2B,NR6A1,AHCYL1,MAF,CA12,HRAS,MKI67,ADGRL1,ZBTB7B,WNT5B,CAPN6,CALCRL,SLC24A3,DKC1,TUBB2A,PCK1,HMGA1,AP2S1,INPP4B,CCND2,GLUL,ARHGAP35,ALDOA,LRP8,SFRP1,CYR61,FH,SETBP1,GSTP1,ALK,SLC4A4,S100A11,GSTM5,UQCRH,HLA-A,PAM16,HMGN1,LRP6,CTNNA1,FKBP1A,RUVBL1,DCLK1,FANCE,CADM2,ANXA5,TOP2A,PRKCE,TPO,MYH1,CCDC68,RPS19,EGR1,STXBP6,CYP1B1,APP,COL5A3,SLC48A1,PRMT5,PEA15,NR5A2,CLUH,NCAM1,PLP1,KCND3,CXCL12,PAX5,NR2F1,PLCE1,RPL19,SLC7A5,ANXA7,GSK3B,RET,COL27A1,SPP1,TBC1D2B,RPL9,PPP2R1A,ADCYAP1R1,SH2B3,LEP,EPB41L3,PRDX5,MMP14,PKM,RBBP8,SLC7A1,UGCG,HIF1A,FAS,TNFRSF12A,HMOX1,HINT1,PARK7,THBS1,ERBB4,ANXA1,KIT,HSD11B2,MICALL1,ARHGEF2,ASAP3,CALR,COL5A2,DLGAP4,RNF43,MAP3K1,HYAL1,VSIG4,GABBR1,NFKBIZ,SLC5A3,CSF1R,C2orf88,PLCB4,ITPA,LPAR1,PAG1,EPHB3,CLDN2,MMP9,ATP6V1B2	223	
Neurological Disease	movement disorder	Movement Disorders	1.40E-15	Decreased	-5.085	bias	 	NPM1,CA5B,SLC9A1,GNB1,LTF,CSE1L,GLB1,SYPL1,ATF4,AHCY,PPP1R1B,CNR1,FLOT1,TPM3,ANXA2,RPH3A,RASL12,HSPA8,CTSA,CTSB,GAPDH,SQSTM1,SCN11A,EIF3K,FTH1,ABHD12,APOE,NME1,USP18,SLC4A2,GBP1,DDIT3,PPIA,HEXA,CETN2,MAL2,SERPINA1,BCAP31,NFE2L2,PLOD2,SIGMAR1,TUBB4B,MLF2,TNFRSF1A,TRIB3,SNCG,PSMB6,CSTB,MYO5A,FOS,MT-ND1,NTRK3,PPT1,SEPHS1,NR4A1,PSAP,TPP1,SOX9,ID4,ADRA1A,EEF1A1,ARL6IP5,MBP,SCN7A,MT1M,HSPA5,CTSD,AK1,RHOG,STRN4,MTMR2,TUBA1C,NDUFA8,GAS5,CNP,KCNK2,MAPK8IP2,LAMA2,ARSA,FOSB,BCL2L1,DNAJC5,ADRA2A,XRCC6,TMEM176B,ETV5,RPSA,PEBP1,SUMO3,SCD,SLC1A4,SRPX,COPE,ALAS1,NDUFA2,FARSB,PREPL,STUB1,PPP1R2,CRYM,ATP13A2,PSAT1,MT-ATP6,CAPZB,TUBG1,DNAJC1,SOD1,TSN,ATP6V1E1,KCTD13,APLP2,CAPNS1,TTL,CHI3L1,TUBA1B,JMJD8,CTGF,AHCYL1,CA12,RAN,PCDH7,HRAS,GHITM,CTSS,GAA,HADHB,PNKD,CHCHD2,TXN,ZBTB16,TUBB2A,ELOVL1,JUNB,NINJ1,NGRN,NR1D1,CD68,MBD4,RTN4,LRP8,GSTP1,SORL1,RPS3A,NQO2,HMGN1,KAZN,FKBP1A,UCHL1,GBA,SCN3A,RPL31,MYL12A,NDUFS4,EGR1,ACTB,RPL17,ARL3,APP,FTL,PSME1,LAMP2,UQCR10,FKBP4,ATXN10,TSPO,CYCS,NCAM1,NAB2,PLP1,PFN1,KCND3,PFKFB1,MAP1B,ATP5L,SDC4,DYNLT1,FAM173A,SLC25A6,RPL13,COMT,GSK3B,CLCN3,SPP1,GPS2,SGCG,ATP6V1A,LMCD1,MAPT,RARRES3,RPL13A,MT-TP,SRM,COX7B,LEP,EPB41L3,HIGD1A,KLRD1,PKM,UGCG,CFTR,FAS,HMOX1,HINT1,PARK7,KCNMA1,DKK3,PHYH,MICALL1,PRNP,ADCY2,GABBR1,NDUFA13,P4HA1,PLCB4,MT-ND5,ITPA,CYC1,UQCRC1,MMP9,ATP6V1B2	220	
Protein Degradation, Protein Synthesis	catabolism	catabolism of protein	8.70E-15	Increased	2.705	bias	0.381	NPM1,CSTA,SPCS1,CTSG,SH3GLB1,NCSTN,ODC1,RAD23A,SNX12,PTPRC,LGMN,CTSS,GPR26,CLN6,NR1H3,CPA3,JUNB,FBXO8,HSPA8,CTSA,CTSB,GAPDH,CCT3,SFRP1,SQSTM1,SORL1,APOE,ADAM17,USP18,BAG6,DPM2,ADIPOQ,CCAR2,UCHL1,CCT4,OGT,GBA,PHB,FBXW11,UBE2K,AAK1,PSMD14,SERPINA1,AMFR,PLAT,STT3B,ADRM1,CSTB,RNF6,PSMD8,COPG1,APP,LAMP2,CSF1,SREBF1,DERL1,CCT7,TPP1,DVL3,SOX9,PLAU,SOCS3,TRAF3,PFN1,VPS28,CMA1,BAG3,SDC4,HSPA5,GPC3,CTSD,CNDP2,DPP3,IFI30,CCT5,SIAH2,GSK3B,DPM3,CHMP1A,VPS11,STXBP1,PSMB5,HDAC2,PSMF1,PHB2,PSMC4,AURKAIP1,SEL1L,BCL2L1,UBE2D2,ADAM12,IL1RN,EDEM1,NAGLU,CAPN2,UBE2E1,UBE2I,RNPEP,CREBL2,UBXN1,RNF165,PPIB,PYCARD,MMP14,CFTR,STXBP4,VPS4A,FAS,SOX17,NLK,PARK7,F8,STUB1,CSPG4,FLNA,F5,TRABD2A,TCP1,OAZ1,LONP1,ATP13A2,CALR,DVL1,RAB7A,DNAJC1,SOD1,HSPD1,PSME3,NDUFA13,SERPINE2,CAPNS1,PSMD2,ADAM9,MMP9	134	
Dermatological Diseases and Conditions	psoriasis	chronic psoriasis	2.32E-14	 	 	 	 	S100A11,APOE,SRM,TWF1,PSMB10,SEC23B,PKM,GARS,ME1,HIF1A,TAF10,EIF2S1,H2AFZ,IRAK1,METAP2,POR,HMOX1,PGD,PHB,TNXB,PGAM1,ALDH3A2,EIF5,HSPE1,CCT5,ETF1,UQCRFS1,GOT1,C1QBP,GJB2,PPIF,HSPH1,TUBG1,SLC39A6,CEBPB,EIF2S2,CSTB,HSPA8,FSCN1,CTSB,MAP2K3,ATOX1,EIF5A,SLC25A5,PCBD1,GSTP1,UBE2I	47	
Cellular Movement	cellular infiltration	cellular infiltration	6.10E-14	 	-0.172	 	-1.029	NPM1,CTGF,CTSG,HRAS,LTF,CTSS,ZBTB16,CNR1,TKT,JUNB,NINJ1,CTSB,GAPDH,ALDOA,PLTP,SFRP1,CYR61,ESR2,C3AR1,APOE,ADAM17,GBP1,HLA-A,PRDX1,NQO2,ADIPOQ,HYOU1,PPIA,CES1,GBA,SERPINA1,STIM1,NFE2L2,GJB2,IL11RA,PLAT,UCP2,TNFRSF1A,ACTB,ALOX5AP,APP,ITGB2,EDIL3,GLIS2,SREBF1,CSF1,FCER1G,NR4A1,PLAU,SOCS3,PLCB2,PLP1,CD4,MBP,CMA1,ACO2,UNC5B,CXCL12,TUBB,HSPA5,CD28,CYBB,PTX3,FST,SPP1,CNP,KCNK2,HNRNPAB,EFS,DUSP1,IL1RN,IGFBP3,CD14,IRF8,AKR1B1,RPL13A,LEP,MSR1,PDGFA,MMP14,CFTR,HIF1A,FAS,TACR1,HMOX1,CCDC88A,THBS1,DUSP10,SAA1,MCAM,ANXA1,EGLN3,MAPKAPK2,SEMA3E,VCAM1,NQO1,HYAL1,MGAT5,TRPA1,HSPD1,NFKBIZ,CSF1R,ENO1,CXCL16,TNFAIP8L2,C6,MMP9	107	
Dermatological Diseases and Conditions	psoriasis	psoriasis	1.01E-13	 	 	 	 	CSTA,TWF1,RAN,GARS,MKI67,EIF6,ODC1,MUC7,POR,SCO2,PTPRC,LTF,CCND3,CTSS,ABCC1,RAB38,KEAP1,ETF1,ZBTB16,CFL1,FGFR2,ANXA2,JUNB,HAX1,HSPA8,CCND2,FSCN1,CTSB,GAPDH,MAP2K3,ATOX1,PCBD1,C3AR1,GSTP1,EPHX1,S100A11,APOE,ADAM17,GBP1,ARPC1B,PSMB10,PPP1R3C,SEC23B,CRAT,FKBP1A,PROX1,H2AFZ,GBA,PHB,TNXB,PGAM1,UBE2K,GJB2,PLAT,OAS1,PPIF,EGR1,SLC39A6,PSMB6,CSTB,CYP1B1,FOS,ITGB2,PSAP,CYCS,ARHGDIA,PLAU,ID4,EEF1A1,CD4,MBP,TYMP,TAF10,HSPA5,TUBB,CD63,METAP2,PGD,G0S2,ALDH3A2,EIF5,FAR2,IFI30,CCT5,UQCRFS1,GOT1,C1QBP,YWHAB,GM2A,LAMA2,EIF2S2,PKN1,BCL2L1,ADAM12,DUSP1,IL1RN,ATP6V0D1,IGFBP3,EIF5A,VDAC1,CBX3,UBE2I,SRM,MMP14,PKM,EPSTI1,HIF1A,ME1,EIF2S1,IRAK1,HLA-G,SHC1,HMOX1,CSPG4,ANXA1,MCAM,HSPE1,PSMA3,CALR,SEC61G,VCAM1,HSPH1,TUBG1,F13A1,CEBPB,IL20RB,THRSP,SLC16A1,APOC1,SLC25A5,MMP9	131	
Protein Synthesis	synthesis	synthesis of protein	3.99E-13	 	1.318	 	0.515	NPM1,EIF6,PTPRC,EIF4G2,ETF1,ATF4,NANOS1,DKC1,JUNB,MTPN,MRPL17,STIP1,BTG2,GAPDH,MAP2K3,PLTP,RPL41,PHLPP1,EIF3K,RPL24,RPS3A,DDIT3,ADIPOQ,HSPB8,FKBP1A,H2AFZ,SARS,RPS5,SMPD3,MT-TD,RPS24,MT-TY,RPL17,CPEB4,CYP1B1,APP,EIF3G,FOS,MRPL51,MRPS7,SREBF1,CSF1,FAM129A,EIF4A1,RPL37,MT-RNR1,GAB2,EEF1A1,CD4,RACK1,OGFOD1,MRM2,HSPA5,METAP2,PABPC4,EIF5,RPL19,GPC1,KLF2,EIF2AK1,FST,SPP1,MT-TC,EIF2B3,RAPGEF3,EIF4E2,MARS,EPRS,MAPT,IGFBP3,EIF5A,CNBP,RPL13A,PPAT,MT-TP,LEP,MMP14,SLC7A1,EIF2S1,MT-TN,FAS,HNRNPK,FARSB,PARK7,THBS1,PPP1R2,ANXA1,MT-TS1,ARHGEF2,RPS3,PRNP,PATL1,CALR,TP63,RPL30,DNAJC1,SOD1,MKNK2,RPS29,RPS4Y1,WARS,RPS27L,CPEB1,RPL38	104
[truncated: 605,733 more chars]
