# Supplementary material for: Human biallelic MFN2 mutations induce mitochondrial dysfunction, upper body adipose hyperplasia, and suppression of leptin expression
Source: eLife. 2017 Apr 19;6:e23813. doi: 10.7554/eLife.23813 (PMC5422073; doi:10.7554/eLife.23813)
Supplement: Figure 3—source data 6. — DOI: http://dx.doi.org/10.7554/eLife.23813.017 [file elife-23813-fig3-data6.txt]

Ingenuity Pathway Analysis Disease Biology Figure Data
	P3	P2	P1
Organismal Death	-12.27	-12.9	-8.19
Morbidity or Mortality	-12.17	-12.81	-8.07
Viral Infection	9.25	7.3	7.11
Size of Body	7.71	8.04	5
Cell Survival	7.32	5.91	3.97
Cell viability	6.34	5.53	3.4
Proliferation of Cells	5.77	5.53	3.72
Engulfment of Cells	5.39	5.82	3.46
Cell Viability of Tumor Cell Lines	5.41	5.4	3.62
Movement Disorders	-5.08	-5.05	-3.7
Cell Death	-4.86	-4.77	-3.96
Immune Response of Cells	4.68	6.12	2.51
Migration of Tumor Cell Lines	5.7	5.12	2.09
Generation of Cells	4.38	5.62	2.81
Cell Movement of Tumor Cell Lines	5.8	5.08	1.91
Migration of Cells	5.5	5.53	1.5
Cell Movement	5.41	5.57	1.53
Cell Death of Osteosarcoma Cells	-6.32	-5.3	0
Necrosis	-4.16	-3.81	-3.57
Phagocytosis	4.3	4.82	2.29
Apoptosis	-4.19	-4.1	-3.02
Cell Transformation	3.46	3.58	4.07
Phagocytosis of Cells	4.09	4.63	2.21
Necrosis of Tumor	-5.43	-3.98	-1.53
Cell Death of Tumor Cells	-5.43	-3.98	-1.53
Transport of Molecule	3.86	3.2	3.78
Metabolism of Membrane Lipid Derivative	4.24	4.35	2.07
Endocytosis	4.02	4.27	2.36
Invasion of Cells	4.9	3.94	1.79
Invasion of Tumor Cell Lines	4.97	3.7	1.89
Synthesis of Lipid	4.74	3.09	2.66
